# Supplementary material for: A CD138+ tumor-associated macrophage/Siglec-F+ neutrophil feed-forward loop promotes immune evasion in pancreatic cancer
Source: J Clin Invest. 2026 Mar 12;136(9):e199516. doi: 10.1172/JCI199516 (PMC13132371; doi:10.1172/JCI199516)
Supplement: Supplemental table 1 [file jci-136-199516-s208.xlsx]

## Sheet: Patient info
Patient ID	Sex	Age at diagnosis	pT Stage	pN Stage	pM Stage	Pathology	CA19-9 (U/ml)	CA125 (U/ml)	CEA (ng/ml)	Race/ethnicity	Tumor location	Primary tumor size (cm)	Perineural invasion	Blood vessel invasion	Tumor differentiation	PFS / months	OS/ months	Live / Dead	CD138+ TAM Density（Cell/mm2）	Group1	SIGLEC 8+ neutrophil frequency (%)	Group 2
1-A1	M	59	T1	N1	M0	IIB	276.7	15	1.6	Asian	Neck/body	2	Y	Y	Med		9	Dead	0.001	Low	10.7825	High
1-A2	M	75	T2	N2	M0	III	>12000	46.5	9.6	Asian	Head	4.5	Y	Y	Med	4	7	Dead	0.765378	High	5.64145	High
1-A3	F	64	T1	N0	M0	IA	703	8.3	3.8	Asian	Head	1.5	Y	N	Low	4	12	Dead	0.382689	Low	5.94587	High
1-A4	F	69	T1	N1	M0	IIB	62.5	124.3	3.4	Asian	Head	1.8	Y	Y	Low		5	Dead	0.001	Low	0.133876	Low
1-A5	F	66	T2	N1	M0	IIB	403.7	20.8	2.5	Asian	Body/tail	3	Y	Y	Low				1.53076	High	0.565904	Low
1-A6	M	72	T3	N0	M0	IIA	10228.5	44.8	18.4	Asian	Head	4.5	Y	Y					0.382689	Low	3.50973	High
1-A7	F	69	T2	N1	M0	IIB	40.7	22	1.9	Asian	Body/tail	3	Y	N	Low				15.1162	High	3.14565	High
1-A8	F	75	T3	N0	M0	IIA	2821.7			Asian	Head		Y	N	High		15	Dead	3.06151	High	4.10299	High
1-A9	M	68	T1	N1	M0	IIB	1339.6	23.1	0.8	Asian	Head	1.5	N	Y	Med		9	Dead	0.765378	High	3.21283	High
1-A10	M	59	T3	N0	M0	IIA	30			Asian	Head		N	N	Med	26.5	39	Dead	0.001	Low	0.244648	Low
1-A11	M	65	T3	N0	M0	IIA	12000			Asian	Neck		N	N	Med				0.574034	High	12.4759	High
1-B1	M	66	T3	N0	M0	IIA	1942.3	25	9.2	Asian	Head		Y	N	High		7	Dead	0.001	Low	2.18873	Low
1-B2	M	74	T3	N1	M0	IIB	557.1	42.5	2.2	Asian	Head	5.6	Y	Y	Low	8	21	Dead	0.191345	Low	48.2039	High
1-B3	F	73	T2	N1	M0	IIB	153.4	16.1	3.3	Asian	Head	2.5	N	N	Med		12	Dead	0.001	Low	4.84257	High
1-B4	M	75	T4	N0	M0	III	143.7	10.8	4.6	Asian	Body/tail	1.5	Y	Y	Med		9.5	Dead	1.91345	High	0.51614	Low
1-B5	M	67	T3	N0	M0	IIA	26.9	6.9	2.8	Asian	Neck		Y	N	High				0.001	Low	0	Low
1-B6	M	53	T3	N1	M0	IIB	184.1			Asian	Head		Y	N	Low		12	Dead	0.382689	Low	0.797739	Low
1-B7										Asian									0.001	Low	13.8764	High
1-B8	M	35	T4	N1	M0	III	290.4			Asian	Head		Y	Y	Low		5	Dead	0.001	Low	6.23096	High
1-B9	M	73	T3	N1	M0	IIB	165.3	36.7	3.2	Asian	Body/tail	5.5	Y	N	Med	32	32	Dead	0.191345	Low	2.00949	Low
1-B10	F	48	T3	N1	M1	IV				Asian	Neck								16.2643	High	14.6888	High
1-B11	M	27								Asian					Pancreatic endocrine tumor				0.001	Low	0.0693722	Low
1-C1	M	68	T4	N0	M0	III	12000			Asian	Body		Y	N	Med		13	Dead	0.001	Low	9.25491	High
1-C2	F	60	T2	N0	M0	IA	396	25.1	2.4	Asian	Head	3	Y	N	Med				0.001	Low	0.355187	Low
1-C3	F	39	T3	N0	M0	IIA	130.9			Asian	Head		N	N	Low		10	Dead	0.001	Low	1.03937	Low
1-C4	F	64	T2	N1	M0	IIB	7206.6			Asian	Body		N	N	Med		11.5	Dead	0.001	Low	1.95403	Low
1-C5	M	64	T4	N1	M0	III	1184.7	35.6	3.5	Asian	Body/tail		Y	N	High		25	Dead	0.001	Low	0.0136031	Low
1-C6	M	78	T3	N1	M0	IIB	727.4	18.7	3	Asian	Head		Y	Y	Low		7.5	Dead	0.001	Low	0.0419522	Low
1-C7	F	78	T2	N1	M0	IIB	3862.1	30.2	6.5	Asian	Head	4	Y	Y			6	Dead	0.001	Low	2.23503	Low
1-C8	F	67	T3	N0	M0	IIA	>12000	75	24.6	Asian	Head	7	N	N	High		12	Dead	0.382689	Low	2.2197	Low
1-C9	M	81	T2	N0	M0	IB	751.6	115.9	3	Asian	Body	3.5	Y	N	Low		57	Live	0.191345	Low	2.28809	Low
1-C10	F	70	T2	N1	M0	IIB	351.7	11.2	4	Asian	Head	4	Y	N	High	2	7	Dead	0.001	Low	2.79948	Low
1-C11	M	76	T2	N1	M0	IIB	309.6	20.5	2.2	Asian	Head	4	Y	Y	Low		7	Dead	1.33941	High	8.04953	High
1-D1	M	74	T3	N0	M0	IIA	128.3	6.5	2.1	Asian	Body	5	Y	N	Med	10	19	Dead	0.765378	High	21.2555	High
1-D2	M	52	T3	N0	M0	IIA	16.8	10	3.1	Asian	Head/Neck	4	Y	N	Med		26	Dead	0.001	Low	4.79691	High
1-D3	F	66	T3	N1	M0	IIB	53.9		2.3	Asian	Head	3	Y	Y	Med		13	Dead	1.91345	High	8.22111	High
1-D4	M	50	T3	N1	M0	IIB	103.9	10.1	1.7	Asian	Head	4	N	Y	Low		16.5	Dead	0.001	Low	12.8386	High
1-D5	M	53	T2	N0	M0	IB	8.1	19.1	2.7	Asian	Head	2.5	Y	N	Low		12	Dead	0.574034	High	0.158129	Low
1-D6	M	62	T3	N0	M1	IV	1151	5.8	4.1	Asian	Head		N	N	Med		8	Dead	2.29613	High	1.39864	Low
1-D7	M	71	T2	N1	M0	IIB	9319.5	15.9	5.1	Asian	Head	2.5	Y	N	High		8	Dead	0.382689	Low	5.78362	High
1-D8	M	73	T2	N1	M0	IIB	1332.5	8.1	3.8	Asian	Head	2.4	N	N	Low		17	Dead	0.574034	High	14.2137	High
1-D9	M	69	T3	N1	M0	IIB	1124.8	6.3	4.9	Asian	Head	4	N	N	High		30	Dead	0.001	Low	0.167491	Low
1-D10	M	51	T3	N1	M1	IV	1184.5	266.6	3.7	Asian	Head	4.5	N	Y	Med		29	Dead	0.191345	Low	0.43918	Low
1-D11	M	77	T2	N0	M0	IB	570.3	11.4	3.7	Asian	Head	3	Y	N	High				0.382689	Low	6.1528	High
1-E1	F	58	T3	N1	M0	IIB	2519.3	29.5	7.8	Asian	Head	7	Y	N	Med		4.5	Dead	5.54899	High	2.6446	Low
1-E2	M	54	T2	N1	M0	IIB	521.9	96.5	1.2	Asian	Body/tail	4	Y	Y	Low		9.5	Dead	0.956723	High	17.582	High
1-E3	M	68	T1	N0	M0	IA	514.5	53.1	9.5	Asian	Body/tail	1.5	N	N	Med		3	Dead	0.001	Low	1.03654	Low
1-E4	F	60	T3	N1	M0	IIB	640.9	74.8	2.5	Asian	Head	5	Y	Y	Med		5	Dead	2.48748	High	9.78618	High
1-E5	F	64	T2	N1	M0	IIB	91.6	7.3	4.6	Asian	Head	3.5	Y	Y	Med		8	Dead	0.001	Low	9.32703	High
1-E6	M	65	T2	N0	M0	IB	6.6	13.8	3.8	Asian	Neck	2.2	Y	Y	Low				6.50572	High	14.6465	High
1-E7	F	59	T1	N1	M0	IIB	33.6	5.2	2	Asian	Head	2	N	N	Med				0.001	Low	12.7811	High
1-E8	F	79	T2	N1	M0	IIB	113.2	10.2	5.2	Asian	Head	2.5	N	N	Med	3	8	Dead	5.1663	High	4.58687	High
1-E9	M	65	T2	N0	M0	IB	539.5	19.9	3	Asian	Head	2.1	Y	N	Low		6	Live	18.3691	High	12.8671	High
1-E10	M	64	T1	N0	M0	IA	656.2	17.6	4.7	Asian	Head	1.6	N	Y	Med				0.574034	High	3.806	High
1-E11	F	65	T2	N1	M0	IIB	>12000	25.8	5.3	Asian	Head	3	N	N	Low		14	Dead	0.001	Low	3.77349	High
1-F1	M	66	T2	N1	M0	IIB	1577.5	40.5	2.8	Asian	Head	4	Y	Y	Med		13	Dead	7.07975	High	4.92744	High
1-F2	M	74	T1	N0	M0	IA	3474.5	19.2	1.2	Asian	Neck	1.5	Y	Y	High		8	Dead	4.78361	High	6.02838	High
1-F3	M	68	T2	N1	M0	IIB	3.4	13.7	10.7	Asian	Neck	4	Y	N	Med		7	Dead	0.001	Low	7.51674	High
1-F4	F	78	T1	N1	M0	IIB	2104.4	10	1.7	Asian	Body/tail	2	Y	N	High		12	Dead	3.25286	High	7.61125	High
1-F5	M	66	T2	N1	M0	IIB	5203.5	17.5	11.6	Asian	Head	2.5	Y	Y	Med				21.6219	High	15.4973	High
1-F6	F	85	T1	N1	M0	IIB	5278.6	63.2	23	Asian	Head	1.5	Y	Y	Low	2	5	Dead	0.001	Low	6.22373	High
1-F7	M	58	T3	N1	M0	IIB	762.2	24.2	1	Asian	Head	5	Y	N	Med		5	Dead	0.765378	High	9.16544	High
1-F8	M	45	T3	Nx	M1	IV	218.9	4.6	2.3	Asian	Head	5.2	N	Y	Med				0.001	Low	6.61949	High
1-F9	F	51	T3	N1	M0	IIB	359.1	11.1	1.5	Asian	Head	6	Y	Y	High		24	Live	0.191345	Low	2.07287	Low
1-F10	M	63	T2	N1	M0	IIB	3205.9	114.2	4	Asian	Head	3.5	Y	N	Med		8	Dead	0.956723	High	22.927	High
1-F11	F	52	T1	N1	M0	IIB	2	20.1	3.5	Asian	Head	2	N	N	Med		11	Dead	0.001	Low	1.25922	Low
1-G1	M	62	T2	N0	M0	IB	>12000	110.7	15.4	Asian	Body/tail	4	N	N	Med				0.001	Low	8.61859	High
1-G2	F	62	T2	N1	M0	IIB	4933.9	20.8	2.8	Asian	Head	3.6	N	N	Low	17	23	Dead	5.54899	High	26.4985	High
1-G3	M	74	T2	N0	M0	IB	2	23.6	6.2	Asian	Head	3	Y	N	Med		20	Live	0.001	Low	1.34479	Low
1-G4	M	46	T3	N0	M0	IIA	13.6	14.1	1.8	Asian	Head	5	Y	N	Med		7	Dead	1.53076	High	8.06479	High
1-G5	F	64	T2	N1	M0	IIB	6740.5	39.1	6.7	Asian	Head	2.5	Y	Y	Med		20	Dead	16.2643	High	4.21973	High
1-G6	M	60	T2	N1	M1	IV	1488.9	39.9	8.9	Asian	Head	3.7	Y	N	Med				0.001	Low	3.79818	High
1-G7	M	80	T1	N0	M0	IA	2.4	22.6	5.8	Asian	Head	1.5	Y	N	Med				0.001	Low	3.0267	Low
1-G8	M	73	T2	N1	M0	IIB	778	33.6	3.8	Asian	Head	4	Y	N	Med		5.5	Dead	1.91345	High	4.17779	High
1-G9	M	63	T2	N1	M0	IIB	1116.6	26.5	2.5	Asian	Body/tail	2.5	N	N	Med				28.5103	High	19.26	High
1-G10	M	77	T3	N0	M0	IIA	12.4	32.8	2.3	Asian	Body/tail	6	N	N	High				0.191345	Low	31.7256	High
1-G11	F	54	T3	N1	M0	IIB	72	11.3	3	Asian	Head	5	Y	N	Med				0.001	Low	4.27421	High
1-H1	F	60	T2	N0	M0	IB	529.1		2.3	Asian	Head	3	Y	Y	Med				0.191345	Low	3.36895	High
2-A1	F	73	T3	N0	M0	IIA	774.8	36.8	28.7	Asian	Head	6	N	N	Med				0.001	Low	1.19991	Low
2-A2	F	43	T2	N0	M0	IB	29.3	9.7	1	Asian	Body	3.5	N	N	Low				1.91345	High	3.53741	High
2-A3	M	64	T2	N1	M0	IIB	241.9	9.2	2.5	Asian	Body	2.5	Y	N	Med	5	7	Dead	1.14807	High	1.41276	Low
2-A4	F	67	T2	N0	M0	IB	60.4	28.7	3.3	Asian	Head	4	Y	Y			3	Dead	5.35765	High	12.9714	High
2-A5	M	64	T2	N0	M0	IB	1162.5	19.1	4.8	Asian	Head	4	Y	Y	Low		9.5	Dead	0.382689	Low	0.574168	Low
2-A6	M	78	T2	N1	M0	IIB	195.5	23.2	6	Asian	Head	3	Y	Y	Low				1.91345	High	2.1349	Low
2-A7	F	69	T2	N0	M0	IB	11446.9	91.8	7.7	Asian	Body/tail	3.5	Y	Y	Low		12	Live	2.48748	High	1.5949	Low
2-A8	M	58	T3	N1	M0	IIB	2.3	67.7	18.3	Asian	Body	5	Y	Y	Low		14	Live	0.001	Low	0.896287	Low
2-A9	M	77	T2	N0	M0	IB	508.8	13.2	3.8	Asian	Head	3	Y	Y	Med		11.5	Dead	1.91345	High	3.7185	High
2-A10	M	62	T1	N2	M0	III	355.9	10	3.4	Asian	Head	2	Y	Y	Low	11	20	Dead	0.001	Low	1.13447	Low
2-A11	F	62	T2	N0	M0	IB	585.5	17.8	10.5	Asian	Tail	3	Y	N	Med		12	Live	0.001	Low	0.308948	Low
2-B1	F	73	T2	N0	M0	IB	138.7	10.6	7.6	Asian	Head	3	Y	N	Med		12	Live	1.7221	High	11.3335	High
2-B2	M	53	T3	N1	M0	IIB	5701.7	27.4	2.8	Asian	Head	4.5	Y	Y	Low	6	7	Dead	0.382689	Low	6.19682	High
2-B3	M	79	T2	N1	M0	IIB	6119.1	31.3	9.4	Asian	Head	3	Y	Y	Med	13	27	Dead	0.191345	Low	2.73351	Low
2-B4	F	68	T2	N1	M0	IIB	309.7	5	3	Asian	Head	3	Y	Y	Low		9	Live	0.001	Low	1.25043	Low
2-B5	M	65	T2	N2	M0	III	12000	7.9	258.5	Asian	Body/tail	2.6	Y	Y	High	6	10	Dead	2.67882	High	7.78815	High
2-B6	M	64	T3	N2	M1	IV	4650.9	67.8	23.6	Asian	Body/tail	6	Y	Y	Low	4	12	Dead	0.001	Low	0.852163	Low
2-B7	M	79	T1	N0	M0	IA	330.4	30.9	3.7	Asian	Head	2	Y	Y	Med		10	Live	12.4374	High	1.24412	Low
2-B8	M	69	T2	N1	M0	IIB	30.4	9.7	3.1	Asian	Head	2.5	Y	Y	Low	14	18	Dead	0.574034	High	2.65851	Low
2-B9	M	62	T2	N1	M0	IIB	88.1	19.9	2.6	Asian	Head	2.5	Y	Y	Med	4	12	Dead	0.191345	Low	2.50515	Low
2-B10	M	65	T1	N1	M0	IIB	340	31.2	5.3	Asian	Head	2	Y	Y	Med	8	12	Dead	0.382689	Low	0.876438	Low
2-B11	F	62	T1	N0	M0	IA	20.3	11.6	1.4	Asian	Head	1.8	Y	N	Med	9	12	Dead	1.53076	High	0.859741	Low
2-C1	F	55	T2	N1	M0	IIB	457.1	13.9	4.3	Asian	Head	4	Y	Y	Low		3.5	Dead	5.1663	High	7.52576	High
2-C2	M	69	T3	N1	M0	IIB	7164.1	111.6	11.8	Asian	Body	5.5	Y	Y	Med		6	Live	0.574034	High	2.28174	Low
2-C3	M	56	T1	N0	M0	IA	2	18.1	21	Asian	Body/tail	2	N	N	Med				0.001	Low	1.70316	Low
2-C4	F	70	T2	N0	M1	IV	1499.1	27.7	2.1	Asian	Tail	4	N	Y	Med		31	Live	0.001	Low	18.5643	High
2-C5	F	79	T1	N1	M0	IIB	156	12.2	2.6	Asian	Head	2	Y	Y	Low				0.382689	Low	9.07605	High
2-C6	F	62	T1	N2	M0	III	149.8	16.7	3.8	Asian	Head	1.5	Y	Y	Med	6	10	Dead	0.574034	High	0.629562	Low
2-C7	M	73	T3	N0	M0	IIA	901.5	538.1	13.2	Asian	Head	6	N	N	Low	4	6	Dead	8.61051	High	9.26243	High
2-C8	M	55	T2	N0	M0	IB	6.2	14.1	1.2	Asian	Head	2.5	Y	Y	Med		6	Live	53.3851	High	0.561916	Low
2-C9	F	47	T1	N0	M0	IA	51.1	8.9	2.3	Asian	Head	1	Y	N	High	9	12	Dead	4.01824	High	0.726749	Low
2-C10	M	68	T2	N1	M0	IIB	179	45.2	2	Asian	Head	3	Y	N	Med	12	18	Dead	0.191345	Low	0.216253	Low
2-C11	F	61	T1	N2	M0	III	1763.2	11.7	1.9	Asian	Head	2	Y	Y	Low	3	6	Dead	1.14807	High	3.70005	High
2-D1	F	52	T1	N0	M0	IA	2796.5	16.8	2.3	Asian	Head	2	Y	Y	Med	8	17	Dead	41.7131	High	4.0399	High
2-D2	F	57	T2	N1	M0	IIB	>12000	145.3	17.9	Asian	Body/tail	4	N	Y	Med				0.191345	Low	1.43591	Low
2-D3	F	74	T1	N0	M0	IA	264.6	4.8	5.2	Asian	Head	2	Y	Y	Med		16	Live	7.07975	High	6.18527	High
2-D4	M	50	T2	N0	M0	IB	1187	31.6	11.5	Asian	Tail	3	Y	Y	Med		17	Live	5.1663	High	4.02764	High
2-D5										Asian									7.27109	High	1.99167	Low
2-D6	M	68	T3	N0	M0	IIA	2	144.3	15.9	Asian	Tail	4.5	N	N	Low		18	Live	0.001	Low	0.498494	Low
2-D7	F	73	T3	N0	M0	IIA	1103.4	25.9	32.9	Asian	Head	4.5	N	Y	Low		21	Live	0.191345	Low	1.606	Low
2-D8	M	68	T2	N0	M0	IB	1429.7	13.7	2.5	Asian	Tail	2.5	N	N	High		16	Live	0.001	Low	0.208487	Low
2-D9	F	87	T2	N0	M0	IB	34.6	23.6	2.9	Asian	Body/tail	3.5	Y	Y	Med		13	Dead	0.191345	Low	0.497011	Low
2-D10	F	63	T2	N0	M0	IB	52	20.5	3.6	Asian	Body/tail	4	Y	N	Med				0.001	Low	0.175195	Low
2-D11	M	66	T1	N0	M0	IA	108.9	11	1.7	Asian	Body/tail	1.3	N	N	Med				0.765378	High	0.597979	Low
2-E1	M	70	T3	N1	M0	IIB	20.6	17.7	3.5	Asian	Head	4	Y	Y	High		24	Live	0.001	Low	0.654952	Low
2-E2	M	64	T2	N0	M0	IB	>12000	21.4	6.4	Asian	Head	2.5	Y	Y	Low				0.001	Low	1.64905	Low
2-E3	F	73	T3	N1	M0	IIB	69	8.9	2.3	Asian	Head	5	Y	Y	Med		3	Dead	23.7267	High	0.902138	Low
2-E4	F	60	T2	N0	M0	IB	61.3	19.9	2.7	Asian	Head	4	N	N	Med		6	Dead	27.3623	High	1.24582	Low
2-E5	F	78	T2	N1	M0	IIB	824.3	57.8	2.5	Asian	Head	2.2	Y	Y	Med				0.001	Low	1.1272	Low
2-E6	F	67	T2	N0	M0	IB	112.1	19.2	0.7	Asian	Body/tail	3.5	N	N	Med				13.0114	High	6.77564	High
2-E7	M	70	T2	N0	M0	IB	2	33.3	9.5	Asian	Head	3.5	Y	N	Low		7	Dead	0.382689	Low	2.71893	Low
2-E8	M	60	T2	N0	M0	IB	5158.8	68.7	1	Asian	Head	2.5	Y	N	Low				18.3691	High	11.9559	High
2-E9	M	62	T2	N1	M0	IIB	3919.1	39	9.6	Asian	Body/tail	2.5	Y	Y	Med		5.5	Dead	14.9249	High	2.30813	Low
2-E10	M	90	T2	N0	M0	IB	190	19	4.2	Asian	Head	2.2	N	N	Low		13	Dead	0.191345	Low	1.01099	Low
2-E11	M	75	T2	N1	M0	IIB	>12000	53.1	27	Asian	Head	3.5	Y	N	Low		8	Dead	0.191345	Low	1.07322	Low
2-F1	F	71	T2	N0	M0	IB	4088.7	14.9	4.2	Asian	Head	4	N	N	Low		15	Dead	0.001	Low	1.6062	Low
2-F2	M	60	T3	N1	M0	IIB	>12000	97.5	51.2	Asian	Body	5	N	N	High		26.5	Dead	0.001	Low	0.357606	Low
2-F3	F	69	T2	N1	M0	IIB	580.6	19.2	5.5	Asian	Head	3	Y	Y	High				0.382689	Low	0.967618	Low
2-F4	F	74	T2	N1	M0	IIB	>12000	17.5	4.7	Asian	Head	4	Y	N	Med		3	Dead	0.956723	High	7.56823	High
2-F5	M	67	T1	N0	M0	IA	68.4	13.3	3.8	Asian	Head	1	N	N	Med				137.959	High	2.40389	Low
2-F6	M	57	T2	N0	M0	IB	35	9.7	1.6	Asian	Head	2.5	Y	N	Med		7	Dead	0.956723	High	4.01098	High
2-F7	F	62	T1	N0	M0	IA	>12000	53.7	42.6	Asian	Head	2	Y	N	Med				4.59227	High	7.4493	High
2-F8	M	45	T2	N0	M0	IB	102.3	14.2	6.7	Asian	Head	4	N	Y	Med		33	Dead	8.80185	High	1.67907	Low
2-F9	F	61	T1	N1	M0	IIB	162.3	11	4.9	Asian	Head	1.5	Y	Y	Low		9	Dead	4.78361	High	3.17466	High
2-F10	M	65	T2	N1	M0	IIB	1215.5	83	6.5	Asian	Body/tail		N	N	Low		5	Dead	0.382689	Low	18.0601	High
2-F11	F	63	T2	N1	M0	IIB	13	6.1	1.9	Asian	Head	2.5	Y	Y	Med		9	Dead	0.001	Low	0.08046	Low
2-G1	M	66	T2	N0	M0	IIA	27	6.7	0.9	Asian	Head	3	N	N					0.191345	Low	5.33234	High
2-G2	F	64	T3	N0	M1	IV	24.5	18.2	1.3	Asian	Neck	4	Y	N	High		8.5	Dead	0.001	Low	0.308277	Low
2-G3	M	54	T3	N1	M1	IV	921.019	88	3.7	Asian	Neck/body	1.2	N	Y	Med				0.001	Low	7.00315	High
2-G4	F	45	T4	N1	M0	III	318.7	25.3	2.6	Asian	Head	3.5	Y	N			5	Dead	3.4442	High	12.2028	High
2-G5	F	64	T3	N0	M0	IIA	6268.5	9.7	6.2	Asian	Head	3.5	Y	Y	Low		4	Dead	0.001	Low	3.36433	High
2-G6	M	64	T4	N1	M0	III	3.8	11.2	5.5	Asian	Body	3	Y	N	High		16.5	Dead	0.191345	Low	3.91911	High
2-G7	M	77	T1	N1	M0	IIB	35.5	11.7	12.8	Asian	Head	1	Y	Y	Med		16.5	Dead	0.001	Low	5.56001	High
2-G8	F	66	T3	N0	M0	IIA	575.4	13.9	2.8	Asian	Body/tail		N	N	Med				0.382689	Low	0.597569	Low
2-G9	F	57	T3	N0	M0	IIA	168.5			Asian	Head		Y	Y	Med	10	15	Dead	0.001	Low	1.82927	Low
2-G10										Asian									0.001	Low
2-G11	F	66	T3	N1	M0	IIB	876.9			Asian	Head		N	Y	High		9.5	Dead	0.001	Low	0.00922907	Low
2-H1	F	60	T3	N1	M0	IIB	58.6			Asian	Head		N	N	Low		10.5	Dead	0.001	Low	1.84748	Low
