# Supplementary material for: A CD138+ tumor-associated macrophage/Siglec-F+ neutrophil feed-forward loop promotes immune evasion in pancreatic cancer
Source: J Clin Invest. 2026 Mar 12;136(9):e199516. doi: 10.1172/JCI199516 (PMC13132371; doi:10.1172/JCI199516)
Supplement: Supplemental table 2 [file jci-136-199516-s215.xlsx]

## Sheet: Marker genes_Mph&DC clusters
p_val	avg_log2FC	pct.1	pct.2	p_val_adj	cluster	gene
0	1.9358	0.812	0.402	0	MM1	F10
0	2.13061	0.662	0.319	0	MM1	Vcan
0	1.57186	0.69	0.37	0	MM1	Rgcc
0	2.20954	0.426	0.107	0	MM1	Gpat3
0	1.38998	0.866	0.553	0	MM1	Clec4d
0	3.46774	0.493	0.189	0	MM1	Cxcl3
0	1.40643	0.867	0.632	0	MM1	Adam8
0	1.2201	0.951	0.734	0	MM1	Emilin2
0	1.66107	0.977	0.771	0	MM1	Fn1
0	1.57553	0.979	0.813	0	MM1	Thbs1
0	2.12876	0.857	0.696	0	MM1	Arg1
0	1.16821	0.973	0.82	0	MM1	Ier3
0	1.005	0.987	0.862	0	MM1	Ccl9
0	1.2418	0.932	0.823	0	MM1	Prdx6
0	1.18805	0.986	0.885	0	MM1	Anxa2
0	1.04369	0.991	0.898	0	MM1	Itgam
0	1.39915	0.991	0.904	0	MM1	Ccl6
0	1.00681	0.99	0.937	0	MM1	Pgk1
0	1.37111	1	0.983	0	MM1	Srgn
4.85422e-299	1.44828	0.814	0.593	6.52456e-295	MM1	Ecm1
2.09286e-296	1.10473	0.97	0.881	2.81301e-292	MM1	Cxcl2
4.05766e-291	3.0738	0.409	0.122	5.4539e-287	MM1	Slpi
7.23447e-288	1.89538	0.437	0.135	9.72385e-284	MM1	Plcb1
5.09389e-279	1.06462	0.824	0.534	6.8467e-275	MM1	Clec4e
8.97238e-277	2.07767	0.474	0.175	1.20598e-272	MM1	Egln3
1.03718e-270	1.13155	0.89	0.724	1.39407e-266	MM1	Grina
1.22089e-259	1.17582	0.789	0.553	1.641e-255	MM1	Gsr
2.00193e-259	1.17277	0.812	0.552	2.69079e-255	MM1	F13a1
2.47414e-259	1.71241	0.52	0.22	3.32549e-255	MM1	Ppp1r3b
2.21445e-254	2.41849	0.335	0.086	2.97644e-250	MM1	Lrg1
3.52116e-251	1.81609	0.491	0.199	4.7328e-247	MM1	Nt5e
1.45248e-248	1.09694	0.83	0.648	1.95228e-244	MM1	Eif4ebp1
1.76283e-236	2.62521	0.762	0.62	2.36943e-232	MM1	Spp1
1.85925e-236	2.20784	0.322	0.085	2.49902e-232	MM1	F7
1.81412e-234	1.37906	0.643	0.368	2.43836e-230	MM1	Ltb4r1
5.84945e-234	1.4865	0.397	0.132	7.86225e-230	MM1	Prtn3
4.04766e-229	2.15746	0.421	0.158	5.44046e-225	MM1	Thbd
5.60372e-222	1.13098	0.906	0.768	7.53196e-218	MM1	Osm
3.80733e-217	1.4878	0.702	0.493	5.11743e-213	MM1	Bnip3
7.61538e-215	1.48355	0.461	0.185	1.02358e-210	MM1	Ms4a8a
4.84666e-212	1.34861	0.829	0.7	6.51439e-208	MM1	Hilpda
2.74064e-211	3.09533	0.306	0.087	3.68369e-207	MM1	Ccl24
2.43854e-207	1.78171	0.399	0.149	3.27764e-203	MM1	Hopx
2.11484e-204	1.18765	0.782	0.59	2.84256e-200	MM1	Slc2a1
9.01984e-204	1.0632	0.749	0.531	1.21236e-199	MM1	Adssl1
3.06781e-190	2.79067	0.174	0.024	4.12345e-186	MM1	Wfdc21
1.86998e-186	2.31379	0.478	0.245	2.51344e-182	MM1	Chil3
1.89013e-180	2.49106	0.28	0.083	2.54053e-176	MM1	Mmp8
5.40957e-176	1.2723	0.485	0.23	7.271e-172	MM1	Tlr4
5.74872e-173	1.30612	0.546	0.292	7.72685e-169	MM1	Hp
2.00742e-172	1.15941	0.794	0.695	2.69817e-168	MM1	Cd9
9.5006e-169	1.02236	0.717	0.523	1.27698e-164	MM1	Smox
1.09648e-166	1.81164	0.356	0.14	1.47377e-162	MM1	Ankrd37
2.4562e-165	1.37875	0.791	0.64	3.30138e-161	MM1	Ccl2
3.54613e-161	1.99741	0.352	0.139	4.76636e-157	MM1	Inhba
1.86652e-160	1.05869	0.772	0.615	2.50879e-156	MM1	Fbxl5
1.6394e-158	1.27064	0.615	0.389	2.20351e-154	MM1	Mmp19
9.88476e-156	1.52575	0.332	0.125	1.32861e-151	MM1	Rhou
8.02812e-154	2.10787	0.318	0.123	1.07906e-149	MM1	Selenbp1
2.22606e-152	2.61567	0.171	0.033	2.99205e-148	MM1	Fam20a
2.18964e-146	2.38149	0.212	0.056	2.9431e-142	MM1	Tnfrsf23
4.56361e-145	2.3709	0.216	0.059	6.13395e-141	MM1	Nos2
2.55754e-144	1.0286	0.699	0.516	3.43759e-140	MM1	Emp1
6.54135e-144	2.64237	0.18	0.04	8.79223e-140	MM1	Ackr3
1.22796e-143	1.20993	0.411	0.189	1.6505e-139	MM1	Tarm1
2.27985e-143	1.40355	0.449	0.232	3.06434e-139	MM1	Impa2
6.80869e-137	1.72446	0.679	0.508	9.15155e-133	MM1	Hmox1
7.70575e-136	1.21772	0.414	0.198	1.03573e-131	MM1	Dmxl2
1.61666e-133	1.27357	0.37	0.164	2.17296e-129	MM1	Cd24a
5.48826e-131	2.03293	0.205	0.058	7.37678e-127	MM1	Met
1.19937e-123	1.49331	0.338	0.149	1.61208e-119	MM1	Sdc1
1.19946e-123	1.38129	0.357	0.164	1.61219e-119	MM1	Gys1
1.30898e-121	1.72505	0.215	0.067	1.7594e-117	MM1	Sgms2
8.57768e-120	1.57347	0.47	0.283	1.15293e-115	MM1	Serpine1
3.18097e-118	1.32083	0.327	0.144	4.27554e-114	MM1	Akap7
2.19291e-117	1.62014	0.272	0.105	2.9475e-113	MM1	Gadd45a
1.32351e-116	1.2032	0.358	0.166	1.77892e-112	MM1	Atp2b4
1.90868e-116	2.99178	0.323	0.151	2.56546e-112	MM1	Saa3
5.22449e-116	1.98542	0.224	0.077	7.02223e-112	MM1	Net1
1.2709e-115	1.19538	0.364	0.173	1.70821e-111	MM1	Ell
4.91507e-114	1.25334	0.381	0.192	6.60634e-110	MM1	Cacna1d
7.11444e-112	1.62519	0.226	0.078	9.56252e-108	MM1	Itga1
1.02952e-110	1.17256	0.4	0.208	1.38377e-106	MM1	Ddit4
1.55351e-109	1.21994	0.371	0.185	2.08807e-105	MM1	Kdm5b
1.60838e-108	1.00067	0.427	0.229	2.16182e-104	MM1	Mindy1
1.34321e-105	2.6682	0.122	0.024	1.80541e-101	MM1	Flrt2
5.33925e-105	1.35065	0.275	0.115	7.17648e-101	MM1	Aifm2
6.33978e-105	1.37105	0.297	0.132	8.52129e-101	MM1	Chst11
1.4026e-104	1.44217	0.115	0.021	1.88524e-100	MM1	Lcn2
4.61564e-103	1.07284	0.395	0.206	6.20388e-99	MM1	Slfn1
1.98735e-101	1.03798	0.447	0.255	2.67119e-97	MM1	Sntb2
1.35682e-100	1.15758	0.346	0.17	1.8237e-96	MM1	Tfec
2.28602e-100	1.35498	0.576	0.411	3.07264e-96	MM1	Ndrg1
3.4558e-95	1.00244	0.401	0.219	4.64494e-91	MM1	Sh2b2
1.81379e-94	1.09842	0.403	0.228	2.43791e-90	MM1	Pgm1
3.11417e-93	1.13298	0.353	0.184	4.18576e-89	MM1	Iqsec1
1.90242e-92	2.19555	0.131	0.032	2.55704e-88	MM1	Rhov
1.96601e-92	2.35517	0.124	0.029	2.64252e-88	MM1	Tnfrsf26
2.97716e-91	1.162	0.383	0.211	4.0016e-87	MM1	Pcnx
6.20819e-91	1.1578	0.363	0.195	8.34442e-87	MM1	Appl2
3.96596e-90	1.5678	0.187	0.064	5.33064e-86	MM1	Rab44
5.84871e-89	1.77939	0.2	0.074	7.86125e-85	MM1	Lif
1.26691e-88	1.78581	0.2	0.074	1.70286e-84	MM1	Ednrb
7.32766e-88	1.37009	0.232	0.095	9.8491e-84	MM1	Igfbp6
7.91574e-87	1.87685	0.212	0.084	1.06395e-82	MM1	Il6
2.23444e-86	1.92902	0.152	0.046	3.00332e-82	MM1	Slfn4
6.17207e-85	1.91827	0.142	0.041	8.29587e-81	MM1	Dmkn
4.55297e-82	1.32839	0.316	0.163	6.11965e-78	MM1	Slc7a2
3.99844e-79	1.54165	0.197	0.078	5.3743e-75	MM1	Ankrd33b
7.15131e-76	1.25398	0.24	0.109	9.61207e-72	MM1	Sh3bp5
1.10081e-75	1.43083	0.19	0.074	1.4796e-71	MM1	F5
1.64818e-75	1.32748	0.208	0.087	2.21532e-71	MM1	Gorab
1.27541e-73	1.12647	0.242	0.111	1.71428e-69	MM1	Grk5
6.69464e-71	1.65391	0.162	0.06	8.99826e-67	MM1	Ets1
3.76936e-68	1.08181	0.364	0.216	5.0664e-64	MM1	Fnip2
1.88814e-67	1.7947	0.136	0.046	2.53785e-63	MM1	Mgarp
5.81774e-67	1.27356	0.208	0.092	7.81963e-63	MM1	Adamtsl4
2.21664e-66	1.69897	0.143	0.05	2.97939e-62	MM1	Dgat2
9.65545e-66	1.07009	0.221	0.102	1.29779e-61	MM1	Trem3
1.13043e-65	1.18134	0.246	0.122	1.51942e-61	MM1	Impdh1
1.24096e-65	1.25143	0.2	0.088	1.66797e-61	MM1	Abcd2
2.07693e-64	1.57489	0.17	0.069	2.7916e-60	MM1	Cgnl1
1.8173e-63	1.18572	0.346	0.209	2.44263e-59	MM1	Pdpn
2.50413e-62	1.28333	0.215	0.102	3.36581e-58	MM1	Pde4d
5.9876e-60	1.66609	0.123	0.042	8.04793e-56	MM1	Ak4
6.68671e-60	1.13374	0.348	0.217	8.98761e-56	MM1	Rhoc
1.0856e-59	1.7278	0.118	0.039	1.45916e-55	MM1	Fpr1
1.42186e-58	1.29806	0.173	0.074	1.91112e-54	MM1	Lamc1
1.47065e-58	1.12257	0.285	0.158	1.9767e-54	MM1	Timp1
6.02576e-55	1.54601	0.134	0.051	8.09922e-51	MM1	Tgm1
7.47222e-54	1.19582	0.129	0.048	1.00434e-49	MM1	Cd177
1.95627e-52	1.05468	0.219	0.112	2.62942e-48	MM1	Arg2
4.08368e-52	1.72501	0.103	0.034	5.48887e-48	MM1	Fam78b
4.93139e-51	1.33797	0.131	0.051	6.62828e-47	MM1	Tacstd2
3.18052e-50	1.24462	0.144	0.06	4.27493e-46	MM1	Pi16
3.53217e-49	1.06337	0.208	0.107	4.74759e-45	MM1	Eno1b
1.56047e-48	1.12394	0.228	0.124	2.09743e-44	MM1	Gbe1
1.18014e-47	1.56429	0.106	0.037	1.58623e-43	MM1	Plppr3
4.55575e-47	1.0232	0.207	0.107	6.12338e-43	MM1	Mthfd1l
5.62285e-46	1.00862	0.25	0.144	7.55768e-42	MM1	Zfp395
7.9327e-46	1.1988	0.162	0.076	1.06623e-41	MM1	Tbl2
2.89552e-43	1.42976	0.131	0.056	3.89187e-39	MM1	Id1
1.01765e-42	1.13471	0.157	0.074	1.36783e-38	MM1	Tnfsf14
2.10178e-41	1.27025	0.138	0.063	2.82501e-37	MM1	Tmem154
4.89201e-41	1.51502	0.45	0.373	6.57536e-37	MM1	Mt2
1.64685e-40	1.11151	0.149	0.07	2.21353e-36	MM1	Fcor
1.03789e-39	1.02003	0.206	0.115	1.39503e-35	MM1	Carmil1
4.18446e-38	1.20867	0.147	0.072	5.62433e-34	MM1	Pdlim1
2.62203e-37	1.06596	0.168	0.088	3.52427e-33	MM1	Prmt2
2.88273e-37	1.22836	0.122	0.055	3.87467e-33	MM1	Tnfaip6
1.10593e-36	1.32389	0.117	0.051	1.48648e-32	MM1	Rnf128
1.50838e-36	1.60418	0.231	0.143	2.02741e-32	MM1	Ltc4s
3.33531e-36	1.33215	0.124	0.057	4.48299e-32	MM1	P4ha2
9.64005e-36	1.06045	0.136	0.065	1.29572e-31	MM1	Dgkg
5.07432e-34	1.06691	0.136	0.067	6.82039e-30	MM1	Fgd6
2.71176e-33	1.01216	0.146	0.075	3.64487e-29	MM1	Epb41l1
4.07441e-33	1.21953	0.111	0.05	5.47642e-29	MM1	Mdm1
7.49479e-32	1.01884	0.149	0.078	1.00737e-27	MM1	Tlr5
1.18681e-31	1.17119	0.143	0.075	1.59519e-27	MM1	Rassf8
1.71622e-31	1.11671	0.124	0.06	2.30677e-27	MM1	Mocos
1.74974e-31	1.11625	0.113	0.052	2.35182e-27	MM1	Fcrlb
1.15879e-26	1.0603	0.11	0.054	1.55753e-22	MM1	Papss2
2.4958e-21	1.15198	0.37	0.318	3.3546e-17	MM1	Cxcl1
8.53202e-12	1.97639	0.238	0.188	1.14679e-07	MM1	Hspa1a
0	3.99612	0.751	0.071	0	DCs	P2ry10
0	4.20778	0.78	0.101	0	DCs	H2-DMb2
0	4.5331	0.632	0.042	0	DCs	Klrd1
0	4.43234	0.622	0.045	0	DCs	H2-Oa
0	2.68119	0.802	0.227	0	DCs	Cbfa2t3
0	2.26882	0.836	0.283	0	DCs	Itgax
0	3.84929	0.603	0.053	0	DCs	Dpp4
0	3.71352	0.617	0.07	0	DCs	Kmo
0	2.94868	0.653	0.113	0	DCs	Klrb1b
0	4.10849	0.573	0.048	0	DCs	Kit
0	3.15625	0.711	0.187	0	DCs	Actn1
0	2.43159	0.73	0.218	0	DCs	Trerf1
0	2.85693	0.891	0.384	0	DCs	Il1r2
0	2.11466	0.821	0.324	0	DCs	Ciita
0	4.56	0.518	0.031	0	DCs	Siglecg
0	2.63975	0.709	0.238	0	DCs	Map3k14
0	2.40591	0.793	0.327	0	DCs	Jak2
0	3.90252	0.514	0.049	0	DCs	H2-Ob
0	2.37224	0.668	0.208	0	DCs	Fyn
0	4.01822	0.495	0.035	0	DCs	Ffar2
0	3.34269	0.776	0.326	0	DCs	Mgl2
0	1.95236	0.842	0.399	0	DCs	Gpr171
0	1.97382	0.73	0.289	0	DCs	Coro2a
0	1.97391	0.772	0.339	0	DCs	Tspan13
0	2.31165	0.65	0.218	0	DCs	Plscr1
0	1.93726	0.772	0.343	0	DCs	Jaml
0	2.20737	0.743	0.316	0	DCs	Dapp1
0	3.56285	0.488	0.068	0	DCs	Qpct
0	3.47004	0.497	0.08	0	DCs	Cdh1
0	2.35807	0.721	0.309	0	DCs	Wdfy4
0	4.91116	0.44	0.029	0	DCs	Plet1
0	3.1229	0.487	0.076	0	DCs	Rtn1
0	2.47965	0.92	0.51	0	DCs	Napsa
0	3.55209	0.459	0.05	0	DCs	Adgrg5
0	2.25747	0.929	0.522	0	DCs	Ccnd2
0	3.08736	0.495	0.089	0	DCs	Klrk1
0	4.18472	0.443	0.038	0	DCs	Ltb
0	3.27051	0.482	0.08	0	DCs	Dcstamp
0	3.02496	0.502	0.103	0	DCs	Ramp3
0	2.96499	0.476	0.079	0	DCs	Nup210
0	2.76773	0.493	0.097	0	DCs	Nectin1
0	2.54137	0.543	0.147	0	DCs	Rogdi
0	2.23259	0.772	0.377	0	DCs	Pkib
0	4.24199	0.42	0.03	0	DCs	Card11
0	3.33374	0.501	0.119	0	DCs	Tbc1d4
0	5.17527	0.41	0.029	0	DCs	Ccl17
0	4.31168	0.402	0.024	0	DCs	Ctnnd2
0	2.73422	0.463	0.099	0	DCs	Arap2
0	3.89567	0.391	0.029	0	DCs	Chn2
0	4.27043	0.384	0.022	0	DCs	Sema7a
0	3.84803	0.395	0.034	0	DCs	Plekha5
0	3.45311	0.412	0.052	0	DCs	Irf4
0	4.79823	0.35	0.016	0	DCs	Itgae
0	3.92084	0.353	0.031	0	DCs	Asb2
0	4.34062	0.336	0.025	0	DCs	Cd209a
0	4.74881	0.319	0.013	0	DCs	Ppp1r14a
0	2.64932	0.938	0.632	0	DCs	Ifitm1
0	4.36577	0.319	0.017	0	DCs	Ddr1
0	3.01779	0.346	0.049	0	DCs	Zeb1
0	3.35008	0.331	0.042	0	DCs	Gpr55
0	2.96788	0.334	0.047	0	DCs	Ap1s3
0	3.99526	0.309	0.023	0	DCs	Spint2
0	3.45709	0.312	0.029	0	DCs	Flt3
0	5.01895	0.267	0.011	0	DCs	Adam23
0	1.58422	0.927	0.676	0	DCs	Gng10
0	3.74576	0.27	0.023	0	DCs	Btla
0	4.4033	0.254	0.014	0	DCs	Klri2
0	3.98064	0.255	0.016	0	DCs	Zfp366
0	3.97484	0.251	0.018	0	DCs	Zbtb46
0	1.55739	0.957	0.724	0	DCs	Lsp1
0	5.15395	0.214	0.008	0	DCs	Cdh17
0	1.50625	0.954	0.77	0	DCs	Bcl2a1d
0	1.47866	1	0.835	0	DCs	H2-Eb1
0	1.59607	0.976	0.823	0	DCs	Syngr2
0	1.38155	1	0.862	0	DCs	H2-Aa
0	1.74758	0.968	0.849	0	DCs	Malt1
0	1.03676	0.997	0.889	0	DCs	H2-DMa
0	1.51542	1	0.893	0	DCs	H2-Ab1
0	1.26557	1	0.95	0	DCs	Cd74
0	1.16114	0.999	0.97	0	DCs	Gm2a
0	1.11948	1	0.996	0	DCs	Atox1
0	2.28022	1	1	0	DCs	Cst3
5.20922e-305	2.17983	0.566	0.159	7.00171e-301	DCs	1700025G04Rik
5.72618e-305	3.17674	0.305	0.038	7.69656e-301	DCs	Acap1
2.12012e-304	4.50653	0.206	0.012	2.84965e-300	DCs	Ppp1r1a
7.98735e-299	3.57749	0.264	0.027	1.07358e-294	DCs	Hepacam2
7.11585e-298	3.88858	0.277	0.031	9.56442e-294	DCs	Ccl22
2.72885e-291	1.42526	0.953	0.741	3.66785e-287	DCs	Bhlhe40
4.79466e-284	1.72908	0.941	0.789	6.4445e-280	DCs	Mdh2
3.07408e-282	2.80867	0.34	0.055	4.13188e-278	DCs	Kynu
4.13131e-277	2.05834	0.651	0.249	5.55289e-273	DCs	Vrk1
6.28916e-277	2.12064	0.804	0.457	8.45326e-273	DCs	Nr4a3
2.58209e-275	2.18712	0.763	0.401	3.47059e-271	DCs	Ckb
1.0094e-272	2.19333	0.514	0.141	1.35673e-268	DCs	Htr7
1.26946e-272	2.57299	0.444	0.105	1.70628e-268	DCs	Stat4
4.21282e-272	4.24839	0.185	0.011	5.66245e-268	DCs	Trp53i11
3.40382e-271	2.90618	0.315	0.048	4.57507e-267	DCs	Pkp3
1.04047e-270	1.82328	0.712	0.302	1.3985e-266	DCs	Itgb7
1.65044e-268	4.07296	0.195	0.013	2.21835e-264	DCs	Gpr82
1.85649e-260	1.4784	0.923	0.748	2.49531e-256	DCs	Dock10
3.38708e-256	3.83165	0.198	0.015	4.55258e-252	DCs	Ppp1r16b
3.08814e-255	1.09833	0.981	0.788	4.15077e-251	DCs	Plbd1
7.72712e-248	4.59793	0.156	0.007	1.0386e-243	DCs	Stk32c
2.35106e-245	2.36968	0.41	0.096	3.16006e-241	DCs	Hic1
6.35445e-245	2.0811	0.791	0.488	8.54101e-241	DCs	Etv3
2.34195e-244	1.73866	0.632	0.236	3.14782e-240	DCs	Bri3bp
7.65888e-243	3.01492	0.393	0.093	1.02943e-238	DCs	Serpinb9
1.22199e-241	4.54239	0.162	0.009	1.64248e-237	DCs	Epcam
1.18181e-238	4.70987	0.154	0.008	1.58847e-234	DCs	Ccr6
2.56133e-238	2.88602	0.279	0.042	3.44268e-234	DCs	Srgap3
8.11595e-238	1.95299	0.656	0.28	1.09086e-233	DCs	Zbtb18
1.48091e-236	1.66712	0.722	0.34	1.99049e-232	DCs	Rin3
7.51214e-236	1.52556	0.923	0.782	1.00971e-231	DCs	Rel
2.61237e-235	2.86465	0.519	0.175	3.51129e-231	DCs	Clec10a
9.15808e-235	3.56506	0.254	0.035	1.23094e-230	DCs	Ccr7
5.12131e-232	4.98378	0.132	0.004	6.88355e-228	DCs	Slc8a2
9.23193e-232	2.15315	0.444	0.119	1.24086e-227	DCs	Afdn
1.52081e-231	3.20081	0.228	0.027	2.04412e-227	DCs	Grap2
1.57136e-231	1.83161	0.785	0.466	2.11207e-227	DCs	Traf1
2.79299e-231	2.37895	0.387	0.09	3.75405e-227	DCs	Pdcd1lg2
1.55862e-229	2.02646	0.763	0.433	2.09493e-225	DCs	Tnip3
9.98106e-229	1.37549	0.942	0.826	1.34155e-224	DCs	Gsn
1.7181e-222	2.00867	0.478	0.143	2.30929e-218	DCs	Mical1
6.98034e-221	2.66708	0.308	0.058	9.38227e-217	DCs	Ryr1
4.60559e-220	1.82318	0.619	0.253	6.19037e-216	DCs	Itpr1
2.03278e-218	2.79011	0.264	0.042	2.73226e-214	DCs	Tnfrsf18
6.32219e-218	1.97652	0.509	0.168	8.49766e-214	DCs	Map4k1
4.78166e-215	1.90107	0.607	0.244	6.42702e-211	DCs	Dapk1
7.23927e-214	1.03122	0.947	0.791	9.7303e-210	DCs	Vasp
9.08285e-213	1.03557	0.973	0.791	1.22083e-208	DCs	Cytip
1.39283e-212	2.3207	0.379	0.094	1.8721e-208	DCs	Cyb561a3
1.18125e-211	1.30529	0.959	0.862	1.58772e-207	DCs	Dennd4a
3.07025e-210	1.33566	0.918	0.733	4.12672e-206	DCs	Pfkp
4.77704e-206	5.12015	0.118	0.004	6.42082e-202	DCs	Fndc5
6.80649e-202	1.5575	0.681	0.331	9.1486e-198	DCs	Srebf2
3.29103e-201	1.70211	0.607	0.247	4.42347e-197	DCs	Grk3
5.90718e-201	1.65195	0.734	0.402	7.93984e-197	DCs	Mbtd1
6.47581e-200	1.4248	0.719	0.365	8.70413e-196	DCs	Zmiz2
1.30534e-196	1.89711	0.455	0.141	1.75451e-192	DCs	Gfod1
1.40089e-196	1.76263	0.529	0.191	1.88294e-192	DCs	Acot7
2.30951e-195	1.82753	0.539	0.204	3.10422e-191	DCs	Prkd3
1.11474e-194	1.2774	0.843	0.585	1.49833e-190	DCs	Pip4k2a
1.85776e-194	2.13175	0.389	0.105	2.49702e-190	DCs	Phlpp1
3.93156e-194	3.25613	0.193	0.023	5.28441e-190	DCs	Spns3
5.57349e-194	3.3306	0.219	0.032	7.49133e-190	DCs	Serpinb6b
7.51361e-193	4.54465	0.127	0.007	1.0099e-188	DCs	Cacna1s
8.77249e-193	3.26422	0.202	0.026	1.17911e-188	DCs	Rgs12
3.29123e-190	3.11031	0.196	0.025	4.42374e-186	DCs	Stk39
1.28845e-189	1.42201	0.78	0.453	1.73181e-185	DCs	Ccnd1
6.05367e-189	1.58001	0.651	0.304	8.13674e-185	DCs	Ccnd3
4.12713e-187	1.60044	0.621	0.27	5.54728e-183	DCs	Slamf9
1.89346e-185	2.43612	0.313	0.072	2.54499e-181	DCs	Lrba
3.75726e-185	1.64894	0.622	0.287	5.05014e-181	DCs	Pak1
6.26311e-185	1.65121	0.625	0.272	8.41825e-181	DCs	Gpr183
9.78851e-185	1.77729	0.733	0.436	1.31567e-180	DCs	Pmaip1
2.89398e-184	1.58405	0.639	0.293	3.8898e-180	DCs	Plekha1
4.78137e-184	1.78102	0.643	0.316	6.42664e-180	DCs	Hfe
4.96124e-184	1.69635	0.606	0.275	6.6684e-180	DCs	Lta4h
2.49507e-183	2.75362	0.234	0.039	3.35362e-179	DCs	Haao
9.3997e-183	1.40147	0.838	0.634	1.26341e-178	DCs	Arl8b
1.47536e-182	2.55953	0.273	0.054	1.98303e-178	DCs	Ear2
1.16603e-181	1.73896	0.53	0.203	1.56727e-177	DCs	Rnase6
4.84343e-180	2.03951	0.378	0.106	6.51006e-176	DCs	Kbtbd11
1.32241e-179	2.36017	0.289	0.062	1.77745e-175	DCs	Ccdc102a
1.96319e-179	1.71449	0.536	0.21	2.63872e-175	DCs	Ece1
1.97244e-179	3.97264	0.132	0.009	2.65115e-175	DCs	Cd7
2.46987e-179	4.46381	0.114	0.005	3.31975e-175	DCs	Klri1
1.29415e-178	3.01627	0.235	0.041	1.73947e-174	DCs	Gnb4
1.49037e-176	1.2878	0.803	0.529	2.0032e-172	DCs	Cnn2
6.54923e-176	3.71576	0.141	0.011	8.80282e-172	DCs	Tspan2
2.22222e-174	1.84911	0.554	0.238	2.98689e-170	DCs	Cyp4f16
1.30339e-172	2.97256	0.175	0.021	1.75189e-168	DCs	Fgfr1
6.41207e-171	2.25929	0.283	0.062	8.61847e-167	DCs	Cystm1
4.5688e-169	1.68905	0.495	0.185	6.14093e-165	DCs	Stk38l
2.03372e-168	1.43909	0.736	0.463	2.73352e-164	DCs	Ahr
1.36035e-165	2.98992	0.204	0.032	1.82845e-161	DCs	Dbn1
1.55709e-165	4.15257	0.12	0.008	2.09289e-161	DCs	Ppm1j
4.54949e-164	1.41388	0.735	0.431	6.11497e-160	DCs	Herpud1
1.78908e-162	1.16173	0.915	0.765	2.4047e-158	DCs	Nfkb1
1.96762e-162	1.08768	0.876	0.684	2.64468e-158	DCs	Mpc1
2.00172e-162	1.28261	0.766	0.489	2.69051e-158	DCs	Myo1g
5.069e-162	1.99816	0.384	0.119	6.81324e-158	DCs	Rnf157
5.0764e-162	4.04976	0.115	0.007	6.82319e-158	DCs	Il18r1
2.03689e-161	1.04113	0.905	0.744	2.73779e-157	DCs	Ikbkb
4.7666e-161	1.88792	0.543	0.245	6.40679e-157	DCs	Treml2
2.76945e-160	1.90586	0.656	0.37	3.72242e-156	DCs	Nabp1
6.11077e-160	1.53627	0.61	0.299	8.21348e-156	DCs	Prkar2a
1.07963e-159	1.46945	0.59	0.27	1.45113e-155	DCs	St3gal4
2.99548e-159	3.93521	0.133	0.012	4.02623e-155	DCs	Timd4
5.23654e-159	1.52987	0.537	0.224	7.03843e-155	DCs	Ppm1m
7.44122e-159	1.58294	0.583	0.271	1.00017e-154	DCs	Vps37b
1.06688e-158	2.97086	0.196	0.031	1.43399e-154	DCs	Slc46a3
1.53387e-158	1.21461	0.855	0.677	2.06167e-154	DCs	Rap2a
3.96547e-157	2.25488	0.283	0.067	5.32999e-153	DCs	Slc30a4
5.61517e-156	1.6334	0.55	0.246	7.54735e-152	DCs	Elovl5
2.81042e-155	4.24698	0.105	0.006	3.77749e-151	DCs	Lzts1
3.44843e-154	2.47191	0.239	0.049	4.63503e-150	DCs	Bcl11a
3.94427e-154	2.25219	0.292	0.073	5.30149e-150	DCs	Il18rap
2.5805e-153	2.23918	0.306	0.081	3.46845e-149	DCs	A530032D15Rik
7.60646e-152	2.43331	0.227	0.044	1.02238e-147	DCs	Chst15
8.2297e-152	1.51812	0.641	0.332	1.10615e-147	DCs	Nedd9
4.41312e-151	3.45254	0.143	0.016	5.93168e-147	DCs	Traf4
1.0202e-150	1.37048	0.835	0.656	1.37125e-146	DCs	Pik3r1
2.11976e-150	2.40419	0.26	0.06	2.84917e-146	DCs	Camkk1
2.91284e-150	1.45894	0.61	0.298	3.91515e-146	DCs	Pmvk
4.76285e-149	1.53366	0.562	0.255	6.40175e-145	DCs	Lrrk1
3.11887e-148	1.16975	0.805	0.56	4.19207e-144	DCs	Olfm1
6.89324e-148	1.9137	0.424	0.155	9.26521e-144	DCs	Sesn2
7.02528e-148	2.45482	0.244	0.053	9.44268e-144	DCs	Ptpn4
8.20936e-148	3.13058	0.146	0.017	1.10342e-143	DCs	Aldh1a2
1.56525e-146	2.24835	0.267	0.064	2.10386e-142	DCs	2900026A02Rik
2.37978e-146	3.54946	0.128	0.012	3.19866e-142	DCs	Tespa1
1.04087e-145	2.21526	0.379	0.129	1.39904e-141	DCs	Pxdc1
1.32537e-145	2.03158	0.359	0.115	1.78143e-141	DCs	Adgrg6
3.67554e-145	1.0597	0.867	0.682	4.9403e-141	DCs	Slc38a1
3.91922e-145	1.65451	0.601	0.304	5.26782e-141	DCs	Cmtr1
5.84687e-145	2.42463	0.238	0.051	7.85878e-141	DCs	Enah
4.38997e-144	1.65706	0.532	0.245	5.90056e-140	DCs	Naga
1.69007e-143	1.45822	0.482	0.188	2.27162e-139	DCs	Cd24a
3.46112e-140	3.34924	0.137	0.016	4.65209e-136	DCs	Rhof
4.11543e-140	1.06913	0.709	0.389	5.53155e-136	DCs	Spint1
2.49505e-139	1.51593	0.466	0.183	3.3536e-135	DCs	Dna2
3.36552e-136	1.69906	0.342	0.108	4.5236e-132	DCs	Mfge8
3.5117e-136	1.73419	0.207	0.041	4.72008e-132	DCs	Pglyrp1
4.81204e-136	2.38406	0.224	0.048	6.46786e-132	DCs	Arhgef40
8.08374e-134	1.91912	0.321	0.097	1.08653e-129	DCs	Rgs3
3.11497e-133	3.75833	0.11	0.009	4.18683e-129	DCs	Mast4
2.82085e-132	2.65981	0.176	0.03	3.7915e-128	DCs	Prss30
3.35314e-131	1.27546	0.641	0.352	4.50695e-127	DCs	Lrrc8c
2.41298e-130	1.35269	0.596	0.302	3.24328e-126	DCs	Polb
1.00621e-127	1.29808	0.621	0.339	1.35245e-123	DCs	Gosr2
1.78893e-126	1.3033	0.681	0.414	2.4045e-122	DCs	Cyld
2.42063e-124	1.16632	0.774	0.541	3.25357e-120	DCs	Stap1
3.32455e-124	1.45565	0.554	0.277	4.46853e-120	DCs	Slc25a20
1.64263e-123	2.62	0.171	0.03	2.20786e-119	DCs	Tbc1d10c
1.05985e-121	1.49789	0.459	0.194	1.42455e-117	DCs	Csrp1
6.83292e-121	1.09644	0.774	0.55	9.18413e-117	DCs	Sla
1.26329e-120	1.24385	0.635	0.359	1.69799e-116	DCs	Hivep2
2.49129e-119	1.08668	0.726	0.472	3.34854e-115	DCs	Alcam
3.48507e-119	1.04777	0.772	0.545	4.68428e-115	DCs	Stk24
4.63744e-119	2.40591	0.266	0.076	6.23319e-115	DCs	Flrt3
1.21988e-118	1.05115	0.772	0.559	1.63964e-114	DCs	Ankrd44
5.04483e-118	1.53771	0.444	0.189	6.78076e-114	DCs	Cass4
2.13618e-117	1.23983	0.588	0.307	2.87124e-113	DCs	Il21r
3.37248e-117	1.31467	0.572	0.305	4.53295e-113	DCs	Tbc1d9
1.2007e-114	1.01687	0.787	0.57	1.61386e-110	DCs	Cd80
1.48059e-114	1.19736	0.562	0.28	1.99007e-110	DCs	Ass1
1.0461e-113	1.61159	0.44	0.188	1.40607e-109	DCs	Avpi1
2.53735e-111	1.22377	0.817	0.649	3.41045e-107	DCs	St8sia4
3.25213e-111	2.63656	0.147	0.025	4.37119e-107	DCs	Gpr68
7.98808e-111	1.95724	0.257	0.074	1.07368e-106	DCs	Slc7a5
1.22494e-110	3.11156	0.124	0.017	1.64645e-106	DCs	Bex6
3.27453e-110	1.18461	0.593	0.323	4.40129e-106	DCs	Themis2
4.69326e-110	1.06407	0.711	0.476	6.30821e-106	DCs	Limd2
9.78113e-109	2.37799	0.184	0.04	1.31468e-104	DCs	Arhgef10
1.00072e-107	1.19215	0.573	0.296	1.34507e-103	DCs	H2-Q6
2.08885e-107	2.15647	0.196	0.046	2.80762e-103	DCs	Atp2a3
4.90763e-105	1.36587	0.535	0.284	6.59635e-101	DCs	Lyst
6.00931e-104	1.40029	0.459	0.213	8.07712e-100	DCs	Mllt6
1.85544e-103	1.22581	0.556	0.293	2.4939e-99	DCs	Vdr
2.49358e-103	1.12105	0.696	0.467	3.35162e-99	DCs	Smad4
2.53945e-103	1.03931	0.622	0.353	3.41327e-99	DCs	Lactb
1.15893e-102	1.94569	0.243	0.071	1.55772e-98	DCs	Mtmr4
3.08001e-102	3.30778	0.102	0.012	4.13984e-98	DCs	Ly75
5.89166e-102	1.01038	0.707	0.484	7.91898e-98	DCs	Myadm
1.24699e-101	1.2723	0.511	0.261	1.67609e-97	DCs	Unc119
1.2786e-101	3.19932	0.109	0.014	1.71856e-97	DCs	Gabbr1
2.61709e-101	1.25592	0.463	0.213	3.51763e-97	DCs	Parvg
3.74961e-101	1.01335	0.647	0.385	5.03985e-97	DCs	Znrf2
6.63411e-101	1.43395	0.384	0.158	8.91691e-97	DCs	Nbeal2
6.70085e-101	1.73808	0.291	0.099	9.00661e-97	DCs	Tmem238
3.86081e-100	1.31042	0.458	0.214	5.18932e-96	DCs	Cd82
5.71127e-100	1.32659	0.399	0.167	7.67652e-96	DCs	Siglece
1.21092e-99	1.50722	0.33	0.122	1.62759e-95	DCs	Slc2a6
6.20314e-99	1.46838	0.349	0.135	8.33765e-95	DCs	Arl2bp
7.43908e-98	1.04039	0.677	0.442	9.99887e-94	DCs	Tle3
1.8321e-97	1.39259	0.446	0.213	2.46253e-93	DCs	Tpcn1
4.9297e-97	1.04857	0.688	0.466	6.62601e-93	DCs	Tep1
5.5557e-97	1.10639	0.505	0.251	7.46741e-93	DCs	Il7r
6.3222e-97	1.20992	0.506	0.259	8.49767e-93	DCs	Bloc1s2
1.41659e-96	1.42547	0.389	0.165	1.90405e-92	DCs	Mink1
9.81481e-96	1.14945	0.618	0.377	1.31921e-91	DCs	Anxa6
1.15504e-95	2.38465	0.247	0.079	1.55249e-91	DCs	Tnni2
9.75576e-95	1.11881	0.514	0.264	1.31127e-90	DCs	Dpy19l1
2.41768e-94	2.65311	0.122	0.02	3.2496e-90	DCs	Sigirr
3.3443e-94	1.42288	0.362	0.148	4.49507e-90	DCs	Aldoc
3.81715e-94	3.0079	0.111	0.016	5.13064e-90	DCs	Slc14a1
5.40454e-94	2.46455	0.149	0.03	7.26425e-90	DCs	Rras2
5.42932e-94	1.99446	0.324	0.127	7.29755e-90	DCs	Rrad
1.12308e-93	1.09594	0.569	0.313	1.50953e-89	DCs	Alkbh1
2.68937e-93	1.00569	0.588	0.323	3.61478e-89	DCs	Rassf5
3.64601e-93	1.92829	0.228	0.067	4.90061e-89	DCs	Lrrk2
8.4635e-93	1.20113	0.493	0.252	1.13758e-88	DCs	Tbrg1
9.6824e-93	2.83457	0.108	0.016	1.30141e-88	DCs	Ablim1
3.39631e-92	1.45162	0.495	0.263	4.56498e-88	DCs	Swap70
3.72191e-92	2.60172	0.133	0.025	5.00262e-88	DCs	Kif1a
6.6955e-92	1.42452	0.433	0.206	8.99942e-88	DCs	Tmem131l
2.2823e-91	3.06309	0.131	0.024	3.06763e-87	DCs	Igflr1
1.01599e-90	2.27321	0.156	0.034	1.36559e-86	DCs	Gem
1.36744e-90	1.56067	0.302	0.112	1.83797e-86	DCs	Sh2d1b1
1.6948e-90	1.62251	0.277	0.096	2.27799e-86	DCs	C130026I21Rik
1.41528e-89	1.15206	0.813	0.665	1.90228e-85	DCs	Fgl2
4.57454e-89	2.58823	0.126	0.023	6.14864e-85	DCs	Bcas1
5.5904e-89	1.41816	0.426	0.2	7.51405e-85	DCs	Cd69
6.62183e-89	1.1649	0.51	0.269	8.9004e-85	DCs	4930523C07Rik
2.81884e-88	1.48612	0.361	0.154	3.7888e-84	DCs	Batf3
4.14836e-88	1.31662	0.451	0.227	5.57582e-84	DCs	Erlin1
4.45324e-88	2.05017	0.206	0.059	5.98559e-84	DCs	Mmp25
7.58159e-88	1.40929	0.382	0.169	1.01904e-83	DCs	Mcm4
2.71431e-87	2.69243	0.111	0.018	3.6483e-83	DCs	Dennd3
2.00423e-85	1.46098	0.389	0.177	2.69388e-81	DCs	Bcl2
3.38777e-85	1.2136	0.52	0.289	4.5535e-81	DCs	Birc2
1.01434e-84	1.20754	0.444	0.22	1.36338e-80	DCs	Mob3a
4.68884e-84	2.26309	0.139	0.029	6.30227e-80	DCs	B4galt4
1.04325e-83	1.21693	0.38	0.168	1.40224e-79	DCs	Amz1
4.63832e-83	1.3566	0.361	0.158	6.23436e-79	DCs	Nsmaf
1.32015e-82	1.24292	0.412	0.194	1.77441e-78	DCs	Setd7
1.52479e-82	1.00557	0.475	0.238	2.04947e-78	DCs	Slamf7
1.793e-82	1.03173	0.613	0.376	2.40997e-78	DCs	Tuba1a
3.79145e-82	1.20711	0.382	0.171	5.09609e-78	DCs	Anpep
3.98353e-82	1.93757	0.192	0.055	5.35426e-78	DCs	Gstt3
6.14189e-82	2.21142	0.154	0.037	8.25532e-78	DCs	Lmtk2
9.24082e-82	1.59697	0.263	0.094	1.24206e-77	DCs	Gramd4
1.24999e-80	1.58575	0.351	0.155	1.68011e-76	DCs	Mfsd6
1.66657e-80	1.11524	0.62	0.396	2.24004e-76	DCs	Ptger4
2.36983e-80	1.06016	0.508	0.277	3.18529e-76	DCs	Gpr137b
3.57106e-79	1.29258	0.433	0.223	4.79987e-75	DCs	Actr1b
3.57825e-79	1.44814	0.445	0.237	4.80953e-75	DCs	Rell1
6.5632e-79	1.34541	0.363	0.164	8.82159e-75	DCs	Rinl
1.28413e-78	1.58159	0.279	0.107	1.726e-74	DCs	Cdc14a
2.76872e-78	1.54579	0.315	0.131	3.72143e-74	DCs	Stat5a
4.33001e-78	1.01897	0.519	0.291	5.81996e-74	DCs	Exosc5
4.70987e-78	1.20609	0.359	0.159	6.33054e-74	DCs	Traf3ip3
8.83153e-78	1.04762	0.512	0.282	1.18705e-73	DCs	Cntrl
1.08335e-77	1.5047	0.277	0.105	1.45614e-73	DCs	Gapt
7.5808e-77	1.11292	0.482	0.259	1.01894e-72	DCs	Mif4gd
1.49545e-76	1.08249	0.52	0.298	2.01004e-72	DCs	Gpd2
2.26418e-76	1.25216	0.392	0.188	3.04329e-72	DCs	Plcb2
4.1832e-76	1.45323	0.431	0.229	5.62264e-72	DCs	Hhex
1.33607e-75	1.14699	0.448	0.231	1.79581e-71	DCs	Fh1
2.67018e-75	2.9489	0.104	0.018	3.589e-71	DCs	Asgr2
3.34921e-74	1.09291	0.461	0.245	4.50167e-70	DCs	Knop1
1.06179e-73	1.50556	0.266	0.101	1.42715e-69	DCs	Ggt5
3.3144e-73	1.515	0.268	0.103	4.45488e-69	DCs	Fasn
3.46482e-73	1.72675	0.224	0.077	4.65707e-69	DCs	Jup
1.14522e-72	1.21457	0.376	0.18	1.53929e-68	DCs	Hint3
1.24174e-72	1.79051	0.207	0.068	1.66902e-68	DCs	Slc25a38
2.60313e-72	1.53166	0.251	0.094	3.49886e-68	DCs	Phf11a
3.64399e-71	1.09913	0.432	0.224	4.89789e-67	DCs	Med30
1.39644e-70	1.29727	0.374	0.181	1.87695e-66	DCs	Ubxn2a
1.97213e-70	1.2247	0.334	0.148	2.65074e-66	DCs	Mob3b
6.46335e-70	1.10069	0.512	0.307	8.68739e-66	DCs	Havcr2
6.80179e-70	1.93285	0.136	0.033	9.14229e-66	DCs	Epha2
3.73705e-69	1.64231	0.2	0.066	5.02297e-65	DCs	Sesn3
7.24711e-69	1.73027	0.346	0.168	9.74084e-65	DCs	Kdm4a
8.35463e-69	1.01194	0.415	0.207	1.12295e-64	DCs	Tiam1
1.23953e-68	1.09669	0.376	0.179	1.66606e-64	DCs	Slc44a2
1.82196e-68	1.25267	0.428	0.226	2.44889e-64	DCs	Ifi205
8.20904e-68	2.27669	0.115	0.025	1.10338e-63	DCs	Slc52a3
9.11066e-68	2.04518	0.135	0.033	1.22456e-63	DCs	BC035044
1.01364e-67	2.43361	0.141	0.036	1.36243e-63	DCs	Large1
1.88814e-67	1.12948	0.386	0.192	2.53785e-63	DCs	Cnp
3.1888e-67	1.67514	0.191	0.062	4.28607e-63	DCs	Tspan33
3.41845e-67	2.07558	0.141	0.036	4.59473e-63	DCs	Cmtm8
3.71354e-67	1.22019	0.358	0.172	4.99137e-63	DCs	Akr7a5
5.23089e-67	1.34082	0.367	0.182	7.03084e-63	DCs	Fam110a
2.46849e-66	1.20585	0.406	0.213	3.3179e-62	DCs	Rnf8
6.80763e-66	1.00285	0.459	0.253	9.15014e-62	DCs	Nup153
8.14163e-66	1.30305	0.274	0.112	1.09432e-61	DCs	Cyfip2
1.90746e-65	2.07212	0.142	0.038	2.56381e-61	DCs	Galnt12
3.78974e-65	1.21461	0.345	0.164	5.09379e-61	DCs	Nfatc2
7.43404e-65	1.59217	0.205	0.071	9.99209e-61	DCs	Strbp
9.68429e-65	1.42121	0.409	0.224	1.30167e-60	DCs	Krt80
6.32564e-64	1.18054	0.349	0.167	8.50229e-60	DCs	Camk2g
7.62973e-64	1.17343	0.364	0.178	1.02551e-59	DCs	I830077J02Rik
1.04408e-63	1.05668	0.462	0.264	1.40334e-59	DCs	Dck
1.93757e-63	1.14625	0.34	0.161	2.60429e-59	DCs	Mrtfa
1.71917e-62	2.26666	0.118	0.028	2.31073e-58	DCs	Igsf9
7.68235e-62	1.05445	0.581	0.395	1.03258e-57	DCs	Aebp2
1.54993e-61	1.24827	0.433	0.245	2.08326e-57	DCs	Cish
4.30343e-61	1.15814	0.318	0.147	5.78424e-57	DCs	Vav2
1.45142e-60	1.39438	0.243	0.097	1.95085e-56	DCs	Dhcr24
2.10632e-60	1.258	0.281	0.122	2.83111e-56	DCs	Sh3pxd2a
6.07379e-60	1.33645	0.317	0.151	8.16378e-56	DCs	P2ry14
6.17181e-60	1.74675	0.151	0.045	8.29553e-56	DCs	Fcho1
6.49848e-60	1.35783	0.291	0.132	8.73461e-56	DCs	Fnbp1l
1.08585e-59	1.59497	0.196	0.07	1.45949e-55	DCs	Unc119b
2.24348e-59	1.852	0.133	0.036	3.01546e-55	DCs	Tnfsf8
7.62816e-59	1.70534	0.196	0.071	1.0253e-54	DCs	Cd1d1
2.40874e-58	1.42419	0.232	0.093	3.23759e-54	DCs	Rmnd5b
3.39838e-58	1.1958	0.291	0.132	4.56776e-54	DCs	Mtmr14
1.25667e-57	1.27482	0.342	0.172	1.68909e-53	DCs	Tbc1d8
1.52606e-57	2.12539	0.12	0.031	2.05117e-53	DCs	Mical3
1.57147e-57	1.17771	0.296	0.135	2.11221e-53	DCs	Lipe
1.62838e-56	1.52241	0.231	0.094	2.18871e-52	DCs	Glcci1
2.53329e-56	1.48905	0.2	0.075	3.405e-52	DCs	St3gal2
7.27925e-56	1.07706	0.321	0.155	9.78404e-52	DCs	Rpa1
7.96853e-56	2.1608	0.111	0.028	1.07105e-51	DCs	Ildr1
3.21004e-55	1.4657	0.212	0.082	4.31461e-51	DCs	Rgs18
1.79358e-53	1.2437	0.275	0.126	2.41075e-49	DCs	Ankrd27
3.35597e-53	1.37951	0.186	0.068	4.51076e-49	DCs	Flnb
3.59136e-53	1.5059	0.163	0.055	4.82714e-49	DCs	Ocstamp
1.24679e-52	1.68833	0.151	0.049	1.67581e-48	DCs	Jag2
9.04421e-52	1.53809	0.162	0.055	1.21563e-47	DCs	Ipcef1
1.72748e-51	1.05359	0.384	0.212	2.3219e-47	DCs	Fchsd2
7.59197e-51	1.04283	0.334	0.171	1.02044e-46	DCs	Isyna1
9.45494e-51	1.47212	0.192	0.074	1.27084e-46	DCs	Cd101
2.07419e-50	1.09933	0.296	0.144	2.78792e-46	DCs	Nod2
4.60697e-50	1.01621	0.399	0.228	6.19223e-46	DCs	Trim12a
4.66021e-50	1.00815	0.365	0.196	6.26379e-46	DCs	Slc7a1
1.49446e-49	1.30334	0.318	0.166	2.0087e-45	DCs	Pik3r6
1.76903e-49	1.18357	0.272	0.129	2.37776e-45	DCs	Icosl
3.91854e-49	1.27526	0.231	0.1	5.26691e-45	DCs	Akt3
6.00947e-49	1.0162	0.361	0.197	8.07733e-45	DCs	Tnip2
6.9168e-49	1.79476	0.118	0.034	9.29688e-45	DCs	Hmgn3
7.05405e-49	2.06592	0.127	0.038	9.48135e-45	DCs	Satb1
1.17227e-48	1.03142	0.319	0.163	1.57565e-44	DCs	Vopp1
3.85562e-48	1.53412	0.213	0.09	5.18234e-44	DCs	AI987944
4.57757e-48	1.22917	0.291	0.145	6.15272e-44	DCs	Idi1
8.96291e-48	1.22674	0.26	0.122	1.2047e-43	DCs	Eml3
2.04195e-47	1.536	0.16	0.057	2.74458e-43	DCs	Mpzl3
6.49378e-47	1.29595	0.2	0.082	8.72829e-43	DCs	Hs3st3b1
3.66698e-46	1.47251	0.168	0.063	4.92879e-42	DCs	Tmem64
4.40635e-46	2.16319	0.119	0.036	5.92257e-42	DCs	Sult1a1
6.56202e-46	1.21966	0.266	0.129	8.82001e-42	DCs	Ank
6.68563e-46	1.28086	0.253	0.12	8.98615e-42	DCs	Sfxn2
1.37842e-45	1.13376	0.274	0.135	1.85273e-41	DCs	Pnpo
1.62253e-45	1.00786	0.377	0.218	2.18084e-41	DCs	Prpf18
6.97729e-45	1.02912	0.319	0.168	9.37818e-41	DCs	Runx2
1.31333e-44	1.52066	0.306	0.164	1.76525e-40	DCs	Egr3
2.22097e-44	1.49039	0.156	0.057	2.98521e-40	DCs	Gm14548
3.12576e-44	1.76445	0.115	0.035	4.20134e-40	DCs	Mapk13
3.67137e-44	1.49641	0.151	0.055	4.93469e-40	DCs	Gpr18
4.56504e-44	1.95605	0.107	0.031	6.13587e-40	DCs	Palb2
6.24911e-44	1.26115	0.228	0.104	8.39943e-40	DCs	Sinhcaf
7.02546e-44	1.15207	0.263	0.128	9.44292e-40	DCs	Mri1
1.42035e-43	1.09162	0.306	0.161	1.9091e-39	DCs	Ebi3
2.23563e-43	1.90814	0.119	0.037	3.0049e-39	DCs	Cst7
2.09492e-42	1.3825	0.16	0.061	2.81578e-38	DCs	Ccdc69
3.46231e-42	1.18237	0.22	0.1	4.65369e-38	DCs	Pram1
4.63907e-42	1.1207	0.264	0.131	6.23537e-38	DCs	Gpd1l
6.41336e-42	1.10507	0.255	0.125	8.6202e-38	DCs	Hectd4
1.97358e-41	1.0686	0.276	0.142	2.65268e-37	DCs	Tmem229b
3.30237e-41	1.05922	0.271	0.138	4.43872e-37	DCs	Mtmr1
3.53546e-41	1.00785	0.326	0.18	4.75201e-37	DCs	Gmppb
8.7121e-41	1.20081	0.23	0.109	1.17099e-36	DCs	Mfng
1.02512e-40	1.1531	0.243	0.118	1.37787e-36	DCs	Ssx2ip
2.03384e-40	1.68672	0.124	0.042	2.73368e-36	DCs	Zdhhc23
2.4901e-40	1.61675	0.114	0.036	3.34695e-36	DCs	Gprc5a
3.47441e-40	1.48321	0.163	0.065	4.66995e-36	DCs	Rab3ip
8.2707e-40	1.17773	0.215	0.099	1.11166e-35	DCs	Rtl5
1.39397e-38	1.0448	0.227	0.108	1.87363e-34	DCs	Med27
1.69268e-38	1.01463	0.289	0.154	2.27514e-34	DCs	Plxnc1
3.91899e-38	1.10913	0.238	0.117	5.26752e-34	DCs	Nudt16
6.42886e-38	1.3874	0.164	0.067	8.64103e-34	DCs	Clec2i
8.10723e-38	1.0234	0.304	0.169	1.08969e-33	DCs	Sdhaf1
3.92764e-37	1.32374	0.166	0.069	5.27914e-33	DCs	Arsb
5.27316e-37	1.32953	0.183	0.081	7.08766e-33	DCs	Ppm1k
5.96397e-37	1.01073	0.264	0.137	8.01618e-33	DCs	Rfx7
2.18993e-35	1.20699	0.176	0.077	2.94349e-31	DCs	Eef2k
2.40382e-35	1.63761	0.133	0.051	3.23098e-31	DCs	Ier5l
1.01668e-34	1.0641	0.232	0.117	1.36652e-30	DCs	Hsdl2
2.08463e-34	1.02309	0.236	0.121	2.80195e-30	DCs	Abhd2
4.18129e-34	1.04153	0.26	0.14	5.62008e-30	DCs	Fgd3
7.32382e-34	1.13041	0.197	0.093	9.84395e-30	DCs	Thada
7.92712e-34	1.34022	0.211	0.105	1.06548e-29	DCs	Slc41a1
9.25429e-34	1.18042	0.183	0.084	1.24387e-29	DCs	Kctd17
2.88537e-33	1.45926	0.124	0.047	3.87822e-29	DCs	Zfp958
9.70097e-33	1.00807	0.234	0.121	1.30391e-28	DCs	S100pbp
1.83756e-32	1.35124	0.127	0.049	2.46986e-28	DCs	Cetn4
1.46532e-31	1.59177	0.105	0.037	1.96953e-27	DCs	Cbarp
1.61297e-31	1.09418	0.221	0.114	2.16799e-27	DCs	Sqle
2.93963e-31	1.04755	0.203	0.1	3.95116e-27	DCs	Prkdc
1.14764e-30	1.1038	0.181	0.086	1.54254e-26	DCs	Nudt8
1.94695e-30	1.38615	0.115	0.044	2.61689e-26	DCs	Mbnl3
9.74458e-30	1.57155	0.13	0.054	1.30977e-25	DCs	C1qtnf6
1.80814e-29	1.0686	0.224	0.12	2.43032e-25	DCs	Bpnt1
4.36356e-29	1.01395	0.2	0.101	5.86506e-25	DCs	Crtc2
5.13686e-29	1.37666	0.119	0.047	6.90445e-25	DCs	Herc3
5.69074e-29	1.27792	0.142	0.062	7.64893e-25	DCs	Hrh2
1.21893e-28	1.30061	0.147	0.066	1.63837e-24	DCs	Rcl1
1.62155e-27	1.02786	0.177	0.087	2.17953e-23	DCs	Trim5
1.7136e-27	1.32036	0.126	0.053	2.30325e-23	DCs	Xlr4b
2.09033e-27	1.11259	0.173	0.084	2.80961e-23	DCs	Rbm38
2.35009e-27	1.04935	0.193	0.099	3.15876e-23	DCs	Marveld1
2.4833e-27	1.09911	0.153	0.07	3.33781e-23	DCs	Map4k2
5.45357e-26	1.48197	0.112	0.046	7.33015e-22	DCs	Zfp770
2.19008e-25	1.04588	0.264	0.159	2.94369e-21	DCs	Pot1b
4.38595e-25	1.0201	0.197	0.106	5.89516e-21	DCs	Slc25a19
6.432e-25	1.19705	0.153	0.074	8.64525e-21	DCs	Ppp1r3d
1.06113e-22	1.27327	0.109	0.047	1.42627e-18	DCs	Polg2
4.92895e-22	1.03814	0.181	0.099	6.625e-18	DCs	Padi2
1.30202e-21	1.09052	0.149	0.075	1.75005e-17	DCs	Fancl
2.15796e-21	1.01281	0.15	0.076	2.90052e-17	DCs	Hdac9
6.77417e-21	1.29418	0.119	0.056	9.10516e-17	DCs	Zfp810
3.28001e-20	1.13153	0.118	0.055	4.40867e-16	DCs	Eml2
1.26751e-19	1.02491	0.171	0.095	1.70366e-15	DCs	Prr7
4.39018e-19	1.14093	0.111	0.053	5.90084e-15	DCs	Aqp9
7.17869e-19	1.00158	0.148	0.079	9.64888e-15	DCs	Nif3l1
7.67118e-19	1.13721	0.125	0.062	1.03108e-14	DCs	Fut4
1.92445e-18	1.04189	0.115	0.056	2.58665e-14	DCs	Paqr4
2.56188e-18	1.1441	0.122	0.061	3.44343e-14	DCs	Tmem156
5.45498e-18	1.05076	0.129	0.067	7.33204e-14	DCs	Enc1
8.32845e-18	1.06068	0.109	0.053	1.11943e-13	DCs	Clec4b1
8.55649e-17	1.09973	0.104	0.05	1.15008e-12	DCs	Qrsl1
1.28224e-16	1.10308	0.103	0.05	1.72346e-12	DCs	Tbc1d16
1.58523e-16	1.10893	0.101	0.048	2.13071e-12	DCs	Pank4
2.30709e-16	1.00387	0.119	0.061	3.10096e-12	DCs	Gpr155
2.95321e-16	1.06404	0.102	0.05	3.96941e-12	DCs	Nipal3
5.15936e-16	1.10087	0.128	0.069	6.9347e-12	DCs	Ikzf2
2.51625e-15	1.34277	0.113	0.06	3.38209e-11	DCs	Prnp
4.61136e-15	1.00626	0.105	0.054	6.19813e-11	DCs	Fam102a
8.12588e-15	1.00681	0.134	0.075	1.0922e-10	DCs	Mettl4
6.59737e-11	1.0109	0.115	0.068	8.86752e-07	DCs	Papolg
2.73373e-300	1.34686	0.977	0.706	3.6744e-296	MM3	Ccr2
1.94945e-241	1.58054	0.894	0.57	2.62025e-237	MM3	Plac8
9.9669e-235	1.39891	0.853	0.496	1.33965e-230	MM3	Ms4a4c
3.48161e-204	1.25063	0.892	0.596	4.67964e-200	MM3	Clec4a3
1.37498e-192	1.56317	0.665	0.322	1.84811e-188	MM3	Hp
7.13314e-191	1.10137	0.882	0.6	9.58766e-187	MM3	Clec4a1
2.39336e-174	1.99106	0.461	0.165	3.21692e-170	MM3	Ly6c2
4.08015e-166	1.09832	0.955	0.797	5.48413e-162	MM3	Ifi27l2a
1.75994e-140	1.32499	0.679	0.388	2.36554e-136	MM3	Ifitm6
2.01465e-136	1.13663	0.85	0.635	2.70789e-132	MM3	Adgre5
2.60135e-111	2.72801	0.199	0.048	3.49648e-107	MM3	Adgre4
3.26579e-104	2.63079	0.148	0.028	4.38955e-100	MM3	Arhgef37
1.39821e-103	1.04287	0.716	0.47	1.87934e-99	MM3	Slfn5
3.38579e-101	2.1596	0.205	0.054	4.55084e-97	MM3	Gm9733
3.35678e-99	1.7554	0.424	0.201	4.51185e-95	MM3	Id3
6.29196e-98	1.50922	0.468	0.245	8.45702e-94	MM3	Add3
6.67208e-96	1.00176	0.786	0.599	8.96794e-92	MM3	Gsr
6.4232e-93	1.08437	0.666	0.454	8.63343e-89	MM3	Sorl1
1.07941e-78	1.42717	0.382	0.185	1.45084e-74	MM3	Sell
3.74885e-76	2.49287	0.128	0.028	5.03883e-72	MM3	Nxpe4
3.00411e-72	1.36538	0.515	0.334	4.03783e-68	MM3	Gpcpd1
4.24435e-70	3.32076	0.103	0.02	5.70483e-66	MM3	Ace
1.7458e-69	1.76687	0.203	0.069	2.34654e-65	MM3	Dgkg
5.76073e-63	1.32564	0.413	0.236	7.74299e-59	MM3	Cdkn2d
8.28358e-63	1.9512	0.169	0.055	1.1134e-58	MM3	Stxbp6
2.57382e-62	1.05481	0.465	0.275	3.45947e-58	MM3	Gm21188
8.67002e-61	2.00515	0.175	0.059	1.16534e-56	MM3	Ccdc88c
1.39115e-60	1.49897	0.234	0.095	1.86985e-56	MM3	Nhsl2
4.35567e-59	1.32793	0.492	0.336	5.85446e-55	MM3	Il17ra
3.42243e-56	1.38897	0.169	0.058	4.60009e-52	MM3	Cd177
2.10259e-55	1.30127	0.331	0.173	2.82609e-51	MM3	Arhgap26
1.97924e-54	1.07111	0.409	0.236	2.6603e-50	MM3	Csf3r
1.98417e-53	1.3549	0.356	0.197	2.66692e-49	MM3	Camkk2
2.27696e-52	1.77402	0.171	0.062	3.06046e-48	MM3	Ldlrad3
4.98479e-52	1.66911	0.264	0.126	6.70005e-48	MM3	Ceacam1
3.30071e-51	1.41535	0.342	0.191	4.43649e-47	MM3	Tppp3
2.25178e-50	1.61291	0.182	0.07	3.02662e-46	MM3	Pi16
2.58334e-50	1.02502	0.416	0.249	3.47227e-46	MM3	Gpr141
8.11286e-47	1.40638	0.192	0.079	1.09045e-42	MM3	Pdlim1
5.12827e-45	1.25015	0.28	0.145	6.89291e-41	MM3	Ramp1
1.9045e-44	1.0307	0.427	0.278	2.55984e-40	MM3	Bcl3
1.80951e-43	1.04713	0.403	0.255	2.43217e-39	MM3	Ptpro
4.8449e-43	1.10497	0.276	0.141	6.51204e-39	MM3	Oas3
1.65958e-41	1.26457	0.278	0.149	2.23064e-37	MM3	Rasgrp2
1.47648e-40	1.48878	0.441	0.311	1.98453e-36	MM3	Itgal
3.5647e-36	1.06884	0.35	0.22	4.79131e-32	MM3	Scarb1
1.65984e-35	1.41179	0.157	0.067	2.23099e-31	MM3	Ripor2
2.87001e-33	1.28287	0.221	0.116	3.85758e-29	MM3	Sirpb1a
3.60116e-33	1.26749	0.196	0.096	4.84032e-29	MM3	Fry
3.42366e-29	1.14867	0.219	0.119	4.60174e-25	MM3	Mfsd7a
3.53503e-28	1.82137	0.15	0.071	4.75143e-24	MM3	Treml4
1.09933e-26	1.01927	0.263	0.158	1.47761e-22	MM3	Pot1b
1.21735e-26	1.0367	0.237	0.137	1.63624e-22	MM3	Grk5
1.65027e-26	1.29837	0.196	0.106	2.21813e-22	MM3	Zfyve9
5.71204e-26	1.22733	0.142	0.066	7.67755e-22	MM3	Ms4a4b
3.56201e-24	1.37274	0.11	0.047	4.78769e-20	MM3	Nfe2
2.14225e-23	1.85875	0.116	0.053	2.8794e-19	MM3	Hpgd
1.07294e-19	1.18458	0.112	0.053	1.44214e-15	MM3	Sort1
1.07518e-15	1.00996	0.161	0.096	1.44515e-11	MM3	E2f2
1.53311e-15	1.24706	0.122	0.066	2.06066e-11	MM3	Hes1
6.7448e-15	1.01073	0.146	0.086	9.06568e-11	MM3	Slc22a15
2.11062e-07	1.241	0.118	0.081	0.00283688	MM3	Spn
0	1.48212	0.902	0.442	0	MM5	Ms4a7
1.10331e-305	1.26249	0.934	0.578	1.48296e-301	MM5	Pf4
5.30756e-300	1.29259	0.924	0.551	7.13389e-296	MM5	Cd63
6.0611e-294	1.02999	1	0.984	8.14672e-290	MM5	Ctsb
2.51491e-284	1.20455	0.976	0.716	3.38029e-280	MM5	Selenop
2.26337e-277	1.1431	0.997	0.899	3.0422e-273	MM5	Apoe
2.78418e-268	1.5273	0.906	0.562	3.74221e-264	MM5	Stab1
1.13214e-267	1.28133	0.872	0.472	1.52171e-263	MM5	Timp2
5.56038e-253	2.3385	0.507	0.184	7.4737e-249	MM5	Fcrls
6.50312e-238	1.17519	0.955	0.63	8.74084e-234	MM5	Mrc1
1.07663e-230	1.05829	0.997	0.938	1.4471e-226	MM5	Ctsd
5.2647e-201	1.14171	0.735	0.362	7.07628e-197	MM5	Ccl12
1.46207e-162	2.07467	0.359	0.125	1.96516e-158	MM5	Gas6
2.93384e-152	1.30849	0.627	0.348	3.94338e-148	MM5	Rnase4
8.01525e-151	1.19875	0.864	0.59	1.07733e-146	MM5	Fabp5
4.75049e-131	1.39635	0.438	0.197	6.38514e-127	MM5	Hpgds
7.02932e-124	1.45053	0.428	0.201	9.44811e-120	MM5	Serpinb6a
1.11467e-117	1.05758	0.635	0.391	1.49822e-113	MM5	Ntpcr
7.85383e-109	1.50487	0.388	0.18	1.05563e-104	MM5	Igfbp4
3.28521e-104	1.04615	0.573	0.348	4.41565e-100	MM5	Rab3il1
1.24529e-100	1.87216	0.267	0.1	1.67379e-96	MM5	Syngr1
2.59016e-98	1.32089	0.433	0.23	3.48143e-94	MM5	Itga6
1.23389e-95	1.4698	0.34	0.152	1.65848e-91	MM5	Col14a1
1.76753e-81	1.06433	0.372	0.183	2.37574e-77	MM5	Vcam1
1.0122e-74	1.7918	0.208	0.078	1.3605e-70	MM5	Igf1
9.02232e-73	1.33185	0.277	0.125	1.21269e-68	MM5	Folr2
1.2877e-68	1.93117	0.153	0.048	1.73079e-64	MM5	Slco2b1
1.87984e-56	1.40434	0.222	0.1	2.52669e-52	MM5	Gpr34
4.56514e-56	1.11435	0.42	0.273	6.13601e-52	MM5	Nxpe5
1.02705e-55	2.02568	0.136	0.045	1.38046e-51	MM5	Ctla2a
2.78989e-55	1.27021	0.312	0.172	3.74988e-51	MM5	Ctla2b
3.11907e-55	1.15038	0.444	0.303	4.19234e-51	MM5	Wwp1
6.87785e-55	1.15851	0.236	0.11	9.24451e-51	MM5	Pmp22
8.5763e-55	1.0609	0.334	0.188	1.15274e-50	MM5	Itga9
3.35987e-52	1.613	0.159	0.061	4.51601e-48	MM5	Ms4a14
3.24551e-50	1.0894	0.334	0.196	4.36229e-46	MM5	Itsn1
1.97398e-49	1.10366	0.264	0.136	2.65323e-45	MM5	Psd3
5.47571e-47	1.47868	0.158	0.064	7.35991e-43	MM5	Pdgfc
4.95478e-46	1.08609	0.267	0.143	6.65972e-42	MM5	Tanc2
5.04925e-46	1.69512	0.159	0.066	6.78669e-42	MM5	Cela1
1.31635e-40	1.24782	0.19	0.091	1.7693e-36	MM5	Arhgap19
2.37961e-40	1.43438	0.14	0.058	3.19843e-36	MM5	Scamp5
9.73873e-38	1.72304	0.128	0.053	1.30898e-33	MM5	Ccdc152
9.38809e-36	1.06024	0.231	0.128	1.26185e-31	MM5	Prune2
5.44492e-35	1.01969	0.214	0.115	7.31851e-31	MM5	Zdhhc14
5.78458e-35	1.29781	0.139	0.061	7.77505e-31	MM5	Gdpd1
6.29963e-34	1.32836	0.135	0.059	8.46734e-30	MM5	S1pr1
7.12239e-33	1.28334	0.193	0.103	9.57321e-29	MM5	Gpnmb
3.92958e-30	1.16223	0.145	0.07	5.28175e-26	MM5	Phyhd1
1.79918e-28	1.37634	0.103	0.043	2.41827e-24	MM5	Rapsn
3.8875e-26	1.0328	0.154	0.081	5.22519e-22	MM5	Inpp4b
6.16423e-24	1.09196	0.122	0.06	8.28534e-20	MM5	Cd22
3.14522e-23	1.17179	0.122	0.06	4.22748e-19	MM5	Gdf15
6.23232e-22	1.05741	0.17	0.099	8.37687e-18	MM5	Etv1
2.26653e-21	1.01757	0.114	0.057	3.04644e-17	MM5	Cbr2
2.93934e-16	1.07543	0.127	0.073	3.95076e-12	MM5	Gpx3
0	4.45715	0.891	0.16	0	MM4	Stmn1
0	6.22661	0.67	0.037	0	MM4	Pclaf
0	4.04151	0.72	0.104	0	MM4	Dut
0	3.76734	0.708	0.11	0	MM4	Mcm6
0	3.66893	0.729	0.132	0	MM4	Rrm1
0	3.83145	0.683	0.087	0	MM4	Mcm5
0	4.06313	0.672	0.078	0	MM4	Mcm7
0	3.95201	0.711	0.118	0	MM4	Smc2
0	5.51643	0.65	0.073	0	MM4	Top2a
0	3.5922	0.671	0.103	0	MM4	Cks1b
0	4.74026	0.603	0.042	0	MM4	Birc5
0	4.9097	0.584	0.037	0	MM4	Uhrf1
0	3.20839	0.667	0.136	0	MM4	Gmnn
0	2.92113	0.703	0.175	0	MM4	Mcm3
0	5.02901	0.557	0.034	0	MM4	Tk1
0	4.41034	0.632	0.113	0	MM4	Mki67
0	3.13646	0.713	0.196	0	MM4	Atad2
0	5.09994	0.541	0.026	0	MM4	Spc24
0	4.76852	0.549	0.036	0	MM4	Cdk1
0	3.04836	0.665	0.155	0	MM4	Ezh2
0	3.33565	0.585	0.082	0	MM4	Mcm2
0	4.19333	0.541	0.056	0	MM4	Cdca8
0	4.41567	0.518	0.037	0	MM4	Cdca3
0	4.45219	0.523	0.042	0	MM4	Hells
0	3.2019	0.567	0.095	0	MM4	Tipin
0	6.48682	0.468	0.011	0	MM4	Rrm2
0	3.7887	0.519	0.067	0	MM4	Tyms
0	4.02374	0.499	0.051	0	MM4	Racgap1
0	5.33722	0.467	0.021	0	MM4	Kif15
0	3.83852	0.485	0.045	0	MM4	Tacc3
0	5.36917	0.45	0.016	0	MM4	Ccna2
0	4.18006	0.46	0.033	0	MM4	Chaf1a
0	4.36552	0.464	0.037	0	MM4	Tpx2
0	4.52226	0.451	0.026	0	MM4	Asf1b
0	3.16708	0.497	0.076	0	MM4	Rfc4
0	5.46706	0.429	0.016	0	MM4	Knl1
0	4.35375	0.443	0.034	0	MM4	Cenpe
0	5.20595	0.428	0.02	0	MM4	Clspn
0	3.49085	0.461	0.057	0	MM4	Hirip3
0	4.32618	0.424	0.027	0	MM4	Dhfr
0	4.80114	0.413	0.018	0	MM4	Bub1
0	4.32662	0.423	0.028	0	MM4	Dtl
0	5.25799	0.414	0.022	0	MM4	Prc1
0	4.35093	0.437	0.048	0	MM4	Ube2c
0	5.72277	0.392	0.013	0	MM4	Kif11
0	5.74689	0.387	0.01	0	MM4	Rad51
0	4.56255	0.398	0.027	0	MM4	Aurkb
0	3.94673	0.396	0.032	0	MM4	Prim1
0	3.81596	0.4	0.037	0	MM4	Cenpw
0	4.00587	0.392	0.03	0	MM4	Diaph3
0	3.80968	0.396	0.036	0	MM4	Bub1b
0	4.41792	0.386	0.026	0	MM4	Cenpf
0	6.19302	0.37	0.01	0	MM4	Nusap1
0	4.66015	0.382	0.022	0	MM4	Spc25
0	3.64527	0.395	0.036	0	MM4	Mad2l1
0	4.90392	0.369	0.016	0	MM4	Cenpm
0	4.41673	0.375	0.023	0	MM4	Kif20b
0	4.23943	0.379	0.029	0	MM4	Ncapd2
0	4.25987	0.371	0.023	0	MM4	Pkmyt1
0	5.85311	0.356	0.008	0	MM4	Rad51ap1
0	4.64567	0.365	0.018	0	MM4	Hmmr
0	3.47836	0.379	0.037	0	MM4	Ccnb2
0	5.22522	0.351	0.012	0	MM4	Cenph
0	4.62271	0.352	0.018	0	MM4	Dlgap5
0	5.38251	0.343	0.01	0	MM4	Ncapg
0	6.64398	0.338	0.005	0	MM4	Pbk
0	3.96087	0.366	0.033	0	MM4	Mis18bp1
0	5.62381	0.341	0.009	0	MM4	Shcbp1
0	4.62722	0.35	0.02	0	MM4	Ndc80
0	4.88763	0.343	0.015	0	MM4	Rad54l
0	4.87866	0.335	0.014	0	MM4	Ccnb1
0	3.62233	0.353	0.033	0	MM4	Knstrn
0	4.85907	0.33	0.014	0	MM4	Cit
0	4.10182	0.337	0.025	0	MM4	Dnph1
0	6.86552	0.315	0.004	0	MM4	Esco2
0	5.26281	0.315	0.009	0	MM4	Mcm10
0	4.11463	0.325	0.024	0	MM4	Cenpk
0	4.96098	0.314	0.014	0	MM4	Anln
0	4.23362	0.315	0.021	0	MM4	Hmgb3
0	5.12521	0.303	0.011	0	MM4	Brca1
0	4.13855	0.308	0.02	0	MM4	Cenps
0	4.39546	0.306	0.018	0	MM4	Ncaph
0	4.08185	0.307	0.021	0	MM4	Cip2a
0	4.92212	0.297	0.011	0	MM4	Fignl1
0	4.108	0.305	0.019	0	MM4	Trip13
0	4.76971	0.293	0.014	0	MM4	Kif22
0	4.84594	0.287	0.011	0	MM4	Cdc45
0	4.26246	0.292	0.018	0	MM4	Brip1
0	5.88844	0.279	0.006	0	MM4	Mybl2
0	5.42718	0.278	0.008	0	MM4	Kif4
0	5.00324	0.279	0.01	0	MM4	Melk
0	4.15526	0.278	0.018	0	MM4	Slc43a3
0	5.04855	0.269	0.01	0	MM4	Plk1
0	4.88649	0.267	0.01	0	MM4	Nuf2
0	4.5481	0.267	0.012	0	MM4	Cep55
0	4.95143	0.261	0.01	0	MM4	Pole
0	5.27974	0.266	0.017	0	MM4	Bdh2
0	6.0004	0.251	0.004	0	MM4	Ska1
0	4.60766	0.261	0.015	0	MM4	Ccne1
0	4.96542	0.256	0.01	0	MM4	Cdca5
0	5.45811	0.248	0.007	0	MM4	Foxm1
0	5.36297	0.247	0.007	0	MM4	Spag5
0	5.35483	0.244	0.007	0	MM4	Sgo2a
0	4.44588	0.246	0.012	0	MM4	Kif20a
0	4.95167	0.24	0.008	0	MM4	Cenpi
0	5.03234	0.237	0.009	0	MM4	Aspm
0	5.46215	0.23	0.006	0	MM4	Ccne2
0	5.06821	0.234	0.01	0	MM4	Fbxo5
0	5.12153	0.229	0.007	0	MM4	Sgo1
0	4.67994	0.23	0.009	0	MM4	Chek1
0	6.01687	0.222	0.004	0	MM4	Neil3
0	5.60005	0.215	0.005	0	MM4	Cdca2
0	4.73031	0.216	0.009	0	MM4	Cenpn
0	4.95755	0.21	0.008	0	MM4	Stil
0	5.4727	0.194	0.004	0	MM4	Kntc1
0	5.43053	0.189	0.005	0	MM4	Mns1
0	5.42811	0.179	0.004	0	MM4	Ttk
0	6.65886	0.172	0.002	0	MM4	E2f7
0	6.50736	0.15	0.002	0	MM4	Lrr1
0	1.40213	1	0.999	0	MM4	Ptma
1.04496e-303	3.87338	0.303	0.024	1.40453e-299	MM4	Brca2
3.09495e-301	3.19596	0.432	0.057	4.15992e-297	MM4	Haus4
5.02051e-300	3.72478	0.314	0.027	6.74806e-296	MM4	Kif2c
6.55182e-300	2.76436	0.681	0.175	8.80631e-296	MM4	Cbx5
2.8314e-298	3.06634	0.492	0.079	3.80569e-294	MM4	Orc6
3.63621e-298	2.65937	0.684	0.173	4.88743e-294	MM4	Topbp1
1.74879e-297	1.04967	1	1	2.35055e-293	MM4	Ppia
7.0076e-296	5.51579	0.168	0.004	9.41891e-292	MM4	Exo1
8.1639e-294	3.87532	0.301	0.025	1.09731e-289	MM4	Cdca7
1.61678e-290	2.67737	0.634	0.144	2.17311e-286	MM4	Ccdc34
2.69313e-290	4.73116	0.203	0.008	3.61983e-286	MM4	Kifc1
1.41718e-289	6.21928	0.174	0.005	1.90484e-285	MM4	Slc9b2
2.24057e-289	3.2004	0.446	0.065	3.01155e-285	MM4	Pola1
3.87333e-287	3.95834	0.29	0.024	5.20614e-283	MM4	Ung
2.50376e-286	4.48701	0.222	0.011	3.36531e-282	MM4	Ckap2
3.82488e-286	5.0004	0.181	0.006	5.14102e-282	MM4	Nek2
2.5163e-283	1.72083	0.996	0.947	3.38216e-279	MM4	Hmgb1
3.90917e-281	4.49999	0.212	0.01	5.25431e-277	MM4	Zwilch
3.8499e-280	3.72606	0.314	0.03	5.17465e-276	MM4	E2f8
1.3328e-277	4.00623	0.263	0.019	1.79141e-273	MM4	Cdc6
2.19464e-277	4.20115	0.263	0.02	2.94981e-273	MM4	Cdc20
6.13043e-276	2.57905	0.58	0.122	8.23991e-272	MM4	Dnajc9
1.59257e-275	4.34953	0.221	0.012	2.14058e-271	MM4	Shmt1
2.29755e-274	2.83882	0.494	0.086	3.08814e-270	MM4	Rfc3
6.04383e-274	4.46862	0.217	0.012	8.12351e-270	MM4	Ect2
4.79308e-273	1.64027	0.995	0.879	6.44238e-269	MM4	Ran
7.73586e-272	3.69977	0.283	0.024	1.03978e-267	MM4	Spdl1
3.64468e-270	3.58402	0.386	0.051	4.89881e-266	MM4	Kif23
9.46482e-269	2.00985	0.97	0.747	1.27217e-264	MM4	Ranbp1
9.5259e-269	2.79598	0.501	0.091	1.28038e-264	MM4	Rfc5
1.84631e-268	3.99873	0.246	0.017	2.48163e-264	MM4	Ube2t
8.17999e-268	5.4325	0.154	0.004	1.09947e-263	MM4	Ticrr
7.57915e-267	4.87167	0.177	0.006	1.01871e-262	MM4	Fancd2
1.89212e-266	2.53882	0.704	0.207	2.5432e-262	MM4	Dtymk
2.16557e-266	2.58352	0.712	0.216	2.91074e-262	MM4	Dctpp1
1.05076e-265	3.04129	0.407	0.058	1.41233e-261	MM4	Gins2
1.44855e-265	3.88678	0.278	0.024	1.94699e-261	MM4	Aurka
1.25267e-263	4.06627	0.235	0.016	1.68371e-259	MM4	Psmc3ip
7.00115e-263	2.49756	0.715	0.216	9.41024e-259	MM4	Dnmt1
7.65784e-262	4.53424	0.211	0.012	1.02929e-257	MM4	Tcf19
1.95588e-259	2.31179	0.766	0.264	2.6289e-255	MM4	Selenoh
1.5083e-258	2.48131	0.734	0.247	2.0273e-254	MM4	Nasp
5.32227e-257	3.09986	0.419	0.065	7.15366e-253	MM4	Rpa2
9.22381e-257	2.17468	0.878	0.43	1.23977e-252	MM4	Hmgn1
4.22274e-250	2.95913	0.41	0.063	5.67578e-246	MM4	Rcc1
6.35933e-250	2.72017	0.521	0.106	8.54758e-246	MM4	Fen1
7.70751e-250	4.26823	0.204	0.012	1.03597e-245	MM4	Bard1
1.54846e-249	4.82334	0.167	0.006	2.08128e-245	MM4	Dscc1
1.65417e-247	2.64297	0.641	0.18	2.22338e-243	MM4	Lig1
4.1072e-247	3.16303	0.523	0.115	5.52049e-243	MM4	Incenp
6.27222e-246	3.28806	0.326	0.039	8.43049e-242	MM4	Atad5
9.73076e-245	3.65072	0.262	0.023	1.30791e-240	MM4	Ccnf
1.15801e-244	6.9232	0.114	0.001	1.55649e-240	MM4	Aunip
3.03443e-244	2.92661	0.395	0.059	4.07858e-240	MM4	Ndc1
8.92968e-243	2.52507	0.566	0.132	1.20024e-238	MM4	Pmf1
7.24503e-242	1.3548	0.995	0.924	9.73805e-238	MM4	Anp32b
3.71942e-241	3.93651	0.23	0.017	4.99927e-237	MM4	Ercc6l
1.20178e-235	4.38864	0.183	0.009	1.61532e-231	MM4	Cenpp
1.74167e-235	4.74152	0.165	0.007	2.34097e-231	MM4	Prr11
2.15784e-233	5.40942	0.139	0.004	2.90036e-229	MM4	Depdc1a
2.1862e-231	4.99833	0.145	0.004	2.93847e-227	MM4	Ska3
2.24606e-231	4.51627	0.233	0.019	3.01893e-227	MM4	Myo10
4.85105e-229	3.18366	0.371	0.056	6.52029e-225	MM4	Ckap2l
8.3142e-229	3.60529	0.246	0.021	1.11751e-224	MM4	Cdkn3
1.06604e-227	1.89861	0.941	0.629	1.43287e-223	MM4	Nucks1
1.78455e-226	3.25051	0.382	0.06	2.39862e-222	MM4	Nav2
5.92508e-226	1.61119	0.991	0.919	7.9639e-222	MM4	Tuba1b
1.41924e-225	2.21129	0.74	0.275	1.9076e-221	MM4	Lsm2
7.27427e-224	4.75619	0.157	0.006	9.77734e-220	MM4	Pimreg
7.21794e-221	1.48856	0.991	0.9	9.70164e-217	MM4	Set
1.95452e-220	1.80874	0.988	0.87	2.62706e-216	MM4	Tubb5
2.59546e-219	4.26376	0.175	0.009	3.48856e-215	MM4	Cenpu
5.14251e-219	3.02824	0.341	0.048	6.91204e-215	MM4	Chaf1b
6.74632e-217	2.55056	0.537	0.131	9.06773e-213	MM4	Syce2
1.51683e-216	1.69705	0.933	0.63	2.03878e-212	MM4	Snrpd1
8.42274e-216	3.13697	0.32	0.043	1.1321e-211	MM4	Wdhd1
2.19767e-214	4.27221	0.176	0.01	2.95389e-210	MM4	Chtf18
5.39575e-214	3.22781	0.294	0.036	7.25243e-210	MM4	Mms22l
3.97994e-213	5.24573	0.127	0.003	5.34943e-209	MM4	Kif14
1.28966e-209	2.38965	0.581	0.16	1.73343e-205	MM4	Psip1
6.41703e-209	1.31574	0.996	0.909	8.62513e-205	MM4	Atpif1
5.1947e-206	2.90857	0.348	0.054	6.98219e-202	MM4	Rad18
4.20695e-204	1.63209	0.901	0.517	5.65456e-200	MM4	Cbx3
5.13519e-203	5.70174	0.113	0.002	6.90221e-199	MM4	Mxd3
6.51666e-201	2.73553	0.387	0.07	8.75904e-197	MM4	Ncapd3
3.11631e-198	2.19691	0.963	0.808	4.18864e-194	MM4	Hmgb2
5.21515e-198	2.25177	0.555	0.149	7.00969e-194	MM4	Cmc2
1.6874e-197	2.18302	0.662	0.225	2.26804e-193	MM4	Usp1
4.49863e-197	1.33845	0.99	0.865	6.0466e-193	MM4	Nap1l1
5.53141e-197	2.89089	0.337	0.053	7.43477e-193	MM4	Cenpq
6.39232e-197	1.90788	0.869	0.473	8.59192e-193	MM4	Nsd2
2.0575e-196	2.07694	0.724	0.287	2.76548e-192	MM4	Rbbp7
7.73396e-195	1.7266	0.943	0.708	1.03952e-190	MM4	Dek
1.98222e-192	2.51631	0.468	0.108	2.66431e-188	MM4	Cdt1
5.02274e-192	2.68681	0.388	0.073	6.75107e-188	MM4	Pold1
2.46432e-190	1.30775	0.978	0.848	3.3123e-186	MM4	Hnrnpab
1.57597e-188	1.51509	0.994	0.926	2.11825e-184	MM4	Ncl
2.66007e-188	1.00866	0.997	0.965	3.57541e-184	MM4	Hint1
3.48207e-187	3.22587	0.261	0.032	4.68025e-183	MM4	Wdr76
2.18809e-186	5.43169	0.107	0.002	2.94101e-182	MM4	Rad54b
8.22966e-186	5.56766	0.103	0.002	1.10615e-181	MM4	Fanci
4.17732e-185	3.61574	0.195	0.017	5.61474e-181	MM4	Cdc7
2.42974e-184	4.92084	0.12	0.004	3.26582e-180	MM4	Traip
6.19754e-184	2.62389	0.361	0.065	8.33011e-180	MM4	Tubg1
1.12207e-183	2.11247	0.627	0.211	1.50818e-179	MM4	Sae1
2.27138e-183	1.88884	0.838	0.463	3.05296e-179	MM4	Pa2g4
2.45741e-183	2.37259	0.537	0.15	3.30301e-179	MM4	Dkc1
5.44941e-183	2.38424	0.692	0.287	7.32455e-179	MM4	Tubb4b
2.77937e-181	1.93858	0.936	0.687	3.73576e-177	MM4	Hspd1
7.0569e-181	2.5333	0.4	0.082	9.48518e-177	MM4	Ppil1
7.64118e-180	3.69298	0.208	0.02	1.02705e-175	MM4	Chst7
5.09971e-179	1.63644	0.86	0.513	6.85452e-175	MM4	Nudc
1.48297e-178	3.40923	0.217	0.022	1.99326e-174	MM4	Gins1
2.10834e-178	2.99392	0.27	0.036	2.83382e-174	MM4	Ulbp1
6.29052e-178	2.50754	0.681	0.291	8.45509e-174	MM4	Smc4
9.74147e-178	5.2509	0.105	0.003	1.30935e-173	MM4	Eme1
7.00848e-177	1.07734	0.999	0.959	9.4201e-173	MM4	Serbp1
2.60976e-175	2.09096	0.567	0.169	3.50778e-171	MM4	Mcm4
4.01596e-174	1.19892	0.995	0.987	5.39785e-170	MM4	Npm1
3.58734e-173	2.72181	0.329	0.057	4.82174e-169	MM4	Pold2
2.39779e-172	1.70091	0.9	0.583	3.22287e-168	MM4	Naa50
4.76157e-172	3.22465	0.275	0.04	6.40002e-168	MM4	Cdkn2c
1.85314e-171	2.64942	0.353	0.067	2.49081e-167	MM4	Cdc25a
9.85495e-171	1.51986	0.874	0.517	1.3246e-166	MM4	Mrpl18
1.67024e-167	1.96825	0.716	0.313	2.24497e-163	MM4	Nop56
6.38965e-167	2.11068	0.652	0.248	8.58833e-163	MM4	Sms
6.79812e-167	2.5462	0.396	0.087	9.13735e-163	MM4	Shmt2
1.04721e-165	3.54641	0.235	0.03	1.40755e-161	MM4	Htra1
4.61578e-165	4.05485	0.145	0.009	6.20408e-161	MM4	Mcm8
5.32409e-165	4.7824	0.112	0.004	7.1561e-161	MM4	Troap
1.61175e-163	3.84134	0.166	0.013	2.16636e-159	MM4	Ska2
1.68383e-163	1.70162	0.864	0.519	2.26324e-159	MM4	Nhp2
2.18639e-163	1.98397	0.765	0.375	2.93873e-159	MM4	Mrpl12
2.76588e-163	1.96202	0.634	0.231	3.71762e-159	MM4	Eif1ad
1.20923e-162	2.49308	0.684	0.289	1.62533e-158	MM4	Hmgn2
1.38232e-162	2.35656	0.558	0.18	1.85797e-158	MM4	Cks2
2.81565e-162	3.75247	0.174	0.015	3.78451e-158	MM4	Gen1
9.68427e-161	1.90801	0.721	0.333	1.30166e-156	MM4	Impdh2
1.3325e-159	1.91605	0.869	0.599	1.79101e-155	MM4	Pcna
8.76526e-159	2.60668	0.298	0.05	1.17814e-154	MM4	Suv39h1
1.04286e-156	1.89249	0.725	0.327	1.40171e-152	MM4	Nop58
2.99913e-156	4.12782	0.165	0.014	4.03113e-152	MM4	Cyp2s1
4.13521e-156	1.71687	0.889	0.642	5.55814e-152	MM4	Ube2s
5.56927e-156	1.77007	0.817	0.466	7.48566e-152	MM4	Tmpo
1.49184e-155	2.37016	0.389	0.088	2.00518e-151	MM4	Psat1
1.70341e-155	1.8373	0.67	0.272	2.28955e-151	MM4	Exosc8
6.36194e-155	1.12618	0.983	0.881	8.55108e-151	MM4	Uqcr10
8.79073e-154	2.73112	0.281	0.046	1.18156e-149	MM4	Nup43
1.43899e-153	2.82769	0.266	0.041	1.93415e-149	MM4	Cdca7l
1.69874e-153	2.04118	0.594	0.214	2.28328e-149	MM4	Apex1
2.4278e-153	3.03053	0.233	0.031	3.26321e-149	MM4	Haus5
5.74747e-153	2.83831	0.26	0.039	7.72518e-149	MM4	Gemin6
1.47206e-152	2.75692	0.28	0.046	1.97859e-148	MM4	Ctps
6.09741e-151	2.01783	0.613	0.233	8.19552e-147	MM4	Rangap1
1.00824e-150	2.74472	0.31	0.058	1.35517e-146	MM4	Slfn9
5.23469e-150	4.32057	0.116	0.006	7.03594e-146	MM4	Tedc1
5.85505e-150	2.41645	0.413	0.103	7.86977e-146	MM4	Plk4
6.90843e-150	2.60974	0.293	0.051	9.28562e-146	MM4	Smyd2
2.84804e-149	4.11016	0.125	0.007	3.82805e-145	MM4	Efcab11
3.84559e-148	1.47049	0.834	0.486	5.16886e-144	MM4	Mrpl51
1.96415e-147	1.80932	0.793	0.441	2.64001e-143	MM4	C1qbp
1.14345e-146	4.06803	0.13	0.008	1.53691e-142	MM4	Arhgef39
1.26518e-146	2.29065	0.438	0.117	1.70053e-142	MM4	Arhgap11a
4.42992e-145	2.06228	0.526	0.17	5.95426e-141	MM4	Tfdp1
6.13642e-145	1.27301	0.959	0.885	8.24797e-141	MM4	Hspe1
1.6574e-144	2.1478	0.55	0.192	2.22772e-140	MM4	Timm8a1
2.32011e-144	1.19738	0.942	0.753	3.11845e-140	MM4	Snrpd2
3.25135e-144	3.35671	0.176	0.018	4.37013e-140	MM4	Zgrf1
5.05788e-144	1.77365	0.733	0.36	6.79829e-140	MM4	Prmt1
8.7365e-143	2.67585	0.265	0.044	1.17427e-138	MM4	Haus1
1.01878e-142	3.12235	0.202	0.025	1.36934e-138	MM4	Timeless
2.27266e-142	2.60766	0.28	0.049	3.05468e-138	MM4	Lmnb2
5.45946e-142	1.2642	0.967	0.861	7.33807e-138	MM4	Atp5g1
3.87112e-141	3.97243	0.127	0.008	5.20318e-137	MM4	Mastl
7.5159e-141	1.33118	0.928	0.705	1.01021e-136	MM4	Hdgf
3.24639e-140	2.04893	0.641	0.275	4.36348e-136	MM4	Nolc1
1.13103e-139	1.61779	0.754	0.409	1.52022e-135	MM4	Cdk4
1.27863e-139	2.14191	0.388	0.094	1.7186e-135	MM4	Jpt2
1.86406e-139	1.73785	0.622	0.241	2.50548e-135	MM4	Vars
2.02315e-139	1.51288	0.824	0.473	2.71932e-135	MM4	Anp32e
4.32702e-139	4.54974	0.12	0.007	5.81595e-135	MM4	Dusp9
1.16322e-138	1.71011	0.711	0.338	1.56349e-134	MM4	Fkbp4
1.7812e-138	1.90326	0.586	0.218	2.39412e-134	MM4	Rif1
2.98967e-138	1.39986	0.829	0.483	4.01841e-134	MM4	Alyref
5.0562e-138	1.15383	0.958	0.729	6.79604e-134	MM4	G3bp1
4.21881e-137	1.02397	0.987	0.954	5.6705e-133	MM4	Eef1g
5.02312e-137	2.88282	0.225	0.033	6.75158e-133	MM4	Wee1
8.47962e-137	2.6679	0.285	0.054	1.13975e-132	MM4	Ifrd2
9.07837e-137	2.26867	0.535	0.19	1.22022e-132	MM4	Srm
3.00541e-136	2.5655	0.388	0.1	4.03957e-132	MM4	Tfrc
4.83309e-136	2.20774	0.41	0.109	6.49616e-132	MM4	E2f1
3.58913e-134	1.61698	0.726	0.357	4.82414e-130	MM4	Fkbp3
3.67311e-134	2.98221	0.207	0.028	4.93703e-130	MM4	Rmi2
4.16865e-134	1.56305	0.717	0.342	5.60308e-130	MM4	Hpf1
5.23709e-134	1.88131	0.544	0.19	7.03917e-130	MM4	Aarsd1
1.10564e-133	3.54563	0.281	0.055	1.48609e-129	MM4	Atp6v0d2
1.29699e-133	2.95028	0.238	0.038	1.74328e-129	MM4	Zfp367
1.81959e-133	1.52843	0.751	0.387	2.44571e-129	MM4	Smc3
4.39892e-133	2.42142	0.443	0.131	5.91259e-129	MM4	Fnbp1l
3.06514e-132	3.24473	0.168	0.018	4.11986e-128	MM4	Suv39h2
4.0824e-132	1.29328	0.922	0.665	5.48715e-128	MM4	Ndufab1
1.22517e-131	1.33046	0.86	0.55	1.64675e-127	MM4	Banf1
2.12198e-131	2.90787	0.237	0.038	2.85215e-127	MM4	Bora
1.56234e-130	3.27819	0.165	0.018	2.09994e-126	MM4	Haspin
2.19254e-130	4.10228	0.12	0.008	2.94699e-126	MM4	Lgalsl
1.17102e-129	1.76515	0.621	0.266	1.57396e-125	MM4	Hat1
1.32764e-129	1.61599	0.661	0.287	1.78447e-125	MM4	Dpy30
1.95083e-129	1.79724	0.631	0.269	2.62212e-125	MM4	Lyar
7.06238e-129	3.5879	0.159	0.017	9.49254e-125	MM4	Abcb4
4.70296e-128	1.36008	0.865	0.556	6.32124e-124	MM4	Smc1a
3.71443e-127	1.67205	0.648	0.281	4.99257e-123	MM4	Ipo5
4.99515e-127	1.48733	0.78	0.464	6.71398e-123	MM4	Ssrp1
1.13175e-126	2.17847	0.405	0.113	1.52118e-122	MM4	Dbf4
4.1158e-126	2.68266	0.257	0.047	5.53205e-122	MM4	Cep128
9.82253e-126	1.96709	0.407	0.111	1.32025e-121	MM4	Rnaseh2b
1.11969e-125	1.72773	0.64	0.282	1.50497e-121	MM4	Idh2
7.60707e-125	4.29132	0.131	0.011	1.02247e-120	MM4	Pcdh7
1.69358e-124	2.10258	0.537	0.206	2.27633e-120	MM4	Tpm1
1.85002e-124	1.45427	0.738	0.384	2.48661e-120	MM4	Lsm5
3.99501e-124	1.54151	0.693	0.327	5.36969e-120	MM4	Snrpa1
1.03634e-123	1.6949	0.674	0.318	1.39294e-119	MM4	Rcc2
3.19344e-123	2.93438	0.195	0.027	4.29231e-119	MM4	Poc1a
5.1888e-123	2.93583	0.19	0.026	6.97427e-119	MM4	Pole2
4.92078e-122	2.10355	0.397	0.111	6.61402e-118	MM4	Rrs1
1.03667e-121	1.94816	0.47	0.155	1.39339e-117	MM4	Rpa1
2.25728e-121	1.26151	0.837	0.523	3.03401e-117	MM4	Rdx
4.53737e-121	1.46151	0.794	0.474	6.09868e-117	MM4	Slc25a4
6.58482e-120	1.73923	0.602	0.255	8.85066e-116	MM4	Nudcd2
1.313e-119	1.78691	0.497	0.171	1.76481e-115	MM4	Pole3
1.73613e-119	1.84944	0.567	0.224	2.33353e-115	MM4	Idh3a
2.03137e-119	2.07345	0.397	0.113	2.73036e-115	MM4	Tmem97
2.17062e-119	2.26305	0.351	0.09	2.91753e-115	MM4	Rbl1
3.60226e-119	2.37165	0.292	0.062	4.8418e-115	MM4	Zmynd19
4.33877e-119	1.58198	0.67	0.319	5.83174e-115	MM4	Paics
4.6492e-119	1.30133	0.85	0.519	6.24898e-115	MM4	Fam111a
7.21536e-119	1.46358	0.891	0.701	9.69816e-115	MM4	Ppp1r14b
9.71926e-119	1.94019	0.469	0.156	1.30637e-114	MM4	Gar1
1.58771e-118	4.05094	0.107	0.007	2.13404e-114	MM4	Camk2a
1.27586e-117	1.37215	0.798	0.462	1.71489e-113	MM4	Dnajc2
2.25865e-117	2.28638	0.314	0.073	3.03585e-113	MM4	Ppat
3.04068e-117	1.59072	0.656	0.302	4.08698e-113	MM4	Lsm3
5.29002e-117	1.92371	0.424	0.128	7.11031e-113	MM4	Ndufaf2
1.78296e-116	1.25146	0.934	0.739	2.39648e-112	MM4	Cct6a
1.98318e-116	1.55353	0.814	0.518	2.6656e-112	MM4	Ybx3
2.00538e-116	1.50304	0.699	0.344	2.69543e-112	MM4	Plp2
2.21638e-116	2.05378	0.486	0.172	2.97904e-112	MM4	Hjurp
9.67464e-116	1.0432	0.952	0.801	1.30037e-111	MM4	Ptges3
1.63291e-115	1.13415	0.91	0.657	2.19479e-111	MM4	Pdap1
4.32515e-115	2.59904	0.222	0.038	5.81344e-111	MM4	Dnaaf2
5.37003e-115	1.74314	0.563	0.224	7.21786e-111	MM4	Ppid
1.69258e-114	2.79121	0.194	0.029	2.27499e-110	MM4	Gcat
5.07866e-114	2.18586	0.311	0.073	6.82623e-110	MM4	Blm
1.93681e-113	1.48911	0.706	0.373	2.60327e-109	MM4	Erh
4.33177e-113	3.54331	0.126	0.011	5.82234e-109	MM4	Nsl1
1.50178e-112	1.04421	0.972	0.889	2.01854e-108	MM4	Uqcr11
2.21267e-112	1.20384	0.941	0.822	2.97405e-108	MM4	Cycs
4.25017e-112	2.06024	0.353	0.094	5.71265e-108	MM4	Nup85
5.71418e-112	3.71656	0.12	0.01	7.68043e-108	MM4	Cd109
1.58585e-111	2.49881	0.247	0.048	2.13154e-107	MM4	Pfas
2.55085e-111	1.30937	0.851	0.581	3.42859e-107	MM4	Ak2
1.99464e-110	1.72217	0.487	0.171	2.681e-106	MM4	Ubap2
2.44418e-110	2.16439	0.299	0.07	3.28522e-106	MM4	Metrn
7.93923e-110	1.3693	0.775	0.469	1.06711e-105	MM4	Smc6
3.07917e-108	3.4617	0.121	0.011	4.13871e-104	MM4	Tonsl
8.42524e-108	2.57818	0.265	0.057	1.13244e-103	MM4	Mcrip2
1.90771e-107	3.37557	0.132	0.014	2.56415e-103	MM4	Dsn1
2.30913e-107	1.63758	0.567	0.235	3.1037e-103	MM4	Cisd1
2.49438e-107	3.81278	0.107	0.008	3.3527e-103	MM4	Bcl7a
2.51126e-107	1.42413	0.787	0.49	3.37538e-103	MM4	Cacybp
1.62586e-106	1.83718	0.518	0.205	2.18532e-102	MM4	Mthfd2
4.1425e-105	1.19346	0.874	0.629	5.56793e-101	MM4	Cct3
4.92091e-105	2.12455	0.308	0.077	6.6142e-101	MM4	Prim2
7.27007e-105	1.53629	0.797	0.472	9.7717e-101	MM4	Ccnd1
7.52496e-105	2.59637	0.224	0.042	1.01143e-100	MM4	Nup37
1.11683e-104	1.43163	0.758	0.453	1.50112e-100	MM4	Rsl1d1
2.08045e-104	1.14221	0.9	0.684	2.79633e-100	MM4	Nop10
6.87026e-104	2.03414	0.772	0.596	9.23432e-100	MM4	Lmna
8.1217e-104	1.69373	0.503	0.19	1.09164e-99	MM4	Gart
1.23084e-103	2.15783	0.391	0.123	1.65437e-99	MM4	Mrps6
1.3387e-103	1.63664	0.589	0.263	1.79935e-99	MM4	Mrto4
1.82639e-103	1.98085	0.361	0.104	2.45485e-99	MM4	Nrm
3.83617e-103	1.09432	0.916	0.741	5.1562e-99	MM4	Snu13
8.1089e-103	1.85641	0.389	0.119	1.08992e-98	MM4	Rfwd3
9.90527e-103	1.63042	0.567	0.243	1.33137e-98	MM4	Slc29a1
1.07406e-102	1.59724	0.533	0.213	1.44364e-98	MM4	Uchl3
6.14352e-102	1.41751	0.667	0.336	8.2575e-98	MM4	Prdx4
2.74024e-101	1.37408	0.576	0.23	3.68316e-97	MM4	Actn1
6.56022e-101	1.40583	0.659	0.325	8.81759e-97	MM4	Trp53
1.11791e-100	3.25247	0.131	0.015	1.50258e-96	MM4	Kif18a
1.84317e-100	1.23569	0.775	0.459	2.4774e-96	MM4	Lsm6
7.27403e-100	2.12925	0.305	0.078	9.77703e-96	MM4	Msh2
1.05212e-99	1.29224	0.712	0.383	1.41415e-95	MM4	Cbx1
1.08927e-99	2.26367	0.35	0.104	1.46409e-95	MM4	Igf2r
1.45123e-99	2.14083	0.298	0.075	1.9506e-95	MM4	Cdk5rap2
1.47009e-99	1.57346	0.578	0.264	1.97594e-95	MM4	Rfc2
4.17287e-99	1.27097	0.717	0.391	5.60875e-95	MM4	Xpo1
5.35625e-99	1.72011	0.443	0.154	7.19933e-95	MM4	Nxt1
1.07507e-98	2.37857	0.234	0.048	1.445e-94	MM4	Skp2
1.29441e-98	1.57172	0.648	0.331	1.73982e-94	MM4	Gnl3
2.36447e-98	1.39668	0.676	0.349	3.17809e-94	MM4	Smarcc1
4.7125e-98	1.22208	0.79	0.51	6.33407e-94	MM4	Supt16
4.95503e-98	1.44723	0.629	0.307	6.66005e-94	MM4	Ssna1
5.58245e-98	2.23681	0.276	0.066	7.50338e-94	MM4	Akip1
7.26246e-98	1.90077	0.344	0.099	9.76147e-94	MM4	Mthfd1
1.25104e-97	1.55053	0.554	0.238	1.68153e-93	MM4	Nudt5
3.30153e-97	1.41614	0.623	0.295	4.43759e-93	MM4	Dynll2
4.20878e-97	1.61599	0.495	0.191	5.65702e-93	MM4	Bex3
6.83347e-97	1.20012	0.814	0.545	9.18486e-93	MM4	Ndufa5
2.09553e-96	1.34714	0.647	0.318	2.81661e-92	MM4	Trim28
3.33018e-96	1.08825	0.884	0.681	4.4761e-92	MM4	Cct7
4.89148e-96	3.39774	0.114	0.011	6.57463e-92	MM4	Dctd
6.20667e-96	1.30132	0.704	0.383	8.34238e-92	MM4	Stip1
7.31065e-96	2.07384	0.297	0.076	9.82625e-92	MM4	Cntln
1.16285e-95	3.44794	0.161	0.024	1.56298e-91	MM4	Coq8a
2.11961e-95	1.15491	0.81	0.524	2.84897e-91	MM4	Mrpl42
2.8628e-95	1.13776	0.832	0.557	3.84789e-91	MM4	Gspt1
3.54322e-95	2.0429	0.296	0.076	4.76244e-91	MM4	Rhno1
5.03418e-95	3.37927	0.116	0.012	6.76643e-91	MM4	4930579G24Rik
6.1831e-95	2.21792	0.418	0.149	8.3107e-91	MM4	Lpl
6.44474e-95	1.67402	0.468	0.175	8.66237e-91	MM4	Nop16
6.24482e-94	1.52499	0.589	0.276	8.39366e-90	MM4	Bola3
7.78954e-94	1.57773	0.445	0.158	1.04699e-89	MM4	Hmgn5
8.72638e-94	2.29462	0.243	0.054	1.17291e-89	MM4	Cmss1
9.55018e-94	1.01981	0.846	0.551	1.28364e-89	MM4	Cenpx
1.35435e-93	1.08758	0.844	0.571	1.82038e-89	MM4	Mdh1
1.45298e-93	1.63836	0.443	0.16	1.95296e-89	MM4	Umps
3.45016e-93	1.47576	0.59	0.276	4.63736e-89	MM4	Ppa1
6.49111e-93	1.67665	0.622	0.327	8.7247e-89	MM4	Nsun2
2.38191e-92	1.89109	0.332	0.095	3.20152e-88	MM4	Pola2
2.47941e-92	1.5771	0.496	0.195	3.33257e-88	MM4	Rad50
4.22168e-92	1.54728	0.653	0.364	5.67436e-88	MM4	Slbp
4.80713e-92	1.16083	0.82	0.55	6.46126e-88	MM4	Eif2s1
4.83342e-92	2.06554	0.283	0.072	6.4966e-88	MM4	Msh6
8.74552e-92	2.66533	0.65	0.4	1.17549e-87	MM4	Nrp2
8.83875e-92	1.04655	0.857	0.606	1.18802e-87	MM4	U2af1
1.3634e-91	1.54639	0.526	0.224	1.83255e-87	MM4	Timm50
3.18027e-91	1.54786	0.545	0.242	4.2746e-87	MM4	Mrps26
4.01363e-91	3.41023	0.107	0.01	5.39472e-87	MM4	Phf19
5.39495e-91	1.17543	0.846	0.625	7.25135e-87	MM4	Phb2
6.88296e-91	1.72902	0.425	0.152	9.25138e-87	MM4	Ndufaf4
2.06012e-90	2.6724	0.162	0.025	2.76901e-86	MM4	Fancm
2.37775e-90	1.51993	0.584	0.279	3.19593e-86	MM4	Kcnn4
2.43096e-90	1.50541	0.612	0.31	3.26745e-86	MM4	Tomm40
2.58871e-90	2.02483	0.289	0.076	3.47948e-86	MM4	Haus3
4.86325e-90	1.23081	0.722	0.413	6.53669e-86	MM4	Kpnb1
5.09114e-90	1.70024	0.401	0.137	6.843e-86	MM4	Nup62
5.40473e-90	1.83245	0.396	0.136	7.26449e-86	MM4	Timm9
8.17479e-90	1.88798	0.351	0.109	1.09877e-85	MM4	Gpatch4
1.35372e-89	2.66077	0.163	0.026	1.81954e-85	MM4	Itgb3bp
3.8436e-89	1.45926	0.582	0.278	5.16618e-85	MM4	Pop5
4.28772e-89	2.03663	0.297	0.081	5.76312e-85	MM4	Cad
4.94204e-89	2.73537	0.154	0.023	6.6426e-85	MM4	Fanca
8.17221e-89	2.58778	0.219	0.047	1.09843e-84	MM4	Ppp2r3a
1.64768e-88	2.24709	0.24	0.055	2.21465e-84	MM4	Haus6
3.2993e-88	1.31046	0.648	0.334	4.43459e-84	MM4	Mrpl13
8.6478e-88	1.93957	0.366	0.121	1.16235e-83	MM4	Mtap
9.78641e-88	1.76572	0.371	0.121	1.31539e-83	MM4	Ppan
3.59461e-87	1.68162	0.378	0.124	4.83152e-83	MM4	Nup205
3.96544e-87	1.80944	0.388	0.133	5.32994e-83	MM4	Atad3a
4.55031e-87	2.88104	0.143	0.02	6.11607e-83	MM4	Enkd1
4.70856e-87	1.57632	0.473	0.185	6.32877e-83	MM4	Blnk
4.77709e-87	1.47959	0.611	0.296	6.42088e-83	MM4	Gpr183
6.97969e-87	1.3929	0.572	0.262	9.3814e-83	MM4	Ilf2
7.45665e-87	2.90852	0.212	0.045	1.00225e-82	MM4	Adgrl2
9.56219e-87	2.55562	0.185	0.034	1.28525e-82	MM4	Polr3h
1.3495e-86	1.58873	0.461	0.182	1.81387e-82	MM4	Ppih
2.18016e-86	1.8882	0.324	0.096	2.93035e-82	MM4	Tex30
1.20091e-85	1.47208	0.563	0.26	1.61414e-81	MM4	Sfxn1
1.37945e-85	2.60332	0.194	0.039	1.85412e-81	MM4	Akr1b8
1.69675e-85	1.24684	0.693	0.4	2.2806e-81	MM4	Anapc5
1.85126e-85	2.15168	0.237	0.055	2.48828e-81	MM4	Haus7
3.6623e-85	1.3124	0.603	0.301	4.9225e-81	MM4	Srpk1
7.81657e-85	1.12997	0.819	0.576	1.05063e-80	MM4	Ndufa12
7.83118e-85	1.57215	0.513	0.222	1.05259e-80	MM4	Ftsj3
1.97511e-84	1.79687	0.396	0.142	2.65475e-80	MM4	Pabpc4
2.09111e-84	3.88678	0.121	0.015	2.81066e-80	MM4	Car2
2.59054e-84	1.3015	0.677	0.387	3.48195e-80	MM4	Usp14
5.4604e-84	1.75406	0.344	0.108	7.33933e-80	MM4	Nup155
7.4496e-84	1.50194	0.544	0.252	1.0013e-79	MM4	Rfc1
1.22294e-83	1.34847	0.576	0.274	1.64376e-79	MM4	Ncaph2
4.25535e-83	2.34159	0.202	0.042	5.71961e-79	MM4	Trim59
4.88518e-83	1.79228	0.346	0.111	6.56616e-79	MM4	Ptrh2
5.26716e-83	2.16749	0.249	0.062	7.07959e-79	MM4	Ttf2
7.70439e-83	1.52515	0.537	0.245	1.03555e-78	MM4	Atic
7.78624e-83	3.08875	0.122	0.016	1.04655e-78	MM4	Gpsm2
3.41177e-82	1.16067	0.681	0.378	4.58576e-78	MM4	Parp1
4.28141e-82	2.55248	0.485	0.225	5.75464e-78	MM4	Tsc22d1
5.14813e-82	1.54826	0.419	0.155	6.9196e-78	MM4	Rnaseh2a
6.84565e-82	2.26388	0.193	0.039	9.20124e-78	MM4	Alms1
9.14694e-82	2.18762	0.31	0.095	1.22944e-77	MM4	Ppp1r12b
1.04866e-81	2.51681	0.206	0.045	1.4095e-77	MM4	Gja1
1.08543e-81	1.82676	0.324	0.1	1.45893e-77	MM4	Orc2
1.49821e-81	1.23892	0.801	0.557	2.01374e-77	MM4	Cyc1
2.01157e-81	2.05611	0.261	0.069	2.70375e-77	MM4	Nmral1
2.43442e-81	1.33591	0.581	0.281	3.2721e-77	MM4	Uchl5
3.52727e-81	1.14384	0.838	0.608	4.741e-77	MM4	Hspa9
6.70198e-81	1.6216	0.476	0.201	9.00813e-77	MM4	Nifk
7.36969e-81	2.94151	0.143	0.022	9.9056e-77	MM4	Cav1
7.41036e-81	1.39199	0.512	0.222	9.96026e-77	MM4	Hdac2
7.73243e-81	1.26955	0.6	0.298	1.03932e-76	MM4	Prpf19
8.69726e-81	1.58656	0.45	0.179	1.169e-76	MM4	Ncapg2
9.27645e-81	1.31635	0.59	0.294	1.24685e-76	MM4	Lsm8
9.71368e-81	1.169	0.77	0.492	1.30562e-76	MM4	Ivns1abp
1.15103e-80	1.63397	0.375	0.13	1.5471e-76	MM4	Rrp15
7.21638e-80	2.83223	0.132	0.019	9.69954e-76	MM4	Rnf227
8.83505e-80	1.93092	0.272	0.075	1.18752e-75	MM4	Dis3
9.15551e-80	1.41896	0.509	0.22	1.23059e-75	MM4	Cse1l
9.48071e-80	1.85131	0.319	0.099	1.2743e-75	MM4	Cdk2
1.46671e-79	1.80678	0.32	0.099	1.97141e-75	MM4	Rpa3
1.54075e-79	2.26693	0.192	0.039	2.07093e-75	MM4	Etaa1
1.85171e-79	1.22758	0.675	0.387	2.48888e-75	MM4	Suz12
1.90949e-79	2.98574	0.374	0.14	2.56654e-75	MM4	Mmp9
6.651e-79	2.14764	0.251	0.066	8.93961e-75	MM4	Grwd1
7.41678e-79	3.00104	0.114	0.014	9.96889e-75	MM4	Cchcr1
7.44011e-79	2.82549	0.134	0.02	1.00003e-74	MM4	Gins3
1.11359e-78	1.70736	0.338	0.11	1.49677e-74	MM4	Mrpl49
1.82699e-78	1.62447	0.375	0.132	2.45566e-74	MM4	Prmt5
3.04811e-78	2.86412	0.147	0.024	4.09697e-74	MM4	Bbs9
3.42295e-78	1.11416	0.76	0.51	4.60078e-74	MM4	Rbbp4
3.66009e-78	2.23071	0.193	0.041	4.91953e-74	MM4	Mphosph9
7.32583e-78	1.81278	0.351	0.12	9.84664e-74	MM4	Coq7
8.21682e-78	1.79718	0.382	0.14	1.10442e-73	MM4	Cluh
9.63099e-78	1.40588	0.524	0.24	1.2945e-73	MM4	Ddx27
1.48138e-77	1.75671	0.344	0.116	1.99113e-73	MM4	Wdr77
1.73514e-77	1.80147	0.415	0.166	2.3322e-73	MM4	Chchd4
1.8976e-77	1.07769	0.829	0.598	2.55056e-73	MM4	Polr2f
2.49315e-77	2.30861	0.188	0.039	3.35104e-73	MM4	Aaas
2.77907e-77	1.08759	0.785	0.542	3.73535e-73	MM4	Psmd7
3.13117e-77	1.68073	0.338	0.11	4.2086e-73	MM4	Alg8
4.18713e-77	1.50774	0.445	0.18	5.62792e-73	MM4	A430005L14Rik
8.5924e-77	1.93055	0.265	0.073	1.1549e-72	MM4	Nudt1
9.46312e-77	3.1998	0.132	0.02	1.27194e-72	MM4	Sbsn
1.09853e-76	1.7468	0.357	0.125	1.47653e-72	MM4	Fam136a
1.42919e-76	1.78547	0.321	0.103	1.92097e-72	MM4	Eif2b3
1.78477e-76	2.49417	0.186	0.039	2.39891e-72	MM4	Rangrf
2.1241e-76	1.38019	0.512	0.23	2.85501e-72	MM4	Gtf3a
2.39181e-76	1.89717	0.267	0.074	3.21483e-72	MM4	Dgcr8
5.06341e-76	2.34329	0.167	0.032	6.80573e-72	MM4	Palb2
7.4215e-76	1.0306	0.778	0.514	9.97524e-72	MM4	Akr1b3
8.91294e-76	1.16229	0.635	0.333	1.19799e-71	MM4	Nsmce4a
9.66855e-76	2.84421	0.131	0.02	1.29955e-71	MM4	Gmpr
1.11597e-75	2.05021	0.243	0.064	1.49997e-71	MM4	Trim37
1.24177e-75	1.85342	0.29	0.087	1.66907e-71	MM4	Rnf26
1.31285e-75	1.50713	0.451	0.187	1.7646e-71	MM4	Mrps28
2.25088e-75	2.75934	0.13	0.02	3.02541e-71	MM4	Prodh
5.29444e-75	1.03451	0.805	0.55	7.11626e-71	MM4	Siva1
5.76588e-75	1.40865	0.625	0.357	7.74992e-71	MM4	Mybbp1a
5.7922e-75	1.86372	0.294	0.09	7.78529e-71	MM4	Mrps22
1.64874e-74	2.86579	0.118	0.016	2.21607e-70	MM4	Spata24
1.73392e-74	1.72221	0.325	0.106	2.33056e-70	MM4	Tfam
1.74484e-74	1.98291	0.247	0.066	2.34523e-70	MM4	Telo2
2.63163e-74	1.16058	0.649	0.352	3.53717e-70	MM4	Mrps17
3.43595e-74	1.72556	0.329	0.109	4.61826e-70	MM4	Cgas
3.883e-74	2.26845	0.201	0.046	5.21914e-70	MM4	Cd320
5.59035e-74	1.98121	0.24	0.063	7.51399e-70	MM4	Slf1
9.25293e-74	1.73815	0.294	0.089	1.24369e-69	MM4	Asf1a
9.75716e-74	1.34754	0.518	0.238	1.31146e-69	MM4	Larp7
1.05194e-73	2.01961	0.239	0.063	1.41391e-69	MM4	Nme4
1.10482e-73	1.1339	0.675	0.4	1.48498e-69	MM4	Hnrnpr
2.11272e-73	1.11092	0.667	0.374	2.8397e-69	MM4	Elof1
4.42708e-73	1.51629	0.382	0.14	5.95044e-69	MM4	Gga2
5.14696e-73	1.23998	0.555	0.264	6.91802e-69	MM4	Sf3a3
5.53063e-73	2.14917	0.226	0.058	7.43372e-69	MM4	Calcrl
7.97169e-73	2.77784	0.123	0.018	1.07147e-68	MM4	Ddx11
9.19212e-73	1.05087	0.763	0.505	1.23551e-68	MM4	Pnn
9.31448e-73	1.31185	0.591	0.31	1.25196e-68	MM4	Utp11
1.14837e-72	1.60502	0.366	0.132	1.54353e-68	MM4	Sephs2
1.30302e-72	1.71828	0.32	0.105	1.75139e-68	MM4	Sinhcaf
2.3944e-72	1.82222	0.335	0.114	3.21831e-68	MM4	Nup210
2.94217e-72	1.07309	0.734	0.482	3.95457e-68	MM4	Rnaseh2c
3.67601e-72	1.26199	0.618	0.338	4.94092e-68	MM4	Mpp6
5.03632e-72	2.93579	0.117	0.017	6.76932e-68	MM4	Fkbp9
5.49406e-72	1.2716	0.569	0.287	7.38456e-68	MM4	Lsm7
5.84357e-72	1.23422	0.632	0.356	7.85434e-68	MM4	Mrpl15
9.33178e-72	1.19629	0.576	0.284	1.25428e-67	MM4	Prpf31
9.78011e-72	1.81561	0.275	0.081	1.31454e-67	MM4	Slc25a10
1.09971e-71	1.41918	0.528	0.258	1.47812e-67	MM4	Htra2
1.28717e-71	1.40249	0.56	0.291	1.73009e-67	MM4	Tnfrsf11a
2.05523e-71	1.01293	0.784	0.532	2.76243e-67	MM4	Baz1b
3.99415e-71	1.93192	0.237	0.063	5.36853e-67	MM4	Fxn
6.69913e-71	1.85647	0.265	0.077	9.0043e-67	MM4	Rbmx2
6.92109e-71	1.8493	0.262	0.076	9.30264e-67	MM4	Gkap1
1.15611e-70	1.56773	0.405	0.161	1.55393e-66	MM4	Mettl1
1.21069e-70	1.66346	0.307	0.099	1.62728e-66	MM4	Mis18a
1.23286e-70	1.19176	0.626	0.345	1.65709e-66	MM4	Rpl7l1
1.35239e-70	2.41895	0.158	0.031	1.81774e-66	MM4	Epop
1.93181e-70	1.04749	0.701	0.424	2.59655e-66	MM4	Srsf10
2.39106e-70	1.56534	0.325	0.109	3.21383e-66	MM4	Espl1
2.73325e-70	1.29055	0.513	0.239	3.67376e-66	MM4	Trim27
2.76702e-70	1.13273	0.659	0.377	3.71915e-66	MM4	Mbd3
3.09237e-70	1.7268	0.302	0.098	4.15645e-66	MM4	Ints7
3.15451e-70	2.62155	0.144	0.026	4.23997e-66	MM4	Tfap4
3.44845e-70	1.37311	0.468	0.203	4.63507e-66	MM4	Phb
9.21429e-70	1.15461	0.643	0.361	1.23849e-65	MM4	Ppm1g
1.05108e-69	2.63714	0.134	0.022	1.41275e-65	MM4	Dhrs13
1.32798e-69	1.03454	0.684	0.395	1.78494e-65	MM4	Mrpl28
1.83732e-69	3.22409	0.112	0.016	2.46954e-65	MM4	Phgdh
2.47189e-69	1.07762	0.728	0.475	3.32247e-65	MM4	Polr2e
4.27173e-69	1.85896	0.251	0.071	5.74163e-65	MM4	Phyhd1
1.00264e-68	1.67257	0.294	0.094	1.34765e-64	MM4	Nup133
1.9067e-68	1.13136	0.627	0.343	2.56279e-64	MM4	Rbmxl1
2.0387e-68	1.0256	0.772	0.514	2.74022e-64	MM4	Magoh
2.35926e-68	1.58011	0.455	0.204	3.17107e-64	MM4	Slc1a5
2.58684e-68	1.07621	0.639	0.355	3.47698e-64	MM4	Pgp
3.37999e-68	1.16883	0.553	0.27	4.54304e-64	MM4	Esf1
4.09131e-68	1.58918	0.343	0.123	5.49912e-64	MM4	Wdr12
6.59958e-68	1.54549	0.436	0.19	8.87049e-64	MM4	Timm10
6.79099e-68	1.40516	0.492	0.234	9.12777e-64	MM4	Eef1e1
7.62086e-68	1.06578	0.665	0.388	1.02432e-63	MM4	Rnps1
8.44302e-68	1.56342	0.346	0.124	1.13483e-63	MM4	Exosc7
8.44506e-68	1.41359	0.447	0.194	1.1351e-63	MM4	Bzw2
1.16435e-67	1.93094	0.231	0.063	1.565e-63	MM4	Lin9
1.40966e-67	1.97392	0.242	0.068	1.89472e-63	MM4	Thop1
1.62064e-67	1.38951	0.428	0.179	2.1783e-63	MM4	Anapc15
1.6999e-67	1.05344	0.689	0.404	2.28484e-63	MM4	Tcerg1
1.96485e-67	1.16953	0.645	0.37	2.64096e-63	MM4	Npm3
2.41982e-67	1.44271	0.449	0.198	3.25248e-63	MM4	Mrps18b
3.21053e-67	1.00403	0.74	0.489	4.31528e-63	MM4	Srsf1
3.83325e-67	1.34498	0.451	0.197	5.15227e-63	MM4	Brd3
4.39351e-67	1.25213	0.573	0.302	5.90532e-63	MM4	Gadd45gip1
4.4168e-67	1.2315	0.621	0.353	5.93662e-63	MM4	Tomm70a
4.48077e-67	1.13058	0.589	0.309	6.0226e-63	MM4	Actl6a
4.67097e-67	1.44448	0.427	0.18	6.27825e-63	MM4	Clpp
6.15017e-67	2.11037	0.195	0.047	8.26644e-63	MM4	Nup107
8.2838e-67	1.26575	0.676	0.435	1.11342e-62	MM4	Rad21
8.90519e-67	1.50844	0.397	0.16	1.19695e-62	MM4	Cep192
1.22789e-66	1.02791	0.726	0.474	1.65041e-62	MM4	Phf5a
1.72943e-66	1.38397	0.465	0.209	2.32453e-62	MM4	Tspan4
3.37203e-66	1.31851	0.45	0.196	4.53234e-62	MM4	Vkorc1
3.60237e-66	1.66524	0.298	0.098	4.84194e-62	MM4	Nup188
4.3586e-66	1.68076	0.317	0.11	5.85839e-62	MM4	Fasn
6.25631e-66	1.6768	0.338	0.123	8.4091e-62	MM4	Nde1
6.5555e-66	1.57269	0.342	0.125	8.81124e-62	MM4	Usp10
7.91449e-66	1.50576	0.365	0.139	1.06379e-61	MM4	Poldip2
1.01439e-65	1.29408	0.468	0.21	1.36344e-61	MM4	Csrp1
1.21464e-65	1.22735	0.499	0.233	1.6326e-61	MM4	Mrpl40
1.24644e-65	1.29048	0.564	0.3	1.67534e-61	MM4	Pfdn4
1.34795e-65	2.53492	0.136	0.025	1.81179e-61	MM4	Polh
1.79929e-65	1.52482	0.429	0.19	2.41843e-61	MM4	Znrd2
2.01953e-65	1.80321	0.276	0.088	2.71445e-61	MM4	Nop2
3.78199e-65	1.47282	0.36	0.136	5.08338e-61	MM4	Cep57
4.70177e-65	1.69634	0.329	0.12	6.31965e-61	MM4	Pde4dip
5.27883e-65	1.17791	0.586	0.31	7.09528e-61	MM4	Pak1
5.95796e-65	1.90045	0.235	0.067	8.00809e-61	MM4	Exosc2
6.25553e-65	1.67785	0.287	0.093	8.40805e-61	MM4	Cdca4
6.92737e-65	1.75388	0.26	0.079	9.31108e-61	MM4	Twsg1
1.48501e-64	1.42354	0.4	0.163	1.99601e-60	MM4	Cinp
1.71165e-64	1.43921	0.4	0.163	2.30064e-60	MM4	Ptpn22
1.98686e-64	1.5658	0.33	0.119	2.67054e-60	MM4	Prpf4
2.06809e-64	1.08679	0.665	0.4	2.77972e-60	MM4	Grpel1
2.1051e-64	1.44418	0.415	0.176	2.82946e-60	MM4	Bckdk
3.16602e-64	1.2238	0.587	0.323	4.25545e-60	MM4	Pin1
3.25677e-64	1.0444	0.701	0.446	4.37743e-60	MM4	Anapc11
3.36196e-64	1.09157	0.629	0.359	4.51881e-60	MM4	Cdk2ap1
8.02024e-64	1.44394	0.362	0.139	1.078e-59	MM4	Psmg2
9.18792e-64	2.1948	0.172	0.039	1.23495e-59	MM4	Pradc1
2.01112e-63	1.83901	0.248	0.075	2.70314e-59	MM4	Xrcc6
3.03215e-63	1.54227	0.341	0.126	4.07552e-59	MM4	Prps1
3.9848e-63	1.55437	0.338	0.126	5.35597e-59	MM4	Adsl
4.69808e-63	1.14184	0.611	0.342	6.31469e-59	MM4	Abce1
6.22011e-63	1.42575	0.373	0.146	8.36045e-59	MM4	Gins4
1.13836e-62	1.82757	0.228	0.064	1.53008e-58	MM4	Nfatc2ip
1.27743e-62	2.43599	0.147	0.029	1.71699e-58	MM4	Akap1
1.47109e-62	2.44724	0.172	0.04	1.97729e-58	MM4	Oaf
1.53366e-62	1.21357	0.748	0.52	2.06139e-58	MM4	Pltp
2.94743e-62	1.34353	0.418	0.178	3.96164e-58	MM4	Nol11
3.66895e-62	1.35092	0.445	0.201	4.93144e-58	MM4	Wdr18
7.08846e-62	1.35027	0.454	0.207	9.5276e-58	MM4	Mrps5
7.19826e-62	1.17689	0.6	0.337	9.67518e-58	MM4	Glrx5
7.56184e-62	1.11149	0.6	0.331	1.01639e-57	MM4	Eri1
1.28382e-61	2.12806	0.175	0.041	1.72558e-57	MM4	Cep57l1
1.4722e-61	1.41242	0.37	0.147	1.97879e-57	MM4	Cdkn2aipnl
2.71765e-61	1.5843	0.324	0.119	3.65279e-57	MM4	Snhg4
3.03964e-61	2.2103	0.183	0.045	4.08559e-57	MM4	Syne2
3.28167e-61	1.60262	0.302	0.106	4.41089e-57	MM4	Tubgcp2
3.74165e-61	1.95369	0.208	0.056	5.02915e-57	MM4	Tsen15
4.36462e-61	1.08035	0.781	0.576	5.86649e-57	MM4	Tomm5
5.01346e-61	1.7257	0.238	0.07	6.73859e-57	MM4	Jade1
6.05151e-61	1.23198	0.454	0.205	8.13383e-57	MM4	Carnmt1
6.08114e-61	2.26476	0.162	0.036	8.17367e-57	MM4	Wdr90
6.30821e-61	1.20144	0.496	0.241	8.47886e-57	MM4	Snrnp40
1.05737e-60	1.33292	0.586	0.338	1.42121e-56	MM4	Cdk6
1.30288e-60	1.28226	0.431	0.189	1.7512e-56	MM4	Pds5b
1.40949e-60	1.68286	0.276	0.092	1.89449e-56	MM4	Yae1d1
2.02965e-60	1.21304	0.514	0.254	2.72805e-56	MM4	Casp8ap2
2.06937e-60	1.75016	0.261	0.084	2.78144e-56	MM4	Terf1
2.31515e-60	1.17986	0.56	0.303	3.11179e-56	MM4	Exosc5
2.46375e-60	2.22891	0.555	0.329	3.31152e-56	MM4	Nfatc1
2.71949e-60	1.01526	0.64	0.373	3.65526e-56	MM4	Eny2
2.74605e-60	1.8466	0.226	0.065	3.69097e-56	MM4	Smco4
2.75706e-60	1.40893	0.373	0.15	3.70577e-56	MM4	Snrnp25
3.0039e-60	1.86554	0.21	0.057	4.03754e-56	MM4	Alg6
6.22505e-60	1.11423	0.603	0.344	8.36709e-56	MM4	Srrt
7.35495e-60	1.59561	0.281	0.094	9.88579e-56	MM4	Mis12
1.27404e-59	1.49859	0.315	0.114	1.71244e-55	MM4	Rnf168
1.30652e-59	1.05444	0.71	0.473	1.7561e-55	MM4	Mrpl34
1.46766e-59	1.61906	0.305	0.109	1.97268e-55	MM4	Aen
1.61153e-59	1.38449	0.359	0.141	2.16606e-55	MM4	Nup93
1.72075e-59	1.38938	0.392	0.165	2.31285e-55	MM4	Trmt6
1.92013e-59	1.58587	0.329	0.125	2.58084e-55	MM4	Utp20
3.33217e-59	1.2787	0.487	0.238	4.47877e-55	MM4	Mrpl41
5.54451e-59	2.29559	0.323	0.126	7.45237e-55	MM4	Chchd10
5.80763e-59	1.44756	0.362	0.146	7.80604e-55	MM4	Tsfm
5.84121e-59	1.31921	0.438	0.2	7.85118e-55	MM4	Brix1
1.04168e-58	2.13697	0.179	0.045	1.40012e-54	MM4	Nup35
1.10727e-58	1.48744	0.344	0.135	1.48828e-54	MM4	Ddx56
2.43339e-58	1.39484	0.483	0.24	3.27072e-54	MM4	Pdgfa
3.2649e-58	1.40827	0.396	0.173	4.38835e-54	MM4	Pold3
3.3744e-58	1.12985	0.535	0.276	4.53553e-54	MM4	Maz
3.84096e-58	2.42869	0.152	0.034	5.16263e-54	MM4	Plxna4
5.28113e-58	1.01143	0.683	0.436	7.09837e-54	MM4	Mrpl17
5.39736e-58	1.06208	0.719	0.505	7.25459e-54	MM4	Ddx21
6.40391e-58	1.28352	0.465	0.223	8.6075e-54	MM4	2810004N23Rik
6.57359e-58	1.31513	0.465	0.224	8.83556e-54	MM4	Pop4
8.2346e-58	1.48327	0.323	0.121	1.10681e-53	MM4	Gle1
1.25366e-57	2.49727	0.114	0.02	1.68505e-53	MM4	Zfp934
1.51834e-57	1.79718	0.228	0.068	2.0408e-53	MM4	Nudcd1
1.86084e-57	1.28781	0.431	0.196	2.50115e-53	MM4	Ruvbl1
2.83775e-57	1.76118	0.233	0.071	3.81422e-53	MM4	Smpd4
3.10422e-57	1.24296	0.533	0.283	4.17238e-53	MM4	Wdr43
3.24192e-57	1.50899	0.308	0.113	4.35747e-53	MM4	Ubac1
3.41645e-57	1.61932	0.261	0.086	4.59204e-53	MM4	Znhit3
4.21996e-57	1.13133	0.486	0.233	5.67205e-53	MM4	Ubl4a
4.7858e-57	1.21525	0.504	0.26	6.43259e-53	MM4	Nsmce1
5.57942e-57	2.17457	0.158	0.036	7.4993e-53	MM4	Xndc1
6.04311e-57	1.09798	0.614	0.364	8.12254e-53	MM4	Ahsa1
6.87544e-57	1.16413	0.506	0.255	9.24128e-53	MM4	Knop1
7.39559e-57	1.56455	0.283	0.098	9.94041e-53	MM4	Tdp2
9.40099e-57	2.12444	0.165	0.039	1.26359e-52	MM4	Cst7
1.12449e-56	1.27399	0.429	0.198	1.51143e-52	MM4	Mrpl19
1.16157e-56	1.0097	0.649	0.402	1.56127e-52	MM4	Cfdp1
2.40195e-56	1.12688	0.563	0.317	3.22846e-52	MM4	Naa10
2.48809e-56	1.09865	0.533	0.279	3.34424e-52	MM4	Gps1
2.53043e-56	1.29792	0.46	0.226	3.40116e-52	MM4	Tufm
3.6072e-56	1.01216	0.674	0.442	4.84843e-52	MM4	Bub3
4.4797e-56	1.62303	0.28	0.098	6.02117e-52	MM4	Atm
4.6643e-56	2.10121	0.17	0.042	6.26929e-52	MM4	Tfdp2
5.17848e-56	2.20116	0.162	0.039	6.9604e-52	MM4	Slc19a1
6.02324e-56	1.63932	0.26	0.086	8.09584e-52	MM4	Pycrl
6.14525e-56	1.70406	0.242	0.077	8.25983e-52	MM4	Mrpl47
7.04132e-56	2.0932	0.197	0.055	9.46423e-52	MM4	Pls3
8.86135e-56	1.35304	0.397	0.174	1.19105e-51	MM4	Pcnt
1.46169e-55	1.23003	0.479	0.238	1.96466e-51	MM4	Rps19bp1
1.47324e-55	1.84209	0.206	0.059	1.98019e-51	MM4	Sac3d1
1.57646e-55	1.51588	0.302	0.111	2.11891e-51	MM4	Paxip1
2.70745e-55	1.07773	0.631	0.391	3.63908e-51	MM4	Ctcf
4.06186e-55	1.314	0.415	0.19	5.45954e-51	MM4	Thyn1
4.19887e-55	2.43426	0.118	0.022	5.6437e-51	MM4	Chpf
4.55001e-55	1.38583	0.382	0.165	6.11567e-51	MM4	Psmg3
5.30355e-55	1.49322	0.382	0.169	7.1285e-51	MM4	Agap1
5.97645e-55	1.42103	0.364	0.152	8.03294e-51	MM4	Mrpl50
1.10127e-54	1.02126	0.575	0.317	1.48022e-50	MM4	Mrpl11
1.87992e-54	1.38093	0.351	0.144	2.5268e-50	MM4	Aimp2
1.98863e-54	1.34744	0.374	0.16	2.67291e-50	MM4	Bola1
2.1283e-54	1.13914	0.46	0.218	2.86064e-50	MM4	Trmt1
2.28071e-54	1.58213	0.271	0.094	3.06551e-50	MM4	Ankrd28
2.64795e-54	1.46055	0.312	0.119	3.55911e-50	MM4	Vegfb
2.88526e-54	1.28028	0.454	0.224	3.87808e-50	MM4	Nip7
3.02076e-54	1.05248	0.789	0.608	4.06021e-50	MM4	Anxa1
3.23359e-54	1.01547	0.616	0.364	4.34627e-50	MM4	Prelid3b
3.54262e-54	1.05262	0.58	0.334	4.76163e-50	MM4	Mrps25
3.93503e-54	1.64053	0.242	0.078	5.28908e-50	MM4	Ift27
4.4733e-54	1.27907	0.488	0.255	6.01256e-50	MM4	Mak16
4.56517e-54	5.44906	0.23	0.078	6.13604e-50	MM4	Ctsk
5.5603e-54	1.96675	0.186	0.051	7.4736e-50	MM4	Faap24
5.64526e-54	1.32628	0.378	0.162	7.58779e-50	MM4	Mettl16
8.0656e-54	2.09309	0.152	0.035	1.0841e-49	MM4	Zmym1
1.04911e-53	2.49887	0.699	0.521	1.4101e-49	MM4	Acp5
1.12002e-53	1.83436	0.219	0.067	1.50542e-49	MM4	Cfap298
1.30949e-53	1.96387	0.193	0.054	1.76009e-49	MM4	Paqr4
1.40618e-53	2.59953	0.116	0.022	1.89004e-49	MM4	Spry1
1.66955e-53	1.02497	0.605	0.361	2.24404e-49	MM4	Tcof1
1.96787e-53	1.10728	0.477	0.235	2.64502e-49	MM4	Cpne2
2.12968e-53	1.05748	0.558	0.309	2.8625e-49	MM4	Mrps7
2.22296e-53	1.18766	0.505	0.269	2.98789e-49	MM4	Ak6
3.39514e-53	1.08276	0.508	0.263	4.56341e-49	MM4	Cox20
3.65147e-53	1.2483	0.459	0.228	4.90795e-49	MM4	Iars
3.98108e-53	1.17702	0.418	0.189	5.35097e-49	MM4	Ncbp1
4.17532e-53	1.96211	0.177	0.047	5.61204e-49	MM4	Pcyox1l
8.39735e-53	2.91609	0.104	0.018	1.12869e-48	MM4	Asns
8.95036e-53	1.11433	0.589	0.346	1.20302e-48	MM4	Oxct1
1.12911e-52	1.06794	0.548	0.302	1.51763e-48	MM4	Gars
1.47657e-52	2.03736	0.163	0.041	1.98466e-48	MM4	E2f6
1.7816e-52	1.95651	0.175	0.046	2.39464e-48	MM4	Riox1
3.22442e-52	2.12095	0.626	0.436	4.33395e-48	MM4	Jdp2
7.7085e-52	1.41097	0.54	0.323	1.0361e-47	MM4	Tns3
9.39894e-52	1.83458	0.199	0.058	1.26331e-47	MM4	Myo1b
1.09609e-51	1.10114	0.586	0.35	1.47325e-47	MM4	Slc25a39
1.16113e-51	1.16905	0.438	0.209	1.56067e-47	MM4	BC003965
1.33545e-51	1.17459	0.494	0.261	1.79498e-47	MM4	Naa20
2.60935e-51	1.2236	0.404	0.184	3.50722e-47	MM4	Polr3k
2.86447e-51	2.19072	0.14	0.032	3.85013e-47	MM4	Cd276
3.51068e-51	1.33324	0.343	0.143	4.71871e-47	MM4	Tmem70
4.44792e-51	1.09158	0.465	0.232	5.97845e-47	MM4	Cops3
6.61427e-51	1.6285	0.222	0.071	8.89023e-47	MM4	Chchd6
7.34516e-51	1.32704	0.347	0.146	9.87263e-47	MM4	Trmt2a
8.36219e-51	1.5337	0.296	0.114	1.12396e-46	MM4	Eif2b1
1.07442e-50	1.06877	0.512	0.27	1.44413e-46	MM4	Sf3a1
1.26491e-50	1.38754	0.454	0.236	1.70017e-46	MM4	Ckap5
1.27661e-50	1.03072	0.571	0.334	1.71589e-46	MM4	Txnl4a
1.95203e-50	1.71984	0.292	0.115	2.62373e-46	MM4	Serpinb8
2.01988e-50	2.45482	0.107	0.02	2.71492e-46	MM4	Eri2
2.85181e-50	1.27207	0.517	0.291	3.83312e-46	MM4	Gpr137b
2.97041e-50	1.14809	0.473	0.243	3.99252e-46	MM4	Fh1
3.14738e-50	1.13499	0.458	0.227	4.2304e-46	MM4	Ppp1r7
4.47674e-50	1.39172	0.351	0.15	6.01718e-46	MM4	Ppfibp1
4.78592e-50	2.5278	0.104	0.019	6.43276e-46	MM4	Mtbp
6.77016e-50	1.74105	0.222	0.072	9.09977e-46	MM4	Pus7
7.11649e-50	1.67669	0.254	0.091	9.56528e-46	MM4	Iqgap3
1.07507e-49	1.2362	0.427	0.209	1.44501e-45	MM4	Lpcat1
1.27835e-49	1.18501	0.41	0.192	1.71823e-45	MM4	Usp39
2.08713e-49	1.42968	0.492	0.276	2.80532e-45	MM4	Cenpa
2.18301e-49	2.18272	0.152	0.038	2.93419e-45	MM4	Cdc25b
3.09049e-49	1.18104	0.47	0.244	4.15393e-45	MM4	Mtx2
3.12754e-49	1.53721	0.26	0.093	4.20373e-45	MM4	Ptcd3
3.46871e-49	1.08894	0.522	0.289	4.66229e-45	MM4	Mrpl35
4.1063e-49	1.1136	0.5	0.267	5.51928e-45	MM4	Tbrg1
4.31654e-49	1.05467	0.535	0.301	5.80187e-45	MM4	Nans
4.57407e-49	1.36799	0.29	0.11	6.14801e-45	MM4	Fkbp5
5.67175e-49	1.91568	0.165	0.044	7.6234e-45	MM4	Pms2
6.70645e-49	1.06844	0.479	0.245	9.01414e-45	MM4	Emc8
8.27461e-49	1.33029	0.323	0.132	1.11219e-44	MM4	Cep295
8.29052e-49	1.14253	0.513	0.284	1.11433e-44	MM4	Mrps34
1.23867e-48	1.63717	0.225	0.074	1.66489e-44	MM4	Gemin5
1.34489e-48	1.27058	0.324	0.132	1.80767e-44	MM4	Prps2
2.47897e-48	1.26534	0.369	0.165	3.33198e-44	MM4	Med9
2.67813e-48	1.26662	0.406	0.195	3.59968e-44	MM4	Trap1
5.01702e-48	1.56797	0.235	0.08	6.74337e-44	MM4	Rdm1
5.25061e-48	1.65666	0.206	0.064	7.05734e-44	MM4	Lyrm9
5.72102e-48	1.13685	0.469	0.243	7.68963e-44	MM4	Ddx1
7.66521e-48	1.18664	0.38	0.173	1.03028e-43	MM4	Mtf2
1.24712e-47	1.57313	0.266	0.099	1.67625e-43	MM4	Marveld1
1.29426e-47	1.28779	0.364	0.163	1.73962e-43	MM4	Mrpl46
1.58867e-47	1.45886	0.253	0.09	2.13533e-43	MM4	Nat10
2.12864e-47	2.16132	0.126	0.028	2.86111e-43	MM4	Zfp101
3.00349e-47	1.24631	0.337	0.143	4.03699e-43	MM4	Pelp1
4.06249e-47	1.95982	0.153	0.04	5.4604e-43	MM4	Ccp110
4.31772e-47	1.42015	0.627	0.462	5.80344e-43	MM4	Plec
4.36124e-47	1.3722	0.269	0.1	5.86194e-43	MM4	Sass6
4.39897e-47	1.10745	0.434	0.213	5.91265e-43	MM4	Srsf4
4.5998e-47	1.52706	0.252	0.091	6.18259e-43	MM4	Pwwp3a
5.43148e-47	1.66729	0.203	0.064	7.30045e-43	MM4	D030056L22Rik
8.30885e-47	2.52898	0.103	0.02	1.11679e-42	MM4	Plekhf1
8.34323e-47	1.15167	0.41	0.197	1.12141e-42	MM4	Mrps10
9.68083e-47	1.67994	0.221	0.074	1.3012e-42	MM4	Ptges2
1.47837e-46	1.33321	0.314	0.13	1.98708e-42	MM4	Arhgap10
1.51636e-46	1.48388	0.26	0.096	2.03813e-42	MM4	Cep162
1.78594e-46	1.19153	0.458	0.242	2.40048e-42	MM4	Fdx2
1.81256e-46	1.86848	0.177	0.052	2.43627e-42	MM4	Osbpl3
2.04815e-46	1.50971	0.254	0.093	2.75292e-42	MM4	Prmt7
2.18079e-46	1.46658	0.247	0.088	2.9312e-42	MM4	Sclt1
2.62233e-46	1.17074	0.456	0.236	3.52468e-42	MM4	Mfsd12
2.71118e-46	1.12592	0.386	0.177	3.6441e-42	MM4	Dnlz
2.7634e-46	1.87551	0.167	0.047	3.71428e-42	MM4	Ndufaf6
3.01935e-46	1.78934	0.204	0.066	4.05831e-42	MM4	Plau
4.00143e-46	1.10006	0.528	0.304	5.37832e-42	MM4	Ebna1bp2
5.90221e-46	1.29937	0.324	0.137	7.93317e-42	MM4	Xpo4
7.95853e-46	1.63345	0.202	0.064	1.06971e-41	MM4	2810006K23Rik
1.0606e-45	2.28921	0.144	0.037	1.42555e-41	MM4	Adcy3
1.30727e-45	1.47836	0.283	0.113	1.75709e-41	MM4	Znhit6
1.40614e-45	1.23704	0.357	0.161	1.89e-41	MM4	Dynlt1f
1.42372e-45	2.01052	0.171	0.05	1.91362e-41	MM4	Ydjc
1.92887e-45	1.88059	0.171	0.049	2.59259e-41	MM4	Surf6
2.07716e-45	1.01725	0.586	0.362	2.79191e-41	MM4	Timm17a
2.08416e-45	1.06796	0.537	0.317	2.80132e-41	MM4	Ddx18
2.97476e-45	1.21591	0.35	0.155	3.99837e-41	MM4	Hmbs
3.47138e-45	1.83752	0.175	0.051	4.66588e-41	MM4	Ddx20
3.56128e-45	1.63131	0.199	0.063	4.78671e-41	MM4	Ints5
4.05449e-45	1.44991	0.274	0.107	5.44964e-41	MM4	Cav2
4.75195e-45	1.0829	0.443	0.227	6.3871e-41	MM4	Erg28
5.27793e-45	1.17523	0.428	0.221	7.09407e-41	MM4	Mrpl55
5.30996e-45	1.12727	0.398	0.19	7.13712e-41	MM4	Timm22
5.4524e-45	1.30008	0.323	0.138	7.32857e-41	MM4	Thumpd1
5.7946e-45	1.22063	0.393	0.191	7.78852e-41	MM4	Nop14
6.40939e-45	1.22061	0.401	0.196	8.61486e-41	MM4	Naa40
6.43847e-45	1.32425	0.35	0.159	8.65395e-41	MM4	Exosc1
6.97402e-45	1.42561	0.442	0.242	9.37378e-41	MM4	Plxnd1
7.46046e-45	1.0418	0.477	0.255	1.00276e-40	MM4	Qdpr
7.76265e-45	1.06085	0.476	0.255	1.04338e-40	MM4	Mrpl3
7.91158e-45	1.20781	0.436	0.224	1.06339e-40	MM4	Pdgfb
8.13128e-45	1.02567	0.51	0.287	1.09292e-40	MM4	Stoml2
8.42086e-45	1.02703	0.496	0.27	1.13185e-40	MM4	Kpna3
8.68049e-45	1.08896	0.446	0.229	1.16675e-40	MM4	Lage3
9.30326e-45	1.67971	0.222	0.077	1.25045e-40	MM4	Kti12
1.48172e-44	1.54608	0.237	0.085	1.99158e-40	MM4	Mrpl44
1.5007e-44	1.8576	0.207	0.069	2.01708e-40	MM4	Ppargc1b
1.59982e-44	2.29776	0.144	0.037	2.15032e-40	MM4	Hmgn3
1.63639e-44	1.00652	0.506	0.281	2.19947e-40	MM4	Kars
1.87217e-44	1.54824	0.229	0.08	2.51638e-40	MM4	Smyd5
2.27362e-44	1.4897	0.269	0.105	3.05598e-40	MM4	Rpp14
2.37372e-44	1.30565	0.341	0.153	3.19052e-40	MM4	Myg1
4.70485e-44	1.27298	0.316	0.135	6.32378e-40	MM4	Wdr46
5.03725e-44	1.59914	0.204	0.067	6.77056e-40	MM4	Rcl1
5.58305e-44	1.37815	0.278	0.11	7.50418e-40	MM4	Wdr75
7.38929e-44	1.4994	0.234	0.084	9.93195e-40	MM4	Alad
9.02067e-44	1.19406	0.362	0.167	1.21247e-39	MM4	Rbm14
9.39424e-44	1.0285	0.558	0.336	1.26268e-39	MM4	Ndufv1
1.41647e-43	2.04864	0.138	0.035	1.90387e-39	MM4	Mbd4
1.5284e-43	1.73817	0.195	0.063	2.05432e-39	MM4	Ppif
2.41222e-43	1.48198	0.252	0.095	3.24226e-39	MM4	Spout1
2.52603e-43	1.44067	0.258	0.099	3.39523e-39	MM4	Fra10ac1
2.59565e-43	1.05629	0.413	0.203	3.48882e-39	MM4	Sigmar1
2.96018e-43	1.02287	0.474	0.256	3.97878e-39	MM4	Eftud2
3.11683e-43	1.05992	0.433	0.22	4.18934e-39	MM4	Mrpl38
3.21163e-43	1.77789	0.17	0.05	4.31676e-39	MM4	Dars2
3.25799e-43	1.41773	0.283	0.115	4.37907e-39	MM4	Rrp8
3.4155e-43	1.5951	0.206	0.069	4.59078e-39	MM4	E2f3
3.53225e-43	1.34488	0.296	0.122	4.7477e-39	MM4	Cstf2
3.86138e-43	1.65796	0.21	0.071	5.19008e-39	MM4	Zw10
4.19584e-43	1.04231	0.442	0.229	5.63963e-39	MM4	Msl3
4.39967e-43	1.0528	0.431	0.216	5.9136e-39	MM4	Dst
5.2626e-43	1.07477	0.446	0.234	7.07346e-39	MM4	Ilf3
5.48497e-43	2.14901	0.116	0.026	7.37234e-39	MM4	Gtf2ird1
5.6243e-43	1.34543	0.296	0.123	7.55962e-39	MM4	Inip
6.78576e-43	1.10011	0.427	0.22	9.12075e-39	MM4	Npepl1
7.44153e-43	1.37102	0.254	0.096	1.00022e-38	MM4	Mre11a
8.65886e-43	1.79009	0.166	0.049	1.16384e-38	MM4	Cenpj
8.84936e-43	1.18806	0.352	0.162	1.18944e-38	MM4	Pus1
1.04191e-42	1.01387	0.512	0.293	1.40043e-38	MM4	Clns1a
1.33498e-42	1.39035	0.249	0.094	1.79434e-38	MM4	Fdx1
1.64521e-42	1.57703	0.201	0.066	2.21133e-38	MM4	Psph
3.6447e-42	1.07903	0.456	0.245	4.89884e-38	MM4	Mrpl2
6.42338e-42	1.57916	0.215	0.075	8.63366e-38	MM4	Recql
6.78612e-42	1.50208	0.23	0.084	9.12123e-38	MM4	Pde2a
7.91441e-42	1.11053	0.383	0.185	1.06378e-37	MM4	Apip
9.12681e-42	2.20705	0.112	0.025	1.22673e-37	MM4	9430015G10Rik
9.33795e-42	2.40981	0.103	0.022	1.25511e-37	MM4	Trip6
9.4437e-42	1.2314	0.332	0.149	1.26933e-37	MM4	Myef2
9.93764e-42	1.6184	0.18	0.056	1.33572e-37	MM4	Hacd1
1.00394e-41	1.74512	0.177	0.055	1.34939e-37	MM4	Polr1b
1.24554e-41	1.0918	0.494	0.284	1.67413e-37	MM4	Letm1
1.30023e-41	2.04114	0.131	0.033	1.74764e-37	MM4	Ada
1.67182e-41	1.08238	0.41	0.205	2.24709e-37	MM4	Pop7
1.84193e-41	1.71095	0.171	0.052	2.47574e-37	MM4	Syne3
2.16842e-41	2.53976	0.111	0.025	2.91457e-37	MM4	Cttn
2.33289e-41	1.40174	0.267	0.107	3.13564e-37	MM4	Mdc1
2.36378e-41	1.38828	0.242	0.091	3.17716e-37	MM4	Supt3
2.44865e-41	2.21094	0.105	0.023	3.29122e-37	MM4	Tmem41a
2.53408e-41	1.58219	0.184	0.059	3.40605e-37	MM4	Ankrd26
3.1e-41	1.30406	0.289	0.121	4.16671e-37	MM4	Rbm10
3.22531e-41	1.09236	0.422	0.218	4.33514e-37	MM4	Hs2st1
3.23987e-41	1.78101	0.166	0.05	4.35471e-37	MM4	Trmt61a
5.41963e-41	1.89129	0.139	0.037	7.28452e-37	MM4	Ccdc77
6.08665e-41	1.24406	0.288	0.12	8.18106e-37	MM4	Amd1
6.78714e-41	1.0969	0.392	0.195	9.1226e-37	MM4	Abcf2
7.2412e-41	1.42915	0.237	0.089	9.7329e-37	MM4	2410002F23Rik
8.14426e-41	1.30461	0.269	0.108	1.09467e-36	MM4	Zcchc10
9.21212e-41	1.02357	0.446	0.237	1.2382e-36	MM4	Tars
1.51645e-40	2.10303	0.123	0.031	2.03826e-36	MM4	Acy1
1.51979e-40	1.27349	0.283	0.117	2.04275e-36	MM4	Pwp1
1.63604e-40	1.52238	0.212	0.075	2.199e-36	MM4	Saal1
1.95034e-40	1.88553	0.14	0.038	2.62145e-36	MM4	Zranb3
2.34834e-40	1.02375	0.504	0.291	3.15641e-36	MM4	Mphosph10
2.90352e-40	1.26438	0.296	0.127	3.90262e-36	MM4	Tssc4
4.68121e-40	2.13855	0.112	0.026	6.29201e-36	MM4	Tdrkh
7.77646e-40	1.04623	0.414	0.213	1.04523e-35	MM4	Farsb
8.22169e-40	1.39618	0.283	0.121	1.10508e-35	MM4	Tjp2
1.19807e-39	1.4011	0.243	0.094	1.61032e-35	MM4	Mecr
1.37423e-39	1.25076	0.337	0.158	1.8471e-35	MM4	Mrps35
1.39854e-39	1.12482	0.554	0.349	1.87978e-35	MM4	Ktn1
1.50238e-39	1.07043	0.406	0.209	2.01935e-35	MM4	Arl6ip6
2.24282e-39	1.32437	0.267	0.11	3.01458e-35	MM4	Nup160
2.62224e-39	1.06128	0.441	0.238	3.52455e-35	MM4	Haus8
3.33555e-39	1.54093	0.198	0.068	4.48332e-35	MM4	Nol9
4.03441e-39	1.02889	0.487	0.28	5.42266e-35	MM4	Brd8
4.34417e-39	1.04637	0.419	0.22	5.83899e-35	MM4	Acot7
5.02184e-39	2.11234	0.108	0.025	6.74986e-35	MM4	Pms1
6.03939e-39	1.14176	0.329	0.15	8.11755e-35	MM4	Rpp30
6.21036e-39	1.70698	0.184	0.061	8.34734e-35	MM4	Slc5a3
6.24509e-39	1.0938	0.359	0.172	8.39402e-35	MM4	Sart3
6.83622e-39	1.17194	0.356	0.172	9.18856e-35	MM4	Dnajc11
8.12842e-39	1.00455	0.441	0.237	1.09254e-34	MM4	Ndufs1
8.67651e-39	1.46194	0.202	0.071	1.16621e-34	MM4	Gemin2
9.79608e-39	2.07424	0.112	0.027	1.31669e-34	MM4	Rcn1
1.21465e-38	1.39643	0.27	0.114	1.63261e-34	MM4	Rpgrip1
1.28188e-38	1.20045	0.315	0.142	1.72297e-34	MM4	Med19
1.55132e-38	1.26509	0.297	0.13	2.08513e-34	MM4	Lnpk
1.58403e-38	1.15617	0.387	0.198	2.1291e-34	MM4	Rpf2
1.7497e-38	1.06563	0.369	0.18	2.35177e-34	MM4	Rufy1
2.04156e-38	1.21701	0.279	0.118	2.74405e-34	MM4	Trim47
2.44709e-38	1.15993	0.343	0.163	3.28913e-34	MM4	Las1l
2.53942e-38	2.15428	0.116	0.029	3.41324e-34	MM4	Rpp40
2.78354e-38	1.10688	0.446	0.251	3.74136e-34	MM4	Spr
3.03797e-38	1.5667	0.186	0.063	4.08334e-34	MM4	Odf2l
3.46246e-38	1.10671	0.352	0.169	4.6539e-34	MM4	Thoc3
3.57175e-38	1.6757	0.176	0.058	4.80078e-34	MM4	Abhd14a
4.10114e-38	1.25726	0.265	0.109	5.51234e-34	MM4	Dnaja3
4.27501e-38	1.17552	0.32	0.146	5.74605e-34	MM4	Klhdc2
4.36855e-38	2.07925	0.132	0.036	5.87177e-34	MM4	Zcwpw1
5.47157e-38	1.44426	0.222	0.084	7.35434e-34	MM4	Ints10
5.65678e-38	1.26045	0.267	0.111	7.60328e-34	MM4	Cnot9
7.92073e-38	1.04272	0.386	0.195	1.06463e-33	MM4	Dlat
1.18664e-37	2.1073	0.109	0.026	1.59496e-33	MM4	Hdac10
1.21281e-37	1.40929	0.176	0.058	1.63014e-33	MM4	Gnb4
1.30341e-37	1.61323	0.179	0.059	1.75191e-33	MM4	Yars2
1.32369e-37	1.26955	0.28	0.12	1.77917e-33	MM4	Tsr1
1.36269e-37	1.38935	0.246	0.099	1.83159e-33	MM4	Mast2
1.57077e-37	1.64173	0.174	0.057	2.11127e-33	MM4	Tdp1
2.10011e-37	1.0725	0.824	0.822	2.82275e-33	MM4	S100a4
2.3482e-37	2.11492	0.105	0.025	3.15621e-33	MM4	Mrm3
2.35843e-37	1.51077	0.202	0.073	3.16997e-33	MM4	Abcb8
2.44506e-37	1.34414	0.242	0.096	3.2864e-33	MM4	Sgf29
3.00191e-37	1.54089	0.201	0.072	4.03487e-33	MM4	Pusl1
3.94902e-37	1.08163	0.442	0.251	5.30788e-33	MM4	Samd1
3.96176e-37	1.89603	0.131	0.036	5.32501e-33	MM4	Elp6
4.13142e-37	2.16368	0.104	0.024	5.55304e-33	MM4	Nanp
4.30288e-37	1.08825	0.368	0.182	5.78351e-33	MM4	Dhrs7b
4.59806e-37	1.15793	0.298	0.133	6.18025e-33	MM4	Sfmbt1
4.8411e-37	1.09525	0.361	0.179	6.50693e-33	MM4	Upf3b
4.91336e-37	1.03023	0.382	0.193	6.60404e-33	MM4	Ide
5.62334e-37	2.07885	0.112	0.028	7.55833e-33	MM4	Cacna1f
6.44586e-37	1.05091	0.364	0.179	8.66388e-33	MM4	Pigyl
7.70628e-37	1.30647	0.262	0.11	1.0358e-32	MM4	Heatr3
8.29542e-37	1.30725	0.285	0.126	1.11499e-32	MM4	Tbc1d31
9.63323e-37	1.54609	0.185	0.064	1.2948e-32	MM4	Srgap3
1.26306e-36	1.82595	0.136	0.039	1.69768e-32	MM4	Fancg
1.46409e-36	1.03033	0.428	0.234	1.96788e-32	MM4	Nelfe
1.62538e-36	2.12442	0.118	0.031	2.18468e-32	MM4	Gstt1
1.90211e-36	1.58517	0.181	0.062	2.55663e-32	MM4	Mcph1
2.04648e-36	1.64831	0.168	0.055	2.75067e-32	MM4	Poglut3
2.04904e-36	2.13555	0.116	0.03	2.75412e-32	MM4	Rab34
2.10472e-36	1.68142	0.165	0.053	2.82896e-32	MM4	Dbr1
3.09617e-36	1.03607	0.393	0.206	4.16156e-32	MM4	Itpa
3.52787e-36	1.012	0.388	0.199	4.74181e-32	MM4	Fam98b
3.69348e-36	1.26676	0.251	0.103	4.9644e-32	MM4	Gnpnat1
3.88938e-36	1.43009	0.213	0.081	5.22772e-32	MM4	Mad1l1
5.32377e-36	1.03929	0.449	0.256	7.15568e-32	MM4	Psmd10
5.68743e-36	1.06491	0.369	0.186	7.64448e-32	MM4	Tmem245
5.7903e-36	1.07938	0.319	0.148	7.78274e-32	MM4	Utp6
6.3494e-36	1.30533	0.246	0.1	8.53422e-32	MM4	Slc6a8
7.51222e-36	1.38785	0.224	0.087	1.00972e-31	MM4	Srbd1
7.81764e-36	1.73564	0.157	0.05	1.05077e-31	MM4	Nutf2-ps1
8.13172e-36	1.15399	0.307	0.141	1.09298e-31	MM4	Mrpl37
9.27565e-36	1.33808	0.212	0.08	1.24674e-31	MM4	Sacs
1.00068e-35	1.03972	0.346	0.17	1.34501e-31	MM4	Tma16
1.15735e-35	1.13882	0.315	0.147	1.5556e-31	MM4	Lrwd1
1.46593e-35	1.01382	0.38	0.196	1.97036e-31	MM4	Ash2l
1.67145e-35	2.03713	0.109	0.027	2.2466e-31	MM4	Cbx6
1.69257e-35	1.2189	0.265	0.113	2.27499e-31	MM4	Tmem238
1.75625e-35	1.78506	0.141	0.042	2.36057e-31	MM4	Mcat
1.96266e-35	1.54258	0.183	0.064	2.63802e-31	MM4	Tmed1
2.0868e-35	1.19924	0.326	0.158	2.80487e-31	MM4	Prep
2.38655e-35	1.37784	0.201	0.073	3.20776e-31	MM4	Apoo
3.3042e-35	1.28397	0.237	0.095	4.44117e-31	MM4	E2f2
3.4432e-35	1.47491	0.213	0.082	4.62801e-31	MM4	Zfp422
4.04547e-35	1.8049	0.15	0.047	5.43751e-31	MM4	Pcgf6
4.15596e-35	1.02657	0.348	0.171	5.58602e-31	MM4	Nr2c2ap
4.23148e-35	1.80662	0.139	0.041	5.68753e-31	MM4	Rttn
5.04652e-35	1.23386	0.289	0.132	6.78303e-31	MM4	Prmt3
5.25671e-35	1.30527	0.225	0.088	7.06555e-31	MM4	Slc7a5
5.84597e-35	1.1722	0.445	0.256	7.85757e-31	MM4	1110008P14Rik
7.61796e-35	1.26681	0.251	0.105	1.02393e-30	MM4	Yars
9.32511e-35	1.07639	0.593	0.395	1.25339e-30	MM4	Ddt
1.02798e-34	1.74538	0.14	0.042	1.3817e-30	MM4	Trub1
1.30056e-34	1.06739	0.49	0.307	1.74808e-30	MM4	Hsd17b10
1.72345e-34	1.10202	0.315	0.149	2.31649e-30	MM4	Nol8
1.74968e-34	1.50697	0.184	0.065	2.35174e-30	MM4	Usp46
1.89001e-34	1.44266	0.189	0.068	2.54037e-30	MM4	Cdc23
2.47371e-34	1.39633	0.208	0.08	3.32491e-30	MM4	Strbp
2.72288e-34	1.19924	0.344	0.175	3.65982e-30	MM4	Slc27a1
2.82007e-34	1.27651	0.258	0.111	3.79045e-30	MM4	Bysl
3.60507e-34	1.18329	0.265	0.115	4.84558e-30	MM4	Phf6
5.29276e-34	1.77809	0.136	0.041	7.11399e-30	MM4	Gstcd
6.25276e-34	1.22328	0.284	0.129	8.40434e-30	MM4	Aifm1
6.96067e-34	1.07724	0.329	0.16	9.35583e-30	MM4	Mrps11
8.11012e-34	1.37055	0.213	0.083	1.09008e-29	MM4	Mrps2
8.42044e-34	1.48918	0.193	0.072	1.13179e-29	MM4	Fbxo45
8.99751e-34	1.89661	0.112	0.029	1.20936e-29	MM4	D3Ertd751e
1.18023e-33	1.19728	0.261	0.113	1.58634e-29	MM4	Tbl3
1.40544e-33	1.19154	0.253	0.108	1.88905e-29	MM4	Xrcc1
1.56803e-33	1.31495	0.212	0.083	2.10759e-29	MM4	Npat
1.63111e-33	1.70442	0.145	0.046	2.19238e-29	MM4	Trmt10a
1.65503e-33	1.15062	0.292	0.135	2.22452e-29	MM4	Ctc1
2.53387e-33	1.76314	0.123	0.035	3.40578e-29	MM4	Cenpv
2.84074e-33	1.14086	0.37	0.197	3.81823e-29	MM4	Mdn1
2.87557e-33	1.67257	0.193	0.073	3.86505e-29	MM4	Arsb
3.00072e-33	1.32339	0.212	0.083	4.03327e-29	MM4	Tmem209
3.07361e-33	1.18204	0.271	0.121	4.13123e-29	MM4	Wdr5
3.41661e-33	1.75026	0.171	0.06	4.59227e-29	MM4	Kpna2
4.50836e-33	1.17015	0.297	0.14	6.05969e-29	MM4	Gpn1
4.63831e-33	1.07219	0.344	0.175	6.23435e-29	MM4	Fzr1
5.5031e-33	1.42811	0.203	0.078	7.39671e-29	MM4	Rrp12
5.74974e-33	1.03582	0.395	0.215	7.72822e-29	MM4	Bop1
5.7678e-33	1.56708	0.114	0.031	7.75249e-29	MM4	Ppp1r1a
6.2277e-33	1.20936	0.265	0.118	8.37065e-29	MM4	Psmg1
6.34335e-33	1.15991	0.279	0.127	8.5261e-29	MM4	Enoph1
7.60749e-33	1.40135	0.203	0.078	1.02252e-28	MM4	Zeb1
7.84188e-33	1.22905	0.233	0.096	1.05403e-28	MM4	Mrps31
7.94626e-33	1.21187	0.253	0.11	1.06806e-28	MM4	Hmgxb4
7.98225e-33	1.17196	0.258	0.113	1.07289e-28	MM4	Adk
8.33831e-33	1.8762	0.116	0.032	1.12075e-28	MM4	Rpusd1
9.17621e-33	1.15799	0.272	0.123	1.23337e-28	MM4	Crls1
9.75872e-33	1.05245	0.289	0.132	1.31167e-28	MM4	Nelfcd
1.14401e-32	1.01303	0.364	0.191	1.53766e-28	MM4	Eef1akmt1
1.23616e-32	1.55567	0.161	0.055	1.66152e-28	MM4	Chek2
1.2537e-32	1.0896	0.301	0.142	1.6851e-28	MM4	Atr
1.27513e-32	1.45152	0.18	0.065	1.7139e-28	MM4	Mlh1
1.70003e-32	1.92959	0.111	0.03	2.28501e-28	MM4	Cdan1
1.7415e-32	1.37739	0.233	0.098	2.34075e-28	MM4	Rrp9
2.21844e-32	1.78529	0.125	0.036	2.98181e-28	MM4	Stau2
3.17302e-32	1.3293	0.234	0.099	4.26486e-28	MM4	Clpb
3.71133e-32	1.01859	0.379	0.206	4.9884e-28	MM4	Rae1
4.17897e-32	1.14949	0.269	0.121	5.61696e-28	MM4	Ubr7
4.45403e-32	1.91848	0.111	0.03	5.98666e-28	MM4	Cenpo
4.4643e-32	1.03032	0.361	0.19	6.00046e-28	MM4	Nomo1
7.74852e-32	1.73843	0.129	0.039	1.04148e-27	MM4	Cep78
8.42821e-32	1.14723	0.271	0.123	1.13284e-27	MM4	Taf6
8.43091e-32	1.81594	0.131	0.04	1.1332e-27	MM4	Fahd1
1.2493e-31	1.90802	0.104	0.027	1.67918e-27	MM4	Mical2
1.41366e-31	1.01409	0.373	0.199	1.9001e-27	MM4	1700025G04Rik
1.50699e-31	1.1503	0.306	0.15	2.02554e-27	MM4	Suclg2
1.52373e-31	1.16222	0.251	0.11	2.04805e-27	MM4	Mmgt1
1.89963e-31	1.7768	0.123	0.036	2.5533e-27	MM4	Gstz1
2.02968e-31	1.30204	0.199	0.078	2.7281e-27	MM4	Spn
2.17755e-31	1.05113	0.365	0.197	2.92685e-27	MM4	Polr2h
2.37959e-31	1.16892	0.251	0.11	3.1984e-27	MM4	Cryl1
2.42394e-31	1.11691	0.294	0.141	3.25801e-27	MM4	Exosc9
3.19311e-31	2.02595	0.104	0.028	4.29186e-27	MM4	Smyd4
4.25574e-31	1.30611	0.212	0.086	5.72014e-27	MM4	Tfb2m
4.39271e-31	1.14981	0.296	0.143	5.90424e-27	MM4	Tbcc
4.52886e-31	1.59705	0.15	0.051	6.08724e-27	MM4	Cby1
5.12161e-31	1.04611	0.293	0.139	6.88396e-27	MM4	Cfap20
5.24071e-31	1.15827	0.265	0.121	7.04403e-27	MM4	Pitrm1
6.12193e-31	1.04653	0.355	0.189	8.22848e-27	MM4	Ppp5c
9.6373e-31	1.03682	0.315	0.156	1.29535e-26	MM4	Tmx2
1.09042e-30	1.26823	0.213	0.087	1.46563e-26	MM4	D6Wsu163e
1.24222e-30	1.23331	0.246	0.109	1.66967e-26	MM4	Uqcc1
1.32925e-30	1.98109	0.102	0.027	1.78665e-26	MM4	Dtwd1
1.82363e-30	1.42321	0.176	0.065	2.45114e-26	MM4	Zc3h7b
1.9567e-30	1.27072	0.208	0.084	2.63e-26	MM4	Bag4
2.06625e-30	1.08066	0.315	0.158	2.77724e-26	MM4	Hdgfl2
2.11549e-30	1.25968	0.283	0.136	2.84343e-26	MM4	Mid1ip1
2.57851e-30	1.13754	0.384	0.22	3.46578e-26	MM4	Hagh
2.76785e-30	1.00062	0.352	0.186	3.72027e-26	MM4	Ppie
3.19454e-30	1.04711	0.339	0.177	4.29378e-26	MM4	Ruvbl2
3.64523e-30	1.26946	0.226	0.097	4.89956e-26	MM4	Cox10
3.86947e-30	1.03511	0.433	0.265	5.20096e-26	MM4	Pam16
3.9721e-30	1.28452	0.195	0.077	5.33889e-26	MM4	Toe1
4.2981e-30	1.26721	0.228	0.098	5.77708e-26	MM4	Sephs1
4.817e-30	1.67242	0.136	0.044	6.47453e-26	MM4	Mboat1
5.11898e-30	1.02289	0.307	0.152	6.88043e-26	MM4	Dus1l
5.22638e-30	1.66183	0.13	0.041	7.02478e-26	MM4	Tmem107
5.98057e-30	1.88068	0.107	0.03	8.03848e-26	MM4	Shfl
6.22704e-30	1.03791	0.294	0.143	8.36977e-26	MM4	Psmd5
6.44206e-30	1.0812	0.357	0.194	8.65878e-26	MM4	Inf2
6.95748e-30	1.12402	0.326	0.17	9.35155e-26	MM4	Olfml3
7.2817e-30	1.61164	0.15	0.052	9.78733e-26	MM4	Slc24a5
9.40201e-30	1.0267	0.333	0.173	1.26372e-25	MM4	Wdr74
1.02492e-29	1.04089	0.317	0.161	1.3776e-25	MM4	Hspbp1
1.07151e-29	1.29309	0.194	0.077	1.44021e-25	MM4	Irf2bp1
1.10411e-29	1.12535	0.234	0.101	1.48403e-25	MM4	Tmem106c
1.39653e-29	1.1661	0.253	0.116	1.87707e-25	MM4	Timm21
1.40333e-29	1.06798	0.332	0.173	1.88622e-25	MM4	Comtd1
1.48102e-29	1.79767	0.116	0.034	1.99064e-25	MM4	Fpgs
1.66056e-29	1.55902	0.143	0.048	2.23196e-25	MM4	2700049A03Rik
2.33003e-29	1.71149	0.129	0.041	3.1318e-25	MM4	Paip2b
2.93152e-29	1.88513	0.143	0.049	3.94025e-25	MM4	Fxyd2
3.68181e-29	1.78529	0.122	0.038	4.94872e-25	MM4	Qsox2
3.95734e-29	1.15797	0.265	0.125	5.31906e-25	MM4	Ccdc167
5.49902e-29	1.42853	0.168	0.063	7.39124e-25	MM4	B3galt6
5.64222e-29	1.42399	0.171	0.064	7.58371e-25	MM4	Gpc1
5.691e-29	1.30237	0.199	0.081	7.64927e-25	MM4	Msh3
6.30255e-29	1.31528	0.21	0.088	8.47125e-25	MM4	Ecsit
6.41565e-29	1.17218	0.22	0.094	8.62328e-25	MM4	Rps6ka5
6.5862e-29	1.19568	0.24	0.108	8.85251e-25	MM4	Rbmx
7.20872e-29	1.37715	0.125	0.039	9.68924e-25	MM4	Pgf
8.72843e-29	1.22388	0.254	0.119	1.17319e-24	MM4	Endog
8.81283e-29	1.13336	0.256	0.118	1.18453e-24	MM4	Hddc2
1.11374e-28	1.14913	0.252	0.116	1.49698e-24	MM4	Nob1
1.49674e-28	1.53301	0.149	0.052	2.01177e-24	MM4	Cep68
1.49886e-28	1.78333	0.116	0.035	2.01462e-24	MM4	Fastkd3
1.52295e-28	1.58428	0.141	0.048	2.04699e-24	MM4	L3mbtl2
1.53299e-28	1.26193	0.193	0.077	2.0605e-24	MM4	Trmt10c
1.66374e-28	1.56605	0.149	0.053	2.23623e-24	MM4	Nubpl
2.22427e-28	1.07504	0.284	0.139	2.98964e-24	MM4	Spire1
2.38587e-28	1.73877	0.116	0.035	3.20685e-24	MM4	Pdss1
3.10824e-28	1.01396	0.28	0.135	4.17778e-24	MM4	Rrn3
3.24673e-28	1.34867	0.19	0.077	4.36392e-24	MM4	Noa1
3.31446e-28	1.07609	0.279	0.136	4.45497e-24	MM4	Mri1
3.6877e-28	1.55128	0.143	0.049	4.95664e-24	MM4	Mtrf1l
4.31421e-28	1.35898	0.168	0.064	5.79872e-24	MM4	Supv3l1
5.44338e-28	1.64444	0.126	0.041	7.31645e-24	MM4	Rad1
6.11587e-28	1.37872	0.172	0.066	8.22035e-24	MM4	Elp3
[truncated: 655 more rows]
