# Supplementary material for: A CD138+ tumor-associated macrophage/Siglec-F+ neutrophil feed-forward loop promotes immune evasion in pancreatic cancer
Source: J Clin Invest. 2026 Mar 12;136(9):e199516. doi: 10.1172/JCI199516 (PMC13132371; doi:10.1172/JCI199516)
Supplement: Supplemental table 3 [file jci-136-199516-s216.xlsx]

## Sheet: Marker genes_Main clusters
p_val	avg_log2FC	pct.1	pct.2	p_val_adj	cluster	gene
0	4.86768	0.849	0.044	0	Monos/Mphs	Csf1r
0	4.54849	0.897	0.093	0	Monos/Mphs	Ctss
0	5.72039	0.848	0.045	0	Monos/Mphs	F13a1
0	3.92972	0.919	0.126	0	Monos/Mphs	Fcer1g
0	3.60044	0.872	0.082	0	Monos/Mphs	Laptm5
0	4.76446	0.815	0.032	0	Monos/Mphs	Adgre1
0	3.28591	0.903	0.129	0	Monos/Mphs	Tyrobp
0	5.24593	0.808	0.049	0	Monos/Mphs	Mrc1
0	3.00247	0.854	0.098	0	Monos/Mphs	Lcp1
0	3.77598	0.811	0.059	0	Monos/Mphs	Fyb
0	4.63405	0.79	0.043	0	Monos/Mphs	Ms4a6c
0	4.25947	0.872	0.126	0	Monos/Mphs	Ctsc
0	4.6832	0.821	0.08	0	Monos/Mphs	C1qc
0	4.83267	0.87	0.132	0	Monos/Mphs	Lgmn
0	5.15899	0.776	0.043	0	Monos/Mphs	Stab1
0	2.9523	0.803	0.073	0	Monos/Mphs	Dock2
0	4.47596	0.761	0.032	0	Monos/Mphs	Fcgr3
0	4.22811	0.847	0.12	0	Monos/Mphs	Dab2
0	4.0959	0.767	0.04	0	Monos/Mphs	Cybb
0	4.63565	0.859	0.135	0	Monos/Mphs	C1qb
0	3.20215	0.796	0.074	0	Monos/Mphs	Inpp5d
0	4.94799	0.761	0.043	0	Monos/Mphs	Cd68
0	2.1708	0.794	0.078	0	Monos/Mphs	Ptprc
0	2.38689	0.809	0.093	0	Monos/Mphs	Arhgap15
0	4.74447	0.834	0.122	0	Monos/Mphs	C1qa
0	4.68513	0.789	0.078	0	Monos/Mphs	Ccl6
0	3.34896	0.765	0.056	0	Monos/Mphs	Alox5ap
0	3.83854	0.832	0.123	0	Monos/Mphs	Slc9a9
0	3.84037	0.811	0.103	0	Monos/Mphs	Wfdc17
0	5.42617	0.773	0.067	0	Monos/Mphs	Pf4
0	4.8383	0.725	0.019	0	Monos/Mphs	C3ar1
0	4.55875	0.77	0.064	0	Monos/Mphs	Tgfbi
0	5.10031	0.975	0.271	0	Monos/Mphs	Lyz2
0	3.56866	0.758	0.055	0	Monos/Mphs	Nrros
0	3.28849	0.911	0.215	0	Monos/Mphs	Pid1
0	3.4989	0.815	0.119	0	Monos/Mphs	Unc93b1
0	4.5964	0.732	0.038	0	Monos/Mphs	Ms4a7
0	3.28752	0.74	0.048	0	Monos/Mphs	Spi1
0	5.3212	0.712	0.025	0	Monos/Mphs	Gm56663
0	2.67689	0.829	0.146	0	Monos/Mphs	Lyn
0	4.10333	0.718	0.039	0	Monos/Mphs	Aif1
0	4.309	0.757	0.08	0	Monos/Mphs	Mafb
0	2.97692	0.773	0.096	0	Monos/Mphs	Arhgdib
0	2.69786	0.781	0.105	0	Monos/Mphs	Fli1
0	3.89707	0.779	0.106	0	Monos/Mphs	Myo5a
0	3.39273	0.737	0.066	0	Monos/Mphs	Plek
0	3.36938	0.792	0.122	0	Monos/Mphs	Sirpa
0	3.82041	0.709	0.04	0	Monos/Mphs	Ly86
0	4.72398	0.693	0.026	0	Monos/Mphs	Ms4a6b
0	3.03094	0.931	0.265	0	Monos/Mphs	Zeb2
0	3.23375	0.786	0.124	0	Monos/Mphs	Ucp2
0	2.85831	0.772	0.111	0	Monos/Mphs	Ehd4
0	2.78462	0.715	0.057	0	Monos/Mphs	Syk
0	3.75872	0.704	0.047	0	Monos/Mphs	Mpeg1
0	4.19702	0.705	0.049	0	Monos/Mphs	Hdac9
0	3.24088	0.695	0.041	0	Monos/Mphs	Ncf2
0	3.79215	0.696	0.042	0	Monos/Mphs	Tm6sf1
0	3.14164	0.76	0.107	0	Monos/Mphs	Ptpn18
0	4.34151	0.681	0.028	0	Monos/Mphs	Fcgr2b
0	4.69798	0.677	0.025	0	Monos/Mphs	Tbxas1
0	2.61789	0.797	0.145	0	Monos/Mphs	Cyrib
0	3.55118	0.773	0.125	0	Monos/Mphs	Rgs10
0	2.7341	0.775	0.127	0	Monos/Mphs	Runx1
0	3.13854	0.829	0.181	0	Monos/Mphs	Maf
0	5.54266	0.664	0.018	0	Monos/Mphs	Ms4a6d
0	3.63526	0.777	0.132	0	Monos/Mphs	Frmd4b
0	3.91872	0.677	0.032	0	Monos/Mphs	Pld4
0	3.12053	0.698	0.053	0	Monos/Mphs	Cd53
0	5.00608	0.69	0.045	0	Monos/Mphs	Ccl9
0	4.06259	0.703	0.059	0	Monos/Mphs	Apobec1
0	5.53917	0.668	0.025	0	Monos/Mphs	Trem2
0	3.54906	0.682	0.041	0	Monos/Mphs	Cyth4
0	4.12919	0.703	0.063	0	Monos/Mphs	Mertk
0	3.32825	0.69	0.05	0	Monos/Mphs	Myo1f
0	2.76522	0.878	0.24	0	Monos/Mphs	Atp2b1
0	2.8371	0.774	0.136	0	Monos/Mphs	Dleu2
0	3.19745	0.828	0.194	0	Monos/Mphs	Hexa
0	3.28459	0.703	0.069	0	Monos/Mphs	Gng2
0	3.66019	0.718	0.085	0	Monos/Mphs	Trf
0	3.62965	0.685	0.053	0	Monos/Mphs	Mctp1
0	3.96745	0.66	0.029	0	Monos/Mphs	Cd84
0	3.71541	0.814	0.183	0	Monos/Mphs	Rbpj
0	4.01032	0.651	0.021	0	Monos/Mphs	Pla2g7
0	3.32159	0.777	0.149	0	Monos/Mphs	Rreb1
0	2.86029	0.804	0.178	0	Monos/Mphs	Zswim6
0	2.39531	0.786	0.162	0	Monos/Mphs	Elmo1
0	3.26782	0.788	0.165	0	Monos/Mphs	Cotl1
0	2.95751	0.695	0.072	0	Monos/Mphs	Dock8
0	3.06126	0.792	0.171	0	Monos/Mphs	Snx5
0	3.62199	0.764	0.143	0	Monos/Mphs	Wwp1
0	3.2877	0.872	0.252	0	Monos/Mphs	Grn
0	2.50122	0.729	0.111	0	Monos/Mphs	Rbm47
0	3.91407	0.646	0.03	0	Monos/Mphs	Itgam
0	2.55404	0.769	0.154	0	Monos/Mphs	Tpd52
0	2.56758	0.802	0.189	0	Monos/Mphs	Ptprj
0	3.90356	0.633	0.021	0	Monos/Mphs	C5ar1
0	2.09622	0.741	0.13	0	Monos/Mphs	Srgn
0	3.86098	0.649	0.038	0	Monos/Mphs	Cd300c2
0	3.27053	0.763	0.153	0	Monos/Mphs	Ctsa
0	3.31699	0.717	0.107	0	Monos/Mphs	Mitf
0	3.75489	0.651	0.042	0	Monos/Mphs	Fermt3
0	3.66746	0.641	0.035	0	Monos/Mphs	Nckap1l
0	2.50115	0.742	0.137	0	Monos/Mphs	Pip4k2a
0	3.28735	0.659	0.054	0	Monos/Mphs	Lst1
0	3.46954	0.664	0.06	0	Monos/Mphs	Vsir
0	2.76183	0.85	0.246	0	Monos/Mphs	Cltc
0	3.87859	0.649	0.046	0	Monos/Mphs	Slc43a2
0	2.4832	0.799	0.196	0	Monos/Mphs	Trps1
0	2.67782	0.75	0.148	0	Monos/Mphs	Rab8b
0	4.2264	0.737	0.136	0	Monos/Mphs	Lgals3
0	4.46398	0.631	0.032	0	Monos/Mphs	Cfp
0	2.26221	0.694	0.096	0	Monos/Mphs	Cd52
0	2.81228	0.674	0.077	0	Monos/Mphs	Gmfg
0	3.19752	0.671	0.075	0	Monos/Mphs	Plekho1
0	2.73237	0.807	0.212	0	Monos/Mphs	Dennd1a
0	3.50519	0.69	0.095	0	Monos/Mphs	Rnf150
0	2.75079	0.726	0.131	0	Monos/Mphs	Sh3kbp1
0	2.95312	0.718	0.125	0	Monos/Mphs	Dhrs3
0	3.92497	0.625	0.032	0	Monos/Mphs	Rassf4
0	2.5753	0.807	0.216	0	Monos/Mphs	Mef2a
0	2.73779	0.746	0.155	0	Monos/Mphs	Slc8a1
0	3.69389	0.748	0.158	0	Monos/Mphs	Plin2
0	3.78583	0.613	0.024	0	Monos/Mphs	Lilrb4a
0	2.23932	0.811	0.223	0	Monos/Mphs	Ctsh
0	2.74048	0.635	0.048	0	Monos/Mphs	Prkcb
0	3.07508	0.766	0.181	0	Monos/Mphs	Abca1
0	2.21177	0.845	0.26	0	Monos/Mphs	Picalm
0	3.01118	0.688	0.103	0	Monos/Mphs	Ppm1h
0	2.61041	0.696	0.112	0	Monos/Mphs	Vav3
0	2.4584	0.656	0.073	0	Monos/Mphs	Coro1a
0	2.55715	0.724	0.141	0	Monos/Mphs	Iqgap2
0	2.22831	0.76	0.178	0	Monos/Mphs	Skap2
0	2.45083	0.765	0.183	0	Monos/Mphs	Grb2
0	2.81193	0.618	0.039	0	Monos/Mphs	Ncf1
0	2.25534	0.823	0.244	0	Monos/Mphs	Gnaq
0	3.56176	0.613	0.036	0	Monos/Mphs	Cd48
0	5.15214	0.592	0.015	0	Monos/Mphs	Fcrls
0	2.79585	0.717	0.14	0	Monos/Mphs	Efhd2
0	4.14315	0.953	0.376	0	Monos/Mphs	Ctsb
0	2.45534	0.806	0.23	0	Monos/Mphs	Pitpna
0	2.40641	0.723	0.147	0	Monos/Mphs	Slc6a6
0	3.33129	0.695	0.119	0	Monos/Mphs	Ophn1
0	2.21745	0.848	0.273	0	Monos/Mphs	Wnk1
0	2.2305	0.85	0.275	0	Monos/Mphs	Iqgap1
0	3.19116	0.926	0.352	0	Monos/Mphs	Psap
0	4.60045	0.592	0.02	0	Monos/Mphs	P2ry6
0	2.47029	0.726	0.154	0	Monos/Mphs	Tnfaip8
0	3.44144	0.655	0.086	0	Monos/Mphs	Cerk
0	2.48312	0.868	0.299	0	Monos/Mphs	Npc2
0	2.37443	0.787	0.22	0	Monos/Mphs	Cebpb
0	2.18018	0.817	0.25	0	Monos/Mphs	Actr3
0	2.7057	0.737	0.17	0	Monos/Mphs	Rnf130
0	2.47188	0.628	0.062	0	Monos/Mphs	Arhgap45
0	2.71058	0.731	0.166	0	Monos/Mphs	Wdfy3
0	2.24829	0.835	0.27	0	Monos/Mphs	Rap1b
0	2.73407	0.622	0.058	0	Monos/Mphs	Epsti1
0	3.81554	0.615	0.052	0	Monos/Mphs	Dclre1c
0	2.89261	0.86	0.297	0	Monos/Mphs	Cyba
0	3.36658	0.658	0.096	0	Monos/Mphs	Abhd12
0	3.60858	0.592	0.032	0	Monos/Mphs	Pirb
0	2.40285	0.61	0.05	0	Monos/Mphs	Gm26740
0	3.9269	0.599	0.039	0	Monos/Mphs	Cd14
0	2.03638	0.812	0.253	0	Monos/Mphs	Qki
0	3.05106	0.598	0.039	0	Monos/Mphs	Cd93
0	2.60693	0.746	0.187	0	Monos/Mphs	Cyfip1
0	3.05323	0.678	0.121	0	Monos/Mphs	Mdfic
0	2.19517	0.687	0.13	0	Monos/Mphs	Mef2c
0	3.31225	0.608	0.052	0	Monos/Mphs	Otulinl
0	2.00934	0.809	0.254	0	Monos/Mphs	Emp3
0	2.29785	0.754	0.199	0	Monos/Mphs	Tmcc1
0	2.59838	0.653	0.099	0	Monos/Mphs	Arhgap18
0	3.02509	0.596	0.042	0	Monos/Mphs	Arhgap30
0	2.70303	0.656	0.103	0	Monos/Mphs	Il6ra
0	2.33687	0.866	0.313	0	Monos/Mphs	Sh3bgrl3
0	3.16751	0.584	0.031	0	Monos/Mphs	Cd300a
0	3.15268	0.65	0.099	0	Monos/Mphs	Sgpl1
0	2.4832	0.599	0.048	0	Monos/Mphs	Irf8
0	2.62821	0.713	0.162	0	Monos/Mphs	Gns
0	2.07948	0.69	0.142	0	Monos/Mphs	Dock10
0	2.1846	0.869	0.322	0	Monos/Mphs	Arpc2
0	1.64729	0.864	0.317	0	Monos/Mphs	Mbnl1
0	2.0575	0.709	0.163	0	Monos/Mphs	Fnbp1
0	1.91167	0.782	0.237	0	Monos/Mphs	Gab2
0	2.79664	0.619	0.074	0	Monos/Mphs	Adap2
0	2.75967	0.652	0.108	0	Monos/Mphs	Rab31
0	2.11073	0.709	0.165	0	Monos/Mphs	Ifi207
0	1.78767	0.606	0.063	0	Monos/Mphs	Mir142hg
0	3.38089	0.641	0.099	0	Monos/Mphs	Ninj1
0	2.60179	0.807	0.266	0	Monos/Mphs	Ctsz
0	4.49106	0.556	0.015	0	Monos/Mphs	Aoah
0	3.92621	0.572	0.033	0	Monos/Mphs	Cd86
0	2.61804	0.675	0.138	0	Monos/Mphs	Man2b1
0	2.7539	0.634	0.097	0	Monos/Mphs	Mtss1
0	2.92814	0.681	0.144	0	Monos/Mphs	Atp6v1a
0	2.22154	0.743	0.207	0	Monos/Mphs	Tln1
0	2.02986	0.744	0.208	0	Monos/Mphs	Uvrag
0	2.24048	0.762	0.228	0	Monos/Mphs	Capza2
0	1.81777	0.674	0.141	0	Monos/Mphs	Ankrd44
0	2.79267	0.624	0.092	0	Monos/Mphs	Tgfb1
0	4.81797	0.553	0.021	0	Monos/Mphs	Folr2
0	2.40551	0.68	0.148	0	Monos/Mphs	Pitpnc1
0	2.09623	0.792	0.261	0	Monos/Mphs	Capzb
0	4.30466	0.547	0.016	0	Monos/Mphs	Clec4a3
0	3.62172	0.56	0.029	0	Monos/Mphs	Il10ra
0	1.30396	0.855	0.324	0	Monos/Mphs	Ahnak
0	2.36661	0.805	0.275	0	Monos/Mphs	Sdcbp
0	2.56225	0.85	0.32	0	Monos/Mphs	Clta
0	2.65494	0.878	0.348	0	Monos/Mphs	Lamp1
0	1.80381	0.789	0.259	0	Monos/Mphs	Rtn4
0	3.30646	0.651	0.121	0	Monos/Mphs	Snx24
0	1.99924	0.782	0.253	0	Monos/Mphs	Tpm3
0	1.87793	0.749	0.22	0	Monos/Mphs	Cmip
0	5.10298	0.538	0.01	0	Monos/Mphs	Fcgr1
0	4.08578	0.548	0.02	0	Monos/Mphs	Clec4a2
0	2.29326	0.649	0.121	0	Monos/Mphs	Entpd1
0	1.92161	0.746	0.219	0	Monos/Mphs	Ptbp3
0	2.74185	0.69	0.163	0	Monos/Mphs	Snx2
0	1.84461	0.824	0.298	0	Monos/Mphs	Mcl1
0	3.31732	0.61	0.084	0	Monos/Mphs	Hacd4
0	3.59783	0.555	0.029	0	Monos/Mphs	Evi2a
0	2.39686	0.603	0.077	0	Monos/Mphs	Slfn2
0	3.86023	0.553	0.028	0	Monos/Mphs	Tnfaip8l2
0	1.85827	0.907	0.383	0	Monos/Mphs	B2m
0	1.79722	0.831	0.307	0	Monos/Mphs	Gnai2
0	3.5982	0.583	0.059	0	Monos/Mphs	Tmem106a
0	1.87303	0.771	0.247	0	Monos/Mphs	Diaph2
0	2.70823	0.686	0.163	0	Monos/Mphs	Ap2a2
0	3.64034	0.604	0.081	0	Monos/Mphs	Zdhhc14
0	3.59793	0.546	0.024	0	Monos/Mphs	Ptafr
0	2.03112	0.852	0.33	0	Monos/Mphs	Arpc1b
0	1.98969	0.697	0.175	0	Monos/Mphs	Fxyd5
0	2.64491	0.826	0.304	0	Monos/Mphs	Atp6v0c
0	3.56216	0.577	0.056	0	Monos/Mphs	Cd83
0	2.57815	0.673	0.153	0	Monos/Mphs	Asah1
0	2.58601	0.63	0.111	0	Monos/Mphs	Synj1
0	1.82709	0.747	0.228	0	Monos/Mphs	Zfp36l2
0	1.80829	0.882	0.365	0	Monos/Mphs	H2-D1
0	2.50848	0.616	0.099	0	Monos/Mphs	Plcl2
0	1.96616	0.761	0.244	0	Monos/Mphs	Sat1
0	1.74996	0.724	0.208	0	Monos/Mphs	Ssh2
0	2.0712	0.716	0.2	0	Monos/Mphs	Tbc1d5
0	2.54732	0.637	0.123	0	Monos/Mphs	Bmp2k
0	2.55925	0.669	0.156	0	Monos/Mphs	Mapkapk2
0	2.07007	0.717	0.204	0	Monos/Mphs	Srgap2
0	2.83895	0.646	0.133	0	Monos/Mphs	Pltp
0	2.84082	0.659	0.146	0	Monos/Mphs	Osbpl8
0	2.1201	0.719	0.206	0	Monos/Mphs	Actr2
0	2.16924	0.721	0.208	0	Monos/Mphs	BC005537
0	2.67664	0.562	0.05	0	Monos/Mphs	Ptpn6
0	2.66355	0.621	0.109	0	Monos/Mphs	Cyth1
0	4.87189	0.531	0.019	0	Monos/Mphs	Cbr2
0	1.90498	0.753	0.242	0	Monos/Mphs	Sh3bgrl
0	4.23673	0.866	0.356	0	Monos/Mphs	Ctsd
0	2.0357	0.589	0.079	0	Monos/Mphs	Pik3ap1
0	1.67806	0.725	0.215	0	Monos/Mphs	Msn
0	3.22621	0.592	0.083	0	Monos/Mphs	Rab7b
0	3.06236	0.617	0.108	0	Monos/Mphs	Gusb
0	1.94281	0.72	0.211	0	Monos/Mphs	Etv6
0	1.65766	0.732	0.223	0	Monos/Mphs	Nrp1
0	3.13145	0.603	0.094	0	Monos/Mphs	Mpp1
0	1.94345	0.794	0.286	0	Monos/Mphs	Gdi2
0	2.7029	0.605	0.1	0	Monos/Mphs	Acer3
0	2.03717	0.559	0.054	0	Monos/Mphs	Rac2
0	2.50442	0.63	0.125	0	Monos/Mphs	Il10rb
0	2.02748	0.848	0.343	0	Monos/Mphs	Cfl1
0	2.03827	0.665	0.161	0	Monos/Mphs	Samhd1
0	2.60313	0.675	0.171	0	Monos/Mphs	Blvrb
0	2.40561	0.639	0.135	0	Monos/Mphs	Cbl
0	1.98746	0.707	0.203	0	Monos/Mphs	Fnip1
0	2.16537	0.682	0.178	0	Monos/Mphs	Dazap2
0	4.27436	0.519	0.016	0	Monos/Mphs	Clec4a1
0	3.4458	0.57	0.067	0	Monos/Mphs	Snx8
0	2.36643	0.837	0.334	0	Monos/Mphs	Gpx1
0	2.58223	0.547	0.045	0	Monos/Mphs	Itga4
0	2.03471	0.871	0.369	0	Monos/Mphs	Serinc3
0	1.72601	0.74	0.238	0	Monos/Mphs	Wasf2
0	1.84802	0.872	0.37	0	Monos/Mphs	Cdc42
0	2.37681	0.661	0.159	0	Monos/Mphs	Kctd12
0	1.91368	0.719	0.217	0	Monos/Mphs	Litaf
0	2.09127	0.739	0.238	0	Monos/Mphs	Arpc5
0	2.6123	0.633	0.132	0	Monos/Mphs	Cd44
0	2.93371	0.633	0.132	0	Monos/Mphs	Itsn1
0	1.92607	0.724	0.224	0	Monos/Mphs	Wdr26
0	2.29694	0.763	0.263	0	Monos/Mphs	Akr1a1
0	1.49402	0.85	0.35	0	Monos/Mphs	App
0	2.01682	0.677	0.178	0	Monos/Mphs	Taok3
0	2.91939	0.611	0.112	0	Monos/Mphs	Gna12
0	3.07878	0.623	0.124	0	Monos/Mphs	Pycard
0	1.17161	0.843	0.344	0	Monos/Mphs	Marcks
0	1.49681	0.811	0.313	0	Monos/Mphs	Lamp2
0	1.8486	0.602	0.104	0	Monos/Mphs	Stk17b
0	2.2198	0.698	0.2	0	Monos/Mphs	Osbpl9
0	2.7845	0.614	0.117	0	Monos/Mphs	P2rx4
0	1.53094	0.755	0.258	0	Monos/Mphs	Ankrd11
0	2.90833	0.615	0.118	0	Monos/Mphs	Cndp2
0	1.38244	0.81	0.314	0	Monos/Mphs	Ppp3ca
0	2.00379	0.695	0.2	0	Monos/Mphs	Ostf1
0	3.24934	0.539	0.046	0	Monos/Mphs	Arrb2
0	2.11835	0.637	0.144	0	Monos/Mphs	Notch2
0	2.34309	0.655	0.162	0	Monos/Mphs	Eps15
0	1.97372	0.771	0.278	0	Monos/Mphs	Atp6v0b
0	2.09145	0.799	0.307	0	Monos/Mphs	Arpc3
0	2.3756	0.537	0.045	0	Monos/Mphs	Ikzf1
0	2.91735	0.602	0.11	0	Monos/Mphs	Man1c1
0	1.7325	0.769	0.277	0	Monos/Mphs	Lrmda
0	3.16899	0.575	0.083	0	Monos/Mphs	Cttnbp2nl
0	1.66014	0.802	0.311	0	Monos/Mphs	Calm2
0	5.79418	0.497	0.006	0	Monos/Mphs	Msr1
0	2.81106	0.589	0.099	0	Monos/Mphs	Prcp
0	2.40184	0.631	0.141	0	Monos/Mphs	Rnf169
0	2.84788	0.603	0.114	0	Monos/Mphs	Pepd
0	4.05057	0.546	0.058	0	Monos/Mphs	Hmox1
0	1.89507	0.778	0.29	0	Monos/Mphs	Clic1
0	1.93929	0.723	0.235	0	Monos/Mphs	Nfe2l2
0	2.04187	0.671	0.184	0	Monos/Mphs	Ubl3
0	3.09646	0.584	0.097	0	Monos/Mphs	Soat1
0	2.33633	0.629	0.142	0	Monos/Mphs	Ptpn1
0	2.44819	0.589	0.102	0	Monos/Mphs	Lrrc8d
0	1.34835	0.859	0.372	0	Monos/Mphs	H2-K1
0	1.48467	0.793	0.307	0	Monos/Mphs	Ptp4a2
0	2.00542	0.667	0.181	0	Monos/Mphs	Zfhx3
0	2.63809	0.61	0.124	0	Monos/Mphs	Dnajc13
0	4.22629	0.506	0.02	0	Monos/Mphs	Ccr5
0	1.71837	0.674	0.189	0	Monos/Mphs	Wipf1
0	1.61503	0.742	0.258	0	Monos/Mphs	Rap1a
0	1.58533	0.721	0.237	0	Monos/Mphs	Tsc22d3
0	2.96443	0.522	0.04	0	Monos/Mphs	Hcls1
0	2.37923	0.616	0.134	0	Monos/Mphs	Tet3
0	1.71796	0.784	0.303	0	Monos/Mphs	Sh3glb1
0	1.91761	0.671	0.19	0	Monos/Mphs	Fcho2
0	3.19831	0.519	0.038	0	Monos/Mphs	Blnk
0	1.31268	0.757	0.276	0	Monos/Mphs	Macf1
0	4.21489	0.496	0.016	0	Monos/Mphs	Slc11a1
0	1.99398	0.62	0.14	0	Monos/Mphs	Snap23
0	2.20365	0.621	0.141	0	Monos/Mphs	Kdm7a
0	1.49104	0.723	0.243	0	Monos/Mphs	Jmjd1c
0	1.38612	0.705	0.225	0	Monos/Mphs	Lrp1
0	2.21225	0.684	0.205	0	Monos/Mphs	Ifi30
0	1.57515	0.721	0.242	0	Monos/Mphs	Foxn3
0	2.95621	0.565	0.087	0	Monos/Mphs	Mgat5
0	2.70904	0.591	0.113	0	Monos/Mphs	Fnip2
0	2.57563	0.593	0.115	0	Monos/Mphs	Tent5a
0	3.74787	0.495	0.017	0	Monos/Mphs	Lilrb4b
0	1.85937	0.762	0.286	0	Monos/Mphs	Erp29
0	1.58232	0.728	0.252	0	Monos/Mphs	Tpr
0	4.24109	0.955	0.479	0	Monos/Mphs	Apoe
0	2.96497	0.51	0.034	0	Monos/Mphs	Marchf1
0	3.39039	0.508	0.032	0	Monos/Mphs	Itgb2
0	2.64326	0.605	0.129	0	Monos/Mphs	Lipa
0	2.71187	0.59	0.115	0	Monos/Mphs	Tank
0	2.80743	0.564	0.089	0	Monos/Mphs	Atp13a2
0	3.17933	0.538	0.064	0	Monos/Mphs	Nceh1
0	1.1387	0.782	0.308	0	Monos/Mphs	Anxa5
0	2.86161	0.545	0.071	0	Monos/Mphs	Ubash3b
0	4.453	0.49	0.016	0	Monos/Mphs	Hpgds
0	2.75092	0.592	0.118	0	Monos/Mphs	Snx29
0	1.76633	0.685	0.212	0	Monos/Mphs	Arl6ip1
0	3.17908	0.493	0.02	0	Monos/Mphs	Igsf6
0	2.09234	0.632	0.16	0	Monos/Mphs	Rap1gds1
0	1.57425	0.747	0.275	0	Monos/Mphs	Rac1
0	1.02642	0.846	0.374	0	Monos/Mphs	Foxp1
0	2.34853	0.604	0.132	0	Monos/Mphs	Rftn1
0	1.19813	0.812	0.341	0	Monos/Mphs	Rsrp1
0	1.80202	0.677	0.207	0	Monos/Mphs	Ifnar2
0	2.67067	0.572	0.102	0	Monos/Mphs	Gltp
0	3.58944	0.495	0.025	0	Monos/Mphs	Clec12a
0	1.77971	0.678	0.209	0	Monos/Mphs	Zmiz1
0	1.46705	0.819	0.35	0	Monos/Mphs	Rhoa
0	1.89382	0.848	0.379	0	Monos/Mphs	Pfn1
0	1.52663	0.702	0.233	0	Monos/Mphs	Pak2
0	1.4638	0.736	0.268	0	Monos/Mphs	Gnb1
0	3.2649	0.497	0.029	0	Monos/Mphs	AB124611
0	1.73158	0.732	0.265	0	Monos/Mphs	Snx3
0	2.03096	0.625	0.158	0	Monos/Mphs	Dip2b
0	3.17841	0.496	0.029	0	Monos/Mphs	Vav1
0	3.56889	0.508	0.042	0	Monos/Mphs	Arl4c
0	1.35105	0.692	0.226	0	Monos/Mphs	Abi1
0	1.59869	0.717	0.251	0	Monos/Mphs	Rab14
0	2.68713	0.684	0.219	0	Monos/Mphs	Cstb
0	2.35332	0.508	0.043	0	Monos/Mphs	Snx20
0	1.64269	0.602	0.137	0	Monos/Mphs	Apbb1ip
0	2.42401	0.59	0.125	0	Monos/Mphs	Atp6v1b2
0	2.53489	0.579	0.114	0	Monos/Mphs	Trim25
0	3.83157	0.544	0.081	0	Monos/Mphs	S100a4
0	2.73363	0.572	0.109	0	Monos/Mphs	Dse
0	1.41218	0.708	0.245	0	Monos/Mphs	Kansl1
0	2.17239	0.587	0.124	0	Monos/Mphs	Metrnl
0	2.41041	0.598	0.135	0	Monos/Mphs	Hmox2
0	2.73073	0.55	0.088	0	Monos/Mphs	5031439G07Rik
0	1.15942	0.698	0.236	0	Monos/Mphs	Nav1
0	2.22151	0.631	0.169	0	Monos/Mphs	Rab5c
0	1.61354	0.614	0.153	0	Monos/Mphs	Dennd4a
0	2.88434	0.556	0.096	0	Monos/Mphs	Mfsd1
0	3.62041	0.498	0.038	0	Monos/Mphs	Rasgef1b
0	1.21894	0.793	0.333	0	Monos/Mphs	Crip1
0	1.56605	0.708	0.248	0	Monos/Mphs	Exoc4
0	2.29343	0.599	0.139	0	Monos/Mphs	Gna13
0	1.30424	0.725	0.265	0	Monos/Mphs	Nipbl
0	3.0714	0.486	0.027	0	Monos/Mphs	Lcp2
0	2.4128	0.588	0.129	0	Monos/Mphs	Plxnb2
0	1.57665	0.669	0.211	0	Monos/Mphs	Ifngr1
0	2.5486	0.532	0.074	0	Monos/Mphs	Atp8a1
0	2.37388	0.593	0.135	0	Monos/Mphs	Scamp2
0	2.26864	0.588	0.13	0	Monos/Mphs	Stx7
0	2.06822	0.603	0.145	0	Monos/Mphs	Mapk14
0	2.22397	0.532	0.076	0	Monos/Mphs	Rel
0	3.43361	0.482	0.026	0	Monos/Mphs	Pou2f2
0	2.77425	0.518	0.063	0	Monos/Mphs	Tnfrsf1b
0	2.93902	0.494	0.039	0	Monos/Mphs	Plcg2
0	1.49069	0.716	0.261	0	Monos/Mphs	Tmem50a
0	1.60637	0.714	0.259	0	Monos/Mphs	Vamp8
0	2.16073	0.589	0.134	0	Monos/Mphs	Arhgap17
0	2.01208	0.582	0.127	0	Monos/Mphs	Gm2a
0	1.93342	0.649	0.195	0	Monos/Mphs	Sash1
0	5.27535	0.461	0.007	0	Monos/Mphs	Kcnk13
0	1.8661	0.638	0.184	0	Monos/Mphs	Sgms1
0	3.08321	0.481	0.027	0	Monos/Mphs	Hck
0	2.42882	0.576	0.122	0	Monos/Mphs	Coro1c
0	1.64777	0.688	0.234	0	Monos/Mphs	Arhgdia
0	2.62296	0.547	0.094	0	Monos/Mphs	Adam15
0	2.90065	0.54	0.087	0	Monos/Mphs	Tbc1d22a
0	2.82603	0.536	0.083	0	Monos/Mphs	St6gal1
0	1.70488	0.682	0.23	0	Monos/Mphs	Brk1
0	2.70125	0.513	0.061	0	Monos/Mphs	Prex1
0	2.78513	0.531	0.079	0	Monos/Mphs	Abr
0	1.67673	0.691	0.239	0	Monos/Mphs	Rab7
0	1.63496	0.659	0.208	0	Monos/Mphs	Vps13b
0	2.40297	0.501	0.05	0	Monos/Mphs	Neurl3
0	1.97503	0.628	0.177	0	Monos/Mphs	Atp6v0d1
0	3.10329	0.5	0.049	0	Monos/Mphs	Csf2ra
0	2.09917	0.603	0.152	0	Monos/Mphs	Gapvd1
0	1.92895	0.633	0.183	0	Monos/Mphs	Atp1b3
0	3.33411	0.481	0.031	0	Monos/Mphs	Irf5
0	2.71181	0.542	0.093	0	Monos/Mphs	Rnpep
0	2.5952	0.497	0.048	0	Monos/Mphs	Ptpre
0	2.73284	0.529	0.081	0	Monos/Mphs	Rassf2
0	2.05972	0.625	0.177	0	Monos/Mphs	Lamtor1
0	1.7887	0.639	0.191	0	Monos/Mphs	Irf2bp2
0	2.50187	0.566	0.118	0	Monos/Mphs	Wdfy2
0	2.40062	0.549	0.102	0	Monos/Mphs	Rb1
0	1.20158	0.7	0.253	0	Monos/Mphs	Baz2b
0	2.2102	0.593	0.146	0	Monos/Mphs	Arpc4
0	1.36775	0.727	0.28	0	Monos/Mphs	Hnrnpf
0	1.02056	0.839	0.392	0	Monos/Mphs	Ddx5
0	1.8034	0.774	0.328	0	Monos/Mphs	Sem1
0	2.99242	0.527	0.081	0	Monos/Mphs	Rab3il1
0	3.91769	0.461	0.016	0	Monos/Mphs	Lrrc25
0	2.5809	0.497	0.052	0	Monos/Mphs	H2-DMa
0	1.53597	0.62	0.175	0	Monos/Mphs	Psmb8
0	1.82427	0.595	0.15	0	Monos/Mphs	Slc12a6
0	2.03758	0.596	0.151	0	Monos/Mphs	Tmem164
0	2.71607	0.514	0.07	0	Monos/Mphs	Pde3b
0	1.38593	0.748	0.304	0	Monos/Mphs	Zfp36l1
0	1.82169	0.631	0.187	0	Monos/Mphs	Tut7
0	3.86446	0.491	0.047	0	Monos/Mphs	Cacna1d
0	1.98322	0.69	0.246	0	Monos/Mphs	Creg1
0	2.03608	0.58	0.136	0	Monos/Mphs	Dock4
0	1.50729	0.656	0.213	0	Monos/Mphs	Kpna4
0	2.60188	0.555	0.112	0	Monos/Mphs	Tpp1
0	1.66168	0.673	0.23	0	Monos/Mphs	Nfkbia
0	1.34489	0.73	0.287	0	Monos/Mphs	Ifi27l2a
0	1.55536	0.653	0.211	0	Monos/Mphs	Erbin
0	3.17756	0.48	0.038	0	Monos/Mphs	Tec
0	4.07846	0.453	0.011	0	Monos/Mphs	Lair1
0	3.74356	0.464	0.022	0	Monos/Mphs	Lpxn
0	1.10493	0.762	0.321	0	Monos/Mphs	Morf4l1
0	1.21872	0.694	0.253	0	Monos/Mphs	Asap1
0	1.8472	0.646	0.206	0	Monos/Mphs	Cux1
0	1.31758	0.67	0.23	0	Monos/Mphs	Nptn
0	3.35845	0.49	0.05	0	Monos/Mphs	Cd36
0	1.67477	0.623	0.183	0	Monos/Mphs	Btbd9
0	1.96876	0.6	0.16	0	Monos/Mphs	Dmxl1
0	2.36227	0.534	0.095	0	Monos/Mphs	Plekhm3
0	2.17936	0.556	0.117	0	Monos/Mphs	Ncoa3
0	1.86495	0.476	0.037	0	Monos/Mphs	Wdfy4
0	3.81988	0.472	0.033	0	Monos/Mphs	Slc16a10
0	2.22285	0.564	0.125	0	Monos/Mphs	Ifngr2
0	1.57947	0.702	0.263	0	Monos/Mphs	Atp6v0e
0	1.63777	0.799	0.361	0	Monos/Mphs	Prdx1
0	2.5216	0.528	0.09	0	Monos/Mphs	Zfp710
0	1.91792	0.614	0.176	0	Monos/Mphs	Glul
0	1.4184	0.74	0.302	0	Monos/Mphs	Canx
0	1.95796	0.598	0.16	0	Monos/Mphs	Capza1
0	1.93357	0.588	0.15	0	Monos/Mphs	Cap1
0	2.10328	0.557	0.12	0	Monos/Mphs	Fgd4
0	2.22946	0.593	0.156	0	Monos/Mphs	Bin1
0	1.57907	0.68	0.244	0	Monos/Mphs	Pomp
0	1.46538	0.646	0.21	0	Monos/Mphs	Irf2
0	1.29977	0.679	0.243	0	Monos/Mphs	Aplp2
0	2.14664	0.534	0.098	0	Monos/Mphs	Rassf3
0	2.12698	0.519	0.083	0	Monos/Mphs	Rgs2
0	3.63235	0.486	0.05	0	Monos/Mphs	Mcub
0	1.65723	0.884	0.448	0	Monos/Mphs	Calm1
0	2.78926	0.52	0.084	0	Monos/Mphs	Ap1s2
0	1.90887	0.604	0.168	0	Monos/Mphs	Pias1
0	2.48147	0.538	0.103	0	Monos/Mphs	Necap2
0	2.94738	0.488	0.053	0	Monos/Mphs	B4galt6
0	1.51663	0.7	0.265	0	Monos/Mphs	Zfp36
0	2.4593	0.532	0.098	0	Monos/Mphs	Rhog
0	2.37219	0.561	0.128	0	Monos/Mphs	Cmtm7
0	1.92435	0.554	0.121	0	Monos/Mphs	Dock11
0	1.48703	0.636	0.203	0	Monos/Mphs	Pan3
0	2.5873	0.609	0.176	0	Monos/Mphs	Capg
0	2.60595	0.461	0.028	0	Monos/Mphs	Nfam1
0	1.01782	0.723	0.29	0	Monos/Mphs	Son
0	1.19439	0.71	0.277	0	Monos/Mphs	Hnrnpu
0	1.98814	0.619	0.187	0	Monos/Mphs	Snx6
0	1.90285	0.59	0.158	0	Monos/Mphs	Atp6ap2
0	1.68852	0.806	0.375	0	Monos/Mphs	Bri3
0	1.12833	0.671	0.24	0	Monos/Mphs	Myh9
0	1.45325	0.654	0.223	0	Monos/Mphs	Zfand5
0	2.11515	0.615	0.184	0	Monos/Mphs	Ap2s1
0	1.91828	0.585	0.154	0	Monos/Mphs	Spacdr
0	3.01155	0.489	0.059	0	Monos/Mphs	Sdc3
0	4.0813	0.457	0.027	0	Monos/Mphs	Arhgap22
0	2.91721	0.897	0.467	0	Monos/Mphs	Selenop
0	3.03085	0.459	0.029	0	Monos/Mphs	Ncf4
0	1.26367	0.703	0.273	0	Monos/Mphs	Tagln2
0	1.63645	0.599	0.169	0	Monos/Mphs	Itsn2
0	3.38048	0.458	0.029	0	Monos/Mphs	Bcl2a1b
0	2.16503	0.586	0.157	0	Monos/Mphs	Itgb5
0	1.40286	0.653	0.225	0	Monos/Mphs	Chd4
0	1.60194	0.87	0.442	0	Monos/Mphs	H3f3a
0	1.38007	0.631	0.203	0	Monos/Mphs	Nfkb1
0	3.0469	0.482	0.054	0	Monos/Mphs	Specc1
0	1.96176	0.543	0.116	0	Monos/Mphs	Hip1
0	2.35351	0.53	0.103	0	Monos/Mphs	Tns3
0	1.48583	0.674	0.247	0	Monos/Mphs	Rab1a
0	2.05243	0.561	0.134	0	Monos/Mphs	Aftph
0	1.75111	0.608	0.181	0	Monos/Mphs	Elf2
0	1.17766	0.748	0.321	0	Monos/Mphs	Hnrnpa2b1
0	2.59937	0.517	0.091	0	Monos/Mphs	Fkbp15
0	1.40037	0.647	0.221	0	Monos/Mphs	Fam172a
0	2.7092	0.494	0.068	0	Monos/Mphs	Sgk3
0	1.68197	0.693	0.267	0	Monos/Mphs	Atp6v1g1
0	1.43728	0.701	0.275	0	Monos/Mphs	Atox1
0	1.41237	0.64	0.215	0	Monos/Mphs	Eif4g3
0	1.59048	0.701	0.277	0	Monos/Mphs	Tspo
0	1.65604	0.633	0.21	0	Monos/Mphs	Gpi1
0	1.20479	0.722	0.299	0	Monos/Mphs	Gnb2
0	1.26289	0.688	0.265	0	Monos/Mphs	Spag9
0	1.98685	0.538	0.116	0	Monos/Mphs	Dgkd
0	2.16445	0.542	0.12	0	Monos/Mphs	Myo9b
0	2.15317	0.536	0.114	0	Monos/Mphs	Cdc42se2
0	2.34897	0.51	0.088	0	Monos/Mphs	Grk2
0	2.82064	0.496	0.074	0	Monos/Mphs	Dgkz
0	2.56421	0.607	0.185	0	Monos/Mphs	Psd3
0	3.17291	0.484	0.062	0	Monos/Mphs	Ap1b1
0	2.76758	0.499	0.077	0	Monos/Mphs	Tep1
0	1.8515	0.946	0.524	0	Monos/Mphs	Itm2b
0	3.45105	0.467	0.046	0	Monos/Mphs	Gnpda1
0	2.61013	0.496	0.075	0	Monos/Mphs	Tbc1d14
0	4.33662	0.431	0.01	0	Monos/Mphs	Tlr7
0	1.01267	0.692	0.271	0	Monos/Mphs	Rock1
0	2.12935	0.519	0.099	0	Monos/Mphs	Crlf3
0	1.3727	0.733	0.313	0	Monos/Mphs	Klf6
0	1.70082	0.581	0.161	0	Monos/Mphs	Dnm2
0	2.80448	0.451	0.032	0	Monos/Mphs	Atp8b4
0	2.16242	0.541	0.122	0	Monos/Mphs	Tcn2
0	2.30626	0.525	0.106	0	Monos/Mphs	Atp6v0a1
0	1.89783	0.557	0.138	0	Monos/Mphs	Atxn7l1
0	2.07624	0.545	0.126	0	Monos/Mphs	Bach1
0	1.59519	0.611	0.192	0	Monos/Mphs	Ptpra
0	1.70677	0.616	0.197	0	Monos/Mphs	Atp6v1e1
0	1.46925	0.618	0.199	0	Monos/Mphs	Diaph1
0	2.21273	0.523	0.105	0	Monos/Mphs	Lmo2
0	2.59004	0.526	0.108	0	Monos/Mphs	Nipa2
0	2.77546	0.54	0.122	0	Monos/Mphs	Gda
0	2.81231	0.493	0.075	0	Monos/Mphs	Snx30
0	1.64489	0.828	0.41	0	Monos/Mphs	Lgals1
0	1.09449	0.682	0.265	0	Monos/Mphs	Zfand3
0	2.6743	0.483	0.066	0	Monos/Mphs	Prkcd
0	1.12322	0.671	0.255	0	Monos/Mphs	Sf3b1
0	2.12915	0.542	0.126	0	Monos/Mphs	Mob1a
0	2.39429	0.451	0.035	0	Monos/Mphs	Cd37
0	1.954	0.554	0.138	0	Monos/Mphs	Myof
0	1.72488	0.592	0.176	0	Monos/Mphs	Comt
0	1.37869	0.767	0.352	0	Monos/Mphs	H2az1
0	1.98399	0.546	0.131	0	Monos/Mphs	Ddi2
0	1.83311	0.637	0.222	0	Monos/Mphs	Lamtor4
0	1.99561	0.528	0.113	0	Monos/Mphs	Pkn1
0	4.09971	0.448	0.033	0	Monos/Mphs	Ccr2
0	1.82348	0.555	0.14	0	Monos/Mphs	Herc4
0	2.29625	0.495	0.08	0	Monos/Mphs	Irak2
0	5.26744	0.427	0.012	0	Monos/Mphs	Apoc2
0	1.11237	0.75	0.335	0	Monos/Mphs	Ywhae
0	3.27878	0.432	0.017	0	Monos/Mphs	Cd300ld
0	2.6082	0.516	0.102	0	Monos/Mphs	B4galt5
0	1.33032	0.684	0.27	0	Monos/Mphs	Aldh2
0	1.49965	0.907	0.493	0	Monos/Mphs	Hspa8
0	1.09526	0.626	0.212	0	Monos/Mphs	Tgfbr2
0	1.7787	0.46	0.047	0	Monos/Mphs	Selplg
0	1.8683	0.554	0.141	0	Monos/Mphs	Pxn
0	2.3102	0.514	0.101	0	Monos/Mphs	Plekho2
0	2.32307	0.541	0.129	0	Monos/Mphs	Dennd4c
0	3.44802	0.454	0.042	0	Monos/Mphs	Cebpa
0	1.05458	0.685	0.273	0	Monos/Mphs	Pafah1b1
0	1.62403	0.685	0.273	0	Monos/Mphs	Prdx5
0	2.84358	0.488	0.076	0	Monos/Mphs	Blvra
0	1.3889	0.835	0.423	0	Monos/Mphs	Ybx1
0	1.17427	0.696	0.284	0	Monos/Mphs	Glud1
0	2.90454	0.492	0.08	0	Monos/Mphs	Osbpl11
0	1.58802	0.596	0.185	0	Monos/Mphs	Ap3b1
0	1.11502	0.722	0.311	0	Monos/Mphs	Tmbim6
0	1.53764	0.604	0.193	0	Monos/Mphs	Fbxo11
0	1.4371	0.788	0.378	0	Monos/Mphs	Gng5
0	3.7286	0.451	0.041	0	Monos/Mphs	P2rx7
0	1.18362	0.638	0.228	0	Monos/Mphs	Tacc1
0	2.31591	0.523	0.113	0	Monos/Mphs	Adam17
0	2.37253	0.51	0.1	0	Monos/Mphs	Enox2
0	2.13239	0.536	0.126	0	Monos/Mphs	Hprt
0	3.32535	0.463	0.053	0	Monos/Mphs	Stard8
0	1.68258	0.601	0.191	0	Monos/Mphs	Sbf2
0	1.83158	0.551	0.142	0	Monos/Mphs	Rin2
0	1.96643	0.523	0.114	0	Monos/Mphs	Ppt1
0	1.25657	0.66	0.251	0	Monos/Mphs	Bst2
0	1.2827	0.619	0.21	0	Monos/Mphs	Shisa5
0	1.95388	0.536	0.127	0	Monos/Mphs	Dusp3
0	2.11027	0.532	0.123	0	Monos/Mphs	Nsf
0	2.86234	0.489	0.08	0	Monos/Mphs	Cxcl16
0	1.25997	0.674	0.266	0	Monos/Mphs	Hnrnpa3
0	2.51628	0.503	0.095	0	Monos/Mphs	Rap2b
0	2.19808	0.524	0.116	0	Monos/Mphs	Vps13c
0	1.12515	0.678	0.27	0	Monos/Mphs	Sub1
0	2.59433	0.491	0.083	0	Monos/Mphs	Casp8
0	1.48991	0.604	0.196	0	Monos/Mphs	Jarid2
0	4.14339	0.437	0.03	0	Monos/Mphs	Tmem37
0	2.08812	0.514	0.107	0	Monos/Mphs	Adgre5
0	3.94436	0.429	0.022	0	Monos/Mphs	Lat2
0	1.71043	0.575	0.168	0	Monos/Mphs	Sptlc2
0	1.32645	0.62	0.214	0	Monos/Mphs	Trip12
0	1.36433	0.612	0.206	0	Monos/Mphs	Ccnl1
0	1.27835	0.919	0.513	0	Monos/Mphs	Actg1
0	1.87646	0.52	0.114	0	Monos/Mphs	Baz1a
0	1.67175	0.573	0.167	0	Monos/Mphs	Xrn2
0	2.20356	0.517	0.112	0	Monos/Mphs	Morc3
0	2.00266	0.51	0.105	0	Monos/Mphs	Gpsm3
0	1.58967	0.58	0.175	0	Monos/Mphs	Mtmr3
0	4.50749	0.429	0.024	0	Monos/Mphs	Ltc4s
0	1.70738	0.565	0.16	0	Monos/Mphs	Lrrfip1
0	1.27302	0.617	0.213	0	Monos/Mphs	Atp1a1
0	3.65801	0.439	0.035	0	Monos/Mphs	Cd38
0	1.88785	0.556	0.152	0	Monos/Mphs	Hpcal1
0	2.00082	0.722	0.318	0	Monos/Mphs	Gapdh
0	1.38951	0.681	0.278	0	Monos/Mphs	Atp6v1f
0	1.52412	0.607	0.204	0	Monos/Mphs	Jpt1
0	1.09277	0.704	0.301	0	Monos/Mphs	Ube2d3
0	1.82387	0.572	0.169	0	Monos/Mphs	Vps35
0	1.82279	0.548	0.146	0	Monos/Mphs	Tab2
0	1.50581	0.609	0.207	0	Monos/Mphs	Abracl
0	1.1345	0.643	0.241	0	Monos/Mphs	Hnrnpc
0	1.10718	0.638	0.236	0	Monos/Mphs	Crebbp
0	1.59328	0.613	0.211	0	Monos/Mphs	Ube2l3
0	2.48093	0.586	0.184	0	Monos/Mphs	Aprt
0	1.48269	0.586	0.184	0	Monos/Mphs	Macroh2a1
0	1.77432	0.523	0.122	0	Monos/Mphs	Itpkb
0	1.4549	0.624	0.223	0	Monos/Mphs	Chmp4b
0	1.2526	0.623	0.222	0	Monos/Mphs	Clint1
0	1.15169	0.663	0.262	0	Monos/Mphs	Spop
0	1.12842	0.656	0.255	0	Monos/Mphs	Fndc3a
0	2.21214	0.511	0.111	0	Monos/Mphs	Stard9
0	3.16789	0.452	0.052	0	Monos/Mphs	Daglb
0	2.48628	0.501	0.101	0	Monos/Mphs	Atp6v1c1
0	4.41327	0.414	0.014	0	Monos/Mphs	Tnfrsf11a
0	2.86008	0.445	0.046	0	Monos/Mphs	Fes
0	1.87982	0.542	0.143	0	Monos/Mphs	Atp6ap1
0	1.21189	0.641	0.243	0	Monos/Mphs	Ywhab
0	1.83048	0.553	0.155	0	Monos/Mphs	Mon2
0	2.63498	0.518	0.12	0	Monos/Mphs	Ier3
0	1.13724	0.704	0.306	0	Monos/Mphs	Atpif1
0	1.7703	0.561	0.164	0	Monos/Mphs	Eps8
0	2.48822	0.495	0.098	0	Monos/Mphs	Card19
0	1.46865	0.584	0.187	0	Monos/Mphs	Ubap2l
0	1.01211	0.644	0.248	0	Monos/Mphs	Stag1
0	1.31962	0.615	0.219	0	Monos/Mphs	Vmp1
0	1.16506	0.621	0.225	0	Monos/Mphs	Birc6
0	2.8501	0.481	0.085	0	Monos/Mphs	Cdkn1a
0	2.30009	0.507	0.112	0	Monos/Mphs	Rragc
0	1.96866	0.52	0.125	0	Monos/Mphs	Wdr1
0	2.52644	0.432	0.037	0	Monos/Mphs	Arhgap25
0	1.97578	0.514	0.119	0	Monos/Mphs	Washc2
0	1.37707	0.606	0.211	0	Monos/Mphs	Zfand6
0	2.89358	0.43	0.035	0	Monos/Mphs	Tbc1d9
0	1.01373	0.646	0.251	0	Monos/Mphs	Tcf12
0	1.60506	0.619	0.224	0	Monos/Mphs	Arid5b
0	1.36212	0.648	0.253	0	Monos/Mphs	Ppp1ca
0	1.43898	0.571	0.176	0	Monos/Mphs	Adam10
0	2.35788	0.479	0.084	0	Monos/Mphs	Ttc7
0	1.27625	0.685	0.291	0	Monos/Mphs	D8Ertd738e
0	1.79354	0.497	0.103	0	Monos/Mphs	Stk4
0	1.91753	0.513	0.119	0	Monos/Mphs	Smap2
0	1.86181	0.526	0.132	0	Monos/Mphs	Btaf1
0	1.43667	0.596	0.202	0	Monos/Mphs	Dync1i2
0	2.0268	0.572	0.178	0	Monos/Mphs	Bax
0	1.15601	0.62	0.227	0	Monos/Mphs	Rbm25
0	1.31495	0.603	0.21	0	Monos/Mphs	Atxn1
0	2.35802	0.489	0.096	0	Monos/Mphs	Anks1
0	1.45582	0.703	0.31	0	Monos/Mphs	Cox5a
0	1.61467	0.579	0.186	0	Monos/Mphs	Rab11a
0	1.64564	0.565	0.172	0	Monos/Mphs	Snx9
0	1.42522	0.586	0.193	0	Monos/Mphs	Hnrnpm
0	1.0076	0.704	0.311	0	Monos/Mphs	Ndfip1
0	3.2449	0.414	0.021	0	Monos/Mphs	Btk
0	2.11008	0.528	0.136	0	Monos/Mphs	Camk1
0	2.28896	0.605	0.213	0	Monos/Mphs	Pkm
0	1.17634	0.655	0.263	0	Monos/Mphs	Tubb5
0	1.23316	0.674	0.283	0	Monos/Mphs	Nedd8
0	3.57768	0.429	0.038	0	Monos/Mphs	Tmem86a
0	1.80506	0.535	0.144	0	Monos/Mphs	Scpep1
0	1.47588	0.587	0.196	0	Monos/Mphs	B4galt1
0	1.78372	0.566	0.175	0	Monos/Mphs	Ap2m1
0	2.33959	0.443	0.053	0	Monos/Mphs	Rcsd1
0	2.96069	0.459	0.069	0	Monos/Mphs	Il4ra
0	1.34399	0.659	0.269	0	Monos/Mphs	Ubl5
0	1.11256	0.614	0.224	0	Monos/Mphs	Psme1
0	2.61622	0.458	0.068	0	Monos/Mphs	Tcirg1
0	1.30223	0.563	0.173	0	Monos/Mphs	Atf6
0	1.54849	0.579	0.189	0	Monos/Mphs	Ssu72
0	1.29808	0.724	0.334	0	Monos/Mphs	Eif4a1
0	2.18343	0.492	0.103	0	Monos/Mphs	Fam117b
0	4.05526	0.405	0.016	0	Monos/Mphs	Ptpro
0	1.70138	0.557	0.168	0	Monos/Mphs	Kras
0	1.56268	0.56	0.171	0	Monos/Mphs	Herc1
0	1.14807	0.749	0.36	0	Monos/Mphs	Slc25a3
0	1.80584	0.556	0.167	0	Monos/Mphs	Mapre2
0	1.32018	0.587	0.198	0	Monos/Mphs	Peak1
0	1.45435	0.572	0.183	0	Monos/Mphs	Larp4b
0	1.41781	0.583	0.194	0	Monos/Mphs	Dek
0	1.35371	0.582	0.193	0	Monos/Mphs	Ankhd1
0	1.03756	0.708	0.319	0	Monos/Mphs	Eif3a
0	1.05201	0.622	0.234	0	Monos/Mphs	Phf21a
0	1.85058	0.498	0.11	0	Monos/Mphs	Trim30a
0	2.39173	0.436	0.048	0	Monos/Mphs	Slc16a6
0	1.39568	0.592	0.204	0	Monos/Mphs	Ncoa1
0	1.10348	0.651	0.264	0	Monos/Mphs	Capns1
0	1.19815	0.647	0.26	0	Monos/Mphs	Eif3c
0	1.65391	0.533	0.146	0	Monos/Mphs	Bnip2
0	2.00006	0.509	0.122	0	Monos/Mphs	Gas7
0	3.62815	0.405	0.018	0	Monos/Mphs	Gpr65
0	1.24231	0.665	0.278	0	Monos/Mphs	Slc25a5
0	2.50367	0.447	0.061	0	Monos/Mphs	Nrp2
0	2.49847	0.467	0.081	0	Monos/Mphs	Crlf2
0	2.28151	0.487	0.101	0	Monos/Mphs	Vps26a
0	1.96928	0.489	0.103	0	Monos/Mphs	Tle4
0	1.43525	0.557	0.172	0	Monos/Mphs	Arid4a
0	1.74199	0.543	0.158	0	Monos/Mphs	Rabep1
0	1.81832	0.529	0.144	0	Monos/Mphs	Pacsin2
0	1.38872	0.581	0.196	0	Monos/Mphs	Prpf40a
0	1.66834	0.579	0.194	0	Monos/Mphs	Tmem14c
0	1.70553	0.556	0.172	0	Monos/Mphs	Eea1
0	2.45982	0.482	0.098	0	Monos/Mphs	Plekhm2
0	1.29323	0.629	0.245	0	Monos/Mphs	Slc3a2
0	1.36635	0.578	0.194	0	Monos/Mphs	Tor1aip1
0	1.01786	0.704	0.32	0	Monos/Mphs	Pdia3
0	1.4246	0.578	0.194	0	Monos/Mphs	Ppp2r5c
0	1.54754	0.559	0.176	0	Monos/Mphs	Nsmce2
0	1.72806	0.631	0.248	0	Monos/Mphs	Atf3
0	2.13493	0.49	0.107	0	Monos/Mphs	Arap1
0	1.144	0.597	0.214	0	Monos/Mphs	Lnpep
0	2.74736	0.46	0.077	0	Monos/Mphs	Npc1
0	1.45261	0.557	0.175	0	Monos/Mphs	Itch
0	1.07649	0.677	0.295	0	Monos/Mphs	Rbm3
0	1.30069	0.652	0.27	0	Monos/Mphs	Tma7
0	4.08935	0.396	0.015	0	Monos/Mphs	Slc37a2
0	1.44829	0.57	0.189	0	Monos/Mphs	Fuca1
0	1.22352	0.591	0.211	0	Monos/Mphs	Aff1
0	1.14793	0.617	0.237	0	Monos/Mphs	St13
0	1.38955	0.523	0.143	0	Monos/Mphs	Pim1
0	3.30684	0.402	0.022	0	Monos/Mphs	Was
0	1.49752	0.564	0.184	0	Monos/Mphs	Stx8
0	1.17133	0.581	0.201	0	Monos/Mphs	Acap2
0	1.73036	0.518	0.139	0	Monos/Mphs	Ier5
0	1.66834	0.514	0.135	0	Monos/Mphs	Cers6
0	2.55297	0.453	0.074	0	Monos/Mphs	Peds1
0	1.79851	0.525	0.146	0	Monos/Mphs	Rnf13
0	3.31996	0.437	0.058	0	Monos/Mphs	Ntpcr
0	1.63966	0.562	0.184	0	Monos/Mphs	Camk2d
0	2.88588	0.413	0.035	0	Monos/Mphs	ENSMUSG00000121501
0	1.43119	0.903	0.525	0	Monos/Mphs	H3f3b
0	1.28891	0.58	0.202	0	Monos/Mphs	Anp32a
0	2.58934	0.421	0.044	0	Monos/Mphs	Pik3cd
0	2.1411	0.496	0.119	0	Monos/Mphs	Bltp2
0	1.0714	0.603	0.226	0	Monos/Mphs	Nsd1
0	1.06825	0.643	0.266	0	Monos/Mphs	Srsf3
0	2.0297	0.494	0.118	0	Monos/Mphs	Agps
0	2.43611	0.461	0.085	0	Monos/Mphs	Adcy7
0	1.05969	0.593	0.217	0	Monos/Mphs	Epb41l2
0	1.63969	0.536	0.16	0	Monos/Mphs	Sec14l1
0	1.88897	0.479	0.103	0	Monos/Mphs	Map3k1
0	1.19125	0.501	0.125	0	Monos/Mphs	Arhgap31
0	1.22284	0.573	0.197	0	Monos/Mphs	Ncoa2
0	1.4263	0.561	0.186	0	Monos/Mphs	Ano6
0	2.3155	0.45	0.075	0	Monos/Mphs	Pnpla7
0	2.50435	0.442	0.067	0	Monos/Mphs	Cdk6
0	1.85821	0.508	0.133	0	Monos/Mphs	Washc4
0	1.53371	0.584	0.209	0	Monos/Mphs	Tmem256
0	1.2133	0.625	0.25	0	Monos/Mphs	Vapa
0	2.16754	0.468	0.093	0	Monos/Mphs	Lpin2
0	2.0604	0.52	0.145	0	Monos/Mphs	Cd74
0	1.34471	0.829	0.454	0	Monos/Mphs	Gabarap
0	1.44484	0.551	0.177	0	Monos/Mphs	Pdcd6ip
0	1.52067	0.542	0.168	0	Monos/Mphs	Sppl2a
0	2.90351	0.4	0.026	0	Monos/Mphs	Clec7a
0	3.06426	0.443	0.069	0	Monos/Mphs	Slc38a6
0	1.2198	0.588	0.214	0	Monos/Mphs	Ube2d2a
0	2.13478	0.469	0.095	0	Monos/Mphs	Fam111a
0	1.321	0.567	0.193	0	Monos/Mphs	Ywhah
0	1.19864	0.572	0.198	0	Monos/Mphs	Dync1h1
0	1.27449	0.682	0.309	0	Monos/Mphs	Klf2
0	1.17527	0.549	0.176	0	Monos/Mphs	Xdh
0	1.64666	0.532	0.159	0	Monos/Mphs	Cflar
0	1.94693	0.511	0.138	0	Monos/Mphs	Phf20
0	1.74334	0.518	0.145	0	Monos/Mphs	Usf2
0	1.56179	0.533	0.16	0	Monos/Mphs	Dennd5a
0	1.13774	0.601	0.228	0	Monos/Mphs	Sf3b2
0	1.47651	0.532	0.16	0	Monos/Mphs	Cab39
0	2.95388	0.444	0.072	0	Monos/Mphs	Rilpl2
0	2.3192	0.448	0.076	0	Monos/Mphs	Atg7
0	1.38192	0.621	0.249	0	Monos/Mphs	Calm3
0	1.07169	0.583	0.211	0	Monos/Mphs	Klf13
0	3.12371	0.394	0.022	0	Monos/Mphs	Cd180
0	1.19008	0.634	0.262	0	Monos/Mphs	Vdac2
0	1.02679	0.607	0.235	0	Monos/Mphs	Fbxl17
0	2.25722	0.469	0.097	0	Monos/Mphs	Atp7a
0	1.24325	0.574	0.202	0	Monos/Mphs	Scaf11
0	1.48022	0.548	0.177	0	Monos/Mphs	Cmpk1
0	1.27809	0.576	0.205	0	Monos/Mphs	Bzw1
0	1.85934	0.511	0.14	0	Monos/Mphs	Zmynd8
0	1.99186	0.505	0.134	0	Monos/Mphs	Stxbp3
0	1.82077	0.495	0.124	0	Monos/Mphs	Git2
0	2.9154	0.44	0.069	0	Monos/Mphs	Rab11fip5
0	4.11737	0.381	0.01	0	Monos/Mphs	Arl11
0	1.20602	0.599	0.228	0	Monos/Mphs	Ubxn1
0	2.36296	0.466	0.096	0	Monos/Mphs	Pgd
0	2.57891	0.441	0.071	0	Monos/Mphs	Dnase2a
0	1.13734	0.583	0.213	0	Monos/Mphs	Lims1
0	2.97847	0.395	0.025	0	Monos/Mphs	Pik3r5
0	3.6049	0.391	0.021	0	Monos/Mphs	AI662270
0	1.16913	0.564	0.194	0	Monos/Mphs	Susd6
0	1.23889	0.567	0.197	0	Monos/Mphs	Nisch
0	1.99289	0.483	0.114	0	Monos/Mphs	Dram2
0	1.09958	0.636	0.267	0	Monos/Mphs	Anp32b
0	2.27837	0.461	0.092	0	Monos/Mphs	Ifnar1
0	1.12392	0.661	0.293	0	Monos/Mphs	Rnasek
0	1.13937	0.488	0.12	0	Monos/Mphs	Epb41
0	5.55972	0.372	0.004	0	Monos/Mphs	Ms4a4a
0	1.15843	0.57	0.202	0	Monos/Mphs	Rsu1
0	1.28336	0.564	0.196	0	Monos/Mphs	Caprin1
0	1.08809	0.685	0.318	0	Monos/Mphs	Psma7
0	2.21892	0.478	0.111	0	Monos/Mphs	Ube2q2
0	1.58274	0.504	0.137	0	Monos/Mphs	Ckb
0	1.03175	0.646	0.279	0	Monos/Mphs	Nsa2
0	1.04592	0.589	0.222	0	Monos/Mphs	Usp9x
0	1.17444	0.568	0.201	0	Monos/Mphs	Ski
0	1.07332	0.567	0.2	0	Monos/Mphs	Scarb2
0	3.61808	0.394	0.028	0	Monos/Mphs	Tlr2
0	1.63273	0.502	0.136	0	Monos/Mphs	Rab43
0	2.60128	0.446	0.08	0	Monos/Mphs	Jdp2
0	1.01197	0.6	0.234	0	Monos/Mphs	Gsk3b
0	1.35334	0.553	0.188	0	Monos/Mphs	Celf1
0	1.16515	0.561	0.196	0	Monos/Mphs	Rapgef2
0	1.26131	0.559	0.194	0	Monos/Mphs	Khdrbs1
0	2.34021	0.494	0.129	0	Monos/Mphs	Tmcc3
0	1.35135	0.529	0.164	0	Monos/Mphs	Lrch1
0	1.36258	0.553	0.189	0	Monos/Mphs	Exoc6b
0	1.12435	0.839	0.475	0	Monos/Mphs	Oaz1
0	1.81314	0.492	0.128	0	Monos/Mphs	Wsb1
0	1.2193	0.578	0.214	0	Monos/Mphs	Etf1
0	1.3907	0.547	0.184	0	Monos/Mphs	Zfp106
0	1.1334	0.649	0.286	0	Monos/Mphs	Txndc17
0	1.18653	0.56	0.197	0	Monos/Mphs	Pum2
0	1.43387	0.552	0.189	0	Monos/Mphs	Tkt
0	2.70878	0.425	0.062	0	Monos/Mphs	Frrs1
0	1.12051	0.577	0.214	0	Monos/Mphs	Glg1
0	1.81247	0.499	0.137	0	Monos/Mphs	Ago3
0	1.10862	0.577	0.215	0	Monos/Mphs	Sfpq
0	1.54995	0.528	0.166	0	Monos/Mphs	G3bp2
0	1.81181	0.528	0.166	0	Monos/Mphs	Lrp6
0	1.27384	0.624	0.262	0	Monos/Mphs	Taldo1
0	1.08859	0.609	0.247	0	Monos/Mphs	Hivep2
0	1.03681	0.603	0.241	0	Monos/Mphs	Rab10
0	1.65817	0.521	0.159	0	Monos/Mphs	Kif13b
0	3.77554	0.381	0.019	0	Monos/Mphs	Slc15a3
0	1.29338	0.537	0.176	0	Monos/Mphs	Smg1
0	1.22387	0.583	0.222	0	Monos/Mphs	Snrpe
0	2.46871	0.435	0.074	0	Monos/Mphs	Vrk2
0	1.50936	0.409	0.048	0	Monos/Mphs	Ighm
0	1.07238	0.569	0.208	0	Monos/Mphs	Brd4
0	1.32988	0.532	0.172	0	Monos/Mphs	Ythdf3
0	1.47076	0.544	0.184	0	Monos/Mphs	Ccdc50
0	2.37851	0.468	0.108	0	Monos/Mphs	Clcn5
0	2.11493	0.471	0.111	0	Monos/Mphs	Hsd17b12
0	1.71372	0.522	0.162	0	Monos/Mphs	Ecm1
0	1.90274	0.457	0.097	0	Monos/Mphs	Rasa3
0	2.41707	0.474	0.114	0	Monos/Mphs	Abca9
0	1.17409	0.574	0.214	0	Monos/Mphs	Aopep
0	1.9132	0.489	0.129	0	Monos/Mphs	Tent2
0	2.4306	0.429	0.069	0	Monos/Mphs	Tspan14
0	2.14456	0.45	0.09	0	Monos/Mphs	Ppp1r18
0	1.34258	0.537	0.178	0	Monos/Mphs	Nek7
0	1.96145	0.466	0.107	0	Monos/Mphs	Snx10
0	1.06875	0.608	0.249	0	Monos/Mphs	Srp14
0	1.59602	0.433	0.074	0	Monos/Mphs	Pag1
0	1.96306	0.476	0.117	0	Monos/Mphs	Prkag2
0	1.68896	0.497	0.138	0	Monos/Mphs	Cebpg
0	2.37593	0.482	0.123	0	Monos/Mphs	Gab1
0	1.74057	0.48	0.121	0	Monos/Mphs	Birc3
0	1.13013	0.572	0.213	0	Monos/Mphs	Reep3
0	1.21919	0.567	0.208	0	Monos/Mphs	Ppp2ca
0	2.6694	0.385	0.026	0	Monos/Mphs	Csf2rb
0	1.53926	0.486	0.127	0	Monos/Mphs	Arhgap26
0	3.56953	0.4	0.042	0	Monos/Mphs	Lacc1
0	3.20287	0.398	0.04	0	Monos/Mphs	Gab3
0	2.60212	0.388	0.03	0	Monos/Mphs	Cxcr4
0	1.11401	0.563	0.205	0	Monos/Mphs	Pdlim5
0	1.51197	0.525	0.167	0	Monos/Mphs	Dtnbp1
0	1.58388	0.46	0.103	0	Monos/Mphs	Nedd9
0	1.09088	0.614	0.257	0	Monos/Mphs	Lamtor2
0	1.22436	0.579	0.222	0	Monos/Mphs	Mrpl33
0	1.46428	0.485	0.128	0	Monos/Mphs	Mkrn1
0	2.19568	0.445	0.088	0	Monos/Mphs	Twf2
0	1.59688	0.526	0.169	0	Monos/Mphs	Smpdl3a
0	1.08352	0.425	0.068	0	Monos/Mphs	Prkch
0	1.30631	0.592	0.235	0	Monos/Mphs	Atp5mpl
0	1.29091	0.566	0.209	0	Monos/Mphs	Atrnl1
0	2.03821	0.466	0.11	0	Monos/Mphs	M6pr
0	3.13124	0.401	0.045	0	Monos/Mphs	Dnase1l1
0	1.64538	0.504	0.148	0	Monos/Mphs	Cep170
0	1.8969	0.453	0.097	0	Monos/Mphs	Ahcyl2
0	4.58095	0.368	0.012	0	Monos/Mphs	Dok2
0	1.55856	0.495	0.139	0	Monos/Mphs	Ep300
0	2.04114	0.467	0.112	0	Monos/Mphs	Ankfy1
0	1.80521	0.402	0.047	0	Monos/Mphs	Emb
0	1.06003	0.578	0.223	0	Monos/Mphs	Dnajb6
0	1.09597	0.635	0.28	0	Monos/Mphs	Rbx1
0	1.63623	0.502	0.147	0	Monos/Mphs	Ik
0	1.02297	0.647	0.293	0	Monos/Mphs	Scand1
0	2.22395	0.391	0.037	0	Monos/Mphs	Evi2b
0	1.1216	0.677	0.323	0	Monos/Mphs	Smdt1
0	1.8169	0.482	0.128	0	Monos/Mphs	Rtf2
0	1.14542	0.595	0.241	0	Monos/Mphs	Tomm7
0	1.56159	0.484	0.13	0	Monos/Mphs	Lcorl
0	2.67473	0.418	0.064	0	Monos/Mphs	Slc29a3
0	1.44166	0.508	0.154	0	Monos/Mphs	Zfc3h1
0	1.58816	0.506	0.152	0	Monos/Mphs	Zdhhc20
0	1.77031	0.492	0.138	0	Monos/Mphs	Mrtfa
0	1.29124	0.516	0.162	0	Monos/Mphs	Smchd1
0	1.01682	0.785	0.432	0	Monos/Mphs	Cox8a
0	1.59866	0.5	0.147	0	Monos/Mphs	Ccdc88a
0	1.62349	0.661	0.309	0	Monos/Mphs	Dusp1
0	1.34548	0.517	0.165	0	Monos/Mphs	Adipor1
0	1.48249	0.511	0.159	0	Monos/Mphs	Clasp2
0	1.24342	0.54	0.189	0	Monos/Mphs	Hnrnpd
0	1.17076	0.546	0.195	0	Monos/Mphs	Mkln1
0	1.00256	0.585	0.234	0	Monos/Mphs	Papola
0	1.41388	0.511	0.16	0	Monos/Mphs	Dyrk1a
0	1.98519	0.466	0.116	0	Monos/Mphs	Cept1
0	1.14285	0.55	0.2	0	Monos/Mphs	Ccdc12
0	1.16095	0.548	0.198	0	Monos/Mphs	Taok1
0	1.78331	0.51	0.16	0	Monos/Mphs	Rgl1
0	1.54116	0.51	0.16	0	Monos/Mphs	Epn1
0	1.09014	0.715	0.365	0	Monos/Mphs	Cox6b1
0	1.45123	0.517	0.167	0	Monos/Mphs	Psma1
0	1.86405	0.48	0.13	0	Monos/Mphs	Phactr2
0	3.4161	0.372	0.022	0	Monos/Mphs	Fgd2
0	1.1476	0.555	0.206	0	Monos/Mphs	Hspa4
0	1.28412	0.533	0.184	0	Monos/Mphs	Vti1a
0	1.40628	0.518	0.169	0	Monos/Mphs	Mtpn
0	2.12901	0.428	0.079	0	Monos/Mphs	Wwp2
0	1.11665	0.551	0.203	0	Monos/Mphs	Gls
0	1.29617	0.547	0.199	0	Monos/Mphs	Fkbp5
0	1.39322	0.508	0.16	0	Monos/Mphs	Ambra1
0	1.71419	0.483	0.135	0	Monos/Mphs	Usp8
0	1.29795	0.565	0.217	0	Monos/Mphs	Rab5if
0	1.72227	0.483	0.135	0	Monos/Mphs	Akr1b3
0	1.20423	0.7	0.352	0	Monos/Mphs	Calr
0	3.48672	0.38	0.032	0	Monos/Mphs	Tmem104
0	1.4587	0.53	0.183	0	Monos/Mphs	Cops9
0	2.69159	0.406	0.059	0	Monos/Mphs	Cmklr1
0	1.35788	0.531	0.184	0	Monos/Mphs	Sin3b
0	1.27297	0.534	0.187	0	Monos/Mphs	Riok3
0	1.65263	0.486	0.139	0	Monos/Mphs	Fam168b
0	1.63857	0.496	0.149	0	Monos/Mphs	Btbd1
0	2.8055	0.366	0.019	0	Monos/Mphs	Cyp4f18
0	1.27714	0.5	0.153	0	Monos/Mphs	Map3k5
0	1.76081	0.486	0.139	0	Monos/Mphs	Ulk2
0	1.62302	0.481	0.134	0	Monos/Mphs	Dnajc15
0	1.18949	0.552	0.206	0	Monos/Mphs	Ppig
0	1.35415	0.519	0.173	0	Monos/Mphs	Rsrc1
0	1.52271	0.519	0.173	0	Monos/Mphs	Vps29
0	1.93067	0.463	0.117	0	Monos/Mphs	Nmt1
0	1.27104	0.53	0.184	0	Monos/Mphs	Rps6ka3
0	2.14087	0.491	0.145	0	Monos/Mphs	Eno1
0	1.32879	0.512	0.166	0	Monos/Mphs	Usp15
0	1.83683	0.473	0.127	0	Monos/Mphs	Atp6v1d
0	3.42644	0.374	0.028	0	Monos/Mphs	Galc
0	1.14174	0.614	0.268	0	Monos/Mphs	Ndufb1
0	1.01855	0.678	0.333	0	Monos/Mphs	Atp5pb
0	2.49664	0.382	0.037	0	Monos/Mphs	Lpcat2
0	3.04034	0.398	0.053	0	Monos/Mphs	Pla2g15
0	2.7854	0.385	0.04	0	Monos/Mphs	Plxnc1
0	3.23178	0.389	0.044	0	Monos/Mphs	Slc7a7
0	1.82469	0.515	0.17	0	Monos/Mphs	Spp1
0	1.48817	0.498	0.153	0	Monos/Mphs	Cert1
0	1.51558	0.47	0.125	0	Monos/Mphs	Emilin2
0	2.0895	0.45	0.106	0	Monos/Mphs	Dnajb14
0	1.81975	0.458	0.114	0	Monos/Mphs	Nampt
0	2.85759	0.403	0.059	0	Monos/Mphs	Renbp
0	1.38584	0.51	0.166	0	Monos/Mphs	Apc
0	1.06922	0.573	0.229	0	Monos/Mphs	Ddx3x
0	1.28092	0.56	0.217	0	Monos/Mphs	Psmd8
0	1.26995	0.526	0.183	0	Monos/Mphs	Arhgap10
0	1.48597	0.504	0.161	0	Monos/Mphs	Ywhag
0	2.53149	0.399	0.057	0	Monos/Mphs	Gramd1b
0	2.20817	0.453	0.111	0	Monos/Mphs	Ciao2a
0	1.16895	0.528	0.186	0	Monos/Mphs	Acin1
0	1.18311	0.484	0.142	0	Monos/Mphs	Gpcpd1
0	1.68658	0.49	0.148	0	Monos/Mphs	Glmp
0	2.70281	0.37	0.028	0	Monos/Mphs	Pstpip1
0	2.5627	0.423	0.081	0	Monos/Mphs	Pde7b
0	4.85123	0.347	0.005	0	Monos/Mphs	Gm21188
0	1.37863	0.505	0.163	0	Monos/Mphs	Slk
0	1.34337	0.551	0.21	0	Monos/Mphs	Ldha
0	1.95147	0.458	0.117	0	Monos/Mphs	Vwa5a
0	1.381	0.532	0.191	0	Monos/Mphs	Ncbp2as2
0	1.0602	0.541	0.2	0	Monos/Mphs	Tapbp
0	1.82576	0.515	0.174	0	Monos/Mphs	Pgam1
0	1.0533	0.543	0.202	0	Monos/Mphs	Stag2
0	3.50923	0.37	0.029	0	Monos/Mphs	Abcc3
0	1.86927	0.51	0.169	0	Monos/Mphs	Hif1a
0	1.44093	0.497	0.156	0	Monos/Mphs	Flna
0	2.14531	0.445	0.105	0	Monos/Mphs	Dmac1
0	1.08531	0.539	0.199	0	Monos/Mphs	Mier1
0	1.37421	0.517	0.177	0	Monos/Mphs	Oxct1
0	1.29588	0.525	0.185	0	Monos/Mphs	Tomm22
0	1.41581	0.484	0.144	0	Monos/Mphs	Pkig
0	1.71383	0.475	0.135	0	Monos/Mphs	Skil
0	1.99941	0.44	0.1	0	Monos/Mphs	N4bp1
0	1.58742	0.475	0.135	0	Monos/Mphs	Map3k3
0	1.05545	0.537	0.198	0	Monos/Mphs	Mllt10
0	2.50161	0.406	0.067	0	Monos/Mphs	Bcl2l11
0	1.99226	0.443	0.104	0	Monos/Mphs	Ppp1r12c
0	1.26841	0.524	0.185	0	Monos/Mphs	Llph
0	1.08361	0.536	0.197	0	Monos/Mphs	Wapl
0	1.63681	0.483	0.144	0	Monos/Mphs	Srsf9
0	1.54158	0.488	0.149	0	Monos/Mphs	Sirt2
0	1.35634	0.506	0.167	0	Monos/Mphs	Rab21
0	1.00348	0.543	0.205	0	Monos/Mphs	Tra2a
0	1.06564	0.557	0.219	0	Monos/Mphs	Cct4
0	1.11619	0.54	0.202	0	Monos/Mphs	Dnaja2
0	1.14592	0.537	0.199	0	Monos/Mphs	Ube2i
0	1.01557	0.575	0.237	0	Monos/Mphs	Fis1
0	1.4153	0.494	0.156	0	Monos/Mphs	Rnf216
0	1.33002	0.504	0.166	0	Monos/Mphs	Ewsr1
0	1.68676	0.476	0.138	0	Monos/Mphs	Fbxw11
0	2.2885	0.393	0.056	0	Monos/Mphs	9930111J21Rik2
0	1.43899	0.485	0.148	0	Monos/Mphs	Tpp2
0	1.26293	0.506	0.169	0	Monos/Mphs	Pdcd10
0	1.57459	0.495	0.158	0	Monos/Mphs	Ptpn12
0	1.05759	0.576	0.239	0	Monos/Mphs	Timm10b
0	1.65888	0.5	0.163	0	Monos/Mphs	Gas6
0	1.47435	0.486	0.149	0	Monos/Mphs	Prr13
0	2.32485	0.414	0.077	0	Monos/Mphs	Ehbp1l1
0	1.36086	0.54	0.204	0	Monos/Mphs	Prelid1
0	1.73137	0.458	0.122	0	Monos/Mphs	Mindy2
0	3.46114	0.353	0.017	0	Monos/Mphs	Milr1
0	3.93773	0.353	0.017	0	Monos/Mphs	Adssl1
0	2.37382	0.42	0.084	0	Monos/Mphs	Got1
0	1.0203	0.902	0.567	0	Monos/Mphs	Ppia
0	1.0191	0.549	0.214	0	Monos/Mphs	Prkar1a
0	1.37788	0.514	0.179	0	Monos/Mphs	Lamtor5
0	1.21687	0.512	0.177	0	Monos/Mphs	Arid1a
0	1.89669	0.442	0.107	0	Monos/Mphs	Tbk1
0	2.46124	0.4	0.065	0	Monos/Mphs	Arhgef6
0	1.16573	0.491	0.156	0	Monos/Mphs	Sp100
0	2.30847	0.431	0.096	0	Monos/Mphs	Tmem87b
0	2.53268	0.41	0.075	0	Monos/Mphs	Ppp1r21
0	2.4279	0.427	0.092	0	Monos/Mphs	Apba1
0	1.84086	0.45	0.116	0	Monos/Mphs	Relch
0	1.65173	0.449	0.115	0	Monos/Mphs	Elk3
0	1.20925	0.526	0.192	0	Monos/Mphs	Supt4a
0	1.13785	0.637	0.303	0	Monos/Mphs	Ndufb8
0	1.71843	0.477	0.143	0	Monos/Mphs	Raph1
0	1.4077	0.484	0.15	0	Monos/Mphs	Cep350
0	1.01278	0.563	0.229	0	Monos/Mphs	Eid1
0	1.68015	0.474	0.14	0	Monos/Mphs	Cuedc2
0	1.2081	0.523	0.19	0	Monos/Mphs	Babam2
0	1.237	0.511	0.178	0	Monos/Mphs	Phip
0	2.46561	0.376	0.043	0	Monos/Mphs	Slc16a7
0	1.02947	0.529	0.196	0	Monos/Mphs	Psme4
0	1.3181	0.505	0.172	0	Monos/Mphs	Ubn1
0	1.24956	0.508	0.175	0	Monos/Mphs	Kdm2a
0	1.03899	0.528	0.195	0	Monos/Mphs	Thoc2
0	4.63354	0.357	0.024	0	Monos/Mphs	Syngr1
0	3.01291	0.357	0.024	0	Monos/Mphs	Parvb
0	1.23354	0.55	0.218	0	Monos/Mphs	Taf10
0	1.44509	0.504	0.172	0	Monos/Mphs	Tbcb
0	1.699	0.452	0.12	0	Monos/Mphs	Rnf111
0	1.2321	0.506	0.174	0	Monos/Mphs	Zbtb7a
0	1.27698	0.503	0.171	0	Monos/Mphs	Fxr1
0	1.93683	0.43	0.098	0	Monos/Mphs	Csk
0	1.41029	0.499	0.167	0	Monos/Mphs	Basp1
0	1.07564	0.558	0.227	0	Monos/Mphs	Use1
0	2.69121	0.374	0.043	0	Monos/Mphs	Nfatc2
0	1.76339	0.441	0.11	0	Monos/Mphs	Rell1
0	1.02388	0.524	0.193	0	Monos/Mphs	Med13l
0	1.0811	0.527	0.196	0	Monos/Mphs	Eif4h
0	1.10238	0.521	0.19	0	Monos/Mphs	Cnot4
0	1.15856	0.492	0.161	0	Monos/Mphs	Ifi204
0	1.00971	0.603	0.272	0	Monos/Mphs	Chmp2a
0	1.29351	0.498	0.167	0	Monos/Mphs	Ndel1
0	1.19147	0.577	0.246	0	Monos/Mphs	Esd
0	1.81102	0.449	0.119	0	Monos/Mphs	Vamp4
0	2.4761	0.406	0.076	0	Monos/Mphs	Mfsd11
0	1.24968	0.564	0.234	0	Monos/Mphs	Sqstm1
0	1.02665	0.543	0.214	0	Monos/Mphs	Ralbp1
0	1.39838	0.503	0.174	0	Monos/Mphs	Cdk14
0	1.6861	0.461	0.132	0	Monos/Mphs	Pon2
0	1.02927	0.536	0.208	0	Monos/Mphs	Zfp91
0	1.69552	0.385	0.057	0	Monos/Mphs	St8sia4
0	1.78612	0.395	0.067	0	Monos/Mphs	Chd7
0	1.11327	0.526	0.198	0	Monos/Mphs	Ap3s1
0	1.0494	0.527	0.199	0	Monos/Mphs	Nars
0	3.59483	0.344	0.016	0	Monos/Mphs	Susd3
0	1.0157	0.552	0.225	0	Monos/Mphs	Psmb2
0	1.06447	0.627	0.3	0	Monos/Mphs	Cox5b
0	2.58395	0.39	0.063	0	Monos/Mphs	Acp2
0	1.16057	0.503	0.176	0	Monos/Mphs	Dnajc8
0	1.44561	0.51	0.183	0	Monos/Mphs	Tpi1
0	1.61591	0.462	0.135	0	Monos/Mphs	Rnf213
0	1.68596	0.445	0.118	0	Monos/Mphs	Otulin
0	2.50106	0.401	0.074	0	Monos/Mphs	2810001A02Rik
0	2.36418	0.372	0.045	0	Monos/Mphs	Slc38a1
0	2.38884	0.404	0.077	0	Monos/Mphs	Ubtd1
0	1.3373	0.492	0.165	0	Monos/Mphs	Ube2n
0	1.34644	0.491	0.164	0	Monos/Mphs	Ap2b1
0	2.83131	0.4	0.074	0	Monos/Mphs	Fmn1
0	1.02664	0.523	0.197	0	Monos/Mphs	Srrm1
0	1.16482	0.506	0.18	0	Monos/Mphs	Ascc3
0	1.90494	0.42	0.094	0	Monos/Mphs	Ikbkb
0	1.28543	0.496	0.17	0	Monos/Mphs	Lgals9
0	1.48247	0.463	0.138	0	Monos/Mphs	Vps13d
0	1.06601	0.511	0.186	0	Monos/Mphs	Chd2
0	1.7964	0.447	0.122	0	Monos/Mphs	Adam9
0	1.67274	0.451	0.126	0	Monos/Mphs	Ssbp4
0	1.40516	0.478	0.153	0	Monos/Mphs	Tnrc18
0	1.44712	0.491	0.166	0	Monos/Mphs	Trappc2l
0	1.47719	0.482	0.157	0	Monos/Mphs	Peli1
0	1.68989	0.451	0.127	0	Monos/Mphs	Tnfsf12
0	1.82294	0.429	0.105	0	Monos/Mphs	Parp14
0	1.00448	0.53	0.207	0	Monos/Mphs	Cul3
0	1.05217	0.53	0.207	0	Monos/Mphs	Pdcd5
0	1.01486	0.535	0.212	0	Monos/Mphs	Cct2
0	2.02114	0.399	0.076	0	Monos/Mphs	Orai1
0	2.83004	0.375	0.052	0	Monos/Mphs	Mthfs
0	2.02364	0.426	0.103	0	Monos/Mphs	Apaf1
0	1.14567	0.501	0.178	0	Monos/Mphs	Psme2
0	1.13452	0.522	0.199	0	Monos/Mphs	Cct8
0	1.51781	0.459	0.136	0	Monos/Mphs	Zfp407
0	1.41564	0.469	0.146	0	Monos/Mphs	Mef2d
0	2.12349	0.42	0.097	0	Monos/Mphs	Rufy3
0	1.14681	0.529	0.207	0	Monos/Mphs	Sptssa
0	1.08829	0.502	0.18	0	Monos/Mphs	Itm2c
0	1.61016	0.444	0.122	0	Monos/Mphs	Ralb
0	2.56967	0.339	0.017	0	Monos/Mphs	Clec4d
0	1.0752	0.513	0.191	0	Monos/Mphs	Yy1
0	1.21012	0.506	0.184	0	Monos/Mphs	Lman2
0	1.707	0.446	0.124	0	Monos/Mphs	Tob2
0	3.7609	0.349	0.027	0	Monos/Mphs	Zeb2os
0	2.09287	0.414	0.092	0	Monos/Mphs	Uhrf1bp1l
0	1.01544	0.526	0.205	0	Monos/Mphs	Sf3b5
0	1.5647	0.46	0.139	0	Monos/Mphs	Vps41
0	1.44307	0.48	0.159	0	Monos/Mphs	Capn2
0	1.35339	0.484	0.163	0	Monos/Mphs	Trio
0	2.28438	0.404	0.084	0	Monos/Mphs	Pikfyve
0	3.45548	0.452	0.132	0	Monos/Mphs	Fabp5
0	1.05572	0.517	0.197	0	Monos/Mphs	Smarca5
0	2.75309	0.38	0.06	0	Monos/Mphs	Amdhd2
0	1.93564	0.421	0.101	0	Monos/Mphs	Snx13
0	1.37913	0.467	0.148	0	Monos/Mphs	Lmbrd1
0	1.73771	0.426	0.107	0	Monos/Mphs	Xpr1
0	2.37228	0.4	0.081	0	Monos/Mphs	Uap1l1
0	2.89248	0.336	0.017	0	Monos/Mphs	Ccr1
0	1.11215	0.5	0.181	0	Monos/Mphs	R3hdm2
0	1.84616	0.43	0.111	0	Monos/Mphs	Hsd17b4
0	2.00177	0.443	0.124	0	Monos/Mphs	Ehd1
0	3.01122	0.353	0.034	0	Monos/Mphs	Tifa
0	2.47263	0.987	0.668	0	Monos/Mphs	Tmsb4x
0	2.18526	0.405	0.087	0	Monos/Mphs	Fam234a
0	1.95397	0.42	0.102	0	Monos/Mphs	Arl8a
0	3.4877	0.343	0.025	0	Monos/Mphs	Rgs1
0	1.08913	0.505	0.187	0	Monos/Mphs	Tut4
0	1.72482	0.442	0.124	0	Monos/Mphs	Spg21
0	1.09445	0.503	0.185	0	Monos/Mphs	Luc7l3
0	1.85545	0.434	0.116	0	Monos/Mphs	Heatr5a
0	1.07687	0.505	0.187	0	Monos/Mphs	Ddx24
0	1.12452	0.483	0.165	0	Monos/Mphs	Zc3hav1
0	1.2412	0.488	0.17	0	Monos/Mphs	Lsm4
0	2.109	0.388	0.071	0	Monos/Mphs	Rnf149
0	1.10578	0.513	0.196	0	Monos/Mphs	Cwc15
0	2.70809	0.341	0.024	0	Monos/Mphs	Myo1g
0	1.03024	0.437	0.12	0	Monos/Mphs	Slc7a8
0	2.19069	0.416	0.099	0	Monos/Mphs	Snx27
0	1.22547	0.484	0.167	0	Monos/Mphs	Tmed5
0	1.90155	0.389	0.073	0	Monos/Mphs	Dapp1
0	1.82464	0.426	0.11	0	Monos/Mphs	Sh3pxd2b
0	2.24234	0.353	0.037	0	Monos/Mphs	Fmnl1
0	1.76085	0.447	0.131	0	Monos/Mphs	Dnmt3a
0	1.08928	0.513	0.197	0	Monos/Mphs	Sf3b6
0	4.05999	0.331	0.015	0	Monos/Mphs	Rnf180
0	1.09835	0.512	0.196	0	Monos/Mphs	Galnt1
0	1.19071	0.486	0.17	0	Monos/Mphs	Tuba1b
0	1.43738	0.458	0.143	0	Monos/Mphs	Dnajc5
0	1.27038	0.456	0.141	0	Monos/Mphs	Anxa4
0	1.63847	0.46	0.145	0	Monos/Mphs	Plec
0	1.87193	0.405	0.09	0	Monos/Mphs	Fem1c
0	1.08694	0.509	0.194	0	Monos/Mphs	Gnai3
0	1.06168	0.513	0.198	0	Monos/Mphs	Nfic
0	3.12779	0.326	0.011	0	Monos/Mphs	Cd300lb
0	1.26769	0.505	0.19	0	Monos/Mphs	Psma6
0	2.53203	0.38	0.065	0	Monos/Mphs	Sft2d1
0	1.15256	0.407	0.092	0	Monos/Mphs	Itga6
0	1.35703	0.478	0.163	0	Monos/Mphs	Fchsd2
0	1.30369	0.467	0.153	0	Monos/Mphs	Prpf38b
0	1.03846	0.536	0.222	0	Monos/Mphs	Tmem160
0	1.78639	0.431	0.117	0	Monos/Mphs	Abl2
0	1.68959	0.435	0.121	0	Monos/Mphs	Fbxw7
0	1.77057	0.439	0.125	0	Monos/Mphs	Snx1
0	3.27711	0.36	0.046	0	Monos/Mphs	Ccl2
0	2.16408	0.453	0.139	0	Monos/Mphs	Tanc2
0	2.0267	0.428	0.114	0	Monos/Mphs	Mxi1
0	1.00241	0.518	0.205	0	Monos/Mphs	Ier3ip1
0	1.47944	0.451	0.138	0	Monos/Mphs	Vps4b
0	1.88526	0.421	0.108	0	Monos/Mphs	Snrpb2
0	1.26692	0.494	0.181	0	Monos/Mphs	Bola2
0	1.00745	0.5	0.187	0	Monos/Mphs	Rbm6
0	2.3482	0.385	0.072	0	Monos/Mphs	Rab32
0	3.31253	0.33	0.017	0	Monos/Mphs	Pik3cg
0	3.12058	0.331	0.018	0	Monos/Mphs	Pstpip2
0	1.9565	0.411	0.098	0	Monos/Mphs	Akirin1
0	3.56549	0.346	0.033	0	Monos/Mphs	Cxcl2
0	1.09325	0.49	0.178	0	Monos/Mphs	Mapre1
0	1.58459	0.443	0.131	0	Monos/Mphs	Prkacb
0	2.42228	0.379	0.067	0	Monos/Mphs	Pdxk
0	3.54021	0.327	0.015	0	Monos/Mphs	Tnfrsf13b
0	2.59182	0.37	0.058	0	Monos/Mphs	Hfe
0	3.96359	0.331	0.019	0	Monos/Mphs	Prune2
0	2.5181	0.397	0.085	0	Monos/Mphs	Reps2
0	1.27557	0.471	0.159	0	Monos/Mphs	Sppl3
0	1.30021	0.581	0.269	0	Monos/Mphs	Rnh1
0	1.29553	0.46	0.149	0	Monos/Mphs	Tbl1xr1
0	1.42639	0.462	0.151	0	Monos/Mphs	Lrrfip2
0	1.33343	0.457	0.146	0	Monos/Mphs	Atad2b
0	1.92405	0.404	0.093	0	Monos/Mphs	ENSMUSG00000095041
0	1.85019	0.491	0.18	0	Monos/Mphs	Nfkbiz
0	1.40406	0.514	0.204	0	Monos/Mphs	Fcgrt
0	2.07528	0.404	0.094	0	Monos/Mphs	Ten1
0	1.37701	0.465	0.155	0	Monos/Mphs	Naa50
0	1.41249	0.46	0.15	0	Monos/Mphs	Uhrf2
0	3.39703	0.336	0.026	0	Monos/Mphs	Sh3bp2
0	1.12993	0.498	0.188	0	Monos/Mphs	Ppp1cc
0	1.06919	0.499	0.189	0	Monos/Mphs	Mrps33
0	1.11469	0.508	0.198	0	Monos/Mphs	Mrpl23
0	1.70899	0.43	0.12	0	Monos/Mphs	Ube2a
0	1.14851	0.481	0.171	0	Monos/Mphs	Spred1
0	2.58374	0.344	0.034	0	Monos/Mphs	Irag2
0	1.17104	0.475	0.165	0	Monos/Mphs	Rbm5
0	2.22283	0.343	0.034	0	Monos/Mphs	Aim2
0	1.40355	0.465	0.156	0	Monos/Mphs	Cnih4
0	2.69972	0.34	0.031	0	Monos/Mphs	Tnfrsf21
0	5.22213	0.32	0.011	0	Monos/Mphs	Chil3
0	1.08708	0.488	0.179	0	Monos/Mphs	Scp2
0	1.62254	0.425	0.116	0	Monos/Mphs	Gak
0	3.3297	0.32	0.011	0	Monos/Mphs	Tlr13
0	1.2499	0.478	0.169	0	Monos/Mphs	Cenpb
0	1.28312	0.456	0.148	0	Monos/Mphs	Cnot1
0	1.86986	0.395	0.087	0	Monos/Mphs	Sh3bp5
0	2.51492	0.373	0.065	0	Monos/Mphs	Ly96
0	1.68169	0.427	0.119	0	Monos/Mphs	Fam174a
0	3.93208	0.316	0.008	0	Monos/Mphs	P2ry12
0	1.62363	0.445	0.137	0	Monos/Mphs	Evi5
0	5.46678	0.319	0.011	0	Monos/Mphs	Cd163
0	1.33687	0.444	0.136	0	Monos/Mphs	Asxl2
0	2.38948	0.374	0.066	0	Monos/Mphs	Rp2
0	1.42398	0.94	0.632	0	Monos/Mphs	Cst3
0	2.05998	0.981	0.673	0	Monos/Mphs	Actb
0	1.25007	0.468	0.161	0	Monos/Mphs	Phf14
0	1.31433	0.453	0.146	0	Monos/Mphs	Kat6a
0	1.24583	0.459	0.152	0	Monos/Mphs	Ranbp2
0	1.48386	0.441	0.134	0	Monos/Mphs	Stx16
0	2.59837	0.369	0.062	0	Monos/Mphs	Alpk1
0	1.67362	0.417	0.11	0	Monos/Mphs	Tet2
0	1.5349	0.436	0.129	0	Monos/Mphs	Nadk
0	1.58394	0.437	0.13	0	Monos/Mphs	Stx4a
0	3.49851	0.336	0.029	0	Monos/Mphs	Cln8
0	1.47402	0.463	0.157	0	Monos/Mphs	Psmd1
0	2.50429	0.343	0.037	0	Monos/Mphs	Rps6ka1
0	1.65475	0.462	0.156	0	Monos/Mphs	Pgk1
0	1.69374	0.425	0.119	0	Monos/Mphs	Nras
0	1.80114	0.412	0.106	0	Monos/Mphs	Commd8
0	1.19622	0.452	0.147	0	Monos/Mphs	Hmgb2
0	1.30717	0.455	0.15	0	Monos/Mphs	Map3k2
0	1.05484	0.477	0.172	0	Monos/Mphs	Mndal
0	1.43616	0.421	0.116	0	Monos/Mphs	Pde4b
0	1.68452	0.41	0.105	0	Monos/Mphs	Znrf2
0	1.98051	0.424	0.119	0	Monos/Mphs	Pld3
0	2.60359	0.356	0.051	0	Monos/Mphs	Tnfaip3
0	2.7629	0.329	0.024	0	Monos/Mphs	Arhgap9
0	1.62092	0.442	0.137	0	Monos/Mphs	Rasa1
0	1.45574	0.442	0.137	0	Monos/Mphs	Parp8
0	1.31625	0.388	0.083	0	Monos/Mphs	Ptk2b
0	2.31503	0.358	0.053	0	Monos/Mphs	Smagp
0	2.03068	0.396	0.092	0	Monos/Mphs	Rnf19b
0	1.31337	0.457	0.153	0	Monos/Mphs	Arl8b
0	2.91184	0.342	0.038	0	Monos/Mphs	Aldh3b1
0	2.25439	0.38	0.076	0	Monos/Mphs	Inpp4a
0	1.08221	0.491	0.187	0	Monos/Mphs	Commd1
0	1.08249	0.473	0.169	0	Monos/Mphs	Dnajc7
0	1.15971	0.464	0.161	0	Monos/Mphs	Fam193a
0	1.06121	0.511	0.208	0	Monos/Mphs	Map2k2
0	1.17872	0.466	0.163	0	Monos/Mphs	Zfp207
0	1.31934	0.458	0.155	0	Monos/Mphs	Snf8
0	2.16763	0.386	0.083	0	Monos/Mphs	Parp1
0	1.01446	0.482	0.179	0	Monos/Mphs	Cdk13
0	1.59322	0.418	0.115	0	Monos/Mphs	Ripk1
0	1.07715	0.483	0.18	0	Monos/Mphs	Cox14
0	2.30071	0.332	0.029	0	Monos/Mphs	Bin2
0	1.0439	0.48	0.177	0	Monos/Mphs	Usp25
0	1.20518	0.45	0.148	0	Monos/Mphs	Aup1
0	1.03651	0.446	0.144	0	Monos/Mphs	H2-T23
0	1.04308	0.484	0.182	0	Monos/Mphs	Zfp638
0	3.94455	0.319	0.017	0	Monos/Mphs	Clec10a
0	1.05905	0.488	0.186	0	Monos/Mphs	Fam120a
0	1.50311	0.448	0.147	0	Monos/Mphs	Tgfbr1
0	1.36479	0.445	0.144	0	Monos/Mphs	Zmat2
0	1.12556	0.466	0.165	0	Monos/Mphs	Ppp6r3
0	1.85806	0.399	0.098	0	Monos/Mphs	Cacul1
0	2.92002	0.358	0.057	0	Monos/Mphs	Rnasel
0	1.39539	0.417	0.116	0	Monos/Mphs	Hipk2
0	1.7968	0.412	0.111	0	Monos/Mphs	Stard3nl
0	1.45476	0.433	0.132	0	Monos/Mphs	Fam13b
0	1.08203	0.478	0.177	0	Monos/Mphs	Hnrnpul2
0	1.47365	0.394	0.094	0	Monos/Mphs	Tbc1d1
0	1.19615	0.454	0.154	0	Monos/Mphs	Sbno1
0	1.26029	0.446	0.146	0	Monos/Mphs	Supt16
0	1.71523	0.413	0.113	0	Monos/Mphs	Galk2
0	1.4527	0.424	0.124	0	Monos/Mphs	Rnf115
0	1.02643	0.485	0.185	0	Monos/Mphs	Rnf7
0	1.08674	0.487	0.187	0	Monos/Mphs	Cenpx
0	1.45294	0.434	0.134	0	Monos/Mphs	Exoc5
0	3.70001	0.314	0.014	0	Monos/Mphs	Cd200r1
0	2.39223	0.356	0.056	0	Monos/Mphs	Abcg1
0	1.0756	0.473	0.173	0	Monos/Mphs	Brd2
0	2.08257	0.385	0.085	0	Monos/Mphs	Pi4k2a
0	1.14344	0.46	0.161	0	Monos/Mphs	Pds5a
0	1.90131	0.445	0.146	0	Monos/Mphs	Pde4d
0	1.68973	0.41	0.111	0	Monos/Mphs	Bcl10
0	1.05579	0.479	0.18	0	Monos/Mphs	Tmbim4
0	1.60751	0.413	0.114	0	Monos/Mphs	Gngt2
0	1.84723	0.363	0.064	0	Monos/Mphs	Nherf1
0	1.43327	0.434	0.135	0	Monos/Mphs	Uty
0	1.99631	0.401	0.103	0	Monos/Mphs	Mdm2
0	1.05806	0.48	0.182	0	Monos/Mphs	Trmt112
0	1.70494	0.395	0.098	0	Monos/Mphs	Gtdc1
0	1.89046	0.395	0.098	0	Monos/Mphs	Akap10
0	1.27634	0.462	0.165	0	Monos/Mphs	Fars2
0	1.08052	0.461	0.164	0	Monos/Mphs	Rbm26
0	1.82467	0.399	0.102	0	Monos/Mphs	Med15
0	2.1396	0.389	0.092	0	Monos/Mphs	Slc49a4
0	3.72448	0.311	0.014	0	Monos/Mphs	Naip2
0	1.29758	0.435	0.138	0	Monos/Mphs	Oga
0	1.15284	0.44	0.144	0	Monos/Mphs	Nup98
0	1.1675	0.458	0.162	0	Monos/Mphs	Rrp1
0	1.01845	0.458	0.162	0	Monos/Mphs	Grina
0	1.1779	0.451	0.155	0	Monos/Mphs	Brd1
0	1.09281	0.466	0.17	0	Monos/Mphs	Xiap
0	1.02128	0.476	0.18	0	Monos/Mphs	Eloc
0	1.03005	0.482	0.186	0	Monos/Mphs	Dctn3
0	2.72446	0.352	0.056	0	Monos/Mphs	Prxl2b
0	1.99549	0.354	0.058	0	Monos/Mphs	Stk10
0	1.09909	0.465	0.17	0	Monos/Mphs	Cop1
0	1.09852	0.465	0.17	0	Monos/Mphs	Bod1l
0	2.6802	0.343	0.048	0	Monos/Mphs	Rab20
0	1.86386	0.39	0.095	0	Monos/Mphs	Ppp1r9b
0	1.60182	0.41	0.115	0	Monos/Mphs	Brd7
0	1.05677	0.473	0.178	0	Monos/Mphs	Sdha
0	1.53212	0.422	0.127	0	Monos/Mphs	Arhgap12
0	1.73143	0.408	0.113	0	Monos/Mphs	Fam89b
0	1.23828	0.451	0.157	0	Monos/Mphs	Braf
0	1.12418	0.457	0.163	0	Monos/Mphs	Setd2
0	1.09938	0.458	0.164	0	Monos/Mphs	Ogdh
0	1.91682	0.385	0.091	0	Monos/Mphs	Sipa1l1
0	1.94091	0.385	0.091	0	Monos/Mphs	Pip4p1
0	1.00592	0.477	0.183	0	Monos/Mphs	Psma5
0	2.38279	0.36	0.066	0	Monos/Mphs	Marcksl1
0	1.03579	0.469	0.175	0	Monos/Mphs	Sltm
0	1.4359	0.431	0.137	0	Monos/Mphs	Psmd2
0	2.79685	0.333	0.04	0	Monos/Mphs	Stom
0	2.81364	0.33	0.037	0	Monos/Mphs	Madd
0	1.2443	0.436	0.143	0	Monos/Mphs	Asxl1
0	1.13433	0.451	0.158	0	Monos/Mphs	Mapk3
0	1.70453	0.389	0.096	0	Monos/Mphs	Sipa1
0	1.85013	0.378	0.085	0	Monos/Mphs	Tlr4
0	1.0205	0.472	0.179	0	Monos/Mphs	Snrpf
0	1.21674	0.419	0.126	0	Monos/Mphs	Syngr2
0	1.15588	0.467	0.175	0	Monos/Mphs	Lrpap1
0	2.03427	0.378	0.086	0	Monos/Mphs	Ethe1
0	1.19978	0.447	0.155	0	Monos/Mphs	Myo9a
0	1.15075	0.453	0.161	0	Monos/Mphs	Crk
0	1.68445	0.399	0.107	0	Monos/Mphs	Elf4
0	1.65274	0.41	0.118	0	Monos/Mphs	Idh1
0	2.27051	0.348	0.056	0	Monos/Mphs	Gmip
0	1.53985	0.416	0.124	0	Monos/Mphs	Cbfb
0	1.00759	0.473	0.181	0	Monos/Mphs	Vdac1
0	1.05725	0.436	0.145	0	Monos/Mphs	Pik3c2a
0	1.46667	0.385	0.094	0	Monos/Mphs	Gm56862
0	2.00219	0.383	0.092	0	Monos/Mphs	Ppp4r1
0	3.08739	0.325	0.034	0	Monos/Mphs	Gla
0	1.46706	0.428	0.137	0	Monos/Mphs	Tnks
0	1.52018	0.418	0.127	0	Monos/Mphs	Pdpk1
0	1.09344	0.45	0.16	0	Monos/Mphs	Rc3h1
0	1.02248	0.459	0.169	0	Monos/Mphs	Cnot6l
0	1.0586	0.447	0.157	0	Monos/Mphs	Atf7ip
0	1.13782	0.448	0.158	0	Monos/Mphs	Ccar1
0	1.81115	0.396	0.106	0	Monos/Mphs	Esyt1
0	1.84331	0.388	0.098	0	Monos/Mphs	Glp2r
0	1.53821	0.403	0.113	0	Monos/Mphs	Septin9
0	1.32656	0.436	0.146	0	Monos/Mphs	Snx18
0	1.24678	0.436	0.146	0	Monos/Mphs	Cdc5l
0	1.68213	0.367	0.077	0	Monos/Mphs	Cpeb2
0	2.66463	0.319	0.029	0	Monos/Mphs	Nfkbid
0	3.18732	0.309	0.019	0	Monos/Mphs	Cysltr1
0	1.67489	0.392	0.103	0	Monos/Mphs	Hmgcl
0	1.05241	0.463	0.174	0	Monos/Mphs	Chmp3
0	1.38838	0.428	0.139	0	Monos/Mphs	Psmd14
0	1.57162	0.41	0.121	0	Monos/Mphs	Cers2
0	1.35257	0.419	0.13	0	Monos/Mphs	Cpt1a
0	2.28563	0.359	0.07	0	Monos/Mphs	Fbxw4
0	1.5543	0.401	0.113	0	Monos/Mphs	Hsd17b11
0	1.51365	0.406	0.118	0	Monos/Mphs	Smarca4
0	1.65754	0.391	0.103	0	Monos/Mphs	Stat6
0	1.0976	0.452	0.164	0	Monos/Mphs	Crebrf
0	1.79403	0.388	0.1	0	Monos/Mphs	Rbfa
0	3.58911	0.297	0.009	0	Monos/Mphs	Fcgr4
0	1.59925	0.417	0.129	0	Monos/Mphs	Usp24
0	1.10183	0.448	0.161	0	Monos/Mphs	Chmp5
0	1.70471	0.374	0.087	0	Monos/Mphs	Limd2
0	1.26062	0.447	0.161	0	Monos/Mphs	Smyd3
0	1.52696	0.441	0.155	0	Monos/Mphs	Itgav
0	1.53407	0.402	0.116	0	Monos/Mphs	Cpeb4
0	1.35226	0.378	0.092	0	Monos/Mphs	Psmb9
0	2.82794	0.306	0.02	0	Monos/Mphs	Dok3
0	1.44476	0.419	0.133	0	Monos/Mphs	Exoc3
0	1.08633	0.452	0.167	0	Monos/Mphs	Sp3
0	1.5011	0.404	0.119	0	Monos/Mphs	Arhgef2
0	1.03924	0.452	0.167	0	Monos/Mphs	U2surp
0	2.40622	0.338	0.053	0	Monos/Mphs	Coro7
0	1.06018	0.444	0.159	0	Monos/Mphs	Glyr1
0	1.80904	0.388	0.103	0	Monos/Mphs	Pcyt1a
0	1.12724	0.44	0.155	0	Monos/Mphs	Mark2
0	2.12639	0.363	0.078	0	Monos/Mphs	Sfmbt1
0	1.03014	0.46	0.176	0	Monos/Mphs	Ube2m
0	1.8124	0.386	0.102	0	Monos/Mphs	Vps35l
0	1.16963	0.436	0.152	0	Monos/Mphs	Cnot2
0	1.07063	0.441	0.157	0	Monos/Mphs	Ppp4r3b
0	1.58373	0.399	0.115	0	Monos/Mphs	Flii
0	1.05632	0.449	0.165	0	Monos/Mphs	Cdk12
0	2.79982	0.3	0.016	0	Monos/Mphs	Cd33
0	1.27673	0.422	0.138	0	Monos/Mphs	Herc2
0	1.43214	0.418	0.134	0	Monos/Mphs	Kidins220
0	1.40096	0.393	0.11	0	Monos/Mphs	Fbxl5
0	1.86822	0.381	0.098	0	Monos/Mphs	Commd4
0	1.18758	0.429	0.146	0	Monos/Mphs	Ranbp9
0	1.82312	0.318	0.035	0	Monos/Mphs	Sla
0	1.11117	0.444	0.161	0	Monos/Mphs	Stk38
0	1.95205	0.353	0.07	0	Monos/Mphs	Neu1
0	1.79194	0.406	0.124	0	Monos/Mphs	Zfp704
0	1.44945	0.437	0.155	0	Monos/Mphs	Por
0	1.76272	0.314	0.032	0	Monos/Mphs	Plbd1
0	2.66176	0.337	0.055	0	Monos/Mphs	1700017B05Rik
0	1.72422	0.396	0.114	0	Monos/Mphs	Glb1
0	1.27953	0.428	0.146	0	Monos/Mphs	Pold4
0	1.61252	0.346	0.064	0	Monos/Mphs	Ggta1
0	1.48987	0.407	0.125	0	Monos/Mphs	Mlxip
0	3.17015	0.305	0.023	0	Monos/Mphs	Rasa4
0	1.36839	0.411	0.129	0	Monos/Mphs	Snapc5
0	2.17595	0.353	0.071	0	Monos/Mphs	Dcxr
0	2.15809	0.426	0.145	0	Monos/Mphs	Cfh
0	1.11058	0.436	0.155	0	Monos/Mphs	Arnt
0	1.78898	0.377	0.096	0	Monos/Mphs	Tgs1
0	1.2146	0.432	0.151	0	Monos/Mphs	Dock7
0	1.61219	0.39	0.109	0	Monos/Mphs	Szrd1
0	1.65857	0.399	0.118	0	Monos/Mphs	Far1
0	1.25134	0.427	0.146	0	Monos/Mphs	Psmd13
0	1.12263	0.427	0.146	0	Monos/Mphs	Atp13a3
0	1.38661	0.407	0.126	0	Monos/Mphs	Arih2
0	2.01995	0.366	0.085	0	Monos/Mphs	Ocrl
0	1.51311	0.395	0.115	0	Monos/Mphs	Cdk9
0	1.07357	0.431	0.151	0	Monos/Mphs	Tlk1
0	1.57247	0.377	0.097	0	Monos/Mphs	Bcl2l1
0	1.45434	0.375	0.095	0	Monos/Mphs	Xylt1
0	3.37961	0.321	0.041	0	Monos/Mphs	Hpgd
0	1.07019	0.394	0.114	0	Monos/Mphs	Ern1
0	3.00411	0.316	0.036	0	Monos/Mphs	Slc26a11
0	1.02234	0.452	0.172	0	Monos/Mphs	Snw1
0	1.6852	0.371	0.091	0	Monos/Mphs	Evl
0	2.35926	0.314	0.034	0	Monos/Mphs	H2-DMb1
0	1.2251	0.393	0.113	0	Monos/Mphs	Nt5c2
0	2.04883	0.363	0.083	0	Monos/Mphs	Hycc1
0	2.10588	0.345	0.065	0	Monos/Mphs	Tgif1
0	1.59703	0.39	0.111	0	Monos/Mphs	Atp6v1h
0	1.07552	0.441	0.162	0	Monos/Mphs	Gatad2b
0	1.10289	0.438	0.159	0	Monos/Mphs	Hadha
0	1.60531	0.37	0.091	0	Monos/Mphs	Sbno2
0	2.61877	0.32	0.041	0	Monos/Mphs	Ftl1-ps1
0	1.58683	0.389	0.11	0	Monos/Mphs	Trappc8
0	1.30138	0.416	0.137	0	Monos/Mphs	Creb1
0	1.34496	0.419	0.14	0	Monos/Mphs	Kxd1
0	1.06875	0.438	0.16	0	Monos/Mphs	Rsf1
0	1.01651	0.432	0.154	0	Monos/Mphs	Usp3
0	1.48463	0.396	0.118	0	Monos/Mphs	Xpo1
0	1.59838	0.397	0.119	0	Monos/Mphs	Mgat1
0	1.15392	0.437	0.16	0	Monos/Mphs	Psmb7
0	1.11233	0.372	0.095	0	Monos/Mphs	Fry
0	1.53258	0.401	0.124	0	Monos/Mphs	Specc1l
0	1.6835	0.372	0.095	0	Monos/Mphs	Mtmr6
0	3.67268	0.289	0.012	0	Monos/Mphs	Lyl1
0	1.37219	0.407	0.13	0	Monos/Mphs	Arf3
0	1.92339	0.357	0.08	0	Monos/Mphs	Mospd2
0	1.174	0.374	0.098	0	Monos/Mphs	Mknk1
0	1.27568	0.395	0.119	0	Monos/Mphs	Plod1
0	1.90109	0.371	0.095	0	Monos/Mphs	Htt
0	1.36028	0.399	0.123	0	Monos/Mphs	Rptor
0	2.58463	0.332	0.056	0	Monos/Mphs	Mtr
0	1.25156	0.416	0.14	0	Monos/Mphs	Dhx9
0	1.91039	0.34	0.065	0	Monos/Mphs	Pfkfb3
0	1.02917	0.431	0.156	0	Monos/Mphs	Rsbn1l
0	1.2565	0.428	0.153	0	Monos/Mphs	Tmem165
0	1.14482	0.421	0.146	0	Monos/Mphs	Ep400
0	1.04407	0.436	0.161	0	Monos/Mphs	Baz1b
0	1.70066	0.381	0.106	0	Monos/Mphs	Smim30
0	2.59996	0.32	0.045	0	Monos/Mphs	Mapkapk3
0	1.56595	0.385	0.11	0	Monos/Mphs	Nin
0	1.34067	0.405	0.13	0	Monos/Mphs	Eif2s1
0	1.30187	0.405	0.13	0	Monos/Mphs	Tcf20
0	1.27115	0.411	0.136	0	Monos/Mphs	Frg1
0	1.26206	0.412	0.137	0	Monos/Mphs	Hnrnph2
0	2.18663	0.343	0.069	0	Monos/Mphs	Arhgef10l
0	1.01838	0.489	0.215	0	Monos/Mphs	Tmem176b
0	1.07168	0.427	0.153	0	Monos/Mphs	Hnrnpul1
0	1.51385	0.4	0.126	0	Monos/Mphs	Micu1
0	2.91208	0.316	0.042	0	Monos/Mphs	Tnfsf13
0	1.71748	0.379	0.105	0	Monos/Mphs	Mafg
0	2.17514	0.336	0.062	0	Monos/Mphs	Irak4
0	2.22822	0.307	0.033	0	Monos/Mphs	Klhl6
0	2.21277	0.359	0.085	0	Monos/Mphs	Niban2
0	1.99254	0.359	0.085	0	Monos/Mphs	Mapk6
0	1.0423	0.709	0.435	0	Monos/Mphs	Ctsl
0	1.77593	0.355	0.081	0	Monos/Mphs	Smim29
0	4.25723	0.285	0.011	0	Monos/Mphs	Arhgap19
0	1.03796	0.435	0.162	0	Monos/Mphs	Dennd1b
0	1.92467	0.376	0.103	0	Monos/Mphs	Mfhas1
0	1.07711	0.434	0.161	0	Monos/Mphs	Mbtd1
0	1.07212	0.436	0.163	0	Monos/Mphs	Npepps
0	3.7195	0.295	0.022	0	Monos/Mphs	Sh2b2
0	2.83704	0.291	0.018	0	Monos/Mphs	Gm34084
0	2.91568	0.305	0.033	0	Monos/Mphs	Plekhb2
0	2.20116	0.327	0.055	0	Monos/Mphs	Nuak2
0	1.13319	0.422	0.15	0	Monos/Mphs	Cacybp
0	1.77003	0.373	0.101	0	Monos/Mphs	Rab3gap2
0	1.12192	0.423	0.151	0	Monos/Mphs	Trpc4ap
0	2.12884	0.339	0.067	0	Monos/Mphs	AU020206
0	1.21036	0.419	0.147	0	Monos/Mphs	Zfp652
0	2.02481	0.36	0.088	0	Monos/Mphs	Rcbtb2
0	1.88228	0.371	0.099	0	Monos/Mphs	Zfp516
0	3.23218	0.288	0.016	0	Monos/Mphs	A630001G21Rik
0	1.42018	0.389	0.118	0	Monos/Mphs	Map7d1
0	1.08401	0.428	0.157	0	Monos/Mphs	Colgalt1
0	1.31032	0.4	0.129	0	Monos/Mphs	Sik2
0	1.3776	0.397	0.126	0	Monos/Mphs	Slc25a11
0	1.25424	0.381	0.11	0	Monos/Mphs	Ets2
0	1.1523	0.42	0.149	0	Monos/Mphs	Mcts1
0	4.26124	0.282	0.011	0	Monos/Mphs	Serpinb8
0	1.72465	0.369	0.099	0	Monos/Mphs	Rngtt
0	1.50459	0.388	0.118	0	Monos/Mphs	Stx12
0	1.6706	0.367	0.097	0	Monos/Mphs	Exoc2
0	2.50981	0.29	0.02	0	Monos/Mphs	Pkib
0	2.35362	0.297	0.027	0	Monos/Mphs	Fgd3
0	1.30155	0.422	0.153	0	Monos/Mphs	Pea15a
0	2.4727	0.322	0.053	0	Monos/Mphs	Rgs19
0	1.0472	0.429	0.16	0	Monos/Mphs	Pik3ca
0	2.91527	0.31	0.041	0	Monos/Mphs	Slc35f6
0	2.32187	0.318	0.049	0	Monos/Mphs	Slc8b1
0	1.38206	0.394	0.125	0	Monos/Mphs	Mvp
0	1.90797	0.334	0.065	0	Monos/Mphs	Dusp6
0	1.59001	0.375	0.106	0	Monos/Mphs	Dbnl
0	1.0988	0.428	0.159	0	Monos/Mphs	Txn2
0	2.4418	0.302	0.033	0	Monos/Mphs	Cd80
0	2.17606	0.347	0.078	0	Monos/Mphs	Camkk2
0	1.00523	0.431	0.163	0	Monos/Mphs	Selenot
0	1.4451	0.387	0.119	0	Monos/Mphs	Ube2q1
0	1.41133	0.392	0.124	0	Monos/Mphs	Lamtor3
0	1.65071	0.36	0.092	0	Monos/Mphs	Ankrd13a
0	1.37806	0.388	0.12	0	Monos/Mphs	Rmnd5a
0	1.56022	0.371	0.103	0	Monos/Mphs	Furin
0	1.25645	0.401	0.133	0	Monos/Mphs	Swap70
0	1.23454	0.401	0.133	0	Monos/Mphs	Zzef1
0	1.73208	0.355	0.087	0	Monos/Mphs	Fez2
0	2.33401	0.309	0.042	0	Monos/Mphs	Gsap
0	1.42201	0.379	0.112	0	Monos/Mphs	Cmtm3
0	2.01842	0.32	0.053	0	Monos/Mphs	Eepd1
0	2.83928	0.303	0.036	0	Monos/Mphs	Ednrb
0	1.14563	0.413	0.146	0	Monos/Mphs	Tmed7
0	1.11377	0.407	0.14	0	Monos/Mphs	Sesn1
0	2.12245	0.34	0.074	0	Monos/Mphs	Tpcn1
0	1.66007	0.363	0.097	0	Monos/Mphs	Cyb5r4
0	3.01681	0.303	0.037	0	Monos/Mphs	Ccrl2
0	1.71719	0.353	0.087	0	Monos/Mphs	Cmtm6
0	1.08868	0.412	0.146	0	Monos/Mphs	Cog5
0	1.14363	0.409	0.143	0	Monos/Mphs	Ddx46
0	1.15177	0.397	0.131	0	Monos/Mphs	Tubb6
0	3.18039	0.279	0.014	0	Monos/Mphs	Bst1
0	1.11292	0.41	0.145	0	Monos/Mphs	Ip6k1
0	1.12957	0.412	0.147	0	Monos/Mphs	Eif4ebp2
0	1.2197	0.406	0.141	0	Monos/Mphs	Lsm12
0	1.25996	0.402	0.137	0	Monos/Mphs	Nt5c
0	1.96592	0.336	0.071	0	Monos/Mphs	Atxn3
0	1.09182	0.536	0.271	0	Monos/Mphs	Serpinb6a
0	1.78699	0.356	0.091	0	Monos/Mphs	Wdr7
0	1.09894	0.412	0.147	0	Monos/Mphs	Mrpl43
0	2.27832	0.333	0.068	0	Monos/Mphs	Tfe3
0	1.62188	0.377	0.112	0	Monos/Mphs	Atp11c
0	3.70251	0.284	0.019	0	Monos/Mphs	E230029C05Rik
0	3.99503	0.289	0.024	0	Monos/Mphs	Cx3cr1
0	1.56137	0.367	0.103	0	Monos/Mphs	Secisbp2l
0	1.12816	0.411	0.147	0	Monos/Mphs	Tiparp
0	1.80459	0.342	0.078	0	Monos/Mphs	Mob3b
0	2.21431	0.328	0.064	0	Monos/Mphs	Rnf141
0	1.06252	0.409	0.145	0	Monos/Mphs	Leprotl1
0	1.21558	0.394	0.13	0	Monos/Mphs	Ap1g1
0	1.47398	0.378	0.114	0	Monos/Mphs	Ap3d1
0	3.78261	0.271	0.007	0	Monos/Mphs	Hk3
0	1.38172	0.39	0.126	0	Monos/Mphs	Ebp
0	1.07438	0.42	0.156	0	Monos/Mphs	Uba1
0	2.62116	0.283	0.019	0	Monos/Mphs	Rasgrp4
0	1.12677	0.41	0.147	0	Monos/Mphs	Dhx15
0	1.61047	0.373	0.11	0	Monos/Mphs	Trafd1
0	3.01922	0.279	0.016	0	Monos/Mphs	Nlrp3
0	1.06804	0.411	0.148	0	Monos/Mphs	Cdkal1
0	1.64939	0.367	0.104	0	Monos/Mphs	Impact
0	3.28395	0.287	0.024	0	Monos/Mphs	Disc1
0	1.40326	0.386	0.124	0	Monos/Mphs	Ptpa
0	1.25614	0.412	0.15	0	Monos/Mphs	Sdc4
0	1.86362	0.352	0.09	0	Monos/Mphs	Hivep3
0	1.90781	0.324	0.062	0	Monos/Mphs	Fuca2
0	1.59776	0.363	0.101	0	Monos/Mphs	Yeats4
0	3.45846	0.275	0.013	0	Monos/Mphs	Nlrp1b
0	1.02557	0.427	0.165	0	Monos/Mphs	Atf7
0	1.27095	0.299	0.037	0	Monos/Mphs	Samsn1
0	1.04057	0.347	0.085	0	Monos/Mphs	Fam107b
0	1.34321	0.383	0.122	0	Monos/Mphs	Cdc42se1
0	1.21114	0.402	0.141	0	Monos/Mphs	Immt
0	1.29813	0.385	0.124	0	Monos/Mphs	Pet100
0	1.06136	0.416	0.155	0	Monos/Mphs	Mrpl34
0	1.16914	0.398	0.137	0	Monos/Mphs	Vps54
0	1.31222	0.391	0.13	0	Monos/Mphs	Psmc1
0	1.48102	0.384	0.123	0	Monos/Mphs	Twf1
0	1.54047	0.362	0.101	0	Monos/Mphs	Tmem179b
0	2.05508	0.3	0.04	0	Monos/Mphs	Macir
0	1.12366	0.402	0.142	0	Monos/Mphs	Sdhc
0	1.14963	0.397	0.137	0	Monos/Mphs	Acbd5
0	1.68399	0.355	0.095	0	Monos/Mphs	Slc31a1
0	1.04897	0.417	0.157	0	Monos/Mphs	Tex261
0	1.0802	0.403	0.143	0	Monos/Mphs	Tmem135
0	2.17355	0.31	0.05	0	Monos/Mphs	Cln3
0	1.52184	0.37	0.11	0	Monos/Mphs	Mcmbp
0	1.07528	0.406	0.146	0	Monos/Mphs	Eif1b
0	6.91757	0.272	0.012	0	Monos/Mphs	Arg1
0	1.47795	0.369	0.109	0	Monos/Mphs	Psen1
0	1.26486	0.394	0.134	0	Monos/Mphs	Rcor1
0	1.25225	0.38	0.12	0	Monos/Mphs	Tubb2a
0	2.28558	0.317	0.057	0	Monos/Mphs	Wdr41
0	2.16627	0.356	0.096	0	Monos/Mphs	H2-Aa
0	1.31531	0.387	0.128	0	Monos/Mphs	Snx17
0	1.51953	0.378	0.119	0	Monos/Mphs	Nagk
0	1.88573	0.309	0.05	0	Monos/Mphs	Dmxl2
0	1.29854	0.394	0.135	0	Monos/Mphs	Atp2c1
0	1.1521	0.405	0.146	0	Monos/Mphs	Trak1
0	1.50814	0.377	0.118	0	Monos/Mphs	Trappc1
0	1.14706	0.394	0.135	0	Monos/Mphs	Ubac2
0	2.19433	0.32	0.061	0	Monos/Mphs	Map3k8
0	1.25959	0.392	0.133	0	Monos/Mphs	Plgrkt
0	2.42579	0.315	0.057	0	Monos/Mphs	Nfxl1
0	1.16227	0.394	0.136	0	Monos/Mphs	Mrps18c
0	3.51852	0.269	0.011	0	Monos/Mphs	Gm57204
0	1.35888	0.382	0.124	0	Monos/Mphs	Plekhj1
0	2.02741	0.352	0.094	0	Monos/Mphs	H2-Ab1
0	2.60319	0.293	0.036	0	Monos/Mphs	Trim14
0	1.12235	0.395	0.138	0	Monos/Mphs	Prdm2
0	1.22209	0.393	0.136	0	Monos/Mphs	Tnpo3
0	3.75607	0.273	0.016	0	Monos/Mphs	Adam8
0	1.22014	0.39	0.133	0	Monos/Mphs	Cpsf6
0	1.29572	0.37	0.113	0	Monos/Mphs	Wtap
0	1.02223	0.413	0.156	0	Monos/Mphs	Antkmt
0	2.53444	0.283	0.026	0	Monos/Mphs	Trpv2
0	1.19684	0.376	0.12	0	Monos/Mphs	Adipor2
0	2.30314	0.308	0.052	0	Monos/Mphs	Mtmr10
0	2.52016	0.307	0.051	0	Monos/Mphs	Slc45a4
0	1.13323	0.362	0.106	0	Monos/Mphs	Ezr
0	1.49848	0.353	0.097	0	Monos/Mphs	Kdm3b
0	1.40889	0.37	0.114	0	Monos/Mphs	Zfp608
0	1.2624	0.381	0.125	0	Monos/Mphs	Bbip1
0	1.28723	0.384	0.128	0	Monos/Mphs	Zfx
0	1.09564	0.398	0.143	0	Monos/Mphs	Ola1
0	1.39696	0.362	0.107	0	Monos/Mphs	Pcna
0	1.28364	0.382	0.127	0	Monos/Mphs	Akirin2
0	1.29704	0.381	0.126	0	Monos/Mphs	Utp3
0	2.05352	0.309	0.054	0	Monos/Mphs	Sipa1l2
0	1.02562	0.41	0.155	0	Monos/Mphs	Sumo3
0	1.31853	0.365	0.111	0	Monos/Mphs	Tpst2
0	1.54145	0.366	0.112	0	Monos/Mphs	Gmfb
0	1.12491	0.387	0.133	0	Monos/Mphs	Chd1
0	1.71013	0.346	0.092	0	Monos/Mphs	Cnpy3
0	1.35331	0.367	0.114	0	Monos/Mphs	Api5
0	1.45035	0.355	0.102	0	Monos/Mphs	Rnf38
0	1.20923	0.381	0.128	0	Monos/Mphs	Ube2j2
0	1.19077	0.383	0.13	0	Monos/Mphs	Fosl2
0	1.08415	0.392	0.139	0	Monos/Mphs	Rab8a
0	1.80118	0.334	0.081	0	Monos/Mphs	Piezo1
0	1.14121	0.409	0.156	0	Monos/Mphs	Rtcb
0	1.64325	0.351	0.098	0	Monos/Mphs	Lgals8
0	1.11213	0.397	0.144	0	Monos/Mphs	Aco2
0	1.16044	0.417	0.164	0	Monos/Mphs	Trerf1
0	1.00536	0.409	0.156	0	Monos/Mphs	Naa12
0	1.8554	0.331	0.079	0	Monos/Mphs	Aldh9a1
0	1.96719	0.324	0.072	0	Monos/Mphs	Brox
0	2.40886	0.32	0.068	0	Monos/Mphs	Epb41l1
0	1.32694	0.372	0.12	0	Monos/Mphs	Naa15
0	1.42766	0.366	0.114	0	Monos/Mphs	Atg5
0	2.49786	0.285	0.033	0	Monos/Mphs	ENSMUSG00000121485
0	1.01898	0.406	0.154	0	Monos/Mphs	Slmap
0	1.26076	0.372	0.12	0	Monos/Mphs	Tbc1d23
0	1.57952	0.346	0.094	0	Monos/Mphs	Ppard
0	3.81432	0.26	0.009	0	Monos/Mphs	Ly9
0	1.55217	0.359	0.108	0	Monos/Mphs	Klhl9
0	2.22936	0.296	0.045	0	Monos/Mphs	Lrch4
0	1.39033	0.353	0.102	0	Monos/Mphs	Mknk2
0	1.65772	0.41	0.159	0	Monos/Mphs	Arhgef3
0	1.05156	0.407	0.156	0	Monos/Mphs	Nr4a1
0	1.09656	0.393	0.142	0	Monos/Mphs	Ilrun
0	1.37433	0.366	0.115	0	Monos/Mphs	Bscl2
0	3.81492	0.262	0.012	0	Monos/Mphs	Gpr160
0	1.27296	0.391	0.141	0	Monos/Mphs	Fam168a
0	1.23527	0.368	0.118	0	Monos/Mphs	Cdk19
0	1.43527	0.355	0.105	0	Monos/Mphs	Baz2a
0	2.63828	0.295	0.045	0	Monos/Mphs	Arhgap39
0	1.77738	0.328	0.079	0	Monos/Mphs	Tuba1c
0	4.55194	0.288	0.039	0	Monos/Mphs	Gpnmb
0	2.79447	0.278	0.03	0	Monos/Mphs	Aph1c
0	2.3589	0.277	0.029	0	Monos/Mphs	Glipr1
0	2.09764	0.274	0.026	0	Monos/Mphs	Gpr183
0	1.24304	0.381	0.133	0	Monos/Mphs	Ccm2
0	1.0134	0.479	0.231	0	Monos/Mphs	Mir99ahg
0	1.04794	0.393	0.146	0	Monos/Mphs	Txndc9
0	1.15418	0.383	0.136	0	Monos/Mphs	Pcbd2
0	1.95611	0.341	0.095	0	Monos/Mphs	Abcc1
0	1.14446	0.391	0.145	0	Monos/Mphs	Mrpl28
0	1.01164	0.393	0.147	0	Monos/Mphs	Dctn4
0	1.37766	0.379	0.133	0	Monos/Mphs	Agfg1
0	3.29925	0.26	0.014	0	Monos/Mphs	Pik3r6
0	1.24851	0.361	0.115	0	Monos/Mphs	Hmbox1
0	1.87173	0.325	0.079	0	Monos/Mphs	Trim8
0	1.14412	0.373	0.127	0	Monos/Mphs	Kdm6a
0	1.43595	0.351	0.105	0	Monos/Mphs	Fam50a
0	1.05981	0.398	0.153	0	Monos/Mphs	Efr3a
0	2.09996	0.271	0.026	0	Monos/Mphs	Gcnt1
0	1.21319	0.378	0.133	0	Monos/Mphs	Eif4e
0	1.38712	0.356	0.111	0	Monos/Mphs	Clptm1
0	1.93546	0.318	0.073	0	Monos/Mphs	Washc5
0	1.1008	0.381	0.136	0	Monos/Mphs	Usp7
0	2.66387	0.283	0.038	0	Monos/Mphs	Sap30
0	1.57034	0.338	0.094	0	Monos/Mphs	Eloa
0	1.02165	0.391	0.147	0	Monos/Mphs	Snrpc
0	1.22384	0.371	0.127	0	Monos/Mphs	Znhit1
0	1.8778	0.314	0.07	0	Monos/Mphs	Slco2b1
0	1.20441	0.377	0.133	0	Monos/Mphs	Csnk2a2
0	1.38042	0.36	0.116	0	Monos/Mphs	Cdc40
0	1.38891	0.353	0.109	0	Monos/Mphs	0610010K14Rik
0	1.09776	0.379	0.135	0	Monos/Mphs	Zc3h7a
0	1.34526	0.365	0.121	0	Monos/Mphs	Igbp1
0	1.04433	0.388	0.145	0	Monos/Mphs	Adh5
0	1.79083	0.332	0.089	0	Monos/Mphs	Ncoa4
0	3.00524	0.263	0.02	0	Monos/Mphs	Ms4a4c
0	1.8625	0.328	0.085	0	Monos/Mphs	Slc23a2
0	1.31963	0.359	0.116	0	Monos/Mphs	Ncoa6
0	1.31752	0.356	0.113	0	Monos/Mphs	Wbp11
0	1.37633	0.356	0.113	0	Monos/Mphs	Dpp8
0	1.34804	0.363	0.12	0	Monos/Mphs	Nus1
0	1.31035	0.357	0.114	0	Monos/Mphs	Mylip
0	1.36723	0.357	0.114	0	Monos/Mphs	Kpna3
0	1.27072	0.378	0.135	0	Monos/Mphs	Tmem65
0	1.25093	0.359	0.116	0	Monos/Mphs	Pacs1
0	1.44309	0.349	0.107	0	Monos/Mphs	Commd7
0	2.3941	0.306	0.064	0	Monos/Mphs	Fam219a
0	1.74095	0.291	0.049	0	Monos/Mphs	Stxbp2
0	1.30176	0.347	0.105	0	Monos/Mphs	Galnt7
0	1.88981	0.317	0.075	0	Monos/Mphs	Slc17a5
0	1.08786	0.371	0.129	0	Monos/Mphs	Nemf
0	1.11211	0.371	0.129	0	Monos/Mphs	Mideas
0	2.05204	0.306	0.064	0	Monos/Mphs	Mtm1
0	1.24337	0.353	0.111	0	Monos/Mphs	Acsl4
0	2.3704	0.388	0.147	0	Monos/Mphs	Thbs1
0	1.77006	0.328	0.087	0	Monos/Mphs	Rabgef1
0	1.47263	0.34	0.099	0	Monos/Mphs	Rybp
0	1.47734	0.332	0.091	0	Monos/Mphs	Xpo6
0	3.73767	0.26	0.019	0	Monos/Mphs	Gas2l3
0	1.39344	0.356	0.115	0	Monos/Mphs	Naa20
0	1.94378	0.293	0.052	0	Monos/Mphs	N4bp2l1
0	1.10193	0.376	0.135	0	Monos/Mphs	Lsm14a
0	1.2796	0.351	0.11	0	Monos/Mphs	Cib1
0	2.0846	0.314	0.073	0	Monos/Mphs	Ranbp10
0	1.45913	0.343	0.103	0	Monos/Mphs	Vcpip1
0	1.49115	0.342	0.102	0	Monos/Mphs	Hpf1
0	3.13832	0.258	0.018	0	Monos/Mphs	Casp1
0	1.02248	0.375	0.135	0	Monos/Mphs	Cdk11b
0	1.33285	0.348	0.108	0	Monos/Mphs	Dnajc2
0	1.43226	0.342	0.103	0	Monos/Mphs	Tox4
0	1.36998	0.328	0.089	0	Monos/Mphs	Nfatc1
0	1.63123	0.309	0.07	0	Monos/Mphs	Mvb12b
0	5.07967	0.243	0.004	0	Monos/Mphs	Gm31223
0	1.20581	0.358	0.119	0	Monos/Mphs	1810009A15Rik
0	1.75398	0.33	0.092	0	Monos/Mphs	Commd10
0	1.09959	0.376	0.138	0	Monos/Mphs	Tm9sf4
0	1.19861	0.356	0.118	0	Monos/Mphs	Gatad2a
0	1.36717	0.363	0.125	0	Monos/Mphs	Tbc1d9b
0	1.3386	0.352	0.114	0	Monos/Mphs	Mta3
0	2.15611	0.26	0.023	0	Monos/Mphs	Themis2
0	1.49508	0.33	0.093	0	Monos/Mphs	Ppp4c
0	2.01601	0.311	0.074	0	Monos/Mphs	Gyg
0	1.26483	0.357	0.12	0	Monos/Mphs	Aph1a
0	1.15606	0.372	0.135	0	Monos/Mphs	Sec24b
0	1.08334	0.372	0.135	0	Monos/Mphs	Trappc4
0	1.0929	0.372	0.135	0	Monos/Mphs	Stat5b
0	1.05936	0.376	0.139	0	Monos/Mphs	Ddx42
0	1.30719	0.348	0.111	0	Monos/Mphs	Marf1
0	1.25178	0.352	0.115	0	Monos/Mphs	Safb2
0	3.188	0.266	0.03	0	Monos/Mphs	Ccl4
0	1.77238	0.327	0.091	0	Monos/Mphs	Pacs2
0	1.03521	0.379	0.143	0	Monos/Mphs	Dpysl2
0	1.32935	0.432	0.196	0	Monos/Mphs	Fn1
0	1.24503	0.359	0.123	0	Monos/Mphs	Nrf1
0	1.32468	0.349	0.113	0	Monos/Mphs	Dync1li1
0	1.07015	0.372	0.136	0	Monos/Mphs	Ccnt1
0	1.48398	0.338	0.103	0	Monos/Mphs	Nasp
0	1.21799	0.343	0.108	0	Monos/Mphs	Slc25a36
0	1.28352	0.339	0.104	0	Monos/Mphs	Wbp2
0	1.28051	0.34	0.105	0	Monos/Mphs	Mgrn1
0	1.0926	0.379	0.144	0	Monos/Mphs	Ttc14
0	1.49825	0.33	0.095	0	Monos/Mphs	Gripap1
0	1.28805	0.351	0.116	0	Monos/Mphs	Sestd1
0	6.33324	0.237	0.002	0	Monos/Mphs	Nxpe5
0	1.31981	0.345	0.11	0	Monos/Mphs	Rab4b
0	1.22715	0.349	0.114	0	Monos/Mphs	Bub3
0	1.31087	0.341	0.107	0	Monos/Mphs	Med8
0	1.35401	0.342	0.108	0	Monos/Mphs	Ccz1
0	1.94747	0.256	0.022	0	Monos/Mphs	Hcst
0	1.0501	0.39	0.156	0	Monos/Mphs	Cpd
0	1.58527	0.327	0.093	0	Monos/Mphs	Slc38a9
0	3.02805	0.269	0.035	0	Monos/Mphs	Lrp12
0	1.05376	0.369	0.135	0	Monos/Mphs	Tardbp
0	1.31906	0.352	0.118	0	Monos/Mphs	Prr14l
0	5.28449	0.243	0.009	0	Monos/Mphs	Ccl24
0	2.48345	0.247	0.013	0	Monos/Mphs	Pilra
0	1.00003	0.368	0.134	0	Monos/Mphs	Polr2k
0	2.0707	0.285	0.051	0	Monos/Mphs	Mroh1
0	1.90976	0.293	0.059	0	Monos/Mphs	Shtn1
0	2.49467	0.257	0.024	0	Monos/Mphs	Slamf7
0	1.70505	0.302	0.069	0	Monos/Mphs	Pip5k1c
0	1.25527	0.352	0.119	0	Monos/Mphs	Rap2a
0	1.06521	0.37	0.137	0	Monos/Mphs	Samm50
0	1.01395	0.372	0.139	0	Monos/Mphs	Rpl7l1
0	5.24281	0.235	0.002	0	Monos/Mphs	Ms4a14
0	1.54093	0.312	0.079	0	Monos/Mphs	Ints6l
0	1.16332	0.343	0.111	0	Monos/Mphs	Arhgef1
0	1.41123	0.338	0.106	0	Monos/Mphs	Smad2
0	2.50068	0.272	0.04	0	Monos/Mphs	Slc15a4
0	1.51829	0.326	0.094	0	Monos/Mphs	Eed
0	2.71011	0.265	0.033	0	Monos/Mphs	Fgd6
0	3.49813	0.244	0.012	0	Monos/Mphs	Rgs18
0	1.86176	0.29	0.058	0	Monos/Mphs	Manba
0	1.65912	0.304	0.072	0	Monos/Mphs	Tmem243
0	1.33013	0.346	0.114	0	Monos/Mphs	Kif13a
0	4.87143	0.235	0.003	0	Monos/Mphs	Tlr8
0	1.41343	0.336	0.105	0	Monos/Mphs	Ensa
0	1.48862	0.334	0.103	0	Monos/Mphs	Ctps2
0	4.93467	0.234	0.003	0	Monos/Mphs	Vis1
0	1.33333	0.329	0.098	0	Monos/Mphs	Map3k14
0	1.23962	0.355	0.124	0	Monos/Mphs	Dennd6a
0	1.10616	0.356	0.125	0	Monos/Mphs	Chd8
0	1.02066	0.366	0.135	0	Monos/Mphs	Stk24
0	1.39676	0.367	0.136	0	Monos/Mphs	Mpp7
0	1.10757	0.355	0.124	0	Monos/Mphs	Eif2s3y
0	2.28459	0.277	0.047	0	Monos/Mphs	Hps3
0	1.38471	0.334	0.104	0	Monos/Mphs	Map2k1
0	1.44798	0.336	0.106	0	Monos/Mphs	Smim15
0	1.40183	0.338	0.108	0	Monos/Mphs	Pibf1
0	1.23843	0.259	0.029	0	Monos/Mphs	Fgr
0	2.43185	0.271	0.041	0	Monos/Mphs	Plekhm1
0	1.45884	0.327	0.097	0	Monos/Mphs	Psmg4
0	1.00793	0.371	0.141	0	Monos/Mphs	Pxk
0	1.59051	0.329	0.099	0	Monos/Mphs	Hnrnpll
0	1.15357	0.349	0.119	0	Monos/Mphs	BC005624
0	1.07649	0.36	0.13	0	Monos/Mphs	Tsg101
0	1.60756	0.305	0.075	0	Monos/Mphs	Tom1
0	1.92409	0.288	0.058	0	Monos/Mphs	Cklf
0	1.0611	0.359	0.129	0	Monos/Mphs	Wbp4
0	4.21308	0.238	0.008	0	Monos/Mphs	Gpr34
0	1.37117	0.332	0.103	0	Monos/Mphs	Phc2
0	1.97438	0.279	0.05	0	Monos/Mphs	Gpr146
0	1.46994	0.341	0.112	0	Monos/Mphs	Atg10
0	1.36226	0.327	0.098	0	Monos/Mphs	Bmt2
0	1.43233	0.322	0.093	0	Monos/Mphs	Foxn2
0	1.19991	0.349	0.12	0	Monos/Mphs	4933434E20Rik
0	2.38282	0.283	0.054	0	Monos/Mphs	Fblim1
0	1.93765	0.29	0.061	0	Monos/Mphs	Vps50
0	1.02774	0.361	0.132	0	Monos/Mphs	Map2k4
0	1.21598	0.353	0.124	0	Monos/Mphs	Pi4ka
0	1.26659	0.342	0.114	0	Monos/Mphs	Ap1s1
0	2.46829	0.279	0.051	0	Monos/Mphs	Paox
0	3.02295	0.252	0.024	0	Monos/Mphs	Arid3a
0	2.66782	0.265	0.037	0	Monos/Mphs	Slc36a1
0	1.03993	0.371	0.143	0	Monos/Mphs	Tasor
0	1.57956	0.325	0.097	0	Monos/Mphs	R3hcc1l
0	1.85281	0.3	0.072	0	Monos/Mphs	Tmem192
0	1.06707	0.365	0.137	0	Monos/Mphs	Map2k5
0	1.11381	0.35	0.122	0	Monos/Mphs	Ahsa1
0	1.17099	0.346	0.118	0	Monos/Mphs	Mrps36
0	1.19111	0.339	0.112	0	Monos/Mphs	Znrf1
0	1.23504	0.341	0.114	0	Monos/Mphs	Cmc1
0	2.39025	0.25	0.023	0	Monos/Mphs	Ifi209
0	1.00841	0.368	0.141	0	Monos/Mphs	Sdccag8
0	1.03668	0.355	0.128	0	Monos/Mphs	Uggt1
0	1.89413	0.288	0.061	0	Monos/Mphs	Plekhf2
0	1.16265	0.345	0.118	0	Monos/Mphs	Usp48
0	3.59446	0.241	0.014	0	Monos/Mphs	Ctla2b
0	1.41155	0.333	0.107	0	Monos/Mphs	Anp32e
0	1.40638	0.315	0.089	0	Monos/Mphs	Gtf2a1
0	2.48951	0.267	0.041	0	Monos/Mphs	Sh3bp1
0	1.53131	0.319	0.093	0	Monos/Mphs	Adcy9
0	2.03683	0.317	0.091	0	Monos/Mphs	H2-Eb1
0	1.53337	0.302	0.076	0	Monos/Mphs	Sp140
0	1.09274	0.349	0.123	0	Monos/Mphs	Cat
0	1.19385	0.352	0.126	0	Monos/Mphs	Yipf1
0	1.1906	0.351	0.125	0	Monos/Mphs	Slc10a7
0	1.14505	0.345	0.119	0	Monos/Mphs	Sdhd
0	1.00966	0.36	0.134	0	Monos/Mphs	Polr2g
0	2.10376	0.281	0.056	0	Monos/Mphs	Arrb1
0	2.50479	0.269	0.044	0	Monos/Mphs	Glrx
0	1.6695	0.313	0.088	0	Monos/Mphs	Zfp703
0	1.0007	0.369	0.144	0	Monos/Mphs	Helz
0	1.83229	0.29	0.065	0	Monos/Mphs	Ppp6r1
0	1.0215	0.36	0.135	0	Monos/Mphs	Smarcc1
0	1.13009	0.349	0.124	0	Monos/Mphs	Prpf8
0	1.14057	0.353	0.128	0	Monos/Mphs	Rad21
0	1.15191	0.336	0.112	0	Monos/Mphs	Stat1
0	1.26561	0.336	0.112	0	Monos/Mphs	Trappc3
0	2.00112	0.28	0.056	0	Monos/Mphs	Ttyh3
0	1.18942	0.342	0.118	0	Monos/Mphs	Nfu1
0	2.57663	0.28	0.056	0	Monos/Mphs	Ddx60
0	1.4657	0.319	0.095	0	Monos/Mphs	Plbd2
0	1.32429	0.323	0.099	0	Monos/Mphs	Nrbf2
0	1.07788	0.35	0.126	0	Monos/Mphs	Ptpmt1
0	1.86952	0.296	0.072	0	Monos/Mphs	Setdb1
0	1.11525	0.349	0.125	0	Monos/Mphs	Qrich1
0	1.56977	0.302	0.078	0	Monos/Mphs	Samd8
0	1.16064	0.338	0.115	0	Monos/Mphs	Spen
0	1.16446	0.337	0.114	0	Monos/Mphs	Raf1
0	1.15497	0.338	0.115	0	Monos/Mphs	Ppp4r3a
0	1.3177	0.338	0.115	0	Monos/Mphs	Osgep
0	1.37243	0.329	0.106	0	Monos/Mphs	Rbbp8
0	1.29486	0.319	0.096	0	Monos/Mphs	Kif16b
0	1.53063	0.312	0.089	0	Monos/Mphs	Arfgef2
0	2.98458	0.241	0.018	0	Monos/Mphs	Adap2os
0	1.37073	0.311	0.088	0	Monos/Mphs	Scamp1
0	1.75481	0.314	0.091	0	Monos/Mphs	Ddhd1
0	1.23687	0.349	0.126	0	Monos/Mphs	Sdf2l1
0	1.16059	0.343	0.121	0	Monos/Mphs	Ppp6c
0	1.32083	0.328	0.106	0	Monos/Mphs	Vamp3
0	1.24147	0.333	0.111	0	Monos/Mphs	Chordc1
0	1.19654	0.337	0.115	0	Monos/Mphs	Slirp
0	1.1176	0.343	0.121	0	Monos/Mphs	Marchf6
0	1.3472	0.329	0.107	0	Monos/Mphs	Usp14
0	1.41036	0.293	0.071	0	Monos/Mphs	Il17ra
0	1.04299	0.354	0.132	0	Monos/Mphs	Supt5
0	2.80153	0.979	0.757	0	Monos/Mphs	Ftl1
0	2.71254	0.236	0.014	0	Monos/Mphs	Il21r
0	1.57875	0.293	0.071	0	Monos/Mphs	Sirt7
0	1.07154	0.352	0.13	0	Monos/Mphs	Ppp2r1a
0	1.86603	0.293	0.071	0	Monos/Mphs	Tcof1
[truncated: 17,971 more rows]
