# Supplementary material for: A CD138+ tumor-associated macrophage/Siglec-F+ neutrophil feed-forward loop promotes immune evasion in pancreatic cancer
Source: J Clin Invest. 2026 Mar 12;136(9):e199516. doi: 10.1172/JCI199516 (PMC13132371; doi:10.1172/JCI199516)
Supplement: Supplemental table 4 [file jci-136-199516-s217.xlsx]

## Sheet: GSEA_Sdc1 mphs_F4 80+ cells
NAME	SIZE	ES	NES	NOM p-val	FDR q-val	FWER p-val	RANK AT MAX	LEADING EDGE
GOMF_EXTRACELLULAR_MATRIX_STRUCTURAL_CONSTITUENT	80	0.747062	2.2863	0	0	0	336	tags=10%, list=2%, signal=10%
GOBP_PYRUVATE_METABOLIC_PROCESS	113	0.684737	2.23891	0	0	0	1207	tags=28%, list=9%, signal=31%
GOBP_CELLULAR_RESPONSE_TO_HYPOXIA	97	0.688683	2.18703	0	0	0	1627	tags=40%, list=12%, signal=45%
GOBP_COLLAGEN_BIOSYNTHETIC_PROCESS	54	0.748346	2.16559	0	0	0	931	tags=31%, list=7%, signal=34%
GOCC_COLLAGEN_CONTAINING_EXTRACELLULAR_MATRIX	248	0.609367	2.16519	0	0	0	1110	tags=19%, list=8%, signal=20%
GOBP_GLYCOLYTIC_PROCESS_THROUGH_FRUCTOSE_6_PHOSPHATE	24	0.869814	2.16479	0	0	0	644	tags=46%, list=5%, signal=48%
GOBP_MONOSACCHARIDE_CATABOLIC_PROCESS	36	0.812899	2.15653	0	0	0	644	tags=33%, list=5%, signal=35%
GOBP_NUCLEOSIDE_DIPHOSPHATE_CATABOLIC_PROCESS	98	0.677699	2.15576	0	0	0	1207	tags=28%, list=9%, signal=30%
GOBP_GLUCOSE_CATABOLIC_PROCESS	23	0.873717	2.1453	0	0	0	359	tags=48%, list=3%, signal=49%
GOBP_CELLULAR_RESPONSE_TO_OXYGEN_LEVELS	118	0.659341	2.13624	0	0	0	1804	tags=40%, list=13%, signal=46%
GOBP_LIPID_EXPORT_FROM_CELL	41	0.770958	2.12978	0	0	0	1524	tags=46%, list=11%, signal=52%
GOCC_EXTERNAL_ENCAPSULATING_STRUCTURE	298	0.583265	2.11285	0	0.000108633	0.001	1124	tags=17%, list=8%, signal=19%
GOBP_PYRIDINE_CONTAINING_COMPOUND_CATABOLIC_PROCESS	98	0.666215	2.10206	0	0.000100277	0.001	1207	tags=27%, list=9%, signal=29%
GOBP_CELLULAR_ALDEHYDE_METABOLIC_PROCESS	58	0.717602	2.10123	0	9.31139e-05	0.001	725	tags=22%, list=5%, signal=24%
GOBP_NAD_CATABOLIC_PROCESS	20	0.89377	2.09147	0	0.000265084	0.003	359	tags=50%, list=3%, signal=51%
GOBP_PEPTIDE_CROSS_LINKING	18	0.900866	2.08565	0	0.000248516	0.003	378	tags=39%, list=3%, signal=40%
GOBP_CARBOHYDRATE_CATABOLIC_PROCESS	143	0.623318	2.08304	0	0.000233898	0.003	1216	tags=27%, list=9%, signal=29%
GOBP_COLLAGEN_METABOLIC_PROCESS	103	0.649107	2.07962	0	0.000220904	0.003	931	tags=26%, list=7%, signal=28%
GOBP_ZYMOGEN_ACTIVATION	44	0.74171	2.05626	0	0.000278608	0.004	1216	tags=36%, list=9%, signal=40%
GOBP_NITRIC_OXIDE_MEDIATED_SIGNAL_TRANSDUCTION	19	0.860503	2.04562	0	0.000398188	0.006	226	tags=37%, list=2%, signal=37%
GOBP_GLYCOLYTIC_PROCESS_THROUGH_GLUCOSE_6_PHOSPHATE	19	0.885276	2.04339	0	0.000507806	0.008	644	tags=58%, list=5%, signal=61%
GOBP_REGULATION_OF_LIPID_LOCALIZATION	133	0.614032	2.03323	0	0.000726864	0.012	1765	tags=35%, list=13%, signal=39%
GOBP_NUCLEOSIDE_DIPHOSPHATE_METABOLIC_PROCESS	114	0.627907	2.03201	0	0.000753117	0.013	1216	tags=26%, list=9%, signal=29%
GOBP_NADH_METABOLIC_PROCESS	37	0.766089	2.0319	0	0.000721737	0.013	359	tags=27%, list=3%, signal=28%
GOBP_PURINE_CONTAINING_COMPOUND_CATABOLIC_PROCESS	132	0.61019	2.0269	0	0.00085203	0.016	1359	tags=24%, list=10%, signal=27%
GOMF_EXTRACELLULAR_MATRIX_BINDING	50	0.715724	2.00931	0	0.00138458	0.027	943	tags=20%, list=7%, signal=21%
GOBP_PROTEIN_HYDROXYLATION	24	0.828252	2.00425	0	0.00153265	0.031	783	tags=38%, list=6%, signal=40%
GOBP_KILLING_BY_HOST_OF_SYMBIONT_CELLS	17	0.889034	1.99546	0	0.00171568	0.035	375	tags=29%, list=3%, signal=30%
GOBP_RESPONSE_TO_ACTIVITY	28	0.788385	1.97945	0	0.00238796	0.05	1183	tags=36%, list=9%, signal=39%
GOBP_ENDOCRINE_PROCESS	61	0.665699	1.94563	0	0.00510761	0.107	1778	tags=30%, list=13%, signal=34%
GOBP_VASCULAR_ENDOTHELIAL_GROWTH_FACTOR_PRODUCTION	32	0.763346	1.9438	0	0.00511552	0.11	1560	tags=44%, list=12%, signal=49%
GOBP_POSITIVE_REGULATION_OF_SECRETION	284	0.534717	1.93849	0	0.00533323	0.119	1491	tags=27%, list=11%, signal=30%
GOBP_GRANULOCYTE_CHEMOTAXIS	106	0.609317	1.93582	0	0.00549291	0.127	1242	tags=43%, list=9%, signal=47%
GOBP_NUCLEOSIDE_PHOSPHATE_CATABOLIC_PROCESS	149	0.577099	1.92801	0	0.0064682	0.151	1207	tags=21%, list=9%, signal=23%
GOBP_POSITIVE_REGULATION_OF_INFLAMMATORY_RESPONSE	122	0.5934	1.92662	0	0.0065499	0.158	753	tags=28%, list=6%, signal=29%
GOBP_ALDEHYDE_BIOSYNTHETIC_PROCESS	21	0.812317	1.92567	0	0.00644173	0.16	536	tags=33%, list=4%, signal=35%
GOMF_ANTIOXIDANT_ACTIVITY	65	0.646926	1.92408	0	0.00666184	0.17	932	tags=22%, list=7%, signal=23%
GOBP_AMYLOID_BETA_CLEARANCE	32	0.729786	1.91823	0	0.00729125	0.186	466	tags=31%, list=3%, signal=32%
GOBP_POSITIVE_REGULATION_OF_COLLAGEN_METABOLIC_PROCESS	32	0.731256	1.91645	0	0.00734408	0.191	903	tags=31%, list=7%, signal=33%
GOBP_PLASMINOGEN_ACTIVATION	17	0.853999	1.91384	0	0.00762682	0.202	359	tags=41%, list=3%, signal=42%
GOBP_ENDOCRINE_HORMONE_SECRETION	38	0.70785	1.91231	0	0.00766636	0.208	1750	tags=37%, list=13%, signal=42%
GOBP_TRANSFORMING_GROWTH_FACTOR_BETA_PRODUCTION	31	0.735223	1.90964	0	0.00761117	0.212	247	tags=23%, list=2%, signal=23%
GOBP_GRANULOCYTE_MIGRATION	132	0.577024	1.90743	0	0.0078376	0.222	1242	tags=38%, list=9%, signal=41%
GOBP_ACUTE_PHASE_RESPONSE	30	0.74458	1.90568	0	0.0080247	0.232	753	tags=33%, list=6%, signal=35%
GOMF_OLIGOSACCHARIDE_BINDING	15	0.861366	1.905	0	0.00787611	0.232	472	tags=27%, list=4%, signal=28%
GOBP_REGULATION_OF_COLLAGEN_METABOLIC_PROCESS	50	0.670153	1.90464	0	0.00770489	0.232	903	tags=30%, list=7%, signal=32%
GOBP_REGULATION_OF_ENDOCRINE_PROCESS	27	0.769976	1.90342	0.0021645	0.00771169	0.236	1397	tags=37%, list=10%, signal=41%
GOBP_BROWN_FAT_CELL_DIFFERENTIATION	51	0.678056	1.90136	0	0.00791211	0.248	636	tags=22%, list=5%, signal=23%
GOBP_ICOSANOID_SECRETION	30	0.741032	1.89989	0	0.00791405	0.254	1581	tags=43%, list=12%, signal=49%
GOBP_POSITIVE_REGULATION_OF_EPITHELIAL_TO_MESENCHYMAL_TRANSITION	45	0.678203	1.89797	0	0.00815431	0.261	753	tags=29%, list=6%, signal=31%
GOBP_PROTEIN_PROCESSING	196	0.54616	1.8952	0	0.00849249	0.274	1258	tags=20%, list=9%, signal=22%
GOBP_ORGANOPHOSPHATE_CATABOLIC_PROCESS	198	0.547673	1.89513	0	0.00835485	0.275	1453	tags=23%, list=11%, signal=25%
GOBP_PYRIDINE_CONTAINING_COMPOUND_METABOLIC_PROCESS	161	0.560605	1.89399	0	0.00837443	0.28	1207	tags=22%, list=9%, signal=24%
GOBP_NAD_METABOLIC_PROCESS	53	0.664508	1.89337	0	0.00839105	0.287	359	tags=21%, list=3%, signal=21%
GOBP_PROSTAGLANDIN_SECRETION	16	0.829773	1.89147	0	0.00853091	0.297	770	tags=56%, list=6%, signal=60%
GOBP_POSITIVE_REGULATION_OF_EXOCYTOSIS	69	0.630419	1.8911	0	0.00840157	0.298	1746	tags=35%, list=13%, signal=40%
GOMF_DIOXYGENASE_ACTIVITY	80	0.622233	1.89026	0	0.0083484	0.301	879	tags=25%, list=7%, signal=27%
GOBP_POSITIVE_REGULATION_OF_CELL_SUBSTRATE_ADHESION	113	0.580451	1.88592	0	0.00900884	0.317	1344	tags=27%, list=10%, signal=30%
GOMF_MONOCARBOXYLIC_ACID_BINDING	57	0.653656	1.88353	0	0.00933381	0.334	2219	tags=35%, list=17%, signal=42%
GOBP_REGULATION_OF_EPITHELIAL_TO_MESENCHYMAL_TRANSITION	85	0.615104	1.8832	0	0.00922268	0.336	942	tags=24%, list=7%, signal=25%
GOBP_MONOCARBOXYLIC_ACID_TRANSPORT	103	0.597439	1.87964	0	0.00963978	0.354	770	tags=20%, list=6%, signal=21%
GOBP_FATTY_ACID_TRANSPORT	72	0.625462	1.8771	0	0.0100857	0.363	770	tags=24%, list=6%, signal=25%
GOBP_LUNG_ALVEOLUS_DEVELOPMENT	51	0.653096	1.87406	0	0.0103867	0.382	1749	tags=41%, list=13%, signal=47%
GOMF_CALCIUM_DEPENDENT_PHOSPHOLIPID_BINDING	33	0.715895	1.87396	0.00199203	0.0102244	0.382	1571	tags=30%, list=12%, signal=34%
GOBP_RESPONSE_TO_OXYGEN_LEVELS	205	0.538759	1.87214	0	0.0103146	0.388	957	tags=22%, list=7%, signal=24%
GOBP_EPHRIN_RECEPTOR_SIGNALING_PATHWAY	29	0.724883	1.86934	0	0.0107633	0.407	2005	tags=34%, list=15%, signal=40%
GOBP_NEGATIVE_REGULATION_OF_WOUND_HEALING	42	0.667879	1.86784	0	0.0108222	0.415	879	tags=24%, list=7%, signal=25%
GOMF_MONOSACCHARIDE_BINDING	77	0.614988	1.86427	0	0.0115094	0.436	869	tags=30%, list=6%, signal=32%
GOBP_RESPONSE_TO_DECREASED_OXYGEN_LEVELS	190	0.540227	1.86315	0	0.0115343	0.441	949	tags=22%, list=7%, signal=23%
GOBP_NEGATIVE_REGULATION_OF_COAGULATION	28	0.749095	1.8598	0	0.0119781	0.461	853	tags=32%, list=6%, signal=34%
GOBP_REGULATION_OF_FAT_CELL_DIFFERENTIATION	118	0.571761	1.85867	0	0.0119784	0.468	1624	tags=24%, list=12%, signal=27%
GOMF_NADP_BINDING	35	0.698651	1.85601	0	0.0123108	0.484	386	tags=23%, list=3%, signal=23%
GOBP_REGULATION_OF_AXON_REGENERATION	33	0.703731	1.85553	0	0.0122516	0.489	2069	tags=45%, list=15%, signal=54%
GOBP_POSITIVE_REGULATION_OF_REACTIVE_OXYGEN_SPECIES_METABOLIC_PROCESS	67	0.622673	1.85462	0	0.0122119	0.493	1340	tags=40%, list=10%, signal=45%
GOCC_MEMBRANE_MICRODOMAIN	242	0.524794	1.85264	0	0.0125832	0.51	1765	tags=27%, list=13%, signal=31%
GOBP_GLYCERALDEHYDE_3_PHOSPHATE_METABOLIC_PROCESS	18	0.813986	1.85157	0	0.0126619	0.516	74	tags=28%, list=1%, signal=28%
GOBP_NEUTROPHIL_CHEMOTAXIS	74	0.60469	1.847	0	0.0135369	0.547	1434	tags=50%, list=11%, signal=56%
GOBP_REGULATION_OF_HOMOTYPIC_CELL_CELL_ADHESION	32	0.720495	1.8438	0	0.014218	0.567	572	tags=31%, list=4%, signal=33%
GOBP_POSITIVE_REGULATION_OF_LIPID_LOCALIZATION	87	0.590939	1.84185	0	0.0145092	0.58	753	tags=22%, list=6%, signal=23%
GOBP_NEGATIVE_REGULATION_OF_BIOMINERAL_TISSUE_DEVELOPMENT	17	0.812883	1.84049	0	0.0147795	0.594	898	tags=47%, list=7%, signal=50%
GOMF_L_ASCORBIC_ACID_BINDING	17	0.809739	1.84024	0.00445434	0.0146133	0.595	788	tags=47%, list=6%, signal=50%
GOBP_REGULATION_OF_EXOCYTOSIS	154	0.547443	1.84005	0	0.0144511	0.595	1817	tags=30%, list=14%, signal=34%
GOBP_MONOSACCHARIDE_BIOSYNTHETIC_PROCESS	81	0.600484	1.83926	0	0.0145165	0.604	534	tags=16%, list=4%, signal=17%
GOBP_WOUND_HEALING	290	0.511918	1.83858	0	0.0145507	0.609	1765	tags=29%, list=13%, signal=33%
GOBP_REGULATION_OF_CELL_SUBSTRATE_ADHESION	185	0.535905	1.83688	0	0.0148959	0.625	1344	tags=25%, list=10%, signal=28%
GOBP_MESONEPHROS_DEVELOPMENT	71	0.611666	1.83577	0	0.0150645	0.635	1296	tags=18%, list=10%, signal=20%
GOMF_PROTEOGLYCAN_BINDING	28	0.720015	1.83498	0	0.0150449	0.64	305	tags=21%, list=2%, signal=22%
GOBP_KERATINOCYTE_MIGRATION	16	0.819407	1.83347	0	0.015209	0.649	1406	tags=44%, list=10%, signal=49%
GOBP_BONE_MINERALIZATION	100	0.573966	1.8294	0	0.0159051	0.667	1301	tags=24%, list=10%, signal=26%
GOMF_CALCIUM_DEPENDENT_PROTEIN_BINDING	74	0.613173	1.82914	0	0.0157583	0.667	2106	tags=34%, list=16%, signal=40%
GOBP_REGULATION_OF_LIPID_TRANSPORT	107	0.580878	1.82883	0	0.0156293	0.668	854	tags=22%, list=6%, signal=24%
GOBP_REGULATION_OF_COAGULATION	49	0.645181	1.82846	0	0.0155756	0.673	932	tags=24%, list=7%, signal=26%
GOCC_SECRETORY_GRANULE	279	0.512572	1.82783	0	0.0155372	0.678	1317	tags=20%, list=10%, signal=22%
GOMF_OXIDOREDUCTASE_ACTIVITY_ACTING_ON_PEROXIDE_AS_ACCEPTOR	41	0.650019	1.82681	0	0.0157533	0.683	932	tags=24%, list=7%, signal=26%
GOBP_CELL_MIGRATION_INVOLVED_IN_SPROUTING_ANGIOGENESIS	42	0.673449	1.82625	0	0.0157271	0.688	2075	tags=45%, list=15%, signal=53%
GOBP_KIDNEY_EPITHELIUM_DEVELOPMENT	103	0.573344	1.82457	0	0.0158402	0.695	1373	tags=22%, list=10%, signal=25%
GOBP_CELLULAR_RESPONSE_TO_INTERLEUKIN_1	59	0.623027	1.82435	0	0.0157175	0.696	781	tags=27%, list=6%, signal=29%
GOBP_NEUTROPHIL_MEDIATED_IMMUNITY	36	0.678416	1.82235	0	0.0161407	0.712	710	tags=31%, list=5%, signal=32%
GOMF_CALCIUM_ION_BINDING	396	0.492934	1.82184	0	0.016153	0.713	1304	tags=17%, list=10%, signal=18%
GOBP_REGULATION_OF_NEURON_PROJECTION_REGENERATION	40	0.679396	1.82174	0	0.0160046	0.713	2069	tags=43%, list=15%, signal=50%
GOBP_ATTACHMENT_OF_MITOTIC_SPINDLE_MICROTUBULES_TO_KINETOCHORE	23	-0.725253	-1.7344	0.00189394	0.0194173	0.924	1425	tags=52%, list=11%, signal=58%
GOBP_NUCLEOSOME_ORGANIZATION	65	-0.58942	-1.73975	0.0019305	0.0180642	0.909	1515	tags=35%, list=11%, signal=40%
GOCC_SMALL_NUCLEAR_RIBONUCLEOPROTEIN_COMPLEX	68	-0.583725	-1.74045	0	0.0180595	0.909	3790	tags=63%, list=28%, signal=88%
GOBP_REGULATION_OF_T_CELL_MEDIATED_CYTOTOXICITY	37	-0.65081	-1.74143	0.00194175	0.0178742	0.904	577	tags=35%, list=4%, signal=37%
GOBP_CHAPERONE_COFACTOR_DEPENDENT_PROTEIN_REFOLDING	31	-0.688973	-1.74553	0	0.0169141	0.888	251	tags=23%, list=2%, signal=23%
GOBP_T_CELL_MEDIATED_CYTOTOXICITY	48	-0.618893	-1.74741	0	0.0165832	0.88	577	tags=29%, list=4%, signal=30%
GOBP_KINETOCHORE_ORGANIZATION	20	-0.763846	-1.74791	0.00189394	0.0165553	0.879	959	tags=50%, list=7%, signal=54%
GOBP_SPINDLE_ORGANIZATION	178	-0.513168	-1.74969	0	0.0163213	0.871	2303	tags=40%, list=17%, signal=48%
GOBP_REGULATION_OF_SPINDLE_CHECKPOINT	23	-0.716902	-1.75166	0	0.0160138	0.865	2319	tags=70%, list=17%, signal=84%
GOBP_MITOTIC_NUCLEAR_DIVISION	244	-0.50154	-1.75335	0	0.0157224	0.86	2416	tags=44%, list=18%, signal=52%
GOBP_MITOCHONDRIAL_ELECTRON_TRANSPORT_NADH_TO_UBIQUINONE	29	-0.694989	-1.75607	0	0.0152825	0.852	2977	tags=59%, list=22%, signal=75%
GOBP_ANTIGEN_PROCESSING_AND_PRESENTATION_OF_PEPTIDE_OR_POLYSACCHARIDE_ANTIGEN_VIA_MHC_CLASS_II	24	-0.728339	-1.75838	0	0.014847	0.844	630	tags=58%, list=5%, signal=61%
GOBP_HUMORAL_IMMUNE_RESPONSE_MEDIATED_BY_CIRCULATING_IMMUNOGLOBULIN	34	-0.665405	-1.75846	0	0.0149994	0.844	937	tags=26%, list=7%, signal=28%
GOCC_CATALYTIC_STEP_2_SPLICEOSOME	89	-0.564558	-1.7603	0	0.0146258	0.826	3055	tags=48%, list=23%, signal=62%
GOBP_AEROBIC_ELECTRON_TRANSPORT_CHAIN	61	-0.602075	-1.76528	0	0.0135169	0.803	2109	tags=43%, list=16%, signal=50%
GOMF_DAMAGED_DNA_BINDING	66	-0.599662	-1.76757	0	0.0132173	0.794	2563	tags=42%, list=19%, signal=52%
GOBP_NUCLEOSOME_ASSEMBLY	49	-0.622175	-1.77253	0	0.0122857	0.764	1405	tags=39%, list=10%, signal=43%
GOBP_POSITIVE_REGULATION_OF_ANTIGEN_RECEPTOR_MEDIATED_SIGNALING_PATHWAY	27	-0.703316	-1.77447	0	0.0119883	0.754	1730	tags=48%, list=13%, signal=55%
GOBP_DNA_CONFORMATION_CHANGE	58	-0.621327	-1.77558	0	0.0118654	0.749	2249	tags=48%, list=17%, signal=58%
GOBP_PROTEIN_LOCALIZATION_TO_CONDENSED_CHROMOSOME	15	-0.805985	-1.77558	0	0.0120119	0.749	1292	tags=67%, list=10%, signal=74%
GOCC_NUCLEAR_REPLICATION_FORK	38	-0.654351	-1.77832	0	0.0115326	0.724	2249	tags=61%, list=17%, signal=72%
GOMF_DNA_HELICASE_ACTIVITY	54	-0.625779	-1.7786	0	0.0116248	0.722	2233	tags=52%, list=17%, signal=62%
GOBP_NATURAL_KILLER_CELL_MEDIATED_IMMUNITY	67	-0.60448	-1.77889	0	0.0117192	0.72	1327	tags=36%, list=10%, signal=40%
GOBP_SISTER_CHROMATID_COHESION	51	-0.630194	-1.7836	0	0.0109705	0.69	2344	tags=49%, list=17%, signal=59%
GOBP_INTRACELLULAR_ESTROGEN_RECEPTOR_SIGNALING_PATHWAY	42	-0.654944	-1.78638	0	0.0105164	0.675	1281	tags=31%, list=10%, signal=34%
GOCC_CHROMOSOME_CENTROMERIC_REGION	225	-0.516637	-1.78641	0	0.0106376	0.675	2025	tags=40%, list=15%, signal=47%
GOBP_RESPONSE_TO_INTERFERON_BETA	61	-0.60654	-1.78776	0.00401606	0.0104064	0.664	1687	tags=44%, list=13%, signal=50%
GOMF_OXIDOREDUCTION_DRIVEN_ACTIVE_TRANSMEMBRANE_TRANSPORTER_ACTIVITY	32	-0.693818	-1.78954	0	0.0100921	0.649	1628	tags=53%, list=12%, signal=60%
GOCC_SITE_OF_DNA_DAMAGE	116	-0.556952	-1.79464	0.00189753	0.00940277	0.622	2797	tags=47%, list=21%, signal=59%
GOBP_COMPLEMENT_ACTIVATION_CLASSICAL_PATHWAY	20	-0.758503	-1.79547	0.00176056	0.00933518	0.62	859	tags=25%, list=6%, signal=27%
GOMF_NADH_DEHYDROGENASE_UBIQUINONE_ACTIVITY	18	-0.790255	-1.8106	0	0.00696951	0.503	2524	tags=78%, list=19%, signal=96%
GOBP_CHROMOSOME_LOCALIZATION	105	-0.570347	-1.81596	0	0.00651565	0.474	1752	tags=41%, list=13%, signal=47%
GOCC_CONDENSED_NUCLEAR_CHROMOSOME	73	-0.602392	-1.81714	0	0.00650745	0.471	2796	tags=45%, list=21%, signal=57%
GOBP_ANTIGEN_PROCESSING_AND_PRESENTATION_OF_ENDOGENOUS_ANTIGEN	24	-0.749159	-1.81876	0	0.00642445	0.461	500	tags=50%, list=4%, signal=52%
GOBP_MITOTIC_CELL_CYCLE_CHECKPOINT_SIGNALING	142	-0.554795	-1.83301	0	0.00498617	0.372	2025	tags=44%, list=15%, signal=51%
GOCC_CONDENSED_CHROMOSOME	258	-0.512349	-1.83451	0	0.00494266	0.368	2841	tags=46%, list=21%, signal=57%
GOBP_ATP_SYNTHESIS_COUPLED_ELECTRON_TRANSPORT	73	-0.607843	-1.83823	0.00194175	0.00456531	0.341	2128	tags=44%, list=16%, signal=52%
GOBP_POSITIVE_REGULATION_OF_CHROMOSOME_SEPARATION	27	-0.738479	-1.84282	0	0.00427671	0.32	2611	tags=70%, list=19%, signal=87%
GOBP_MEIOTIC_CELL_CYCLE	224	-0.529375	-1.84296	0	0.00434569	0.32	1842	tags=33%, list=14%, signal=38%
GOBP_DE_NOVO_PROTEIN_FOLDING	38	-0.67909	-1.84607	0	0.00412547	0.3	1524	tags=34%, list=11%, signal=38%
GOBP_DENDRITIC_CELL_MIGRATION	25	-0.746045	-1.84797	0.0019305	0.00409821	0.296	475	tags=40%, list=4%, signal=41%
GOBP_NEGATIVE_REGULATION_OF_CELL_KILLING	24	-0.767345	-1.85211	0.0018315	0.00390192	0.279	577	tags=54%, list=4%, signal=56%
GOCC_CHROMOSOMAL_REGION	322	-0.510695	-1.85398	0	0.00387118	0.271	2886	tags=46%, list=21%, signal=58%
GOBP_NADH_DEHYDROGENASE_COMPLEX_ASSEMBLY	58	-0.635753	-1.85459	0	0.00388905	0.268	4032	tags=76%, list=30%, signal=108%
GOBP_CELL_CYCLE_CHECKPOINT_SIGNALING	184	-0.543625	-1.85974	0	0.00355266	0.242	2319	tags=45%, list=17%, signal=53%
GOBP_MITOTIC_DNA_REPLICATION	16	-0.841489	-1.8603	0	0.00359136	0.24	794	tags=63%, list=6%, signal=66%
GOBP_CHROMOSOME_ORGANIZATION_INVOLVED_IN_MEIOTIC_CELL_CYCLE	48	-0.668029	-1.8647	0	0.00340871	0.226	3029	tags=52%, list=23%, signal=67%
GOMF_CATALYTIC_ACTIVITY_ACTING_ON_DNA	222	-0.536741	-1.87238	0	0.00280292	0.185	2797	tags=41%, list=21%, signal=51%
GOCC_NADH_DEHYDROGENASE_COMPLEX	47	-0.664056	-1.87936	0	0.0025138	0.164	2018	tags=53%, list=15%, signal=62%
GOBP_MEIOTIC_CELL_CYCLE_PROCESS	174	-0.550697	-1.88326	0	0.00225892	0.147	1842	tags=37%, list=14%, signal=43%
GOBP_POSITIVE_REGULATION_OF_NATURAL_KILLER_CELL_MEDIATED_IMMUNITY	33	-0.7126	-1.88669	0	0.0021765	0.141	1327	tags=45%, list=10%, signal=50%
GOBP_METAPHASE_CHROMOSOME_ALIGNMENT	91	-0.598191	-1.88904	0	0.00211892	0.135	1752	tags=44%, list=13%, signal=50%
GOBP_DNA_UNWINDING_INVOLVED_IN_DNA_REPLICATION	20	-0.809073	-1.89188	0	0.00203058	0.13	1466	tags=65%, list=11%, signal=73%
GOBP_REGULATION_OF_NATURAL_KILLER_CELL_MEDIATED_IMMUNITY	50	-0.663603	-1.89281	0	0.00205855	0.13	1327	tags=42%, list=10%, signal=46%
GOCC_REPLICATION_FORK	71	-0.624891	-1.89338	0	0.00207233	0.129	2797	tags=59%, list=21%, signal=74%
GOMF_SINGLE_STRANDED_DNA_HELICASE_ACTIVITY	23	-0.782948	-1.89999	0	0.00181569	0.113	1371	tags=70%, list=10%, signal=77%
GOMF_T_CELL_RECEPTOR_BINDING	19	-0.818605	-1.90231	0	0.00171199	0.105	630	tags=47%, list=5%, signal=50%
GOBP_MEIOSIS_I_CELL_CYCLE_PROCESS	101	-0.609719	-1.90322	0	0.00171893	0.104	1842	tags=39%, list=14%, signal=44%
GOCC_NUCLEAR_CHROMOSOME	209	-0.550973	-1.91546	0	0.00126866	0.075	2496	tags=42%, list=19%, signal=51%
GOBP_MEIOTIC_CHROMOSOME_SEGREGATION	73	-0.628449	-1.91805	0	0.00117798	0.068	1329	tags=36%, list=10%, signal=39%
GOMF_ATP_DEPENDENT_ACTIVITY_ACTING_ON_DNA	112	-0.593328	-1.92317	0	0.00106418	0.06	2797	tags=52%, list=21%, signal=65%
GOMF_MHC_PROTEIN_BINDING	31	-0.755208	-1.92418	0	0.00107374	0.059	689	tags=52%, list=5%, signal=54%
GOBP_RECOMBINATIONAL_REPAIR	172	-0.569575	-1.92618	0	0.00108327	0.058	3048	tags=47%, list=23%, signal=60%
GOBP_PROTEIN_LOCALIZATION_TO_CHROMOSOME	109	-0.602741	-1.92666	0	0.00109349	0.057	2562	tags=47%, list=19%, signal=57%
GOBP_POSITIVE_REGULATION_OF_CHROMOSOME_SEGREGATION	29	-0.769168	-1.93053	0	0.00104431	0.053	1601	tags=62%, list=12%, signal=70%
GOBP_DNA_TEMPLATED_DNA_REPLICATION_MAINTENANCE_OF_FIDELITY	52	-0.689862	-1.95292	0	0.00058603	0.029	2319	tags=62%, list=17%, signal=74%
GOBP_DENDRITIC_CELL_CHEMOTAXIS	18	-0.867114	-1.95346	0	0.000582792	0.028	475	tags=50%, list=4%, signal=52%
GOBP_NEGATIVE_REGULATION_OF_CHROMOSOME_ORGANIZATION	95	-0.626841	-1.95506	0	0.000578933	0.027	2350	tags=53%, list=17%, signal=63%
GOBP_PROTON_MOTIVE_FORCE_DRIVEN_ATP_SYNTHESIS	52	-0.682705	-1.96861	0	0.000396117	0.018	2018	tags=54%, list=15%, signal=63%
GOBP_DOUBLE_STRAND_BREAK_REPAIR	286	-0.546576	-1.969	0	0.000408895	0.018	2341	tags=36%, list=17%, signal=43%
GOBP_REGULATION_OF_ATTACHMENT_OF_SPINDLE_MICROTUBULES_TO_KINETOCHORE	20	-0.832041	-1.97005	0	0.00039889	0.017	1196	tags=65%, list=9%, signal=71%
GOBP_HOMOLOGOUS_RECOMBINATION	47	-0.709907	-1.97715	0	0.000291103	0.012	2767	tags=57%, list=21%, signal=72%
GOBP_DNA_REPLICATION_INITIATION	30	-0.779782	-1.98461	0	0.000251261	0.01	2181	tags=70%, list=16%, signal=83%
GOBP_REGULATION_OF_CHROMOSOME_ORGANIZATION	234	-0.568263	-1.99067	0	0.000260567	0.01	2350	tags=41%, list=17%, signal=49%
GOBP_ANTIGEN_PROCESSING_AND_PRESENTATION_OF_EXOGENOUS_PEPTIDE_ANTIGEN_VIA_MHC_CLASS_II	20	-0.85718	-1.9922	0	0.000242998	0.009	262	tags=60%, list=2%, signal=61%
GOCC_OUTER_KINETOCHORE	22	-0.84231	-1.99321	0	0.000224357	0.008	1659	tags=82%, list=12%, signal=93%
GOBP_ANTIGEN_PROCESSING_AND_PRESENTATION_OF_EXOGENOUS_PEPTIDE_ANTIGEN	28	-0.792065	-1.99566	0	0.000233705	0.008	630	tags=61%, list=5%, signal=64%
GOBP_DNA_REPLICATION	254	-0.561401	-1.99707	0	0.000213014	0.007	2319	tags=44%, list=17%, signal=52%
GOBP_DNA_RECOMBINATION	293	-0.561905	-1.99742	0	0.000222697	0.007	2841	tags=43%, list=21%, signal=53%
GOBP_ANTIGEN_PROCESSING_AND_PRESENTATION_OF_PEPTIDE_ANTIGEN	54	-0.688481	-2.0026	0	0.00019955	0.006	630	tags=48%, list=5%, signal=50%
GOBP_ATTACHMENT_OF_SPINDLE_MICROTUBULES_TO_KINETOCHORE	47	-0.71994	-2.01748	0	0.000174879	0.005	1659	tags=55%, list=12%, signal=63%
GOBP_ANTIGEN_PROCESSING_AND_PRESENTATION	98	-0.64024	-2.01787	0	0.000184083	0.005	500	tags=37%, list=4%, signal=38%
GOBP_REGULATION_OF_MITOTIC_SISTER_CHROMATID_SEGREGATION	55	-0.721485	-2.03681	0	0.000117675	0.003	2341	tags=65%, list=17%, signal=79%
GOBP_MITOTIC_SISTER_CHROMATID_SEGREGATION	174	-0.598744	-2.04295	0	0.000124597	0.003	2505	tags=52%, list=19%, signal=63%
GOBP_SPINDLE_CHECKPOINT_SIGNALING	52	-0.72301	-2.04727	0	0.000132384	0.003	2319	tags=67%, list=17%, signal=81%
GOBP_MITOTIC_SISTER_CHROMATID_SEPARATION	60	-0.698778	-2.04782	0	0.000141209	0.003	2505	tags=63%, list=19%, signal=77%
GOBP_SISTER_CHROMATID_SEGREGATION	211	-0.595428	-2.05036	0	0.000151296	0.003	2505	tags=49%, list=19%, signal=59%
GOBP_ANTIGEN_PROCESSING_AND_PRESENTATION_OF_EXOGENOUS_ANTIGEN	34	-0.788649	-2.08226	0	0	0	630	tags=56%, list=5%, signal=58%
GOBP_NUCLEAR_CHROMOSOME_SEGREGATION	278	-0.585239	-2.08808	0	0	0	2841	tags=49%, list=21%, signal=61%
GOBP_REGULATION_OF_SISTER_CHROMATID_SEGREGATION	99	-0.67001	-2.10283	0	0	0	2341	tags=51%, list=17%, signal=61%
GOBP_CHROMOSOME_SEPARATION	77	-0.694453	-2.11411	0	0	0	2727	tags=65%, list=20%, signal=81%
GOMF_MHC_PROTEIN_COMPLEX_BINDING	19	-0.893585	-2.11692	0	0	0	813	tags=79%, list=6%, signal=84%
GOMF_SINGLE_STRANDED_DNA_BINDING	118	-0.655923	-2.12284	0	0	0	2689	tags=52%, list=20%, signal=64%
GOBP_CELL_CYCLE_DNA_REPLICATION	39	-0.793676	-2.13027	0	0	0	1535	tags=54%, list=11%, signal=61%
GOBP_CHROMOSOME_SEGREGATION	374	-0.581571	-2.13096	0	0	0	2847	tags=49%, list=21%, signal=60%
GOBP_REGULATION_OF_CHROMOSOME_SEGREGATION	120	-0.678453	-2.19625	0	0	0	2505	tags=54%, list=19%, signal=66%
GOCC_MHC_PROTEIN_COMPLEX	22	-0.928938	-2.20907	0	0	0	630	tags=82%, list=5%, signal=86%
GOBP_DNA_TEMPLATED_DNA_REPLICATION	143	-0.666976	-2.22291	0	0	0	2442	tags=55%, list=18%, signal=66%
GOMF_PEPTIDE_ANTIGEN_BINDING	26	-0.915004	-2.30068	0	0	0	630	tags=77%, list=5%, signal=81%
GOMF_ANTIGEN_BINDING	47	-0.828585	-2.30929	0	0	0	630	tags=51%, list=5%, signal=53%
