# Supplementary material for: A CD138+ tumor-associated macrophage/Siglec-F+ neutrophil feed-forward loop promotes immune evasion in pancreatic cancer
Source: J Clin Invest. 2026 Mar 12;136(9):e199516. doi: 10.1172/JCI199516 (PMC13132371; doi:10.1172/JCI199516)
Supplement: Supplemental table 5 [file jci-136-199516-s218.xlsx]

## Sheet: Genesets in references
gene_name	log2FC	avgExpr	t	p_val	padj	B	Ref
Ccr2	-4.86375	5.68617	-21.9618	7.46071e-09	3.13007e-05	10.834	Han, et al.
Ptprc	-3.12161	4.96367	-16.7615	7.2582e-08	5.71639e-05	8.85249	Han, et al.
Il10ra	-3.28593	5.25748	-12.209	1.00104e-06	0.00015713	6.33461	Han, et al.
Ccr5	-2.80228	4.62882	-10.9604	2.40581e-06	0.000240311	5.45396	Han, et al.
Cx3cr1	-3.10078	4.25023	-9.44755	7.89408e-06	0.000430464	4.23829	Han, et al.
Cd80	-2.73	4.01581	-8.50783	1.79564e-05	0.000689857	3.38576	Han, et al.
Cd93	-2.08308	3.46318	-7.4086	5.18178e-05	0.00127989	2.27611	Han, et al.
Runx3	-2.71176	4.14561	-6.95963	8.27255e-05	0.00166911	1.78361	Han, et al.
Itgax	-2.52803	3.18427	-6.95326	8.3289e-05	0.00167865	1.77645	Han, et al.
Scarb1	-1.67338	4.95056	-6.35656	0.000160719	0.00244882	1.08252	Han, et al.
Ly6c1	5.31199	4.76489	6.12179	0.000210619	0.00288485	0.796649	Han, et al.
H2-Eb1	-2.57401	10.4703	-5.7911	0.000311954	0.00365334	0.381122	Han, et al.
Msr1	-1.59481	6.13496	-5.41433	0.000496769	0.00484628	-0.111152	Han, et al.
H2-Aa	-2.49571	10.2079	-5.28835	0.00058292	0.00534324	-0.280317	Han, et al.
Marco	5.36941	4.26896	5.28238	0.000587386	0.00536481	-0.288388	Han, et al.
H2-Ab1	-2.62018	11.6116	-5.12698	0.000717777	0.00610126	-0.500375	Han, et al.
Mrc1	-1.79486	4.8788	-5.09086	0.00075239	0.00627837	-0.550159	Han, et al.
Adgre1	-1.69347	5.45831	-5.07046	0.00077273	0.00639579	-0.578353	Han, et al.
Car4	-3.32081	2.59749	-4.8896	0.000981489	0.0075471	-0.831014	Han, et al.
Gata6	1.66359	1.05936	4.85306	0.00103067	0.00777059	-0.88264	Han, et al.
Pparg	2.94874	3.93566	3.87358	0.00410881	0.0213924	-2.3364	Han, et al.
Il10rb	-0.794222	1.53667	-3.26262	0.010412	0.0428694	-3.30141	Han, et al.
Cdkn1a	-2.86597	8.24988	-10.3421	3.83943e-06	0.000296773	4.97846	Liu, et al.
Casp12	2.99819	2.15315	6.70707	0.000108688	0.00199426	1.49569	Liu, et al.
Ifngr1	-1.02149	8.90908	-6.62794	0.000118571	0.00206636	1.40381	Liu, et al.
Isg15	-2.42423	6.15277	-5.37803	0.000520076	0.00499278	-0.159654	Liu, et al.
Casp4	-1.38591	3.97844	-4.07531	0.00305564	0.0171567	-2.0265	Liu, et al.
H2-K1	1.77329	12.1973	4.04064	0.00321388	0.0178252	-2.07941	Liu, et al.
Cxcl10	-1.28761	6.59836	-3.75779	0.00488255	0.0241731	-2.51647	Liu, et al.
Oas1a	-1.60495	7.0855	-3.72399	0.00513653	0.0251208	-2.56932	Liu, et al.
Ifit3	-1.23166	5.18549	-2.8837	0.0189248	0.0668834	-3.91245	Liu, et al.
Oas3	-1.44936	3.92963	-2.54694	0.0324568	0.100357	-4.45524	Liu, et al.
Oas2	-1.26087	4.09892	-2.19938	0.0567557	0.15111	-5.00529	Liu, et al.

## Sheet: KEGG_up in CD138+ TAMs
category	subcategory	ID	Description	GeneRatio	BgRatio	RichFactor	FoldEnrichment	zScore	pvalue	p.adjust	qvalue	geneID	Count
Cellular Processes	Cell growth and death	mmu04110	Cell cycle - Mus musculus (house mouse)	61/1590	155/9270	0.393548	2.29446	7.39454	3.26712e-11	1.12389e-08	8.9416e-09	Atm/Mcm7/Mcm2/Ddx11/Skp1/Cdk1/Mcm6/Tfdp1/Ccnd1/Ccnd2/Mcm3/Cdc6/Cdk6/Cdkn2b/Ttk/Mcm4/Sgo1/Mtbp/Sfn/Ndc80/Prkdc/Pkmyt1/Cdc25c/Ywhaq/Tfdp2/Cdkn2a/Cdc25b/Cdc20/Bub1b/Orc2/Mad2l1/Cdc25a/Ccne2/Ccna2/Trip13/Wee1/Ppp2r5d/Mcm5/Esco2/E2f5/Tgfb2/Skp2/Cdca5/Tgfb3/Myc/Knl1/Aurkb/Fbxo5/Plk1/Orc1/Cdc45/Dbf4/Ccnb1/Orc6/Cdkn2c/Anapc1/Chek1/Rad21/Trp53/Pds5b/Ccnb2	61
Cellular Processes	Cellular community - eukaryotes	mmu04510	Focal adhesion - Mus musculus (house mouse)	71/1590	203/9270	0.349754	2.03913	6.81115	4.65714e-10	8.01028e-08	6.37293e-08	Actn1/Itgb6/Lama5/Egfr/Shc2/Ptk2/Col4a5/Pdgfc/Itga7/Col1a2/Thbs3/Lamb2/Lamc2/Lama3/Itgb4/Emp1/Ctnnb1/Col6a2/Itgb3/Parva/Col4a1/Itga3/Mylk/Emp2/Itga2/Thbs2/Col6a1/Tln2/Lamb3/Col4a2/Pip5k1b/Erbb2/Pak6/Arhgap35/Ccnd1/Ccnd2/Col1a1/Flnb/Itga1/Cav1/Vcl/Met/Cav2/Actn4/Shc1/Itga6/Lamb1/Pak4/Arhgap5/Prkca/Bcar1/Comp/Vegfd/Vegfc/Col6a3/Tnc/Myl9/Myl7/Lamc1/Pdgfd/Vegfb/Rac3/Pik3r2/Igf1/Bcl2/Pdgfb/Chad/Src/Cr…	71
Metabolism	Xenobiotics biodegradation and metabolism	mmu00983	Drug metabolism - other enzymes - Mus musculus (house mouse)	39/1590	92/9270	0.423913	2.47149	6.45376	1.02344e-08	1.17355e-06	9.33667e-07	Tk1/Cda/Gstm1/Gsto2/Ces2a/Gsto1/Nme6/Gsta4/Gstt1/Mgst2/Gsta3/Gstp1/Gstm7/Mgst3/Ces2g/Rrm2/Gstm2/Ugt2b35/Ces2b/Ugt2b34/Gstm5/Ugt1a7c/Ugt2a3/Nme7/Gstm3/Dut/Gsta1/Ugt2b36/Ces2f/Gstt3/Ces2c/Rrm1/Gstm6/Gstp2/Ugt2b5/Tpmt/Ces1f/Ces2e/Nat2	39
Metabolism	Metabolism of other amino acids	mmu00480	Glutathione metabolism - Mus musculus (house mouse)	32/1590	72/9270	0.444444	2.59119	6.16705	5.55888e-08	4.78064e-06	3.80344e-06	Gstm1/Gsto2/Gsto1/Lancl1/Gsta4/Gstt1/Mgst2/Ggt6/Gsta3/Gstp1/Gstm7/Mgst3/Rrm2/Gss/Gstm2/Gpx8/Gstm5/Nat8f1/Ggt7/Gpx2/Gstm3/Gsta1/Gstt3/Rrm1/Gstm6/Gstp2/Gclc/Gclm/Ggt1/Chac2/Chac1/Gpx7	32
Metabolism	Xenobiotics biodegradation and metabolism	mmu00980	Metabolism of xenobiotics by cytochrome P450 - Mus musculus (house mouse)	31/1590	73/9270	0.424658	2.47583	5.75984	3.15205e-07	2.16861e-05	1.72533e-05	Gstm1/Adh7/Gsto2/Gsto1/Adh1/Aldh3a1/Cyp1b1/Gsta4/Gstt1/Mgst2/Gsta3/Gstp1/Gstm7/Mgst3/Gstm2/Ugt2b35/Ugt2b34/Gstm5/Ugt1a7c/Ugt2a3/Gstm3/Gsta1/Ugt2b36/Ephx1/Gstt3/Gstm6/Gstp2/Cbr1/Ugt2b5/Cyp2s1/Cbr3	31
Environmental Information Processing	Signaling molecules and interaction	mmu04512	ECM-receptor interaction - Mus musculus (house mouse)	35/1590	89/9270	0.393258	2.29277	5.57578	5.28006e-07	3.02724e-05	2.40845e-05	Itgb6/Lama5/Sdc1/Col4a5/Itga7/Col1a2/Thbs3/Lamb2/Lamc2/Lama3/Itgb4/Hspg2/Col6a2/Itgb3/Col4a1/Itga3/Itga2/Thbs2/Col6a1/Lamb3/Col4a2/Col1a1/Hmmr/Itga1/Npnt/Itga6/Lamb1/Comp/Agrn/Col6a3/Tnc/Dag1/Gp9/Lamc1/Chad	35
Human Diseases	Cardiovascular disease	mmu05418	Fluid shear stress and atherosclerosis - Mus musculus (house mouse)	48/1590	147/9270	0.326531	1.90374	5.02534	2.97276e-06	0.000128214	0.000102006	Gstm1/Bmp4/Sdc1/Ptk2/Gsto2/Gsto1/Mapk11/Ctnnb1/Itgb3/Hsp90ab1/Gsta4/Acvr1/Mapk12/Gstt1/Mgst2/Gsta3/Gstp1/Gstm7/Mgst3/Plat/Calml4/Gstm2/Cav1/Sdc2/Map2k6/Cav2/Gstm5/Gstm3/Vcam1/Gsta1/Nqo1/Il1r1/Gstt3/Gstm6/Gstp2/Sumo2/Rac3/Bmpr1a/Pik3r2/Bcl2/Gpc1/Pdgfb/Trp53/Nox1/Src/Prkaa1/Mmp2/Map2k5	48
Cellular Processes	Cellular community - eukaryotes	mmu04530	Tight junction - Mus musculus (house mouse)	53/1590	168/9270	0.315476	1.83929	4.99494	2.98171e-06	0.000128214	0.000102006	Ezr/Actn1/Cldn7/Cldn3/Marveld3/Myh14/Tjp1/Cgn/Pard3/Cldn18/F11r/Cldn12/Nedd4/Erbb2/Ccnd1/Cldn2/Tuba4a/Epb41l4b/Cldn10/Pard6b/Nedd4l/Magi1/Tjp2/Ybx3/Ocln/Gata4/Prkci/Crb3/Actn4/Cldn15/Cldn23/Cttn/Synpo/Patj/Cgnl1/Myl6b/Igsf5/Afdn/Rab13/Pals1/Amotl1/Marveld2/Llgl2/Myl9/Cldn9/Amotl2/Cldn4/Prkab1/Jam2/Src/Prkacb/Cldn6/Prkaa1	53
Organismal Systems	Immune system	mmu04670	Leukocyte transendothelial migration - Mus musculus (house mouse)	41/1590	119/9270	0.344538	2.00872	5.039	3.43481e-06	0.000131286	0.00010445	Ezr/Actn1/Rapgef4/Ptk2/Ctnna1/Cldn7/Mapk11/Cldn3/Ctnnb1/Ctnnd1/Cldn18/Mapk12/F11r/Cldn12/Arhgap35/Cldn2/Cd99l2/Cldn10/Vcl/Ocln/Rapgef3/Actn4/Cldn15/Arhgap5/Cldn23/Gnai1/Afdn/Vcam1/Prkca/Bcar1/Esam/Myl9/Cldn9/Cxcl12/Myl7/Plcg1/Pik3r2/Cldn4/Jam2/Cldn6/Mmp2	41
Metabolism	Xenobiotics biodegradation and metabolism	mmu00982	Drug metabolism - cytochrome P450 - Mus musculus (house mouse)	28/1590	71/9270	0.394366	2.29923	5.0001	6.69491e-06	0.000230305	0.000183229	Gstm1/Adh7/Gsto2/Gsto1/Adh1/Aldh3a1/Gsta4/Gstt1/Mgst2/Gsta3/Gstp1/Gstm7/Maoa/Mgst3/Gstm2/Ugt2b35/Ugt2b34/Gstm5/Ugt1a7c/Aox1/Ugt2a3/Gstm3/Gsta1/Ugt2b36/Gstt3/Gstm6/Gstp2/Ugt2b5	28
Human Diseases	Cancer: overview	mmu05204	Chemical carcinogenesis - DNA adducts - Mus musculus (house mouse)	31/1590	84/9270	0.369048	2.15162	4.82413	1.09512e-05	0.000342473	0.000272469	Gstm1/Gsto2/Gsto1/Cyp1b1/Gsta4/Cyp2c65/Gstt1/Mgst2/Gsta3/Gstp1/Gstm7/Mgst3/Cyp3a13/Gstm2/Cyp2c68/Ugt2b35/Ugt2b34/Gstm5/Ugt1a7c/Ugt2a3/Gstm3/Gsta1/Ugt2b36/Ephx1/Gstt3/Gstm6/Gstp2/Sult1a1/Cbr1/Ugt2b5/Nat2	31
Human Diseases	Cancer: specific types	mmu05225	Hepatocellular carcinoma - Mus musculus (house mouse)	52/1590	174/9270	0.298851	1.74236	4.49775	2.04896e-05	0.000546266	0.000434606	Tgfa/Tert/Gstm1/Egfr/Lrp5/Shc2/Lrp6/Gsto2/Gsto1/Ctnnb1/Gsta4/Gstt1/Mgst2/Gsta3/Gstp1/Gstm7/Mgst3/Fzd6/Ccnd1/Fzd5/Gstm2/Rps6kb1/Cdk6/Met/Shc1/Gstm5/Gstm3/Gsta1/Wnt4/Wnt7b/Nqo1/Cdkn2a/Prkca/Gstt3/Gstm6/Gstp2/Fzd2/Txnrd3/Tgfb2/Tgfb3/Myc/Wnt10a/Plcg1/Pik3r2/Smarcc1/Polk/Trp53/Dvl3/Wnt2/Fzd1/Smarcd1/Actl6a	52
Human Diseases	Cancer: overview	mmu05205	Proteoglycans in cancer - Mus musculus (house mouse)	59/1590	205/9270	0.287805	1.67796	4.46611	2.06438e-05	0.000546266	0.000434606	Ezr/Egfr/Sdc1/Ptk2/Dcn/Col1a2/Mapk11/Hbegf/Hspg2/Ctnnb1/Itgb3/Mapk12/Itga2/Plce1/Camk2b/Fzd6/Erbb2/Ccnd1/Col1a1/Timp3/Fzd5/Arhgef12/Flnb/Lum/Rps6kb1/Cav1/Sdc2/Drosha/Met/Cav2/Smo/Tfap4/Cttn/Cd63/Wnt4/Ihh/Wnt7b/Prkca/Fzd2/Erbb3/Tgfb2/Mras/Myc/Pdcd4/Casp3/Wnt10a/Plcg1/Itpr3/Pik3r2/Twist2/Igf1/Rras2/Gpc1/Trp53/Wnt2/Src/Prkacb/Fzd1/Mmp2	59
Human Diseases	Drug resistance: antineoplastic	mmu01524	Platinum drug resistance - Mus musculus (house mouse)	29/1590	80/9270	0.3625	2.11344	4.55082	3.08752e-05	0.000758649	0.000603576	Atm/Gstm1/Gsto2/Gsto1/Gsta4/Gstt1/Birc5/Mgst2/Gsta3/Gstp1/Gstm7/Mgst3/Erbb2/Atp7b/Gstm2/Msh2/Gstm5/Top2a/Gstm3/Gsta1/Brca1/Cdkn2a/Gstt3/Gstm6/Gstp2/Casp3/Pik3r2/Bcl2/Trp53	29
Metabolism	Global and overview maps	mmu01240	Biosynthesis of cofactors - Mus musculus (house mouse)	46/1590	152/9270	0.302632	1.7644	4.32341	4.28638e-05	0.000983009	0.000782076	Psat1/Nme6/Ak1/Ugdh/Bcat1/Lipt1/Ak3/Gss/Dhfr/Bco1/Ugt2b35/Nmnat3/Ugt2b34/Alpi/Ppcs/Ido1/Ugt1a7c/Ugt2a3/Shmt1/Nme7/Rfk/Ugt2b36/Nqo1/Rdh13/Fech/Alpl/Afmid/Alad/Mthfd2l/Coq7/Mthfd1/Pmm1/Gclc/Ggcx/Ugt2b5/Gclm/Adsl/Coasy/Tpk1/Nadsyn1/Spr/Nfs1/Dhodh/Ak5/Gphn/Uros	46
Organismal Systems	Development and regeneration	mmu04360	Axon guidance - Mus musculus (house mouse)	52/1590	181/9270	0.287293	1.67497	4.17254	6.60672e-05	0.00140558	0.00111827	Plxna2/Unc5b/Sema3e/Slit2/Neo1/Sema4g/Efna4/Sema5a/Ptk2/Ablim1/Efna3/Epha4/Pard3/Efnb2/Ephb4/Camk2b/Sema3c/Efna1/Pak6/Rhod/Arhgef12/Epha7/Pard6b/Efna5/Ephb6/Met/Ngef/Smo/Pak4/Srgap1/Gnai1/Sema3b/Sema3a/Ryk/Sema3f/Wnt4/Efnb1/Prkca/Limk2/Epha2/Sema6a/Ablim3/Myl9/Slit3/Cxcl12/Cfl2/Nck1/Rac3/Plcg1/Pik3r2/Sema4b/Src	52
Environmental Information Processing	Signal transduction	mmu04151	PI3K-Akt signaling pathway - Mus musculus (house mouse)	90/1590	359/9270	0.250696	1.46161	4.05874	6.9462e-05	0.00140558	0.00111827	Tgfa/Ngf/Kitl/Itgb6/Efna4/Lama5/Egfr/Fgf1/Ptk2/Col4a5/Pdgfc/Itga7/Col1a2/Efna3/Thbs3/Lamb2/Lamc2/Lama3/Itgb4/Col6a2/Itgb3/Hsp90ab1/Col4a1/Itga3/Itga2/Thbs2/Col6a1/Lamb3/Col4a2/Ereg/Efna1/Ghr/Erbb2/Ccnd1/Ccnd2/Col1a1/Osmr/Irs1/Bdnf/Efna5/Il7/Sgk2/Rps6kb1/Cdk6/Itga1/Magi1/Met/Gng7/Itga6/Lamb1/Pck2/Angpt2/Brca1/Angpt1/Ywhaq/Creb3l4/Ntf5/Them4/Prkca/Ccne2/Epha2/Comp/Gng13/Vegfd/Lpar1/Erbb3/Ppp2r5d/Pk…	90
Genetic Information Processing	Replication and repair	mmu03030	DNA replication - Mus musculus (house mouse)	16/1590	35/9270	0.457143	2.66523	4.4908	7.94115e-05	0.00151764	0.00120743	Mcm7/Mcm2/Pole/Prim1/Mcm6/Mcm3/Pold2/Mcm4/Rfc3/Mcm5/Prim2/Rfc5/Rfc4/Rfc1/Pola1/Pole2	16
Cellular Processes	Cellular community - eukaryotes	mmu04520	Adherens junction - Mus musculus (house mouse)	31/1590	92/9270	0.336957	1.96452	4.23025	8.4281e-05	0.00152593	0.00121402	Actn1/Lmo7/Egfr/Ctnna1/Tjp1/Ptprf/Ctnnb1/Ctnnd1/Cdh1/Pard3/Farp2/Sorbs1/Wasf1/Rasip1/Acp1/Erbb2/Vcl/Met/Snai2/Actn4/Afdn/Nectin2/Wasl/Yes1/Ptprb/Myl9/Ssx2ip/Myl7/Rac3/Heg1/Src	31
Organismal Systems	Digestive system	mmu04975	Fat digestion and absorption - Mus musculus (house mouse)	18/1590	43/9270	0.418605	2.44054	4.30789	0.000118689	0.00204145	0.00162416	Apob/Fabp2/Plpp2/Mogat2/Plpp3/Apoa1/Acat2/Agpat2/Plpp1/Pla2g10/Pla2g1b/Pnliprp1/Abcg5/Abcg8/Cel/Pla2g2e/Clps/Fabp1	18
Metabolism	Global and overview maps	mmu01212	Fatty acid metabolism - Mus musculus (house mouse)	23/1590	62/9270	0.370968	2.16281	4.17982	0.000133419	0.00218552	0.00173879	Scd1/Tecr/Elovl7/Hacd1/Fasn/Acsbg1/Acaa1b/Scd2/Fads2/Hadh/Acat2/Acox1/Elovl6/Acadm/Cbr4/Acadl/Mecr/Acsl3/Hacd3/Elovl5/Fads1/Ehhadh/Cpt2	23
Environmental Information Processing	Signal transduction	mmu04015	Rap1 signaling pathway - Mus musculus (house mouse)	58/1590	214/9270	0.271028	1.58014	3.90669	0.000153438	0.00239921	0.00190879	Ngf/Kitl/Efna4/Egfr/Rapgef4/Fgf1/Pdgfc/Id1/Efna3/Mapk11/Grin1/Ctnnb1/Itgb3/Ctnnd1/Cdh1/Magi3/Pard3/Mapk12/Adcy6/Farp2/Tln2/Plce1/Efna1/Calml4/Pard6b/Efna5/Magi1/Map2k6/Met/Prkci/Rapgef3/Gnai1/Afdn/Angpt2/Angpt1/Rap1gap/Prkca/Bcar1/Epha2/Vegfd/Lpar1/Adcy3/Vegfc/Ins1/Mras/Pdgfd/Vegfb/Ins2/F2r/Rac3/Plcg1/Pik3r2/Igf1/Pdgfb/Pfn2/Src/Crkl/Pdgfrb	58
Organismal Systems	Digestive system	mmu04974	Protein digestion and absorption - Mus musculus (house mouse)	34/1590	108/9270	0.314815	1.83543	3.97339	0.000179088	0.00267853	0.00213102	Col4a5/Col1a2/Col3a1/Kcnk5/Col6a2/Col4a1/Col6a1/Col18a1/Col4a2/Col1a1/Kcnq1/Kcne3/Slc7a9/Atp1b1/Col8a1/Col5a1/Eln/Try5/Prss2/Col6a3/Col16a1/Cpa2/Ctrb1/Slc3a1/Prss3/Cpb1/Cpa1/Try4/Ctrl/Try10/Mep1a/Cela2a/Cela3b/Kcnn4	34
Human Diseases	Endocrine and metabolic disease	mmu04950	Maturity onset diabetes of the young - Mus musculus (house mouse)	13/1590	27/9270	0.481481	2.80713	4.27857	0.000195347	0.00279998	0.00222765	Hnf1b/Hnf4g/Foxa3/Foxa2/Pklr/Hnf4a/Pdx1/Hnf1a/Iapp/Ins1/Bhlha15/Ins2/Hes1	13
Metabolism	Nucleotide metabolism	mmu00240	Pyrimidine metabolism - Mus musculus (house mouse)	21/1590	56/9270	0.375	2.18632	4.05141	0.000216776	0.00298283	0.00237312	Tk1/Cda/Entpd5/Nme6/Nt5c3b/Entpd8/Dtymk/Enpp1/Dctpp1/Nt5c1a/Dctd/Rrm2/Enpp3/Nme7/Dut/Nt5c3/Nudt2/Rrm1/Cant1/Tyms/Dhodh	21
Metabolism	Amino acid metabolism	mmu00280	Valine, leucine and isoleucine degradation - Mus musculus (house mouse)	21/1590	57/9270	0.368421	2.14796	3.95548	0.000288496	0.00381703	0.0030368	Hmgcll1/Ivd/Bcat1/Aldh6a1/Acaa1b/Aldh7a1/Hadh/Aox1/Acat2/Acadm/Mccc1/Bckdhb/Oxct1/Pccb/Mccc2/Mmut/Hibadh/Dbt/Hmgcs1/Hmgcs2/Ehhadh	21
Environmental Information Processing	Signal transduction	mmu04390	Hippo signaling pathway - Mus musculus (house mouse)	44/1590	157/9270	0.280255	1.63394	3.64502	0.000424785	0.00541208	0.00430582	Dlg5/Bmp4/Fgf1/Ctnna1/Yap1/Id1/Wwc1/Bmp2/Rassf6/Ctnnb1/Cdh1/Pard3/Tead2/Birc5/Tead4/Ccn2/Fzd6/Ccnd1/Ccnd2/Fzd5/Pard6b/Wwtr1/Prkci/Snai2/Patj/Pals1/Ywhaq/Wnt4/Wnt7b/Llgl2/Bmp8a/Ajuba/Fzd2/Tgfb2/Smad7/Afp/Tgfb3/Myc/Wnt10a/Bmpr1a/Dvl3/Wnt2/Frmd6/Fzd1	44
Metabolism	Global and overview maps	mmu01232	Nucleotide metabolism - Mus musculus (house mouse)	27/1590	84/9270	0.321429	1.87399	3.66114	0.000556963	0.00679188	0.00540357	Tk1/Cda/Entpd5/Nme6/Ak1/Nt5c3b/Entpd8/Dtymk/Enpp1/Dctpp1/Nt5c1a/Dctd/Rrm2/Ak3/Enpp3/Adk/Nme7/Dut/Entpd2/Nt5c3/Rrm1/Cant1/Tyms/Adsl/Ampd2/Gmpr/Ak5	27
Cellular Processes	Cell motility	mmu04814	Motor proteins - Mus musculus (house mouse)	52/1590	196/9270	0.265306	1.54678	3.5203	0.000572571	0.00679188	0.00540357	Tubb4b/Myo5c/Kif12/Myo10/Tnni1/Myo5b/Myo7b/Kif18b/Myh14/Tpm2/Myo19/Tpm1/Bicdl2/Bicdl1/Myo1d/Kif3a/Kif20a/Myo6/Tuba4a/Kif16b/Tubb2b/Dnah11/Kif23/Tubb3/Myo15b/Kifc2/Kif4/Myl6b/Tubg1/Dync2li1/Myo18a/Dync1li2/Cenpe/Acta1/Myo1a/Kif18a/Tnnt2/Kif2c/Kif11/Myl9/Actr1b/Kif22/Myl7/Tubb4a/Dnai2/Kif20b/Dynlt3/Kifap3/Acta2/Klc3/Kif5c/Tubd1	52
Human Diseases	Infectious disease: parasitic	mmu05146	Amoebiasis - Mus musculus (house mouse)	32/1590	107/9270	0.299065	1.74361	3.52007	0.000751819	0.00862086	0.0068587	Actn1/Serpinb6a/Lama5/Ptk2/Col4a5/Col1a2/Lamb2/Lamc2/Lama3/Col3a1/Col4a1/Lamb3/Col4a2/Col1a1/Prdx1/Vcl/Actn4/Lamb1/Hspb1/Gna14/Il1r1/Prkca/Serpinb6b/Serpinb9b/Tgfb2/Lamc1/Tgfb3/Casp3/Pik3r2/Cxcl1/Gna11/Prkacb	32
Metabolism	Lipid metabolism	mmu01040	Biosynthesis of unsaturated fatty acids - Mus musculus (house mouse)	14/1590	34/9270	0.411765	2.40067	3.72277	0.000819641	0.00909537	0.00723622	Scd1/Tecr/Elovl7/Acnat1/Hacd1/Acaa1b/Scd2/Fads2/Acox1/Elovl6/Acot1/Hacd3/Elovl5/Fads1	14
Organismal Systems	Digestive system	mmu04972	Pancreatic secretion - Mus musculus (house mouse)	33/1590	114/9270	0.289474	1.68769	3.36143	0.00116922	0.0125691	0.00999989	Rab27b/Adcy6/Kcnq1/Slc4a4/Clca3a1/Car2/Clca3b/Atp1b1/Clca1/Prkca/Pla2g10/Try5/Slc12a2/Prss2/Adcy3/Pla2g1b/Clca3a2/Cpa2/Pnliprp1/Ctrb1/Cel/Prss3/Cpb1/Itpr3/Cpa1/Pla2g2e/Try4/Ctrl/Try10/Sctr/Slc4a2/Cela2a/Cela3b	33
Metabolism	Amino acid metabolism	mmu00270	Cysteine and methionine metabolism - Mus musculus (house mouse)	19/1590	55/9270	0.345455	2.01407	3.43189	0.00136913	0.0141526	0.0112597	Ahcyl2/Psat1/Mtap/Phgdh/Bcat1/Apip/Cth/Gss/Adi1/Cbs/Ahcy/Tst/Amd1/Sdsl/Kyat1/Ahcyl1/Gclc/Gclm/Dnmt1	19
Human Diseases	Cancer: specific types	mmu05222	Small cell lung cancer - Mus musculus (house mouse)	28/1590	93/9270	0.301075	1.75533	3.33089	0.0013988	0.0141526	0.0112597	Lama5/Ptk2/Col4a5/Lamb2/Lamc2/Lama3/Cks1b/Col4a1/Itga3/Itga2/Lamb3/Col4a2/Ccnd1/Cdk6/Traf4/Cdkn2b/Itga6/Lamb1/Rarb/Ccne2/Skp2/Lamc1/Myc/Casp3/Pik3r2/Polk/Bcl2/Trp53	28
Metabolism	Nucleotide metabolism	mmu00230	Purine metabolism - Mus musculus (house mouse)	37/1590	134/9270	0.276119	1.60983	3.23531	0.00157751	0.0155047	0.0123354	Papss2/Paics/Entpd5/Nme6/Ak1/Entpd8/Adcy6/Enpp1/Urah/Nt5c1a/Rrm2/Ak3/Enpp3/Adk/Ppat/Enpp4/Nudt5/Prps1/Prps1l3/Nme7/Entpd2/Papss1/Pde4d/Gucy2c/Nudt2/Rrm1/Cant1/Adcy3/Pde9a/Prune1/Prps2/Hddc3/Adsl/Ampd2/Gmpr/Pfas/Ak5	37
Metabolism	Amino acid metabolism	mmu00260	Glycine, serine and threonine metabolism - Mus musculus (house mouse)	15/1590	40/9270	0.375	2.18632	3.4211	0.00168843	0.0161339	0.012836	Pipox/Gldc/Psat1/Phgdh/Maoa/Cth/Sardh/Cbs/Aldh7a1/Bpgm/Psph/Shmt1/Sdsl/Gcat/Tha1	15
Cellular Processes	Cell growth and death	mmu04115	p53 signaling pathway - Mus musculus (house mouse)	23/1590	73/9270	0.315068	1.83691	3.26626	0.00187516	0.017434	0.0138703	Atm/Tnfrsf10b/Serpinb5/Cdk1/Ccnd1/Ccnd2/Rrm2/Cdk6/Perp/Gtse1/Sfn/Cdkn2a/Ccne2/Casp3/Cd82/Igfbp3/Ccnb1/Siah1b/Chek1/Igf1/Bcl2/Trp53/Ccnb2	23
Cellular Processes	Transport and catabolism	mmu04146	Peroxisome - Mus musculus (house mouse)	26/1590	87/9270	0.298851	1.74236	3.16529	0.00228842	0.0207162	0.0164817	Pipox/Hmgcll1/Nudt12/Acnat1/Acox2/Acaa1b/Prdx1/Abcd3/Crot/Pecr/Pex26/Slc25a17/Acox1/Acsl3/Ephx2/Decr2/Pxmp2/Pex11g/Hao1/Pex11a/Mpv17l/Dhrs4/Pex2/Ehhadh/Pex12/Amacr	26
Metabolism	Global and overview maps	mmu01230	Biosynthesis of amino acids - Mus musculus (house mouse)	24/1590	79/9270	0.303797	1.7712	3.13207	0.00260884	0.0230113	0.0183076	Psat1/Phgdh/Asns/Bcat1/Pklr/Pycr1/Cth/Cbs/Pcx/Pah/Prps1/Psph/Prps1l3/Shmt1/Aldob/Sdsl/Pfkm/Gpt/Prps2/Eno3/Gpt2/Glul/Aldh18a1/Tha1	24
Human Diseases	Cardiovascular disease	mmu05412	Arrhythmogenic right ventricular cardiomyopathy - Mus musculus (house mouse)	23/1590	77/9270	0.298701	1.74148	2.97272	0.00401542	0.0345326	0.0274739	Itgb6/Ctnna1/Dsg2/Itga7/Des/Itgb4/Ctnnb1/Itgb3/Dsp/Itga3/Itga2/Pkp2/Jup/Cacna2d1/Dsc2/Lmna/Itga1/Cdh2/Itga6/Gja1/Sgcb/Dag1/Cacnb3	23
Metabolism	Lipid metabolism	mmu00565	Ether lipid metabolism - Mus musculus (house mouse)	16/1590	48/9270	0.333333	1.9434	2.98151	0.00478371	0.0401365	0.0319323	Pla2g4c/Plpp2/Enpp2/Selenoi/Plpp3/Gdpd1/Pafah1b3/Pafah2/Lpcat4/Gal3st1/Plpp1/Pld1/Pla2g6/Pla2g10/Pla2g1b/Pla2g2e	16
Metabolism	Carbohydrate metabolism	mmu00040	Pentose and glucuronate interconversions - Mus musculus (house mouse)	13/1590	36/9270	0.361111	2.10535	3.02335	0.00493671	0.040434	0.0321691	Akr1b7/Ugdh/Ugt2b35/Ugt2b34/Ugt1a7c/Akr1b8/Ugt2a3/Sord/Ugt2b36/Fggy/Ugt2b5/Crppa/Xylb	13
Metabolism	Energy metabolism	mmu00920	Sulfur metabolism - Mus musculus (house mouse)	6/1590	11/9270	0.545455	3.1801	3.29174	0.00531739	0.0425003	0.033813	Papss2/Suox/Tst/Papss1/Bpnt1/Bpnt2	6
Environmental Information Processing	Signal transduction	mmu04310	Wnt signaling pathway - Mus musculus (house mouse)	43/1590	172/9270	0.25	1.45755	2.75589	0.00543609	0.0425003	0.033813	Mmp7/Lrp5/Vangl1/Lrp6/Rnf43/Gpc4/Ctnnb1/Tle6/Tle2/Skp1/Sfrp2/Lgr4/Lgr5/Camk2b/Fzd6/Ccnd1/Ccnd2/Fzd5/Porcn/Serpinf1/Prickle1/Lgr6/Lzts2/Ryk/Wnt4/Wnt7b/Prkca/Fzd2/Ccn4/Znrf3/Myc/Dkk2/Notum/Rac3/Wnt10a/Siah1b/Ruvbl1/Trp53/Dvl3/Sfrp1/Wnt2/Prkacb/Fzd1	43
Metabolism	Lipid metabolism	mmu00062	Fatty acid elongation - Mus musculus (house mouse)	11/1590	29/9270	0.37931	2.21145	2.9729	0.00619753	0.0473767	0.0376926	Them5/Tecr/Elovl7/Hacd1/Hadh/Elovl6/Mecr/Them4/Acot1/Hacd3/Elovl5	11
Human Diseases	Infectious disease: bacterial	mmu05100	Bacterial invasion of epithelial cells - Mus musculus (house mouse)	22/1590	76/9270	0.289474	1.68769	2.73892	0.00726412	0.054323	0.043219	Shc2/Ptk2/Ctnna1/Ctnnb1/Cdh1/Wasf1/Elmo3/Dnm1/Cav1/Cltb/Vcl/Met/Cav2/Shc1/Cttn/Wasl/Cd2ap/Bcar1/Pik3r2/Src/Crkl/Dock1	22
Human Diseases	Cancer: specific types	mmu05215	Prostate cancer - Mus musculus (house mouse)	27/1590	99/9270	0.272727	1.59005	2.68555	0.00760477	0.05523	0.0439406	Tgfa/Egfr/Pdgfc/Ctnnb1/Hsp90ab1/Gstp1/Erbb2/Ccnd1/Plat/Tmprss2/Mmp3/Creb3l4/Gstp2/Ccne2/Ins1/Creb3l2/Creb3l3/Pdgfd/Ins2/Srd5a2/Pik3r2/Zeb1/Igf1/Bcl2/Pdgfb/Trp53/Pdgfrb	27
Metabolism	Metabolism of cofactors and vitamins	mmu00730	Thiamine metabolism - Mus musculus (house mouse)	7/1590	15/9270	0.466667	2.72075	3.03467	0.00771608	0.05523	0.0439406	Ak1/Acp1/Alpi/Alpl/Tpk1/Nfs1/Ak5	7
Metabolism	Metabolism of cofactors and vitamins	mmu00790	Folate biosynthesis - Mus musculus (house mouse)	10/1590	26/9270	0.384615	2.24238	2.88633	0.0079903	0.05523	0.0439406	Akr1b7/Dhfr/Pcbd1/Pah/Alpi/Akr1b8/Alpl/Cbr1/Spr/Gphn	10
Human Diseases	Cancer: overview	mmu05207	Chemical carcinogenesis - receptor activation - Mus musculus (house mouse)	53/1590	225/9270	0.235556	1.37333	2.5794	0.00802761	0.05523	0.0439406	Paqr8/Gstm1/Egfr/Gsto2/Gsto1/Hsp90ab1/Cyp1b1/Gsta4/Paqr5/Gstt1/Birc5/Adcy6/Mgst2/Gsta3/Gstm7/Mgst3/Kpna2/Ccnd1/Cdc6/Cyp3a13/Gstm2/Rps6kb1/Ugt2b35/Ugt2b34/Gstm5/Klf5/Ugt1a7c/Dll1/Ugt2a3/Gnai1/Gstm3/Gsta1/Ugt2b36/Creb3l4/Ephx1/Prkca/Jag1/Gstt3/Ephx2/Gstm6/Cdc25a/Cyp2b10/Adcy3/Ugt2b5/Atf2/Creb3l2/Creb3l3/Myc/Pik3r2/Bcl2/Dll4/Src/Prkacb	53
Cellular Processes	Cellular community - eukaryotes	mmu04540	Gap junction - Mus musculus (house mouse)	24/1590	86/9270	0.27907	1.62703	2.658	0.00849307	0.0572866	0.0455769	Tubb4b/Egfr/Pdgfc/Tjp1/Adcy6/Cdk1/Tuba4a/Tubb2b/Tubb3/Prkg2/Gnai1/Prkca/Gja1/Lpar1/Adcy3/Tubb4a/Pdgfd/Itpr3/Pdgfb/Gna11/Src/Prkacb/Pdgfrb/Map2k5	24
Organismal Systems	Digestive system	mmu04976	Bile secretion - Mus musculus (house mouse)	27/1590	100/9270	0.27	1.57415	2.62649	0.00875938	0.0579467	0.046102	Aqp8/Aqp1/Acnat1/Adcy6/Abcb1a/Slc4a4/Abcg2/Ugt2b35/Ugt2b34/Car2/Slc22a1/Ugt1a7c/Ugt2a3/Atp1b1/Ugt2b36/Ephx1/Nr1h4/Adcy3/Ugt2b5/Abcc3/Abcg5/Abcg8/Slc51a/Sctr/Slc51b/Slc4a2/Prkacb	27
Human Diseases	Endocrine and metabolic disease	mmu04933	AGE-RAGE signaling pathway in diabetic complications - Mus musculus (house mouse)	27/1590	101/9270	0.267327	1.55857	2.56808	0.0100537	0.0652543	0.0519159	Col4a5/Col1a2/Mapk11/Col3a1/Col4a1/Mapk12/Plce1/Col4a2/Ccnd1/Col1a1/F3/Plcd3/Vcam1/Prkca/Vegfd/Agt/Vegfc/Tgfb2/Tgfb3/Vegfb/Casp3/Plcg1/Ager/Pik3r2/Bcl2/Nox1/Mmp2	27
Metabolism	Carbohydrate metabolism	mmu00650	Butanoate metabolism - Mus musculus (house mouse)	10/1590	27/9270	0.37037	2.15933	2.74484	0.0107777	0.0686577	0.0546236	Hmgcll1/Acsm3/L2hgdh/Hadh/Acat2/Bdh1/Oxct1/Hmgcs1/Hmgcs2/Ehhadh	10
Human Diseases	Cancer: specific types	mmu05226	Gastric cancer - Mus musculus (house mouse)	37/1590	150/9270	0.246667	1.43811	2.46132	0.0117411	0.0734353	0.0584247	Tert/Egfr/Lrp5/Shc2/Fgf1/Lrp6/Ctnna1/Ctnnb1/Cdh1/Jup/Abcb1a/Fzd6/Erbb2/Ccnd1/Fzd5/Rps6kb1/Met/Cdkn2b/Cdh17/Shc1/Rarb/Cdx2/Wnt4/Wnt7b/Ccne2/Fzd2/Tgfb2/Tgfb3/Myc/Wnt10a/Pik3r2/Polk/Bcl2/Trp53/Dvl3/Wnt2/Fzd1	37
Human Diseases	Drug resistance: antineoplastic	mmu01522	Endocrine resistance - Mus musculus (house mouse)	25/1590	93/9270	0.268817	1.56726	2.50152	0.0120361	0.0739363	0.0588232	Egfr/Shc2/Ptk2/Mapk11/Hbegf/Mapk12/Adcy6/Erbb2/Ccnd1/Rps6kb1/Shc1/Dll1/Cdkn2a/Jag1/Gper1/Adcy3/Pik3r2/Cdkn2c/Igf1/Bcl2/Dll4/Trp53/Src/Prkacb/Mmp2	25
Organismal Systems	Endocrine system	mmu03320	PPAR signaling pathway - Mus musculus (house mouse)	24/1590	89/9270	0.269663	1.57219	2.46787	0.0131695	0.0794788	0.0632328	Scd1/Fabp2/Acox2/Sorbs1/Me1/Acsbg1/Acaa1b/Scd2/Fads2/Apoa1/Pck2/Acox1/Acadm/Acadl/Acsl3/Pparg/Angptl4/Lpl/Hmgcs1/Hmgcs2/Ehhadh/Ucp1/Cpt2/Fabp1	24
Organismal Systems	Digestive system	mmu04977	Vitamin digestion and absorption - Mus musculus (house mouse)	9/1590	24/9270	0.375	2.18632	2.64768	0.0140188	0.0822401	0.0654297	Apob/Rbp2/Apoa1/Cubn/Mmachc/Slc19a2/Slc46a1/Slc52a3/Slc19a1	9
Metabolism	Carbohydrate metabolism	mmu00630	Glyoxylate and dicarboxylate metabolism - Mus musculus (house mouse)	11/1590	32/9270	0.34375	2.00413	2.58886	0.0141051	0.0822401	0.0654297	Gldc/Acat2/Shmt1/Hoga1/Acss2/Afmid/Hao1/Pccb/Mmut/Glul/Hyi	11
Organismal Systems	Endocrine system	mmu04915	Estrogen signaling pathway - Mus musculus (house mouse)	33/1590	133/9270	0.24812	1.44659	2.36029	0.0152848	0.087633	0.0697202	Tgfa/Krt13/Egfr/Shc2/Hbegf/Hsp90ab1/Adcy6/Calml4/Krt18/Krt19/Krt20/Krt14/Krt23/Shc1/Tff1/Gnai1/Krt10/Creb3l4/Gper1/Adcy3/Krt17/Krt36/Atf2/Creb3l2/Creb3l3/Fkbp4/Itpr3/Pik3r2/Krt15/Bcl2/Src/Prkacb/Mmp2	33
Metabolism	Energy metabolism	mmu00910	Nitrogen metabolism - Mus musculus (house mouse)	7/1590	17/9270	0.411765	2.40067	2.62998	0.0170201	0.0959597	0.0763449	Car9/Car13/Car2/Car8/Car7/Car12/Glul	7
Human Diseases	Cardiovascular disease	mmu05410	Hypertrophic cardiomyopathy - Mus musculus (house mouse)	24/1590	91/9270	0.263736	1.53763	2.345	0.0172951	0.0959597	0.0763449	Itgb6/Itga7/Des/Ace3/Itgb4/Itgb3/Tpm2/Itga3/Tpm1/Itga2/Cacna2d1/Lmna/Itga1/Itga6/Tnnt2/Agt/Tgfb2/Sgcb/Dag1/Tgfb3/Cacnb3/Prkab1/Igf1/Prkaa1	24
Organismal Systems	Endocrine system	mmu04914	Progesterone-mediated oocyte maturation - Mus musculus (house mouse)	24/1590	92/9270	0.26087	1.52092	2.28467	0.0197082	0.107613	0.0856163	Mapk11/Hsp90ab1/Mapk12/Adcy6/Cdk1/Pkmyt1/Gnai1/Cdc25c/Cdc25b/Mad2l1/Cdc25a/Ccna2/Adcy3/Ins1/Kif22/Ins2/Plk1/Aurka/Ccnb1/Pik3r2/Anapc1/Igf1/Prkacb/Ccnb2	24
Metabolism	Global and overview maps	mmu01200	Carbon metabolism - Mus musculus (house mouse)	30/1590	121/9270	0.247934	1.4455	2.24434	0.020258	0.108887	0.0866298	Gldc/Psat1/Phgdh/Me1/Pklr/Aldh6a1/Suclg2/Suclg1/Pcx/Prps1/Psph/Prps1l3/Acat2/Shmt1/Ogdhl/Acox1/Acss2/Aldob/Sdsl/Fbp2/Pfkm/Gpt/Hao1/Tkfc/Prps2/Pccb/H6pd/Mmut/Eno3/Gpt2	30
Organismal Systems	Excretory system	mmu04960	Aldosterone-regulated sodium reabsorption - Mus musculus (house mouse)	12/1590	38/9270	0.315789	1.84111	2.36392	0.0213495	0.112988	0.0898926	Nr3c2/Irs1/Nedd4l/Sfn/Atp1b1/Hsd11b2/Prkca/Ins1/Scnn1a/Ins2/Pik3r2/Igf1	12
Metabolism	Lipid metabolism	mmu00564	Glycerophospholipid metabolism - Mus musculus (house mouse)	25/1590	98/9270	0.255102	1.48729	2.20651	0.0230179	0.118181	0.0940243	Pla2g4c/Lpin3/Plpp2/Gpd2/Selenoi/Plpp3/Pnpla6/Gpam/Mboat1/Lpcat4/Agpat2/Plpp1/Mboat2/Pld1/Pla2g6/Pla2g10/Gpd1/Lclat1/Chka/Pcyt1b/Ache/Pla2g1b/Pemt/Crls1/Pla2g2e	25
Human Diseases	Cancer: overview	mmu05231	Choline metabolism in cancer - Mus musculus (house mouse)	25/1590	98/9270	0.255102	1.48729	2.20651	0.0230179	0.118181	0.0940243	Pla2g4c/Egfr/Pdgfc/Plpp2/Wasf1/Slc44a4/Pip5k1b/Plpp3/Slc44a3/Rps6kb1/Slc22a1/Plpp1/Pld1/Prkca/Chka/Pcyt1b/Pdgfd/Slc22a21/Rac3/Slc44a1/Plcg1/Pik3r2/Slc22a5/Pdgfb/Pdgfrb	25
Environmental Information Processing	Signal transduction	mmu04012	ErbB signaling pathway - Mus musculus (house mouse)	22/1590	84/9270	0.261905	1.52695	2.20741	0.0237865	0.120332	0.095735	Tgfa/Egfr/Shc2/Ptk2/Hbegf/Camk2b/Ereg/Btc/Erbb2/Pak6/Rps6kb1/Shc1/Pak4/Nrg4/Prkca/Erbb3/Myc/Nck1/Plcg1/Pik3r2/Src/Crkl	22
Genetic Information Processing	Replication and repair	mmu03430	Mismatch repair - Mus musculus (house mouse)	8/1590	22/9270	0.363636	2.12007	2.39313	0.0244835	0.122063	0.0971122	Exo1/Pold2/Msh2/Rfc3/Pms2/Rfc5/Rfc4/Rfc1	8
Metabolism	Lipid metabolism	mmu00071	Fatty acid degradation - Mus musculus (house mouse)	15/1590	52/9270	0.288462	1.68179	2.24319	0.0249274	0.1225	0.0974605	Adh7/Adh1/Acsbg1/Acaa1b/Aldh7a1/Eci1/Hadh/Acat2/Acox1/Acadm/Acadl/Acsl3/Gcdh/Ehhadh/Cpt2	15
Human Diseases	Cardiovascular disease	mmu05414	Dilated cardiomyopathy - Mus musculus (house mouse)	24/1590	94/9270	0.255319	1.48856	2.16615	0.0253171	0.122663	0.0975901	Itgb6/Itga7/Des/Itgb4/Itgb3/Tpm2/Itga3/Tpm1/Adcy6/Itga2/Cacna2d1/Lmna/Itga1/Itga6/Tnnt2/Adcy3/Agt/Tgfb2/Sgcb/Dag1/Tgfb3/Cacnb3/Igf1/Prkacb	24
Environmental Information Processing	Signal transduction	mmu04014	Ras signaling pathway - Mus musculus (house mouse)	52/1590	235/9270	0.221277	1.29008	2.04941	0.0276427	0.131443	0.104575	Tgfa/Ngf/Pla2g4c/Kitl/Efna4/Egfr/Shc2/Fgf1/Pdgfc/Efna3/Grin1/Plce1/Efna1/Pak6/Calml4/Bdnf/Efna5/Ralgapa2/Met/Shc1/Gng7/Pak4/Afdn/Angpt2/Angpt1/Ntf5/Pld1/Pla2g6/Prkca/Pla2g10/Epha2/Gng13/Rasal1/Vegfd/Vegfc/Ins1/Rin1/Pla2g1b/Mras/Pdgfd/Vegfb/Rasa2/Ins2/Rac3/Plcg1/Pik3r2/Pla2g2e/Igf1/Rras2/Pdgfb/Prkacb/Pdgfrb	52
Cellular Processes	Cell growth and death	mmu04218	Cellular senescence - Mus musculus (house mouse)	42/1590	184/9270	0.228261	1.3308	2.06218	0.0278934	0.131443	0.104575	Atm/Slc25a4/Mapk11/Mapk12/Cdk1/H2-Q4/Rad1/Ccnd1/Ccnd2/Calml4/Mcu/Cdk6/Foxm1/Map2k6/Gata4/Cdkn2b/Cdkn2a/H2-K1/Mybl2/Cdc25a/Ccne2/Ccna2/Traf3ip2/Ppid/E2f5/Tgfb2/Mras/Tgfb3/Myc/Rad50/H2-T23/Igfbp3/Ccnb1/Itpr3/Pik3r2/Hus1/Chek1/Rras2/Trp53/H2-Q2/Ccnb2/H2-M2	42
Metabolism	Carbohydrate metabolism	mmu00640	Propanoate metabolism - Mus musculus (house mouse)	10/1590	31/9270	0.322581	1.88071	2.23477	0.0295988	0.137594	0.109469	Aldh6a1/Suclg2/Suclg1/Acox1/Acss2/Bckdhb/Pccb/Mmut/Dbt/Ehhadh	10
Environmental Information Processing	Signal transduction	mmu04350	TGF-beta signaling pathway - Mus musculus (house mouse)	27/1590	110/9270	0.245455	1.43105	2.06922	0.0300491	0.137825	0.109653	Thsd4/Neo1/Bmp4/Id1/Dcn/Bmp2/Skp1/Acvr1/Ltbp1/Tfdp1/Rps6kb1/Cdkn2b/Tfrc/Tfr2/Chrd/Bmp8a/Nbl1/E2f5/Tgfb2/Smad7/Rgmb/Fst/Lefty1/Tgfb3/Myc/Bmpr1a/Smad5	27
Human Diseases	Infectious disease: viral	mmu05165	Human papillomavirus infection - Mus musculus (house mouse)	76/1590	362/9270	0.209945	1.22402	1.97825	0.0305133	0.138113	0.109882	Atp6v0e2/Tert/Atm/Itgb6/Lama5/Egfr/Ptk2/Col4a5/Itga7/Col1a2/Thbs3/Lamb2/Lamc2/Lama3/Itgb4/Ctnnb1/Col6a2/Itgb3/Col4a1/Pard3/Itga3/Itga2/Thbs2/H2-Q4/Col6a1/Lamb3/Col4a2/Fzd6/Ccnd1/Ccnd2/Col1a1/Fzd5/Pard6b/Rps6kb1/Cdk6/Itga1/Magi1/Prkci/Crb3/Itga6/Lamb1/Patj/Tubg1/Tlr3/Pals1/Wnt4/Wnt7b/Creb3l4/Llgl2/Jag1/H2-K1/Ccne2/Comp/Ccna2/Fzd2/Ppp2r5d/Col6a3/Tnc/Maml2/Creb3l2/Creb3l3/Lamc1/Casp3/H2-T23/Hes1/Wnt…	76
Metabolism	Metabolism of terpenoids and polyketides	mmu00900	Terpenoid backbone biosynthesis - Mus musculus (house mouse)	8/1590	23/9270	0.347826	2.02789	2.24567	0.0320493	0.143182	0.113914	Fdps/Acat2/Pdss2/Pdss1/Pcyox1/Fntb/Hmgcs1/Hmgcs2	8
Metabolism	Lipid metabolism	mmu00561	Glycerolipid metabolism - Mus musculus (house mouse)	17/1590	63/9270	0.269841	1.57323	2.07717	0.0332618	0.146693	0.116708	Akr1b7/Lpin3/Plpp2/Mogat2/Plpp3/Aldh7a1/Gpam/Mboat1/Akr1b8/Agpat2/Plpp1/Mboat2/Lclat1/Tkfc/Pnliprp1/Lpl/Cel	17
Metabolism	Metabolism of cofactors and vitamins	mmu00740	Riboflavin metabolism - Mus musculus (house mouse)	4/1590	8/9270	0.5	2.91509	2.46557	0.0337244	0.146851	0.116833	Enpp1/Acp1/Enpp3/Rfk	4
Metabolism	Metabolism of cofactors and vitamins	mmu00830	Retinol metabolism - Mus musculus (house mouse)	24/1590	97/9270	0.247423	1.44252	1.99342	0.0359312	0.154504	0.122922	Aldh1a1/Aldh1a7/Adh7/Adh1/Cyp2c65/Cyp3a13/Cyp2c68/Bco1/Ugt2b35/Retsat/Ugt2b34/Aldh1a3/Ugt1a7c/Aox1/Ugt2a3/Rdh10/Ugt2b36/Rdh13/Cyp2b10/Ugt2b5/Rdh5/Cyp2s1/Dhrs4/Aldh1a2	24
Metabolism	Glycan biosynthesis and metabolism	mmu00512	Mucin type O-glycan biosynthesis - Mus musculus (house mouse)	10/1590	32/9270	0.3125	1.82193	2.11913	0.0366414	0.155613	0.123805	Galntl6/Galnt7/Gcnt3/Galnt4/B3gnt3/Galnt3/St6galnac2/Gcnt4/C1galt1/Galnt12	10
Genetic Information Processing	Replication and repair	mmu03440	Homologous recombination - Mus musculus (house mouse)	12/1590	41/9270	0.292683	1.7064	2.06252	0.0380832	0.159764	0.127107	Atm/Rad51/Rad54b/Pold2/Rad51b/Brip1/Brca1/Rad51d/Rad50/Xrcc2/Brca2/Xrcc3	12
Metabolism	Lipid metabolism	mmu00140	Steroid hormone biosynthesis - Mus musculus (house mouse)	23/1590	93/9270	0.247312	1.44187	1.94861	0.0395967	0.164112	0.130566	Cyp21a1/Cyp1b1/Cyp2c65/Cyp2d22/Cyp3a13/Cyp2d10/Cyp2c68/Ugt2b35/Ugt2b34/Ugt1a7c/Ugt2a3/Srd5a1/Ugt2b36/Hsd11b2/Cyp2d34/Cyp2b10/Ugt2b5/Hsd3b2/Hsd17b2/Akr1c18/Srd5a2/Cyp2d26/Sult2b1	23
Cellular Processes	Cell motility	mmu04810	Regulation of actin cytoskeleton - Mus musculus (house mouse)	50/1590	231/9270	0.21645	1.26195	1.83439	0.0433511	0.177533	0.141244	Ezr/Actn1/Itgb6/Egfr/Fgf1/Ptk2/Pdgfc/Itga7/Myh14/Itgb4/Itgb3/Itga3/Mylk/Itga2/Nckap1/Wasf1/Pip5k1b/Pak6/Arhgap35/Arhgef12/Itga1/Vcl/Actn4/Itga6/Pak4/Bdkrb1/Wasl/Limk2/Bcar1/Diaph3/Lpar1/Myl9/Ins1/Cxcl12/Mras/Myl7/Cfl2/Pdgfd/Ins2/F2r/Rac3/Fgd1/Pik3r2/Rras2/Pdgfb/Pfn2/Src/Crkl/Dock1/Pdgfrb	50
Environmental Information Processing	Signal transduction	mmu04630	JAK-STAT signaling pathway - Mus musculus (house mouse)	23/1590	171/9270	0.134503	0.784177	-1.29608	0.922598	1	0.795594	Egfr/Il22ra1/Fhl1/Ghr/Ccnd1/Ccnd2/Osmr/Il7/Socs5/Aox1/Il5ra/Ifnlr1/Thpo/Ctf1/Lepr/Stam/Myc/Csf3/Pik3r2/Bcl2/Pdgfb/Pdgfrb/Pias3	23
Environmental Information Processing	Signal transduction	mmu04024	cAMP signaling pathway - Mus musculus (house mouse)	30/1590	224/9270	0.133929	0.780829	-1.51082	0.948907	1	0.795594	Rapgef4/Grin1/Edn2/Ptger3/Adcy6/Plce1/Camk2b/Calml4/Sox9/Bdnf/Rapgef3/Sstr2/Acox1/Gnai1/Afdn/Atp1b1/Pde4d/Creb3l4/Pld1/Adcy3/Myl9/Ppp1r1b/Creb3l2/Creb3l3/F2r/Rac3/Pik3r2/Rras2/Prkacb/Npy	30
Organismal Systems	Immune system	mmu04612	Antigen processing and presentation - Mus musculus (house mouse)	6/1590	90/9270	0.0666667	0.388679	-2.65157	0.999041	1	0.795594	Hsp90ab1/H2-Q4/H2-K1/H2-T23/H2-Q2/H2-M2	6
