# Supplementary material for: A CD138+ tumor-associated macrophage/Siglec-F+ neutrophil feed-forward loop promotes immune evasion in pancreatic cancer
Source: J Clin Invest. 2026 Mar 12;136(9):e199516. doi: 10.1172/JCI199516 (PMC13132371; doi:10.1172/JCI199516)
Supplement: Supplemental table 6 [file jci-136-199516-s219.xlsx]

## Sheet: Common genes
gene_name	log2FC_Smart-seq	padj_Smart-seq	avg_log2FC_MM1_scRNA-seq	padj_MM1_scRNA-seq	pct_MM1_scRNA-seq	pct_other mph clusters_scRNA-seq
Mmp25	-2.70936	0.000142205	-2.70311	1.06709e-43	0.023	0.101
Gpr171	-3.7616	0.0002407	-1.16863	1.46489e-101	0.31	0.517
Ppfia4	-2.83676	0.000320964	-1.00473	1.48812e-50	0.196	0.331
Sh2d1b1	-3.13202	0.000320964	-1.00332	2.81523e-20	0.087	0.156
Cbfa2t3	-2.35767	0.000332529	-1.28923	1.21145e-34	0.23	0.329
Cx3cr1	-3.10078	0.000430464	-1.28376	7.79729e-153	0.422	0.657
Cst3	-2.04486	0.000479759	-1.33714	0	1	1
Kmo	-3.35125	0.000492657	-3.4127	1.71483e-107	0.03	0.185
Rhoc	2.51613	0.000512259	1.13374	8.98761e-56	0.348	0.217
Sdc1	3.41394	0.000529826	1.49331	1.61208e-119	0.338	0.149
Sgms2	2.45337	0.000591214	1.72505	1.7594e-117	0.215	0.067
Batf3	-3.75397	0.00059733	-1.70328	6.22937e-70	0.083	0.222
Wdfy4	-2.20742	0.000652323	-1.07337	2.9173e-21	0.31	0.383
Clec12a	-2.36033	0.000686977	-1.01345	1.38042e-128	0.41	0.64
Fgd2	-3.38933	0.00079502	-1.33317	3.46873e-87	0.171	0.351
Pkib	-2.05072	0.000918453	-1.05928	7.12728e-37	0.354	0.458
Rrad	-2.46326	0.000969709	-1.607	1.80512e-44	0.079	0.183
Id1	2.5852	0.00100752	1.42976	3.89187e-39	0.131	0.056
Ccl17	-3.95239	0.00102006	-4.83375	1.12461e-52	0.017	0.102
Papss2	2.29244	0.0011446	1.0603	1.55753e-22	0.11	0.054
Fgl2	-2.50591	0.0011446	-1.13904	3.63375e-142	0.537	0.746
Ltb	-3.83819	0.00119907	-2.95522	2.52983e-54	0.025	0.117
Dpp4	-2.18349	0.00125276	-3.68139	1.45562e-101	0.021	0.164
Emp1	2.40205	0.00141732	1.0286	3.43759e-140	0.699	0.516
Fyn	-1.97534	0.00159422	-1.31984	1.21111e-52	0.174	0.304
Pdlim1	2.06012	0.0015957	1.20867	5.62433e-34	0.147	0.072
Rnf128	3.02138	0.00160064	1.32389	1.48648e-32	0.117	0.051
Itgax	-2.52803	0.00167865	-1.88177	4.09078e-157	0.181	0.425
H2-DMa	-2.62493	0.00181096	-1.14374	0	0.823	0.936
Adgrg5	-2.84164	0.00207536	-3.57293	4.18654e-85	0.016	0.138
Clec10a	-3.47928	0.00236105	-1.7319	1.16618e-53	0.128	0.257
P2ry14	-1.19916	0.00243185	-1.68223	5.66676e-58	0.085	0.209
Limd2	-1.38571	0.00321211	-1.17468	4.11281e-148	0.332	0.579
Stat4	-1.98649	0.00323	-1.39504	1.05827e-26	0.092	0.172
Klrb1b	-2.7228	0.00327571	-3.12765	2.25326e-130	0.049	0.237
Qpct	-2.86237	0.00330991	-2.72657	2.05635e-55	0.048	0.152
H2-Eb1	-2.57401	0.00365334	-2.07407	0	0.707	0.919
Slamf8	-2.96743	0.00387494	-1.86713	3.51115e-138	0.162	0.389
Calhm6	-3.29627	0.00434585	-2.01974	1.69451e-73	0.094	0.239
Cd40	-2.60647	0.00436555	-1.27951	7.14569e-53	0.144	0.276
Ckb	-2.07962	0.0044236	-1.85401	5.82655e-183	0.252	0.529
Slamf9	-1.11798	0.00502189	-1.77121	8.00176e-130	0.161	0.38
H2-Aa	-2.49571	0.00534324	-1.84173	0	0.753	0.933
Cd74	-2.71286	0.0055207	-1.53921	0	0.913	0.975
Itga1	1.07779	0.00567948	1.62519	9.56252e-108	0.226	0.078
Slamf7	-2.20707	0.00572735	-1.21889	1.09407e-78	0.148	0.318
Mgl2	-3.74149	0.00607171	-2.83213	4.44235e-224	0.167	0.474
H2-Ab1	-2.62018	0.00610126	-1.86554	0	0.817	0.944
Ciita	-1.92565	0.00626133	-2.25379	2.98549e-257	0.154	0.485
Net1	1.78729	0.00627837	1.98542	7.02223e-112	0.224	0.077
Met	1.41787	0.00653573	2.03293	7.37678e-127	0.205	0.058
P4ha2	1.77043	0.00798609	1.33215	4.48299e-32	0.124	0.057
Cgnl1	2.8812	0.00863765	1.57489	2.7916e-60	0.17	0.069
H2-DMb1	-2.24039	0.00900023	-1.45541	0	0.583	0.866
Hfe	-1.30189	0.00944408	-1.3144	2.34416e-83	0.235	0.409
Nr4a3	-1.82763	0.00977644	-1.24483	1.08103e-87	0.373	0.555
Grk3	-1.6029	0.00986396	-1.65948	1.54598e-110	0.152	0.352
Klrk1	-1.96563	0.011708	-2.74886	2.87659e-80	0.046	0.18
H2-DMb2	-2.58391	0.0124791	-3.49026	1.01318e-113	0.064	0.238
Pde4d	1.20649	0.0124942	1.28333	3.36581e-58	0.215	0.102
Cd24a	1.71166	0.0134951	1.27357	2.17296e-129	0.37	0.164
Ccl12	-2.42994	0.0151698	-1.0269	2.87148e-36	0.346	0.464
Serpina3g	-2.29281	0.0153399	-3.13013	1.04557e-110	0.049	0.217
Cxcl16	-1.40186	0.0163148	-1.0986	4.41951e-266	0.649	0.863
Pdcd1lg2	-2.40116	0.0224121	-1.65446	4.29137e-40	0.063	0.155
Cxcl10	-1.28761	0.0241731	-1.69074	2.84976e-47	0.167	0.295
Rogdi	-1.36621	0.0266514	-1.70497	5.51652e-63	0.102	0.236
Ly6i	-2.2035	0.0275678	-1.11841	5.22537e-15	0.097	0.157
Zmynd15	-1.20058	0.0285977	-1.22981	8.27701e-46	0.118	0.236
Acp5	-1.16431	0.0380681	-1.03304	5.40802e-42	0.443	0.57
Lamc1	1.17657	0.04558	1.29806	1.91112e-54	0.173	0.074
Anpep	-1.44792	0.0524131	-1.15065	1.17934e-48	0.112	0.234
Siglecg	-2.29855	0.0597634	-3.77164	1.63873e-73	0.016	0.124
Ccl5	-2.00961	0.0755839	-1.71471	2.2247e-50	0.15	0.28
Ms4a7	-1.58833	0.081012	-1.36429	1.22074e-112	0.385	0.583
Ggt5	-1.11021	0.0867315	-1.06013	1.77494e-21	0.074	0.143
Lcn2	2.01827	0.0869109	1.44217	1.88524e-100	0.115	0.021
Mindy1	1.08443	0.0871945	1.00067	2.16182e-104	0.427	0.229
Cxcl1	1.72837	0.1097	1.15198	3.3546e-17	0.37	0.318
Saa3	1.78502	0.111064	2.99178	2.56546e-112	0.323	0.151
H2-Oa	-2.25814	0.129692	-3.96284	5.94515e-101	0.019	0.16
Hvcn1	-1.2434	0.142229	-1.30676	1.88318e-50	0.105	0.226
Cd72	-1.12546	0.170016	-1.66896	3.61756e-189	0.202	0.487
Trerf1	-1.02047	0.198769	-1.33739	3.28622e-60	0.183	0.324
