# Supplementary material for: A CD138+ tumor-associated macrophage/Siglec-F+ neutrophil feed-forward loop promotes immune evasion in pancreatic cancer
Source: J Clin Invest. 2026 Mar 12;136(9):e199516. doi: 10.1172/JCI199516 (PMC13132371; doi:10.1172/JCI199516)
Supplement: Supplemental table 7 [file jci-136-199516-s220.xlsx]

## Sheet: Marker genes_Main clusters
p_val	avg_log2FC	pct.1	pct.2	p_val_adj	cluster	gene
0	6.36954	0.815	0.021	0	Ductal cells	Cdkn2a
0	3.79075	0.896	0.11	0	Ductal cells	Nedd4
0	5.76802	0.891	0.106	0	Ductal cells	Krt8
0	5.95118	0.844	0.067	0	Ductal cells	Krt18
0	6.48094	0.779	0.02	0	Ductal cells	Onecut2
0	5.92338	0.787	0.035	0	Ductal cells	Tm4sf1
0	5.36008	0.773	0.035	0	Ductal cells	2200002D01Rik
0	5.20065	0.766	0.028	0	Ductal cells	Ptprk
0	4.88559	0.767	0.031	0	Ductal cells	Nfib
0	5.7834	0.756	0.021	0	Ductal cells	Me1
0	5.67936	0.759	0.026	0	Ductal cells	Tspan8
0	4.5138	0.796	0.064	0	Ductal cells	Sdc1
0	4.18433	0.765	0.034	0	Ductal cells	Cavin1
0	4.94863	0.763	0.034	0	Ductal cells	Sh3d19
0	5.95899	0.754	0.03	0	Ductal cells	Magi1
0	5.39013	0.747	0.023	0	Ductal cells	Fat1
0	5.59072	0.795	0.078	0	Ductal cells	Krt19
0	4.13575	0.744	0.029	0	Ductal cells	Pard3
0	5.08391	0.755	0.044	0	Ductal cells	Adgrl3
0	3.60303	0.844	0.134	0	Ductal cells	Lmna
0	5.38859	0.736	0.029	0	Ductal cells	Baiap2l1
0	4.98281	0.735	0.03	0	Ductal cells	Efna5
0	2.70011	0.812	0.109	0	Ductal cells	Igfbp4
0	3.26261	0.759	0.056	0	Ductal cells	Cald1
0	4.47428	0.731	0.03	0	Ductal cells	Meis2
0	5.1034	0.815	0.115	0	Ductal cells	Clu
0	6.01307	0.709	0.012	0	Ductal cells	Cldn18
0	4.38822	0.725	0.03	0	Ductal cells	S100a16
0	3.92507	0.735	0.042	0	Ductal cells	Rbfox2
0	3.34978	0.812	0.12	0	Ductal cells	Tpm1
0	3.60386	0.738	0.05	0	Ductal cells	Nckap1
0	5.35437	0.703	0.015	0	Ductal cells	Klf5
0	3.62957	0.758	0.071	0	Ductal cells	Gm8797
0	5.97723	0.71	0.026	0	Ductal cells	Wfdc2
0	3.80812	0.809	0.126	0	Ductal cells	Emp1
0	3.33613	0.747	0.064	0	Ductal cells	Myo10
0	6.64431	0.7	0.019	0	Ductal cells	Mecom
0	5.26162	0.706	0.025	0	Ductal cells	Col18a1
0	3.91803	0.796	0.116	0	Ductal cells	Itga6
0	4.32418	0.708	0.03	0	Ductal cells	Tjp1
0	3.11757	0.812	0.135	0	Ductal cells	Flnb
0	4.44971	0.708	0.031	0	Ductal cells	Cdc42bpa
0	3.4034	0.797	0.123	0	Ductal cells	Ctnnd1
0	5.84341	0.687	0.013	0	Ductal cells	Lmo7
0	6.24367	0.687	0.017	0	Ductal cells	Tm4sf4
0	5.55588	0.686	0.016	0	Ductal cells	Npnt
0	5.31799	0.684	0.017	0	Ductal cells	Etl4
0	3.9773	0.691	0.024	0	Ductal cells	Parva
0	2.92642	0.736	0.07	0	Ductal cells	Igfbp7
0	3.93209	0.692	0.028	0	Ductal cells	Tead1
0	3.52596	0.703	0.039	0	Ductal cells	Phldb2
0	3.72018	0.751	0.088	0	Ductal cells	Cystm1
0	4.39158	0.687	0.027	0	Ductal cells	Cttn
0	5.1786	0.68	0.025	0	Ductal cells	Cacna2d1
0	3.14429	0.804	0.15	0	Ductal cells	Serpinb6a
0	2.8648	0.763	0.112	0	Ductal cells	Afdn
0	2.79413	0.728	0.078	0	Ductal cells	Fnbp1l
0	3.59324	0.734	0.084	0	Ductal cells	Ccnd1
0	4.9345	0.67	0.02	0	Ductal cells	Arhgap42
0	3.1724	0.718	0.069	0	Ductal cells	Tanc1
0	3.37923	0.704	0.055	0	Ductal cells	Ptk2
0	3.92277	0.701	0.053	0	Ductal cells	Apbb2
0	3.2122	0.69	0.042	0	Ductal cells	Igf2bp2
0	4.4429	0.67	0.024	0	Ductal cells	Gpr39
0	4.11047	0.685	0.039	0	Ductal cells	Myo6
0	3.6713	0.701	0.055	0	Ductal cells	Sox4
0	3.32981	0.772	0.127	0	Ductal cells	Tsc22d1
0	4.72092	0.654	0.013	0	Ductal cells	Lama5
0	3.00769	0.741	0.1	0	Ductal cells	Lima1
0	4.50261	0.662	0.023	0	Ductal cells	Plekha6
0	6.33116	0.653	0.014	0	Ductal cells	Cdh13
0	2.91325	0.782	0.144	0	Ductal cells	S100a1
0	2.98463	0.799	0.164	0	Ductal cells	Hmgn1
0	4.70993	0.691	0.057	0	Ductal cells	Mgst3
0	3.20105	0.827	0.194	0	Ductal cells	Anxa4
0	3.0874	0.721	0.089	0	Ductal cells	Rhoc
0	4.15874	0.684	0.055	0	Ductal cells	Cdh1
0	4.8379	0.646	0.019	0	Ductal cells	Arhgef5
0	4.13267	0.683	0.057	0	Ductal cells	Sema3c
0	3.09	0.667	0.042	0	Ductal cells	Col4a1
0	4.27226	0.652	0.028	0	Ductal cells	Cxadr
0	3.72363	0.656	0.036	0	Ductal cells	Pdgfc
0	3.49223	0.658	0.039	0	Ductal cells	Mgst2
0	3.94065	0.662	0.043	0	Ductal cells	Slc12a2
0	2.25736	0.76	0.142	0	Ductal cells	Pam
0	3.63549	0.701	0.083	0	Ductal cells	Spint2
0	2.92403	0.763	0.146	0	Ductal cells	Scd2
0	2.79347	0.714	0.098	0	Ductal cells	Dst
0	3.39205	0.694	0.078	0	Ductal cells	Ccdc34
0	6.14475	0.628	0.012	0	Ductal cells	Sema3e
0	2.30369	0.752	0.137	0	Ductal cells	Pkp4
0	4.40158	0.643	0.028	0	Ductal cells	Adgrl2
0	4.46981	0.632	0.018	0	Ductal cells	Efnb2
0	2.32145	0.751	0.138	0	Ductal cells	Cbx5
0	2.40501	0.709	0.098	0	Ductal cells	Cobll1
0	2.73136	0.717	0.106	0	Ductal cells	Sh3rf1
0	6.24239	0.621	0.011	0	Ductal cells	Sox9
0	5.54958	0.619	0.011	0	Ductal cells	Parm1
0	6.03467	0.618	0.01	0	Ductal cells	Prkg2
0	4.92592	0.628	0.02	0	Ductal cells	Epn2
0	5.82666	0.614	0.007	0	Ductal cells	Mlph
0	5.71247	0.631	0.024	0	Ductal cells	Hmga2
0	2.53702	0.806	0.199	0	Ductal cells	Myof
0	3.65704	0.639	0.033	0	Ductal cells	Tpm2
0	2.61142	0.71	0.104	0	Ductal cells	Ppfibp1
0	6.13631	0.649	0.043	0	Ductal cells	Lgals2
0	4.40383	0.628	0.023	0	Ductal cells	Mir100hg
0	2.08648	0.795	0.19	0	Ductal cells	Mprip
0	2.13724	0.715	0.111	0	Ductal cells	Arhgef12
0	2.80545	0.676	0.073	0	Ductal cells	Selenom
0	3.20916	0.777	0.176	0	Ductal cells	Dnajc10
0	4.84235	0.62	0.019	0	Ductal cells	Nr3c2
0	3.11275	0.653	0.053	0	Ductal cells	Ptgfrn
0	2.36116	0.743	0.143	0	Ductal cells	Magi3
0	2.9233	0.743	0.143	0	Ductal cells	Gsto1
0	3.87439	0.635	0.036	0	Ductal cells	Cgnl1
0	2.26639	0.706	0.109	0	Ductal cells	Large1
0	5.71182	0.607	0.01	0	Ductal cells	Mgat3
0	3.2389	0.665	0.068	0	Ductal cells	Avpi1
0	5.72761	0.605	0.009	0	Ductal cells	Ano1
0	2.39647	0.686	0.091	0	Ductal cells	Pgap1
0	5.32497	0.614	0.019	0	Ductal cells	Zfhx4
0	2.04761	0.709	0.114	0	Ductal cells	Psd3
0	2.56895	0.704	0.11	0	Ductal cells	Golm1
0	2.49086	0.699	0.106	0	Ductal cells	Crim1
0	4.18382	0.625	0.033	0	Ductal cells	Stard10
0	4.36746	0.614	0.023	0	Ductal cells	Plce1
0	3.08419	0.89	0.3	0	Ductal cells	Dstn
0	4.57242	0.616	0.026	0	Ductal cells	Hacd1
0	1.71569	0.758	0.168	0	Ductal cells	Cd81
0	4.50238	0.608	0.019	0	Ductal cells	Npdc1
0	1.83067	0.795	0.207	0	Ductal cells	Sdc4
0	2.53928	0.675	0.087	0	Ductal cells	Vamp5
0	6.00564	0.598	0.01	0	Ductal cells	Krt20
0	2.37296	0.7	0.113	0	Ductal cells	Glis3
0	2.35299	0.683	0.098	0	Ductal cells	Nfia
0	5.71792	0.591	0.006	0	Ductal cells	Hnf4a
0	5.66206	0.598	0.013	0	Ductal cells	Nes
0	2.45263	0.738	0.153	0	Ductal cells	Cyb5r3
0	2.02818	0.764	0.18	0	Ductal cells	Calu
0	2.44274	0.714	0.13	0	Ductal cells	Golim4
0	5.62293	0.592	0.008	0	Ductal cells	Hmgcll1
0	2.28807	0.826	0.243	0	Ductal cells	Ybx3
0	4.197	0.613	0.03	0	Ductal cells	Map1b
0	2.77321	0.677	0.095	0	Ductal cells	Smim10l1
0	4.94949	0.599	0.017	0	Ductal cells	Ociad2
0	2.70592	0.689	0.107	0	Ductal cells	1110038B12Rik
0	2.51854	0.695	0.114	0	Ductal cells	Pafah1b3
0	3.20315	0.665	0.085	0	Ductal cells	Ddah1
0	4.09565	0.624	0.044	0	Ductal cells	Tnfrsf12a
0	2.08935	0.669	0.09	0	Ductal cells	Nr6a1
0	2.33259	0.745	0.166	0	Ductal cells	Fkbp4
0	3.74589	0.609	0.03	0	Ductal cells	Rnf128
0	6.22131	0.584	0.006	0	Ductal cells	Anxa8
0	6.0496	0.588	0.01	0	Ductal cells	Anxa13
0	2.83725	0.822	0.244	0	Ductal cells	Anxa1
0	5.45868	0.591	0.014	0	Ductal cells	Bok
0	3.51628	0.626	0.049	0	Ductal cells	Tshz2
0	4.52513	0.594	0.017	0	Ductal cells	Itga3
0	3.71094	0.619	0.043	0	Ductal cells	Hspb1
0	1.80178	0.745	0.169	0	Ductal cells	Arhgap5
0	4.9915	0.586	0.012	0	Ductal cells	Msln
0	2.49085	0.669	0.096	0	Ductal cells	Arhgap21
0	2.72742	0.8	0.227	0	Ductal cells	Slc25a4
0	2.89861	0.795	0.222	0	Ductal cells	Ppp1r14b
0	4.49717	0.588	0.015	0	Ductal cells	Thsd4
0	2.14165	0.695	0.122	0	Ductal cells	Ptprs
0	1.5625	0.757	0.187	0	Ductal cells	Tmem176b
0	5.77903	0.576	0.006	0	Ductal cells	Arhgef28
0	3.89352	0.598	0.029	0	Ductal cells	Pparg
0	5.79546	0.61	0.042	0	Ductal cells	Lgals4
0	2.0971	0.653	0.086	0	Ductal cells	Mast4
0	6.13031	0.579	0.012	0	Ductal cells	Gsta4
0	2.22323	0.908	0.341	0	Ductal cells	Pde4d
0	2.41568	0.795	0.229	0	Ductal cells	Pmepa1
0	2.30465	0.715	0.149	0	Ductal cells	Paics
0	5.21858	0.581	0.015	0	Ductal cells	Frk
0	3.91135	0.599	0.033	0	Ductal cells	Pls3
0	2.49589	0.665	0.1	0	Ductal cells	Pde4dip
0	1.90588	0.622	0.057	0	Ductal cells	Bmpr1a
0	2.15938	0.847	0.283	0	Ductal cells	Sptbn1
0	2.04722	0.705	0.141	0	Ductal cells	Vcl
0	3.1767	0.62	0.056	0	Ductal cells	Ltbp3
0	1.86496	0.757	0.194	0	Ductal cells	Timp2
0	5.04837	0.582	0.019	0	Ductal cells	Ltbp1
0	3.43089	0.589	0.027	0	Ductal cells	Bicd1
0	2.91603	0.619	0.057	0	Ductal cells	Ctdspl
0	3.07977	0.643	0.082	0	Ductal cells	Tjp2
0	1.45586	0.689	0.128	0	Ductal cells	Lamc1
0	5.05009	0.578	0.017	0	Ductal cells	Cdc42ep5
0	2.12196	0.77	0.21	0	Ductal cells	Pfdn1
0	3.24208	0.6	0.04	0	Ductal cells	Itga2
0	2.28749	0.655	0.096	0	Ductal cells	Slc25a24
0	6.65902	0.563	0.004	0	Ductal cells	Fermt1
0	3.57796	0.581	0.024	0	Ductal cells	Igf2bp3
0	5.02192	0.567	0.01	0	Ductal cells	Pcbd1
0	1.81531	0.748	0.191	0	Ductal cells	Ttc3
0	2.00341	0.645	0.089	0	Ductal cells	Itpr3
0	3.06634	0.67	0.114	0	Ductal cells	Pdlim1
0	4.81262	0.573	0.017	0	Ductal cells	Fam135a
0	2.66448	0.637	0.082	0	Ductal cells	Mtap
0	1.8981	0.752	0.197	0	Ductal cells	Dap
0	3.3662	0.603	0.049	0	Ductal cells	Rdh10
0	1.84564	0.697	0.143	0	Ductal cells	Tusc3
0	1.98964	0.842	0.289	0	Ductal cells	Ptms
0	4.99318	0.58	0.027	0	Ductal cells	Cpe
0	3.679	0.58	0.028	0	Ductal cells	Jup
0	2.08254	0.668	0.117	0	Ductal cells	Nfix
0	4.96636	0.57	0.019	0	Ductal cells	Cdh17
0	2.69108	0.616	0.065	0	Ductal cells	Camk2n1
0	5.8961	0.556	0.006	0	Ductal cells	Lurap1l
0	2.27639	0.626	0.076	0	Ductal cells	Syne2
0	3.54909	0.583	0.033	0	Ductal cells	Cmtm4
0	3.46591	0.587	0.037	0	Ductal cells	Ift43
0	3.68582	0.599	0.049	0	Ductal cells	Tiam2
0	5.88378	0.555	0.006	0	Ductal cells	Wwc1
0	1.02164	0.782	0.233	0	Ductal cells	Actn1
0	1.76891	0.758	0.209	0	Ductal cells	Tulp4
0	2.83663	0.579	0.03	0	Ductal cells	Schip1
0	2.26352	0.733	0.184	0	Ductal cells	Wls
0	1.8039	0.645	0.097	0	Ductal cells	Nck2
0	2.18476	0.657	0.109	0	Ductal cells	F11r
0	5.15047	0.562	0.015	0	Ductal cells	Kitl
0	2.44533	0.63	0.083	0	Ductal cells	Galk1
0	2.23816	0.67	0.123	0	Ductal cells	Acox1
0	2.7188	0.882	0.336	0	Ductal cells	Spp1
0	1.96248	0.7	0.154	0	Ductal cells	Luzp1
0	5.61008	0.551	0.006	0	Ductal cells	Nlrp4e
0	1.79476	0.851	0.306	0	Ductal cells	Ctnna1
0	1.71746	0.744	0.199	0	Ductal cells	Ddb1
0	1.9777	0.794	0.25	0	Ductal cells	Hdgf
0	2.16996	0.807	0.263	0	Ductal cells	Uqcc2
0	3.00344	0.587	0.044	0	Ductal cells	Gtf2ird1
0	2.50277	0.623	0.081	0	Ductal cells	Wwc2
0	2.22155	0.586	0.044	0	Ductal cells	Serpinh1
0	1.50899	0.745	0.204	0	Ductal cells	Tcf7l2
0	2.94269	0.608	0.068	0	Ductal cells	Acvr1
0	1.62457	0.748	0.208	0	Ductal cells	Rbpms
0	2.08082	0.657	0.117	0	Ductal cells	Glo1
0	2.29448	0.823	0.283	0	Ductal cells	Cd2ap
0	3.08207	0.588	0.048	0	Ductal cells	Cacnb2
0	2.74165	0.579	0.039	0	Ductal cells	Ryk
0	2.93637	0.574	0.034	0	Ductal cells	Maged1
0	1.66384	0.821	0.282	0	Ductal cells	Anxa3
0	2.74183	0.609	0.071	0	Ductal cells	Hadh
0	2.0321	0.672	0.134	0	Ductal cells	Zbtb38
0	3.23627	0.574	0.036	0	Ductal cells	Fhl2
0	3.26703	0.577	0.039	0	Ductal cells	Odf2l
0	3.98651	0.563	0.028	0	Ductal cells	Ddah2
0	1.429	0.77	0.236	0	Ductal cells	Pbx1
0	2.34576	0.632	0.098	0	Ductal cells	Nenf
0	2.36546	0.621	0.087	0	Ductal cells	Ppa2
0	4.97401	0.547	0.013	0	Ductal cells	Cdkn2b
0	1.69413	0.674	0.14	0	Ductal cells	Ipo8
0	1.8638	0.657	0.123	0	Ductal cells	Myo18a
0	5.00164	0.542	0.01	0	Ductal cells	Tinagl1
0	1.31159	0.696	0.164	0	Ductal cells	Tmem176a
0	2.24149	0.701	0.17	0	Ductal cells	Errfi1
0	1.39501	0.704	0.173	0	Ductal cells	Plekha5
0	1.30808	0.726	0.196	0	Ductal cells	Aldh2
0	5.58329	0.542	0.012	0	Ductal cells	Sorbs2
0	2.18538	0.603	0.073	0	Ductal cells	Net1
0	2.01695	0.634	0.105	0	Ductal cells	Naxe
0	3.54016	0.556	0.027	0	Ductal cells	Ddr1
0	2.84555	0.58	0.051	0	Ductal cells	Mfge8
0	3.29076	0.564	0.035	0	Ductal cells	Spats2
0	1.94339	0.7	0.171	0	Ductal cells	Lman1
0	4.15952	0.545	0.018	0	Ductal cells	Nr2f2
0	1.78242	0.777	0.25	0	Ductal cells	Plec
0	2.95128	0.578	0.051	0	Ductal cells	Lrp5
0	5.58739	0.533	0.007	0	Ductal cells	Plxna2
0	2.50097	0.605	0.079	0	Ductal cells	Abcd3
0	1.83004	0.671	0.145	0	Ductal cells	Acadm
0	4.37035	0.549	0.023	0	Ductal cells	Slit2
0	1.70511	0.686	0.161	0	Ductal cells	Ergic3
0	1.48208	0.764	0.239	0	Ductal cells	Zfhx3
0	1.34868	0.636	0.111	0	Ductal cells	Farp1
0	3.11221	0.563	0.038	0	Ductal cells	Prag1
0	2.75868	0.637	0.113	0	Ductal cells	Ugdh
0	1.76409	0.805	0.281	0	Ductal cells	mt-Atp8
0	1.37238	0.648	0.125	0	Ductal cells	Erc1
0	1.71372	0.67	0.147	0	Ductal cells	Dock1
0	4.45022	0.545	0.023	0	Ductal cells	Wwtr1
0	1.76673	0.734	0.212	0	Ductal cells	Tecr
0	1.82893	0.653	0.131	0	Ductal cells	2810004N23Rik
0	1.88697	0.674	0.152	0	Ductal cells	C1qbp
0	5.0028	0.571	0.049	0	Ductal cells	Cp
0	1.44063	0.648	0.127	0	Ductal cells	Slc44a1
0	2.49996	0.597	0.076	0	Ductal cells	Selenoi
0	3.04065	0.569	0.048	0	Ductal cells	Tacc2
0	1.90087	0.807	0.287	0	Ductal cells	Pebp1
0	5.49941	0.526	0.006	0	Ductal cells	2700054A10Rik
0	3.23122	0.576	0.056	0	Ductal cells	Cks1b
0	1.8555	0.661	0.142	0	Ductal cells	Cdk4
0	2.02134	0.639	0.12	0	Ductal cells	Mrpl28
0	3.2136	0.552	0.034	0	Ductal cells	Tnks1bp1
0	3.4708	0.539	0.021	0	Ductal cells	Cavin3
0	2.58186	0.78	0.262	0	Ductal cells	Oxr1
0	1.66317	0.73	0.212	0	Ductal cells	Eny2
0	1.6761	0.659	0.141	0	Ductal cells	Twf1
0	2.22168	0.877	0.36	0	Ductal cells	Anxa5
0	1.55474	0.708	0.192	0	Ductal cells	Ccdc47
0	1.17387	0.68	0.164	0	Ductal cells	Rai14
0	2.1918	0.572	0.056	0	Ductal cells	Fer
0	2.62889	0.552	0.037	0	Ductal cells	Dab2ip
0	3.36567	0.562	0.048	0	Ductal cells	Phgdh
0	1.48078	0.672	0.159	0	Ductal cells	Hs2st1
0	1.42401	0.728	0.215	0	Ductal cells	Cdk14
0	3.94937	0.536	0.023	0	Ductal cells	Zcchc14
0	3.77526	0.543	0.03	0	Ductal cells	Zfpm2
0	1.66099	0.659	0.146	0	Ductal cells	Mrpl13
0	3.6822	0.537	0.024	0	Ductal cells	Fkbp11
0	4.99597	0.519	0.007	0	Ductal cells	Gm49890
0	1.58234	0.71	0.198	0	Ductal cells	Colgalt1
0	2.42568	0.568	0.056	0	Ductal cells	Met
0	1.72219	0.68	0.169	0	Ductal cells	Gatad1
0	1.83034	0.648	0.137	0	Ductal cells	Bola3
0	1.50356	0.769	0.258	0	Ductal cells	Vdac1
0	1.38953	0.718	0.208	0	Ductal cells	Acadl
0	1.79369	0.603	0.093	0	Ductal cells	Dag1
0	1.88614	0.667	0.157	0	Ductal cells	Mrpl12
0	1.58234	0.642	0.133	0	Ductal cells	Plxnb2
0	2.97635	0.604	0.096	0	Ductal cells	Fdps
0	1.0984	0.645	0.137	0	Ductal cells	Otud7b
0	3.5148	0.534	0.026	0	Ductal cells	Pcolce
0	1.46063	0.782	0.274	0	Ductal cells	Cfdp1
0	4.41022	0.524	0.016	0	Ductal cells	Yap1
0	1.81516	0.581	0.073	0	Ductal cells	Carmil1
0	1.52507	0.625	0.118	0	Ductal cells	Fam129b
0	5.43231	0.512	0.005	0	Ductal cells	Eva1c
0	1.56015	0.762	0.255	0	Ductal cells	Gm47283
0	1.67608	0.636	0.13	0	Ductal cells	Pabpc4
0	1.50779	0.69	0.184	0	Ductal cells	Gfpt1
0	2.15321	0.567	0.061	0	Ductal cells	Dennd5b
0	1.57589	0.684	0.178	0	Ductal cells	Cnpy2
0	1.68505	0.745	0.24	0	Ductal cells	Aimp1
0	1.41012	0.749	0.244	0	Ductal cells	Rpn1
0	2.40484	0.553	0.048	0	Ductal cells	Fbln2
0	2.04663	0.833	0.328	0	Ductal cells	Prdx2
0	3.14958	0.544	0.04	0	Ductal cells	Rbp1
0	3.41449	0.532	0.028	0	Ductal cells	Bicc1
0	1.36141	0.739	0.235	0	Ductal cells	Skp1a
0	1.75835	0.726	0.223	0	Ductal cells	Phb2
0	4.85391	0.515	0.012	0	Ductal cells	Smpd3
0	1.33907	0.628	0.125	0	Ductal cells	Pip5k1b
0	1.31613	0.665	0.163	0	Ductal cells	Rabl6
0	1.50412	0.692	0.19	0	Ductal cells	Mlf2
0	1.58788	0.683	0.182	0	Ductal cells	Capn2
0	3.00788	0.555	0.054	0	Ductal cells	Galnt3
0	1.69906	0.625	0.124	0	Ductal cells	Ppid
0	1.38813	0.71	0.209	0	Ductal cells	Pdia4
0	1.49448	0.711	0.21	0	Ductal cells	Mrpl51
0	1.50295	0.767	0.266	0	Ductal cells	Polr2f
0	1.90765	0.711	0.211	0	Ductal cells	Ssr2
0	1.37186	0.723	0.223	0	Ductal cells	Immt
0	4.05355	0.515	0.015	0	Ductal cells	B3gnt3
0	1.71765	0.629	0.129	0	Ductal cells	Erlec1
0	1.38366	0.685	0.185	0	Ductal cells	Pdxdc1
0	1.25183	0.713	0.214	0	Ductal cells	Cbx1
0	1.37377	0.668	0.169	0	Ductal cells	Fyttd1
0	2.07448	0.82	0.321	0	Ductal cells	Hspd1
0	2.29438	0.578	0.079	0	Ductal cells	Ak3
0	1.06095	0.671	0.173	0	Ductal cells	Dock7
0	2.78471	0.546	0.048	0	Ductal cells	Ube2e2
0	1.72771	0.621	0.123	0	Ductal cells	Slc25a39
0	3.01447	0.514	0.016	0	Ductal cells	Rab27b
0	1.93129	0.583	0.085	0	Ductal cells	Eci1
0	1.56864	0.684	0.187	0	Ductal cells	Rsl1d1
0	5.98424	0.501	0.004	0	Ductal cells	Plch1
0	6.06784	0.501	0.004	0	Ductal cells	Foxq1
0	1.92361	0.768	0.271	0	Ductal cells	Sfr1
0	1.23248	0.681	0.185	0	Ductal cells	Nfe2l1
0	1.94978	0.794	0.298	0	Ductal cells	Ranbp1
0	1.63515	0.599	0.103	0	Ductal cells	Gclm
0	2.37304	0.595	0.099	0	Ductal cells	Baiap2
0	1.37313	0.657	0.161	0	Ductal cells	Stub1
0	1.23513	0.688	0.192	0	Ductal cells	Lrp6
0	1.43988	0.663	0.168	0	Ductal cells	Esf1
0	1.49888	0.76	0.265	0	Ductal cells	Cct3
0	1.50925	0.723	0.228	0	Ductal cells	Mlec
0	1.72839	0.62	0.125	0	Ductal cells	Mrpl53
0	3.16902	0.523	0.028	0	Ductal cells	Nid1
0	4.39803	0.509	0.014	0	Ductal cells	Zbtb7c
0	1.34909	0.692	0.197	0	Ductal cells	Adh5
0	1.58153	0.803	0.309	0	Ductal cells	Gm2000
0	2.35154	0.539	0.045	0	Ductal cells	Ptges
0	2.47861	0.548	0.054	0	Ductal cells	Nr2f6
0	1.53783	0.629	0.135	0	Ductal cells	Nmt2
0	2.85828	0.529	0.035	0	Ductal cells	Laptm4b
0	1.9285	0.623	0.129	0	Ductal cells	Lsm2
0	1.69165	0.675	0.182	0	Ductal cells	Ecm1
0	2.4653	0.534	0.041	0	Ductal cells	Mthfd2l
0	2.65884	0.563	0.07	0	Ductal cells	Gcsh
0	1.42303	0.57	0.077	0	Ductal cells	Tmtc2
0	1.41277	0.66	0.168	0	Ductal cells	Wasl
0	1.69273	0.632	0.14	0	Ductal cells	Impdh2
0	5.22085	0.498	0.006	0	Ductal cells	Pkp2
0	1.56149	0.631	0.139	0	Ductal cells	mt-Nd6
0	1.37298	0.64	0.149	0	Ductal cells	Ube2e3
0	1.47283	0.729	0.238	0	Ductal cells	H2afv
0	1.36585	0.719	0.228	0	Ductal cells	Lgals3bp
0	6.1025	0.493	0.002	0	Ductal cells	3110039M20Rik
0	1.55351	0.67	0.18	0	Ductal cells	Suclg1
0	1.87816	0.594	0.104	0	Ductal cells	Dut
0	1.1069	0.717	0.227	0	Ductal cells	Sars
0	5.38014	0.497	0.007	0	Ductal cells	Pls1
0	1.19278	0.678	0.189	0	Ductal cells	Tm9sf4
0	2.83148	0.531	0.042	0	Ductal cells	Gss
0	1.5718	0.682	0.193	0	Ductal cells	Cyc1
0	1.81001	0.589	0.1	0	Ductal cells	Myef2
0	1.28142	0.766	0.277	0	Ductal cells	Prkca
0	2.92928	0.515	0.026	0	Ductal cells	Mylk
0	1.46377	0.66	0.172	0	Ductal cells	Hypk
0	1.96317	0.559	0.071	0	Ductal cells	Tmem63b
0	1.48067	0.752	0.264	0	Ductal cells	Cbx3
0	2.10148	0.587	0.099	0	Ductal cells	Sinhcaf
0	1.59948	0.695	0.207	0	Ductal cells	Mrpl34
0	3.42982	0.51	0.022	0	Ductal cells	Neo1
0	1.57048	0.789	0.302	0	Ductal cells	Cct6a
0	4.98618	0.509	0.022	0	Ductal cells	Nbea
0	1.82047	0.606	0.119	0	Ductal cells	Mrpl35
0	3.08122	0.512	0.025	0	Ductal cells	Egfr
0	1.746	0.612	0.125	0	Ductal cells	Mrps7
0	1.74992	0.599	0.112	0	Ductal cells	Sfxn1
0	1.95941	0.564	0.077	0	Ductal cells	Tfdp2
0	1.37748	0.69	0.204	0	Ductal cells	Nop58
0	1.26956	0.708	0.222	0	Ductal cells	Smarcc1
0	1.45719	0.597	0.111	0	Ductal cells	Rnf217
0	2.00874	0.569	0.083	0	Ductal cells	Stk25
0	1.99808	0.571	0.085	0	Ductal cells	Pi4k2b
0	1.43505	0.662	0.177	0	Ductal cells	Acp1
0	4.2826	0.501	0.016	0	Ductal cells	Lgr4
0	1.2353	0.704	0.219	0	Ductal cells	Eif3b
0	4.01692	0.504	0.019	0	Ductal cells	Calml4
0	1.42121	0.694	0.209	0	Ductal cells	Phlda1
0	1.88746	0.573	0.088	0	Ductal cells	Mrpl38
0	1.37182	0.73	0.245	0	Ductal cells	AC149090.1
0	1.36187	0.783	0.299	0	Ductal cells	Golgb1
0	1.71936	0.81	0.326	0	Ductal cells	mt-Nd4l
0	1.77179	0.575	0.091	0	Ductal cells	Mrps5
0	2.70891	0.519	0.035	0	Ductal cells	Col4a2
0	1.35052	0.652	0.168	0	Ductal cells	Prkcsh
0	3.75509	0.518	0.034	0	Ductal cells	Prxl2a
0	2.44248	0.553	0.07	0	Ductal cells	Rnd3
0	1.59181	0.676	0.193	0	Ductal cells	Nhp2
0	3.29377	0.506	0.023	0	Ductal cells	Fkbp9
0	1.57936	0.717	0.234	0	Ductal cells	Psmd7
0	5.22839	0.49	0.007	0	Ductal cells	Mtcl1
0	1.64758	0.628	0.145	0	Ductal cells	Dpy30
0	1.55731	0.657	0.175	0	Ductal cells	Nop56
0	2.41165	0.545	0.063	0	Ductal cells	Dbndd2
0	1.15483	0.685	0.203	0	Ductal cells	Tbrg1
0	2.57317	0.55	0.068	0	Ductal cells	Asap2
0	1.2037	0.64	0.158	0	Ductal cells	Dap3
0	2.08311	0.615	0.133	0	Ductal cells	AI506816
0	2.60547	0.632	0.15	0	Ductal cells	Nupr1
0	1.18987	0.727	0.245	0	Ductal cells	Ndufa12
0	1.54134	0.69	0.208	0	Ductal cells	Psmc5
0	1.31567	0.731	0.249	0	Ductal cells	Psmd12
0	2.16276	0.549	0.068	0	Ductal cells	Csrp2
0	1.76266	0.831	0.35	0	Ductal cells	Selenof
0	1.47533	0.618	0.137	0	Ductal cells	Knop1
0	1.13243	0.64	0.159	0	Ductal cells	Itgb5
0	1.34641	0.629	0.148	0	Ductal cells	Mrps18a
0	1.22608	0.638	0.157	0	Ductal cells	Tceal9
0	1.2819	0.686	0.206	0	Ductal cells	Ndufs2
0	2.58399	0.544	0.064	0	Ductal cells	Gpatch4
0	2.54838	0.527	0.047	0	Ductal cells	Usp46
0	2.17483	0.604	0.124	0	Ductal cells	Selenoh
0	3.97983	0.5	0.02	0	Ductal cells	Kirrel
0	1.85773	0.575	0.095	0	Ductal cells	Papss1
0	1.1612	0.704	0.224	0	Ductal cells	Gm11808
0	2.42976	0.567	0.087	0	Ductal cells	Palld
0	1.32005	0.602	0.122	0	Ductal cells	Ccdc58
0	3.61873	0.506	0.026	0	Ductal cells	Dpysl3
0	2.33209	0.542	0.063	0	Ductal cells	Mettl26
0	1.04783	0.707	0.228	0	Ductal cells	Trim44
0	1.46573	0.6	0.121	0	Ductal cells	Pgrmc2
0	1.25544	0.707	0.229	0	Ductal cells	Mydgf
0	1.58722	0.715	0.237	0	Ductal cells	Cyb5a
0	1.11945	0.637	0.16	0	Ductal cells	Immp1l
0	1.34604	0.615	0.138	0	Ductal cells	Mrtfb
0	1.12814	0.796	0.32	0	Ductal cells	Actn4
0	2.73822	0.523	0.047	0	Ductal cells	Dhx32
0	3.03175	0.513	0.037	0	Ductal cells	Mboat1
0	1.69011	0.567	0.091	0	Ductal cells	Med19
0	1.84323	0.596	0.12	0	Ductal cells	H1f0
0	1.39733	0.616	0.14	0	Ductal cells	Hsd17b10
0	2.74214	0.511	0.036	0	Ductal cells	Mical2
0	3.0486	0.5	0.025	0	Ductal cells	Hspg2
0	1.742	0.586	0.111	0	Ductal cells	Kcnn4
0	1.54533	0.594	0.119	0	Ductal cells	Dync1li2
0	1.9634	0.58	0.106	0	Ductal cells	Dtymk
0	3.38613	0.493	0.019	0	Ductal cells	Plekha7
0	1.55729	0.629	0.155	0	Ductal cells	Mybbp1a
0	1.06427	0.627	0.153	0	Ductal cells	Bzw2
0	1.33279	0.697	0.223	0	Ductal cells	Hcfc1r1
0	1.15716	0.683	0.21	0	Ductal cells	Etfa
0	1.22876	0.678	0.205	0	Ductal cells	Kpnb1
0	1.48625	0.792	0.319	0	Ductal cells	Pdap1
0	2.32386	0.54	0.067	0	Ductal cells	Ehbp1
0	2.15432	0.534	0.061	0	Ductal cells	Map2k6
0	1.67123	0.858	0.385	0	Ductal cells	Atpif1
0	1.14593	0.718	0.245	0	Ductal cells	Psmd2
0	1.11693	0.668	0.196	0	Ductal cells	2610507B11Rik
0	1.14875	0.67	0.198	0	Ductal cells	Eif3l
0	1.40847	0.788	0.316	0	Ductal cells	Tcp1
0	1.53463	0.627	0.155	0	Ductal cells	Lmo4
0	1.37337	0.714	0.242	0	Ductal cells	Eif1ax
0	2.86189	0.508	0.037	0	Ductal cells	Stxbp1
0	2.12577	0.547	0.076	0	Ductal cells	Cdc42bpb
0	6.41947	0.476	0.005	0	Ductal cells	Ehf
0	1.17435	0.712	0.241	0	Ductal cells	Dhx36
0	1.79874	0.82	0.349	0	Ductal cells	Snrpd2
0	1.08057	0.606	0.135	0	Ductal cells	Ankrd28
0	1.25269	0.699	0.228	0	Ductal cells	Fkbp2
0	1.28363	0.676	0.206	0	Ductal cells	Ssrp1
0	1.18756	0.646	0.176	0	Ductal cells	4930402H24Rik
0	2.50383	0.518	0.048	0	Ductal cells	Jag1
0	1.38203	0.757	0.287	0	Ductal cells	Cct7
0	1.36291	0.548	0.078	0	Ductal cells	Twsg1
0	1.12382	0.611	0.141	0	Ductal cells	Copg1
0	1.22503	0.691	0.221	0	Ductal cells	Rex1bd
0	1.19243	0.567	0.097	0	Ductal cells	Sparc
0	5.89938	0.474	0.004	0	Ductal cells	Cldn2
0	2.02471	0.555	0.086	0	Ductal cells	Cltb
0	1.21745	0.677	0.208	0	Ductal cells	0610012G03Rik
0	1.29684	0.518	0.049	0	Ductal cells	Styk1
0	1.21896	0.668	0.199	0	Ductal cells	Wdr83os
0	1.22302	0.641	0.172	0	Ductal cells	Rars
0	1.49104	0.814	0.345	0	Ductal cells	Fkbp1a
0	1.84617	0.562	0.094	0	Ductal cells	Polr2h
0	1.12182	0.679	0.211	0	Ductal cells	Mtch1
0	2.56637	0.508	0.04	0	Ductal cells	Vcam1
0	1.42539	0.64	0.172	0	Ductal cells	Ech1
0	1.4584	0.588	0.12	0	Ductal cells	Hjurp
0	5.8787	0.48	0.012	0	Ductal cells	Rbp4
0	1.37923	0.779	0.312	0	Ductal cells	Ndufc1
0	1.23115	0.645	0.178	0	Ductal cells	Gmps
0	2.79231	0.513	0.046	0	Ductal cells	Slc16a1
0	1.62589	0.648	0.181	0	Ductal cells	Abhd2
0	1.23776	0.646	0.179	0	Ductal cells	Map4k3
0	1.11751	0.646	0.179	0	Ductal cells	Rbbp7
0	1.11873	0.737	0.27	0	Ductal cells	Eps8
0	1.43918	0.715	0.248	0	Ductal cells	Vdac3
0	3.43358	0.499	0.032	0	Ductal cells	Ick
0	3.19863	0.495	0.028	0	Ductal cells	Cenpv
0	1.44302	0.562	0.096	0	Ductal cells	Arhgap35
0	2.21611	0.539	0.073	0	Ductal cells	Znhit6
0	1.29891	0.791	0.325	0	Ductal cells	Sod1
0	1.1431	0.694	0.228	0	Ductal cells	Tmco1
0	1.40635	0.578	0.112	0	Ductal cells	Brd3
0	1.2725	0.593	0.127	0	Ductal cells	Naxd
0	3.32925	0.495	0.029	0	Ductal cells	Ncam1
0	4.43126	0.485	0.019	0	Ductal cells	Cpne8
0	1.60322	0.533	0.068	0	Ductal cells	Xrcc5
0	1.65849	0.534	0.069	0	Ductal cells	Patj
0	1.26503	0.752	0.287	0	Ductal cells	Pgls
0	1.19053	0.632	0.167	0	Ductal cells	Idh3b
0	4.83269	0.479	0.014	0	Ductal cells	Slc4a4
0	2.69562	0.49	0.025	0	Ductal cells	Adcy6
0	1.33189	0.673	0.209	0	Ductal cells	Erh
0	1.79953	0.549	0.085	0	Ductal cells	Creb3l2
0	1.33066	0.643	0.179	0	Ductal cells	Mpp6
0	1.30614	0.636	0.172	0	Ductal cells	Rpp21
0	1.57857	0.595	0.131	0	Ductal cells	Tomm40
0	1.6391	0.563	0.099	0	Ductal cells	Ash2l
0	1.85362	0.573	0.109	0	Ductal cells	Tars
0	1.79885	0.555	0.092	0	Ductal cells	Tmbim1
0	1.09328	0.622	0.159	0	Ductal cells	Med21
0	1.52131	0.58	0.117	0	Ductal cells	Ddx1
0	1.01605	0.673	0.211	0	Ductal cells	Vapb
0	2.07593	0.528	0.066	0	Ductal cells	Qser1
0	2.85646	0.51	0.048	0	Ductal cells	Tmem238
0	5.98593	0.468	0.006	0	Ductal cells	Samd5
0	2.03159	0.531	0.069	0	Ductal cells	Tnfaip1
0	6.48982	0.464	0.002	0	Ductal cells	Foxg1
0	3.13429	0.499	0.037	0	Ductal cells	Rida
0	5.46139	0.466	0.004	0	Ductal cells	Tspan7
0	1.18357	0.708	0.246	0	Ductal cells	Etfb
0	1.36474	0.61	0.148	0	Ductal cells	Chmp2b
0	1.5531	0.56	0.099	0	Ductal cells	Uba3
0	1.39369	0.666	0.205	0	Ductal cells	Cyb5b
0	1.67554	0.559	0.098	0	Ductal cells	Las1l
0	1.65591	0.803	0.342	0	Ductal cells	Swi5
0	2.40901	0.534	0.073	0	Ductal cells	Cnn3
0	1.21351	0.746	0.285	0	Ductal cells	Gspt1
0	1.06423	0.731	0.27	0	Ductal cells	Psmc3
0	1.10528	0.613	0.152	0	Ductal cells	Mast2
0	1.59847	0.581	0.12	0	Ductal cells	Kars
0	1.12845	0.673	0.213	0	Ductal cells	Eif1a
0	3.03424	0.499	0.039	0	Ductal cells	Wipi1
0	1.31873	0.831	0.371	0	Ductal cells	Hdlbp
0	1.22418	0.72	0.26	0	Ductal cells	Ndufa8
0	1.32928	0.573	0.113	0	Ductal cells	Lpcat3
0	1.28393	0.73	0.27	0	Ductal cells	Ndufab1
0	4.09153	0.477	0.017	0	Ductal cells	Efemp1
0	1.80105	0.823	0.363	0	Ductal cells	Laptm4a
0	1.38272	0.599	0.139	0	Ductal cells	Ndufv1
0	1.13258	0.687	0.228	0	Ductal cells	Ufc1
0	1.78037	0.551	0.092	0	Ductal cells	Spr
0	1.84919	0.531	0.072	0	Ductal cells	Slc4a2
0	2.96368	0.496	0.037	0	Ductal cells	Lncppara
0	1.24946	0.633	0.174	0	Ductal cells	Lars
0	1.34706	0.662	0.203	0	Ductal cells	Mrpl21
0	1.20446	0.689	0.23	0	Ductal cells	Ola1
0	1.32867	0.615	0.156	0	Ductal cells	Ndufa9
0	1.54933	0.591	0.132	0	Ductal cells	Dynlt3
0	1.21233	0.747	0.289	0	Ductal cells	Nucks1
0	1.23941	0.538	0.08	0	Ductal cells	Bcar3
0	2.18125	0.528	0.07	0	Ductal cells	Cisd3
0	1.5621	0.76	0.302	0	Ductal cells	Zfp706
0	1.11479	0.647	0.189	0	Ductal cells	Txn2
0	1.42419	0.571	0.113	0	Ductal cells	Emc4
0	1.36789	0.587	0.129	0	Ductal cells	Trim28
0	1.20039	0.624	0.166	0	Ductal cells	Usp14
0	1.83318	0.559	0.102	0	Ductal cells	Ruvbl1
0	5.38609	0.462	0.005	0	Ductal cells	Chmp4c
0	2.03136	0.514	0.057	0	Ductal cells	2900026A02Rik
0	1.14485	0.651	0.194	0	Ductal cells	Abce1
0	1.24383	0.787	0.33	0	Ductal cells	Txndc17
0	1.39663	0.587	0.13	0	Ductal cells	Fmn1
0	1.58057	0.579	0.122	0	Ductal cells	Ap1s1
0	1.46545	0.591	0.134	0	Ductal cells	Hras
0	1.20488	0.782	0.326	0	Ductal cells	Romo1
0	1.7321	0.563	0.107	0	Ductal cells	Atic
0	1.26756	0.596	0.14	0	Ductal cells	Lsm7
0	1.01507	0.714	0.258	0	Ductal cells	Sept9
0	1.4355	0.591	0.135	0	Ductal cells	B4galt6
0	1.15357	0.67	0.215	0	Ductal cells	Snhg8
0	1.11941	0.664	0.209	0	Ductal cells	Ddost
0	1.6623	0.554	0.099	0	Ductal cells	Lap3
0	1.86163	0.545	0.09	0	Ductal cells	Idh2
0	1.63086	0.561	0.106	0	Ductal cells	Phb
0	4.98882	0.467	0.012	0	Ductal cells	Muc1
0	1.25428	0.878	0.423	0	Ductal cells	Ahnak
0	1.30638	0.625	0.17	0	Ductal cells	Cops6
0	1.20735	0.619	0.164	0	Ductal cells	Samm50
0	1.01502	0.613	0.158	0	Ductal cells	Arl3
0	1.02568	0.647	0.193	0	Ductal cells	Strap
0	1.20211	0.757	0.303	0	Ductal cells	Metap2
0	1.12464	0.732	0.278	0	Ductal cells	Hsd17b12
0	1.27002	0.621	0.167	0	Ductal cells	Polr2c
0	1.4132	0.676	0.223	0	Ductal cells	Eif6
0	1.63146	0.557	0.104	0	Ductal cells	Pmpcb
0	1.64165	0.554	0.101	0	Ductal cells	Usp10
0	1.28875	0.806	0.353	0	Ductal cells	Ywhaq
0	1.43806	0.549	0.096	0	Ductal cells	Arfgap3
0	1.69108	0.551	0.098	0	Ductal cells	Mrps6
0	2.11935	0.508	0.055	0	Ductal cells	Mical3
0	1.08494	0.629	0.176	0	Ductal cells	Ube2v2
0	1.54508	0.563	0.11	0	Ductal cells	Mtx2
0	1.23085	0.619	0.166	0	Ductal cells	Mrps12
0	2.51266	0.502	0.05	0	Ductal cells	Rasal2
0	1.68658	0.611	0.159	0	Ductal cells	Glul
0	4.22989	0.469	0.017	0	Ductal cells	Akr1b8
0	1.07062	0.663	0.212	0	Ductal cells	Marc2
0	3.56384	0.463	0.012	0	Ductal cells	C77080
0	1.2415	0.632	0.181	0	Ductal cells	Plscr1
0	1.47039	0.601	0.15	0	Ductal cells	Prmt1
0	1.01856	0.711	0.26	0	Ductal cells	Tmem256
0	1.33325	0.562	0.112	0	Ductal cells	Pgrmc1
0	2.96587	0.491	0.041	0	Ductal cells	Pdgfa
0	1.89565	0.524	0.074	0	Ductal cells	Ptov1
0	1.34362	0.784	0.334	0	Ductal cells	Cct5
0	1.14271	0.644	0.194	0	Ductal cells	Tomm70a
0	1.38156	0.826	0.376	0	Ductal cells	Dbi
0	1.1582	0.567	0.117	0	Ductal cells	Anapc2
0	1.24684	0.603	0.153	0	Ductal cells	Gadd45gip1
0	5.77015	0.472	0.022	0	Ductal cells	Krt7
0	1.78242	0.572	0.122	0	Ductal cells	Sh3pxd2a
0	1.02377	0.671	0.222	0	Ductal cells	Bcas2
0	1.72349	0.542	0.093	0	Ductal cells	Ftsj3
0	1.06458	0.675	0.226	0	Ductal cells	Pfdn6
0	1.93194	0.519	0.07	0	Ductal cells	Metap1d
0	2.02507	0.53	0.081	0	Ductal cells	Gar1
0	1.56843	0.522	0.073	0	Ductal cells	Fgd6
0	1.01115	0.626	0.177	0	Ductal cells	Ntan1
0	1.09872	0.613	0.164	0	Ductal cells	Ddx18
0	3.41956	0.472	0.023	0	Ductal cells	Ehd2
0	1.46122	0.574	0.125	0	Ductal cells	Hbegf
0	1.7769	0.545	0.097	0	Ductal cells	Polr3k
0	1.694	0.529	0.081	0	Ductal cells	Mrps35
0	1.46428	0.586	0.138	0	Ductal cells	Gclc
0	1.57315	0.552	0.105	0	Ductal cells	Csrp1
0	1.68038	0.539	0.092	0	Ductal cells	Slc20a2
0	1.37565	0.656	0.209	0	Ductal cells	Galnt7
0	2.71036	0.495	0.048	0	Ductal cells	Flt1
0	5.49241	0.451	0.004	0	Ductal cells	Smim6
0	2.24983	0.513	0.066	0	Ductal cells	Slc25a1
0	1.14841	0.744	0.297	0	Ductal cells	Ndufb4
0	1.23701	0.584	0.137	0	Ductal cells	Rab12
0	1.547	0.559	0.113	0	Ductal cells	Emc8
0	2.54165	0.497	0.051	0	Ductal cells	Fam136a
0	2.27854	0.464	0.018	0	Ductal cells	Slc22a23
0	3.85243	0.457	0.011	0	Ductal cells	Elovl7
0	1.04618	0.622	0.176	0	Ductal cells	Tfg
0	1.13815	0.738	0.292	0	Ductal cells	Ndufa11
0	1.34826	0.691	0.245	0	Ductal cells	Tomm5
0	2.8153	0.478	0.032	0	Ductal cells	Agrn
0	1.98992	0.544	0.099	0	Ductal cells	Gstp1
0	1.19235	0.771	0.326	0	Ductal cells	Hsbp1
0	1.31957	0.566	0.121	0	Ductal cells	Nup210l
0	1.35889	0.597	0.152	0	Ductal cells	Gars
0	1.02559	0.577	0.132	0	Ductal cells	Nt5c3
0	3.2012	0.477	0.032	0	Ductal cells	Nectin2
0	1.13493	0.605	0.16	0	Ductal cells	Mvb12a
0	1.16629	0.53	0.086	0	Ductal cells	Mgat4b
0	1.37908	0.561	0.117	0	Ductal cells	Txndc5
0	1.3048	0.548	0.104	0	Ductal cells	Cyhr1
0	1.10273	0.731	0.287	0	Ductal cells	Zmynd8
0	2.44115	0.503	0.059	0	Ductal cells	Pkd2
0	4.58534	0.459	0.015	0	Ductal cells	Gprc5a
0	1.85572	0.515	0.071	0	Ductal cells	Msh2
0	1.36723	0.596	0.152	0	Ductal cells	Cenpb
0	1.42731	0.577	0.133	0	Ductal cells	Pfdn4
0	1.10868	0.589	0.145	0	Ductal cells	Dynll2
0	1.57767	0.557	0.114	0	Ductal cells	Ptpmt1
0	1.11304	0.683	0.24	0	Ductal cells	Rbis
0	1.69199	0.545	0.102	0	Ductal cells	Nudcd2
0	2.87143	0.465	0.022	0	Ductal cells	Xkr6
0	3.14388	0.474	0.031	0	Ductal cells	Lmbr1
0	1.01205	0.595	0.152	0	Ductal cells	Gnl3
0	1.54824	0.533	0.091	0	Ductal cells	Mrpl2
0	1.62285	0.626	0.184	0	Ductal cells	Tubb4b
0	5.79349	0.447	0.005	0	Ductal cells	Dsp
0	1.47939	0.593	0.151	0	Ductal cells	Raph1
0	1.04817	0.566	0.124	0	Ductal cells	Tpk1
0	1.36864	0.796	0.355	0	Ductal cells	Atp5g3
0	1.64445	0.785	0.344	0	Ductal cells	S100a13
0	2.33558	0.549	0.108	0	Ductal cells	Cyp51
0	1.05237	0.728	0.287	0	Ductal cells	Mrps14
0	4.53094	0.452	0.011	0	Ductal cells	Capn5
0	1.14321	0.739	0.298	0	Ductal cells	Micos13
0	1.58383	0.567	0.126	0	Ductal cells	Snhg6
0	1.01176	0.608	0.167	0	Ductal cells	Ganab
0	1.38443	0.56	0.12	0	Ductal cells	Prpf19
0	1.25815	0.656	0.216	0	Ductal cells	Acsl5
0	5.68095	0.449	0.009	0	Ductal cells	Cfap69
0	2.92871	0.477	0.037	0	Ductal cells	Hes1
0	1.52035	0.564	0.124	0	Ductal cells	Cnih1
0	1.83668	0.52	0.081	0	Ductal cells	Aga
0	1.43877	0.515	0.076	0	Ductal cells	Zfp827
0	4.84668	0.449	0.01	0	Ductal cells	Unc5b
0	5.82817	0.445	0.006	0	Ductal cells	Pir
0	1.05558	0.579	0.14	0	Ductal cells	Ddx27
0	1.10458	0.673	0.235	0	Ductal cells	Ndufa5
0	1.18764	0.672	0.234	0	Ductal cells	Ube2m
0	1.20754	0.805	0.367	0	Ductal cells	Uqcr11
0	1.32515	0.538	0.1	0	Ductal cells	Rps19bp1
0	1.87238	0.556	0.118	0	Ductal cells	Prdx4
0	4.22001	0.452	0.014	0	Ductal cells	Steap2
0	5.06089	0.45	0.012	0	Ductal cells	Tcim
0	1.24279	0.62	0.182	0	Ductal cells	Lrrc59
0	1.34665	0.563	0.125	0	Ductal cells	Gm14164
0	1.71359	0.53	0.093	0	Ductal cells	Tsen34
0	1.09611	0.672	0.235	0	Ductal cells	Lsm6
0	1.57561	0.534	0.097	0	Ductal cells	Fdx2
0	3.06199	0.462	0.025	0	Ductal cells	Bace1
0	1.13559	0.809	0.373	0	Ductal cells	Eif4g1
0	5.29425	0.442	0.006	0	Ductal cells	Gchfr
0	1.06116	0.625	0.189	0	Ductal cells	Psmc4
0	2.32296	0.512	0.076	0	Ductal cells	Lsr
0	1.33647	0.616	0.18	0	Ductal cells	Casp3
0	1.53744	0.52	0.084	0	Ductal cells	Drosha
0	1.08233	0.599	0.163	0	Ductal cells	Txnl4a
0	5.00814	0.441	0.006	0	Ductal cells	Lad1
0	1.28079	0.771	0.336	0	Ductal cells	Nop10
0	3.18328	0.463	0.028	0	Ductal cells	Lgalsl
0	1.72695	0.61	0.175	0	Ductal cells	2610035D17Rik
0	1.1411	0.571	0.136	0	Ductal cells	Suclg2
0	1.40722	0.556	0.122	0	Ductal cells	Mrps26
0	1.57979	0.792	0.358	0	Ductal cells	Nme1
0	4.15605	0.445	0.011	0	Ductal cells	Shf
0	6.11567	0.436	0.002	0	Ductal cells	Igf2bp1
0	1.19732	0.58	0.146	0	Ductal cells	Mrps17
0	1.29309	0.578	0.144	0	Ductal cells	Mrps25
0	1.03755	0.638	0.205	0	Ductal cells	Nudt21
0	4.08385	0.476	0.043	0	Ductal cells	Atp1b1
0	4.77885	0.444	0.011	0	Ductal cells	Fam171a1
0	2.74504	0.477	0.044	0	Ductal cells	Zc2hc1a
0	1.79382	0.51	0.077	0	Ductal cells	Timm50
0	4.46753	0.444	0.011	0	Ductal cells	Fam149a
0	1.77936	0.508	0.075	0	Ductal cells	Slc7a6
0	1.10449	0.593	0.16	0	Ductal cells	Cops5
0	1.04609	0.564	0.131	0	Ductal cells	Ap1ar
0	1.50064	0.576	0.143	0	Ductal cells	Tmem147
0	1.1938	0.578	0.145	0	Ductal cells	Pum3
0	1.7272	0.528	0.096	0	Ductal cells	Tfdp1
0	2.29353	0.491	0.059	0	Ductal cells	Shb
0	1.72038	0.497	0.065	0	Ductal cells	Serf1
0	1.09017	0.757	0.325	0	Ductal cells	Ndufb10
0	1.71466	0.813	0.381	0	Ductal cells	Aprt
0	1.20156	0.595	0.163	0	Ductal cells	Npm3
0	1.15674	0.537	0.106	0	Ductal cells	Stam
0	1.46104	0.522	0.091	0	Ductal cells	Trap1
0	5.4518	0.435	0.004	0	Ductal cells	C130074G19Rik
0	3.44212	0.455	0.024	0	Ductal cells	Plpp2
0	1.02269	0.592	0.161	0	Ductal cells	Fam91a1
0	1.01874	0.53	0.1	0	Ductal cells	Atn1
0	1.17553	0.797	0.367	0	Ductal cells	Fam162a
0	1.39436	0.797	0.367	0	Ductal cells	Atp5o
0	5.68366	0.434	0.004	0	Ductal cells	Elf3
0	4.9972	0.436	0.006	0	Ductal cells	Inava
0	2.82628	0.458	0.028	0	Ductal cells	Tpd52l1
0	1.06909	0.61	0.18	0	Ductal cells	Anxa7
0	3.72529	0.447	0.017	0	Ductal cells	Lzts2
0	1.13382	0.561	0.132	0	Ductal cells	Pnkd
0	1.65686	0.517	0.088	0	Ductal cells	Lonp1
0	1.13477	0.672	0.243	0	Ductal cells	Banf1
0	2.08753	0.502	0.073	0	Ductal cells	Apex1
0	1.1415	0.587	0.158	0	Ductal cells	Nfu1
0	1.083	0.775	0.347	0	Ductal cells	Park7
0	1.77394	0.518	0.09	0	Ductal cells	Dctpp1
0	1.25682	0.556	0.128	0	Ductal cells	Zwint
0	4.82733	0.439	0.011	0	Ductal cells	Epha4
0	2.37386	0.477	0.049	0	Ductal cells	Epb41l1
0	3.5577	0.446	0.018	0	Ductal cells	Glis2
0	1.17176	0.567	0.139	0	Ductal cells	Idh1
0	2.29219	0.465	0.038	0	Ductal cells	Pear1
0	1.32405	0.81	0.383	0	Ductal cells	Krtcap2
0	1.24035	0.548	0.121	0	Ductal cells	Slc50a1
0	1.3993	0.805	0.378	0	Ductal cells	Selenow
0	1.36365	0.547	0.12	0	Ductal cells	Smad1
0	1.30915	0.53	0.103	0	Ductal cells	Cnep1r1
0	1.39885	0.546	0.119	0	Ductal cells	Mrpl11
0	1.15841	0.749	0.322	0	Ductal cells	Ostc
0	1.98554	0.894	0.467	0	Ductal cells	Prdx1
0	1.10853	0.617	0.19	0	Ductal cells	Ciao2b
0	4.93554	0.434	0.007	0	Ductal cells	Dcbld1
0	1.79461	0.512	0.085	0	Ductal cells	Znrd2
0	2.827	0.466	0.04	0	Ductal cells	Acsl3
0	1.35835	0.523	0.097	0	Ductal cells	Polr1c
0	4.09336	0.444	0.018	0	Ductal cells	Phlda3
0	6.20088	0.433	0.007	0	Ductal cells	Tnnt2
0	1.76773	0.504	0.078	0	Ductal cells	Dnlz
0	2.03788	0.507	0.081	0	Ductal cells	Lxn
0	1.2863	0.514	0.089	0	Ductal cells	Tpcn1
0	5.92974	0.433	0.008	0	Ductal cells	Slc1a2
0	2.25884	0.477	0.052	0	Ductal cells	Ankrd50
0	3.56806	0.443	0.018	0	Ductal cells	Nbl1
0	4.26907	0.436	0.011	0	Ductal cells	Clmn
0	1.21444	0.592	0.167	0	Ductal cells	Pa2g4
0	1.50504	0.52	0.096	0	Ductal cells	Rabggtb
0	1.85895	0.458	0.034	0	Ductal cells	Yes1
0	1.30007	0.517	0.093	0	Ductal cells	Cfap20
0	1.3807	0.526	0.102	0	Ductal cells	Tob1
0	1.21623	0.611	0.187	0	Ductal cells	Mrpl15
0	1.76638	0.501	0.077	0	Ductal cells	Arl4a
0	1.02765	0.573	0.149	0	Ductal cells	Ppip5k2
0	1.27237	0.569	0.145	0	Ductal cells	Ssna1
0	1.15851	0.573	0.149	0	Ductal cells	Naa20
0	1.2558	0.532	0.109	0	Ductal cells	Fnta
0	1.58832	0.514	0.091	0	Ductal cells	Gan
0	1.50886	0.56	0.137	0	Ductal cells	Ppa1
0	1.35818	0.518	0.095	0	Ductal cells	Mrpl45
0	2.42661	0.464	0.041	0	Ductal cells	Snhg20
0	1.39427	0.537	0.114	0	Ductal cells	Mrps34
0	1.14451	0.719	0.296	0	Ductal cells	Psma5
0	1.6514	0.498	0.075	0	Ductal cells	Trmt1
0	1.77389	0.864	0.441	0	Ductal cells	Lgals1
0	1.15234	0.57	0.147	0	Ductal cells	Ezh2
0	1.0048	0.547	0.125	0	Ductal cells	Ext2
0	1.14316	0.516	0.094	0	Ductal cells	Tvp23b
0	4.29558	0.44	0.018	0	Ductal cells	Stard13
0	1.7397	0.492	0.07	0	Ductal cells	Cops7a
0	5.12604	0.43	0.008	0	Ductal cells	Il34
0	1.10002	0.575	0.153	0	Ductal cells	Tm2d2
0	1.18353	0.533	0.112	0	Ductal cells	Nol11
0	1.22436	0.567	0.146	0	Ductal cells	Nolc1
0	1.13435	0.533	0.113	0	Ductal cells	Tmem183a
0	1.99845	0.9	0.48	0	Ductal cells	S100a10
0	1.40157	0.516	0.096	0	Ductal cells	Tspan3
0	1.2971	0.527	0.107	0	Ductal cells	Flot2
0	1.13925	0.542	0.122	0	Ductal cells	Ncbp2
0	1.25114	0.501	0.081	0	Ductal cells	Mindy1
0	4.154	0.436	0.016	0	Ductal cells	Uaca
0	5.18924	0.425	0.005	0	Ductal cells	Paqr5
0	3.58345	0.435	0.015	0	Ductal cells	Avil
0	1.15823	0.822	0.402	0	Ductal cells	Ctnnb1
0	2.80307	0.456	0.037	0	Ductal cells	Smyd2
0	1.2577	0.534	0.115	0	Ductal cells	Srp68
0	4.61056	0.437	0.018	0	Ductal cells	Cavin2
0	7.21161	0.42	0.001	0	Ductal cells	Pax3
0	1.3023	0.84	0.421	0	Ductal cells	Tagln2
0	5.92877	0.424	0.005	0	Ductal cells	Sh2d4a
0	4.85173	0.435	0.016	0	Ductal cells	Emp2
0	1.78547	0.499	0.08	0	Ductal cells	Mrps10
0	2.07139	0.471	0.052	0	Ductal cells	Arl2
0	5.11367	0.427	0.008	0	Ductal cells	Nkx2-3
0	1.22665	0.559	0.141	0	Ductal cells	Larp7
0	1.52172	0.513	0.095	0	Ductal cells	Med29
0	2.459	0.465	0.047	0	Ductal cells	Zfpm1
0	1.27751	0.793	0.375	0	Ductal cells	Atp5g1
0	1.50276	0.531	0.114	0	Ductal cells	Rras
0	1.20301	0.531	0.114	0	Ductal cells	Cops3
0	1.17643	0.737	0.32	0	Ductal cells	Ralgapa2
0	3.43254	0.439	0.022	0	Ductal cells	Cav2
0	5.7607	0.421	0.004	0	Ductal cells	Myo5c
0	1.10074	0.575	0.158	0	Ductal cells	Timm17a
0	1.55573	0.822	0.405	0	Ductal cells	Ran
0	1.13787	0.565	0.148	0	Ductal cells	Mak16
0	2.12909	0.462	0.046	0	Ductal cells	Thra
0	4.5121	0.424	0.008	0	Ductal cells	Zfp239
0	4.95668	0.421	0.005	0	Ductal cells	Tom1l1
0	1.12024	0.58	0.164	0	Ductal cells	Rin2
0	1.15364	0.568	0.152	0	Ductal cells	Cuedc2
0	1.02452	0.521	0.106	0	Ductal cells	Vps72
0	1.02838	0.546	0.131	0	Ductal cells	Trnt1
0	1.32984	0.544	0.129	0	Ductal cells	Guk1
0	1.15873	0.505	0.09	0	Ductal cells	Clpp
0	1.68638	0.498	0.083	0	Ductal cells	Apip
0	4.84507	0.427	0.012	0	Ductal cells	9530026P05Rik
0	1.50358	0.526	0.112	0	Ductal cells	Mtln
0	1.59041	0.501	0.087	0	Ductal cells	Hagh
0	1.41111	0.514	0.1	0	Ductal cells	Fam234a
0	2.01923	0.48	0.066	0	Ductal cells	Orc6
0	1.59018	0.49	0.076	0	Ductal cells	Tsta3
0	4.06801	0.434	0.02	0	Ductal cells	Mcc
0	3.54371	0.431	0.017	0	Ductal cells	Gldc
0	2.02163	0.459	0.046	0	Ductal cells	Ro60
0	1.10993	0.552	0.139	0	Ductal cells	Acot7
0	1.0957	0.526	0.113	0	Ductal cells	Nom1
0	1.23612	0.523	0.11	0	Ductal cells	Timm44
0	1.09787	0.544	0.131	0	Ductal cells	Babam1
0	1.40628	0.499	0.086	0	Ductal cells	Arl2bp
0	1.62152	0.529	0.116	0	Ductal cells	Slc26a2
0	4.02625	0.435	0.022	0	Ductal cells	Sdc2
0	1.29729	0.507	0.095	0	Ductal cells	Camk1
0	1.29052	0.549	0.137	0	Ductal cells	Acat1
0	3.57069	0.437	0.025	0	Ductal cells	Upp2
0	1.03555	0.589	0.177	0	Ductal cells	Alyref
0	1.67105	0.524	0.113	0	Ductal cells	Pbx3
0	1.03965	0.532	0.121	0	Ductal cells	Gpat4
0	2.09476	0.474	0.063	0	Ductal cells	Kifap3
0	1.38034	0.841	0.43	0	Ductal cells	Eef1d
0	1.53981	0.487	0.076	0	Ductal cells	Pigp
0	1.15903	0.502	0.092	0	Ductal cells	Golga1
0	1.89105	0.458	0.048	0	Ductal cells	Prkci
0	2.01591	0.462	0.052	0	Ductal cells	Nudcd1
0	1.85201	0.493	0.083	0	Ductal cells	Tmem205
0	1.12164	0.517	0.108	0	Ductal cells	Asna1
0	1.22032	0.51	0.101	0	Ductal cells	Elp5
0	2.25644	0.454	0.045	0	Ductal cells	Yae1d1
0	1.19606	0.507	0.098	0	Ductal cells	Slc25a17
0	1.18098	0.492	0.083	0	Ductal cells	BC052040
0	1.66992	0.506	0.098	0	Ductal cells	Sqor
0	1.14746	0.504	0.096	0	Ductal cells	Nfs1
0	1.2424	0.527	0.119	0	Ductal cells	Alg5
0	1.10019	0.541	0.133	0	Ductal cells	Bcl7c
0	1.11589	0.515	0.107	0	Ductal cells	Ndufaf2
0	5.62442	0.411	0.003	0	Ductal cells	Foxa2
0	1.03852	0.483	0.075	0	Ductal cells	Dnmbp
0	1.3348	0.519	0.112	0	Ductal cells	Gtf3a
0	1.42326	0.52	0.113	0	Ductal cells	Cisd1
0	1.19205	0.51	0.103	0	Ductal cells	Appl2
0	1.18794	0.531	0.124	0	Ductal cells	Xpnpep1
0	1.76826	0.474	0.067	0	Ductal cells	Fubp3
0	3.29397	0.429	0.022	0	Ductal cells	Cadm1
0	5.87383	0.41	0.003	0	Ductal cells	Tspan15
0	1.37014	0.493	0.087	0	Ductal cells	Stk16
0	1.14457	0.542	0.136	0	Ductal cells	Actl6a
0	1.34881	0.497	0.091	0	Ductal cells	Bag3
0	1.18029	0.502	0.096	0	Ductal cells	Coa6
0	1.15651	0.512	0.106	0	Ductal cells	BC003965
0	1.26415	0.541	0.135	0	Ductal cells	Vars
0	4.10733	0.425	0.019	0	Ductal cells	Crip2
0	2.31442	0.482	0.076	0	Ductal cells	Deptor
0	1.25577	0.523	0.118	0	Ductal cells	Commd2
0	1.4132	0.79	0.385	0	Ductal cells	Ndufa4
0	2.28297	0.454	0.049	0	Ductal cells	4931406C07Rik
0	2.6825	0.439	0.034	0	Ductal cells	Vegfb
0	1.94972	0.464	0.059	0	Ductal cells	Arhgap6
0	1.16615	0.592	0.187	0	Ductal cells	Klf4
0	2.91536	0.431	0.026	0	Ductal cells	Oaf
0	1.18463	0.564	0.159	0	Ductal cells	Nav1
0	1.04156	0.519	0.115	0	Ductal cells	Nudt5
0	2.28888	0.455	0.051	0	Ductal cells	Fasn
0	1.66097	0.628	0.224	0	Ductal cells	Gmds
0	1.27727	0.516	0.112	0	Ductal cells	Bad
0	3.73948	0.424	0.02	0	Ductal cells	Trim2
0	2.01354	0.471	0.067	0	Ductal cells	Scoc
0	1.51381	0.51	0.107	0	Ductal cells	Pld1
0	2.56557	0.444	0.041	0	Ductal cells	Tspan4
0	1.24433	0.493	0.09	0	Ductal cells	Cant1
0	3.33616	0.428	0.025	0	Ductal cells	Tspan9
0	6.83008	0.406	0.004	0	Ductal cells	Pkhd1
0	5.35441	0.459	0.057	0	Ductal cells	Dmbt1
0	1.31974	0.505	0.103	0	Ductal cells	Tax1bp3
0	4.1381	0.422	0.02	0	Ductal cells	Ptprg
0	1.63165	0.466	0.065	0	Ductal cells	Nme7
0	1.24987	0.506	0.105	0	Ductal cells	Shc1
0	1.17459	0.502	0.101	0	Ductal cells	Ltbr
0	1.1336	0.513	0.112	0	Ductal cells	Mink1
0	3.10781	0.445	0.044	0	Ductal cells	Mid1
0	1.6486	0.477	0.076	0	Ductal cells	Jagn1
0	1.36864	0.49	0.09	0	Ductal cells	Mtx1
0	1.16525	0.508	0.108	0	Ductal cells	Ahsa2
0	2.18459	0.458	0.058	0	Ductal cells	Arhgap23
0	1.13485	0.507	0.107	0	Ductal cells	Cfl2
0	2.53643	0.441	0.041	0	Ductal cells	Trip10
0	1.14454	0.537	0.137	0	Ductal cells	Klf9
0	3.59794	0.423	0.023	0	Ductal cells	Samd4
0	1.77155	0.46	0.061	0	Ductal cells	Mrps31
0	1.91431	0.468	0.069	0	Ductal cells	Fdx1
0	1.64502	0.661	0.262	0	Ductal cells	Rhob
0	2.03698	0.45	0.051	0	Ductal cells	Adcy9
0	2.68506	0.431	0.032	0	Ductal cells	Efemp2
0	4.07064	0.412	0.013	0	Ductal cells	Cdh2
0	1.49682	0.497	0.099	0	Ductal cells	Kctd10
0	1.00598	0.518	0.12	0	Ductal cells	Mtif2
0	1.3098	0.49	0.092	0	Ductal cells	Socs6
0	1.2503	0.479	0.081	0	Ductal cells	Usp53
0	1.52504	0.472	0.074	0	Ductal cells	Nek1
0	1.78747	0.853	0.455	0	Ductal cells	Bsg
0	4.85229	0.403	0.006	0	Ductal cells	Vil1
0	1.88556	0.453	0.056	0	Ductal cells	Crls1
0	1.38076	0.487	0.09	0	Ductal cells	Cdk5rap3
0	1.14348	0.515	0.118	0	Ductal cells	Ak6
0	1.57271	0.474	0.077	0	Ductal cells	Bola1
0	2.38869	0.437	0.041	0	Ductal cells	Cfap298
0	2.19718	0.446	0.05	0	Ductal cells	Jpt2
0	4.40189	0.409	0.013	0	Ductal cells	Pawr
0	2.14081	0.444	0.049	0	Ductal cells	Fam92a
0	1.21832	0.493	0.098	0	Ductal cells	Mesd
0	1.092	0.499	0.104	0	Ductal cells	Cebpzos
0	1.0305	0.497	0.103	0	Ductal cells	Trp53bp1
0	1.19159	0.511	0.117	0	Ductal cells	Echs1
0	1.16228	0.503	0.109	0	Ductal cells	Prpsap1
0	2.47799	0.431	0.037	0	Ductal cells	Arhgef40
0	1.58264	0.511	0.117	0	Ductal cells	Ccdc85b
0	1.40203	0.478	0.084	0	Ductal cells	Dnpep
0	1.45122	0.832	0.438	0	Ductal cells	mt-Nd3
0	2.23502	0.425	0.032	0	Ductal cells	Flrt3
0	1.05406	0.514	0.121	0	Ductal cells	Nsfl1c
0	1.06534	0.51	0.117	0	Ductal cells	Mcph1
0	1.56822	0.459	0.066	0	Ductal cells	Mrps18b
0	1.32829	0.512	0.119	0	Ductal cells	Acaa2
0	3.83613	0.406	0.013	0	Ductal cells	Myrf
0	4.35065	0.405	0.012	0	Ductal cells	Col4a5
0	1.55982	0.858	0.465	0	Ductal cells	Set
0	1.37718	0.471	0.078	0	Ductal cells	Mrpl50
0	3.34418	0.412	0.019	0	Ductal cells	Vegfc
0	3.87812	0.409	0.016	0	Ductal cells	Ahnak2
0	1.30936	0.478	0.086	0	Ductal cells	Igsf8
0	1.85537	0.45	0.058	0	Ductal cells	Aimp2
0	2.35738	0.435	0.043	0	Ductal cells	Cd151
0	1.40082	0.467	0.075	0	Ductal cells	Tnpo2
0	1.22366	0.501	0.109	0	Ductal cells	Nip7
0	3.69652	0.411	0.019	0	Ductal cells	Gstm5
0	2.03809	0.448	0.057	0	Ductal cells	Hddc2
0	2.14472	0.439	0.048	0	Ductal cells	Hmga1
0	3.88078	0.408	0.017	0	Ductal cells	Ptprf
0	1.29617	0.471	0.08	0	Ductal cells	2310039H08Rik
0	1.11243	0.532	0.142	0	Ductal cells	Lyar
0	1.25903	0.485	0.095	0	Ductal cells	Ptcd3
0	1.42561	0.607	0.217	0	Ductal cells	Ndrg1
0	1.52464	0.463	0.074	0	Ductal cells	Cyp20a1
0	1.7655	0.454	0.065	0	Ductal cells	Rrp15
0	1.63135	0.859	0.47	0	Ductal cells	Rpl22l1
0	1.26255	0.482	0.093	0	Ductal cells	2210016L21Rik
0	1.39096	0.478	0.089	0	Ductal cells	Cmc2
0	1.89256	0.44	0.051	0	Ductal cells	Plcb3
0	3.62018	0.409	0.02	0	Ductal cells	Btbd3
0	3.7456	0.411	0.022	0	Ductal cells	Lix1l
0	3.03945	0.418	0.029	0	Ductal cells	Snx7
0	2.35723	0.416	0.027	0	Ductal cells	Ica1
0	2.65244	0.415	0.026	0	Ductal cells	Ston1
0	1.00668	0.51	0.122	0	Ductal cells	Rcn2
0	3.11711	0.411	0.023	0	Ductal cells	Spaca6
0	1.18361	0.464	0.077	0	Ductal cells	Slc35d1
0	2.10895	0.433	0.046	0	Ductal cells	D030056L22Rik
0	1.43109	0.469	0.082	0	Ductal cells	Wdr75
0	1.50656	0.461	0.075	0	Ductal cells	2310009B15Rik
0	1.96182	0.433	0.047	0	Ductal cells	Cables2
0	1.29239	0.459	0.073	0	Ductal cells	2510002D24Rik
0	1.07073	0.48	0.094	0	Ductal cells	Eif2b5
0	2.65171	0.419	0.034	0	Ductal cells	Sh3bp4
0	2.27177	0.419	0.034	0	Ductal cells	Bod1
0	1.18905	0.475	0.091	0	Ductal cells	Pmpca
0	4.1301	0.401	0.017	0	Ductal cells	Amotl1
0	2.66017	0.419	0.035	0	Ductal cells	Col6a1
0	1.02777	0.458	0.075	0	Ductal cells	Src
0	3.14309	0.401	0.018	0	Ductal cells	Slc39a4
0	1.37857	0.459	0.077	0	Ductal cells	Gabarapl1
0	1.96674	0.474	0.092	0	Ductal cells	Msmo1
0	1.01529	0.496	0.114	0	Ductal cells	4921524J17Rik
0	2.02977	0.441	0.059	0	Ductal cells	Serpinb1a
0	1.74619	0.432	0.051	0	Ductal cells	Farp2
0	2.14212	0.429	0.048	0	Ductal cells	Eya2
0	1.24728	0.485	0.104	0	Ductal cells	Stoml2
0	1.22007	0.459	0.078	0	Ductal cells	Erlin2
0	1.35093	0.45	0.069	0	Ductal cells	Cep164
0	2.64146	0.411	0.03	0	Ductal cells	Sgsm3
0	1.36217	0.471	0.09	0	Ductal cells	Hmgn5
0	1.40788	0.462	0.082	0	Ductal cells	Qsox1
0	1.7764	0.439	0.059	0	Ductal cells	Ivd
0	1.13074	0.469	0.089	0	Ductal cells	Pole3
0	1.37456	0.467	0.087	0	Ductal cells	Zfp664
0	1.56519	0.447	0.068	0	Ductal cells	Camsap1
0	1.26733	0.456	0.077	0	Ductal cells	Tmem60
0	1.4922	0.456	0.077	0	Ductal cells	Ppat
0	1.26481	0.483	0.104	0	Ductal cells	Hdac2
0	1.60721	0.866	0.487	0	Ductal cells	Hint1
0	2.34079	0.415	0.036	0	Ductal cells	Snap47
0	1.73326	0.439	0.06	0	Ductal cells	Mmgt2
0	1.80056	0.432	0.054	0	Ductal cells	Ubqln4
0	1.15597	0.512	0.134	0	Ductal cells	Slc35a3
0	1.2465	0.469	0.092	0	Ductal cells	Abcf2
0	1.55329	0.454	0.077	0	Ductal cells	Mrpl19
0	1.57797	0.444	0.067	0	Ductal cells	Heatr3
0	1.64718	0.455	0.078	0	Ductal cells	Mphosph6
0	1.31664	0.446	0.069	0	Ductal cells	Pcyt2
0	2.25292	0.423	0.046	0	Ductal cells	A630089N07Rik
0	1.74269	0.452	0.075	0	Ductal cells	Slc29a1
0	1.05294	0.479	0.103	0	Ductal cells	Nmd3
0	1.36953	0.451	0.075	0	Ductal cells	Gstcd
0	1.13095	0.467	0.091	0	Ductal cells	Polr1a
0	1.09227	0.495	0.119	0	Ductal cells	Limk2
0	2.39932	0.41	0.035	0	Ductal cells	Rab13
0	1.37313	0.454	0.079	0	Ductal cells	Cdc16
0	1.28506	0.461	0.086	0	Ductal cells	Rwdd4a
0	1.08202	0.464	0.089	0	Ductal cells	Exoc7
0	1.60321	0.444	0.069	0	Ductal cells	Pitrm1
0	1.14394	0.812	0.438	0	Ductal cells	Tomm20
0	2.25465	0.408	0.034	0	Ductal cells	Hs3st1
0	1.33499	0.46	0.086	0	Ductal cells	Acadvl
0	2.65542	0.404	0.03	0	Ductal cells	Ttyh2
0	1.10237	0.45	0.076	0	Ductal cells	Riok2
0	1.19395	0.464	0.091	0	Ductal cells	Zfp260
0	1.06705	0.516	0.143	0	Ductal cells	Ddx39
0	1.51453	0.44	0.067	0	Ductal cells	Nob1
0	1.49843	0.437	0.064	0	Ductal cells	Tmed4
0	2.41189	0.41	0.037	0	Ductal cells	Kif3a
0	1.03643	0.471	0.099	0	Ductal cells	Rnf103
0	1.62082	0.436	0.064	0	Ductal cells	Pcyox1
0	2.454	0.438	0.066	0	Ductal cells	Ceacam1
0	1.39808	0.436	0.064	0	Ductal cells	Plpp5
0	1.00544	0.48	0.109	0	Ductal cells	Impad1
0	1.63937	0.476	0.105	0	Ductal cells	Hmgcs1
0	1.08323	0.455	0.084	0	Ductal cells	Ttc27
0	1.43145	0.426	0.056	0	Ductal cells	Ppm1l
0	1.08974	0.48	0.11	0	Ductal cells	Fmc1
0	1.49988	0.448	0.078	0	Ductal cells	Vkorc1
0	1.10961	0.461	0.091	0	Ductal cells	Dock9
0	1.31279	0.874	0.504	0	Ductal cells	Eef1g
0	1.18278	0.491	0.122	0	Ductal cells	Magohb
0	1.12147	0.461	0.092	0	Ductal cells	Golt1b
0	1.57479	0.441	0.072	0	Ductal cells	Ctbp2
0	1.04374	0.467	0.098	0	Ductal cells	Gps1
0	1.09687	0.454	0.086	0	Ductal cells	Jade1
0	1.74247	0.44	0.072	0	Ductal cells	Gstm1
0	1.08514	0.46	0.092	0	Ductal cells	Isyna1
0	1.31106	0.456	0.088	0	Ductal cells	Mrpl22
0	1.28469	0.457	0.089	0	Ductal cells	Dkc1
0	1.04531	0.458	0.091	0	Ductal cells	Fam20b
0	1.20228	0.473	0.106	0	Ductal cells	Mrto4
0	1.37837	0.82	0.453	0	Ductal cells	Edf1
0	1.82894	0.42	0.054	0	Ductal cells	Decr1
0	1.06428	0.465	0.099	0	Ductal cells	Tfrc
0	1.08936	0.468	0.103	0	Ductal cells	Mrpl9
0	1.38076	0.455	0.09	0	Ductal cells	Sdhaf4
0	1.29406	0.859	0.494	0	Ductal cells	Pdia3
0	2.3566	0.401	0.037	0	Ductal cells	Enc1
0	1.189	0.842	0.478	0	Ductal cells	Hspe1
0	1.02752	0.457	0.093	0	Ductal cells	Lmbrd2
0	2.01915	0.433	0.07	0	Ductal cells	Wdr12
0	2.45655	0.49	0.127	0	Ductal cells	Nvl
0	1.29048	0.476	0.113	0	Ductal cells	Id1
0	1.19142	0.488	0.125	0	Ductal cells	Itga1
0	1.25774	0.463	0.101	0	Ductal cells	Stom
0	1.05177	0.455	0.093	0	Ductal cells	Map7
0	2.06372	0.409	0.047	0	Ductal cells	Gna11
0	1.28426	0.82	0.458	0	Ductal cells	Ndufb9
0	1.83441	0.411	0.05	0	Ductal cells	Bcl9
0	1.53205	0.432	0.071	0	Ductal cells	Ctif
0	1.17266	0.455	0.095	0	Ductal cells	Itpa
0	2.30282	0.411	0.051	0	Ductal cells	Zfp704
0	1.09484	0.482	0.122	0	Ductal cells	Sec24d
0	1.27464	0.436	0.076	0	Ductal cells	Ccdc107
0	1.41748	0.436	0.076	0	Ductal cells	Socs5
0	1.81865	0.422	0.063	0	Ductal cells	Mcm7
0	1.01486	0.43	0.071	0	Ductal cells	Stxbp6
0	1.17628	0.843	0.484	0	Ductal cells	Atp5g2
0	1.32722	0.455	0.096	0	Ductal cells	Prdx3
0	1.0461	0.463	0.105	0	Ductal cells	Mrpl27
0	1.10467	0.455	0.097	0	Ductal cells	Eef1akmt1
0	1.11796	0.431	0.073	0	Ductal cells	Nlrc4
0	1.16205	0.443	0.085	0	Ductal cells	Stn1
0	1.91655	0.411	0.054	0	Ductal cells	Nudt2
0	1.34834	0.418	0.061	0	Ductal cells	0610009B22Rik
0	1.14688	0.458	0.102	0	Ductal cells	Gfer
0	1.35954	0.434	0.078	0	Ductal cells	Timm8a1
0	1.13219	0.458	0.103	0	Ductal cells	Aldh9a1
0	1.2531	0.417	0.062	0	Ductal cells	Sec61a2
0	1.99573	0.912	0.557	0	Ductal cells	Vim
0	1.14972	0.456	0.101	0	Ductal cells	Pygb
0	1.91753	0.415	0.06	0	Ductal cells	Gipc1
0	1.15013	0.855	0.501	0	Ductal cells	Atp5j2
0	1.25168	0.434	0.08	0	Ductal cells	Usp5
0	1.27364	0.441	0.087	0	Ductal cells	Yif1a
0	1.06342	0.443	0.089	0	Ductal cells	Exosc1
0	1.87952	0.402	0.049	0	Ductal cells	Kif23
0	1.08996	0.428	0.075	0	Ductal cells	St3gal5
0	1.69888	0.424	0.071	0	Ductal cells	Rnaseh2a
0	1.24315	0.447	0.094	0	Ductal cells	Tmem223
0	1.93139	0.406	0.054	0	Ductal cells	Msantd4
0	1.68731	0.894	0.542	0	Ductal cells	Nme2
0	1.23742	0.43	0.078	0	Ductal cells	Timm9
0	1.34992	0.449	0.098	0	Ductal cells	Nrp2
0	1.05952	0.428	0.077	0	Ductal cells	Mfn1
0	1.06227	0.436	0.085	0	Ductal cells	Dhrs7b
0	1.37188	0.401	0.051	0	Ductal cells	Hook2
0	1.3781	0.419	0.069	0	Ductal cells	Prkaca
0	1.44345	0.421	0.071	0	Ductal cells	Myg1
0	1.51873	0.404	0.055	0	Ductal cells	Prmt7
0	1.0968	0.436	0.087	0	Ductal cells	2410004B18Rik
0	1.07272	0.436	0.087	0	Ductal cells	Sec22a
0	1.16004	0.435	0.086	0	Ductal cells	Ccs
0	2.02239	0.929	0.581	0	Ductal cells	Anxa2
0	1.22957	0.431	0.083	0	Ductal cells	Timm10
0	1.06357	0.435	0.087	0	Ductal cells	Timm22
0	1.53495	0.431	0.084	0	Ductal cells	Slc39a10
0	1.01022	0.431	0.085	0	Ductal cells	Psmd5
0	1.75519	0.402	0.057	0	Ductal cells	Papss2
0	1.50946	0.411	0.066	0	Ductal cells	Chchd5
0	1.15044	0.847	0.503	0	Ductal cells	Ndufa13
0	1.07849	0.441	0.097	0	Ductal cells	Epb41l4aos
0	1.09324	0.439	0.096	0	Ductal cells	Eef1e1
0	1.37793	0.406	0.064	0	Ductal cells	Ccdc191
0	1.0389	0.422	0.08	0	Ductal cells	Gins4
0	1.28427	0.405	0.064	0	Ductal cells	Xrcc6
0	1.52919	0.403	0.062	0	Ductal cells	Lztr1
0	1.53172	0.44	0.1	0	Ductal cells	Ipo9
0	1.75943	0.496	0.156	0	Ductal cells	Frmd4a
0	1.23917	0.863	0.523	0	Ductal cells	mt-Nd5
0	1.0123	0.423	0.085	0	Ductal cells	Ints13
0	1.29674	0.411	0.073	0	Ductal cells	Mpnd
0	1.15004	0.428	0.09	0	Ductal cells	Vamp7
0	1.13885	0.419	0.083	0	Ductal cells	Pcgf3
0	2.09638	0.405	0.071	0	Ductal cells	Idi1
0	1.17885	0.41	0.076	0	Ductal cells	Samd1
0	1.04317	0.413	0.08	0	Ductal cells	Mri1
0	1.43757	0.407	0.074	0	Ductal cells	Myc
0	1.21867	0.409	0.076	0	Ductal cells	Rnf5
0	1.66676	0.923	0.591	0	Ductal cells	Npm1
0	1.12788	0.403	0.071	0	Ductal cells	Tma16
0	1.01415	0.406	0.074	0	Ductal cells	Zfp395
0	1.14572	0.414	0.082	0	Ductal cells	Npepl1
0	1.02299	0.407	0.075	0	Ductal cells	Alkbh8
0	1.27004	0.404	0.074	0	Ductal cells	Psmg3
0	1.15174	0.403	0.073	0	Ductal cells	Ppp2r3a
0	1.14466	0.408	0.079	0	Ductal cells	Minpp1
0	1.28792	0.401	0.073	0	Ductal cells	Cdk16
0	1.12192	0.416	0.088	0	Ductal cells	Arhgef10l
0	1.01865	0.409	0.082	0	Ductal cells	Nup188
0	1.18679	0.408	0.081	0	Ductal cells	0610010F05Rik
0	1.02335	0.425	0.099	0	Ductal cells	Eci2
0	1.27019	0.891	0.573	0	Ductal cells	Serbp1
0	1.00038	0.404	0.086	0	Ductal cells	Fem1b
0	1.02383	0.401	0.084	0	Ductal cells	Utp20
0	1.04301	0.409	0.094	0	Ductal cells	Idh3a
0	1.19647	0.403	0.092	0	Ductal cells	Lig1
0	1.57987	0.959	0.648	0	Ductal cells	Tmsb10
0	1.0952	0.406	0.096	0	Ductal cells	Bmyc
0	2.44079	0.417	0.11	0	Ductal cells	Ank
0	1.27171	0.91	0.61	0	Ductal cells	Gnas
0	1.48968	0.91	0.636	0	Ductal cells	Ybx1
0	1.25505	0.913	0.652	0	Ductal cells	Eef1b2
0	1.44907	0.931	0.677	0	Ductal cells	Rpl35
0	1.08028	0.92	0.668	0	Ductal cells	Rpl14
0	1.58364	0.91	0.667	0	Ductal cells	mt-Nd1
0	1.65094	0.966	0.731	0	Ductal cells	Hsp90ab1
0	1.20186	0.906	0.679	0	Ductal cells	Uba52
0	1.15994	0.954	0.733	0	Ductal cells	Rps18
0	1.477	0.916	0.696	0	Ductal cells	mt-Nd2
0	1.09798	0.911	0.693	0	Ductal cells	Rpl31
0	1.49525	0.92	0.714	0	Ductal cells	mt-Nd4
0	1.31338	0.946	0.745	0	Ductal cells	Rpl12
0	2.93691	0.979	0.783	0	Ductal cells	S100a6
0	1.03312	0.94	0.747	0	Ductal cells	Ptma
0	1.25142	0.934	0.744	0	Ductal cells	Ppia
0	1.75217	0.941	0.752	0	Ductal cells	Rps2
0	1.07052	0.951	0.764	0	Ductal cells	Rps5
0	1.05839	0.941	0.764	0	Ductal cells	Rpl24
0	1.60226	0.928	0.754	0	Ductal cells	mt-Cytb
0	1.10695	0.896	0.726	0	Ductal cells	Chchd2
0	1.4892	0.953	0.783	0	Ductal cells	Rpl28
0	1.02306	0.956	0.787	0	Ductal cells	Rpl32
0	1.01847	0.957	0.811	0	Ductal cells	Rps21
0	1.0589	0.972	0.833	0	Ductal cells	Rpl13
0	1.07698	0.946	0.807	0	Ductal cells	Rpl23a
0	1.29669	0.946	0.818	0	Ductal cells	mt-Co1
0	1.41422	0.943	0.817	0	Ductal cells	mt-Co2
0	1.32271	0.948	0.843	0	Ductal cells	mt-Co3
0	1.60706	0.962	0.86	0	Ductal cells	mt-Atp6
9.75572e-308	1.07241	0.751	0.326	3.14963e-303	Ductal cells	Psmb6
1.13601e-307	1.25715	0.79	0.38	3.6676e-303	Ductal cells	Tubb5
8.78452e-306	1.34435	0.679	0.256	2.83608e-301	Ductal cells	Taf1d
2.3023e-304	1.0693	0.764	0.336	7.43298e-300	Ductal cells	Ndufb5
2.67034e-304	1.05954	0.734	0.306	8.6212e-300	Ductal cells	Cox14
2.44075e-303	1.00479	0.767	0.349	7.87995e-299	Ductal cells	Csnk2a1
2.72686e-300	1.04739	0.826	0.493	8.80366e-296	Ductal cells	Ndufa7
1.11856e-296	1.25923	0.703	0.285	3.61129e-292	Ductal cells	Ube2s
4.055e-294	1.02878	0.757	0.329	1.30916e-289	Ductal cells	Tcea1
2.6079e-291	1.09635	0.405	0.108	8.41962e-287	Ductal cells	Fez2
1.46129e-290	1.08723	0.775	0.348	4.71777e-286	Ductal cells	Tle5
2.84898e-286	1.02699	0.86	0.602	9.19792e-282	Ductal cells	Dynll1
1.03551e-283	1.06199	0.602	0.221	3.34315e-279	Ductal cells	Hist1h2bc
1.93042e-283	1.02853	0.695	0.286	6.23236e-279	Ductal cells	Cacybp
5.58089e-283	1.09092	0.806	0.4	1.80179e-278	Ductal cells	Atp1a1
3.07351e-280	1.05028	0.831	0.498	9.92283e-276	Ductal cells	Tm9sf3
2.68122e-273	1.03816	0.815	0.476	8.65632e-269	Ductal cells	Sumo2
2.72839e-269	1.28082	0.859	0.551	8.80861e-265	Ductal cells	H2afz
1.22306e-266	1.07568	0.839	0.492	3.94863e-262	Ductal cells	Eif2s2
2.38752e-266	1.0934	0.77	0.387	7.70812e-262	Ductal cells	Jpt1
5.49407e-259	1.02147	0.774	0.376	1.77376e-254	Ductal cells	Psmb4
5.68475e-257	1.0158	0.704	0.3	1.83532e-252	Ductal cells	Lsm4
7.0076e-251	1.02947	0.739	0.328	2.26241e-246	Ductal cells	Aplp2
1.14307e-247	1.00606	0.875	0.541	3.69041e-243	Ductal cells	Crip1
1.24663e-227	1.04876	0.876	0.627	4.02473e-223	Ductal cells	Hmgb1
5.79306e-226	1.05955	0.874	0.599	1.87029e-221	Ductal cells	Ncl
4.78237e-223	1.00364	0.848	0.555	1.54399e-218	Ductal cells	Eif5a
1.16223e-217	1.08262	0.832	0.48	3.75226e-213	Ductal cells	Tpm4
8.28873e-180	1.55501	0.556	0.283	2.67602e-175	Ductal cells	Fosb
1.14639e-149	2.62427	0.708	0.351	3.70112e-145	Ductal cells	Gm26917
4.58987e-91	1.25057	0.951	0.75	1.48184e-86	Ductal cells	AY036118
0	7.89059	0.947	0.019	0	CAFs	Col5a2
0	7.41344	0.95	0.027	0	CAFs	Fstl1
0	8.07633	0.986	0.065	0	CAFs	Col1a2
0	6.898	0.954	0.04	0	CAFs	Bgn
0	7.76674	0.93	0.019	0	CAFs	Serping1
0	8.15283	0.926	0.016	0	CAFs	Slit3
0	7.90411	0.93	0.021	0	CAFs	Aebp1
0	7.42052	0.952	0.044	0	CAFs	Dcn
0	6.87032	0.918	0.027	0	CAFs	Lhfp
0	6.56846	0.983	0.093	0	CAFs	Col1a1
0	7.37007	0.911	0.025	0	CAFs	Fbn1
0	6.17318	0.916	0.033	0	CAFs	Col5a1
0	6.25078	0.93	0.047	0	CAFs	Ccdc80
0	7.93492	0.875	0.006	0	CAFs	Adamts2
0	5.69896	0.954	0.086	0	CAFs	Fbln2
0	8.24055	0.866	0.006	0	CAFs	Cdh11
0	6.74253	0.882	0.023	0	CAFs	C1s1
0	5.41142	0.902	0.044	0	CAFs	Col6a2
0	6.81243	0.988	0.131	0	CAFs	Sparc
0	5.72248	0.942	0.086	0	CAFs	Serpinh1
0	5.91275	0.904	0.048	0	CAFs	Rbms3
0	8.04934	0.859	0.008	0	CAFs	Pdzrn3
0	7.38119	0.859	0.012	0	CAFs	Loxl1
0	4.82398	0.868	0.023	0	CAFs	Col6a3
0	5.32518	0.904	0.06	0	CAFs	Col6a1
0	4.84593	0.954	0.115	0	CAFs	Cald1
0	6.84603	0.99	0.152	0	CAFs	Col3a1
0	7.43262	0.844	0.009	0	CAFs	Sulf1
0	7.20655	0.842	0.007	0	CAFs	Colec12
0	4.85916	0.899	0.066	0	CAFs	Bicc1
0	7.49149	0.847	0.016	0	CAFs	Ror1
0	7.47142	0.837	0.008	0	CAFs	Dlc1
0	6.23232	0.835	0.017	0	CAFs	Rhoj
0	6.03424	0.861	0.044	0	CAFs	Bmp1
0	4.96344	0.942	0.126	0	CAFs	Igfbp7
0	7.9077	0.82	0.007	0	CAFs	Cpxm1
0	5.63999	0.859	0.046	0	CAFs	Mgp
0	4.30527	0.906	0.095	0	CAFs	Tshz2
0	4.79845	0.89	0.079	0	CAFs	Rbp1
0	8.77663	0.811	0.002	0	CAFs	Bnc2
0	7.47453	0.815	0.009	0	CAFs	Lox
0	7.8287	0.806	0.004	0	CAFs	Grb10
0	8.03775	0.806	0.005	0	CAFs	Ptgis
0	4.95949	0.873	0.072	0	CAFs	Plod2
0	6.45825	0.89	0.093	0	CAFs	Timp1
0	5.84139	0.827	0.03	0	CAFs	Rcn3
0	7.67073	0.799	0.005	0	CAFs	Rarres2
0	6.91817	0.803	0.013	0	CAFs	Serpinf1
0	5.48401	0.818	0.033	0	CAFs	Fermt2
0	5.10358	0.847	0.063	0	CAFs	Egfr
0	5.39057	0.832	0.049	0	CAFs	Loxl2
0	4.889	0.842	0.061	0	CAFs	Hspg2
0	8.65798	0.782	0.002	0	CAFs	Wt1
0	5.22807	0.885	0.105	0	CAFs	Csrp2
0	4.89303	0.827	0.048	0	CAFs	Pcdh7
0	4.11025	0.827	0.051	0	CAFs	Sox5
0	8.55812	0.777	0.006	0	CAFs	Meg3
0	6.97673	0.777	0.007	0	CAFs	Adamtsl1
0	7.88521	0.775	0.006	0	CAFs	Adgrd1
0	4.41004	0.832	0.063	0	CAFs	Dpysl3
0	5.70972	0.794	0.028	0	CAFs	Medag
0	4.11505	0.851	0.085	0	CAFs	Tead1
0	4.58234	0.818	0.053	0	CAFs	Plat
0	3.19808	0.859	0.095	0	CAFs	Nfib
0	4.79717	0.83	0.066	0	CAFs	Nid1
0	5.10329	0.818	0.055	0	CAFs	Ppic
0	6.82599	0.782	0.02	0	CAFs	Igf1
0	6.12325	0.784	0.022	0	CAFs	Osmr
0	6.75804	0.772	0.011	0	CAFs	Pdgfra
0	3.3673	0.88	0.121	0	CAFs	Cfh
0	5.73503	0.818	0.059	0	CAFs	Il1r1
0	3.13372	0.938	0.18	0	CAFs	Nedd4
0	4.35876	0.787	0.03	0	CAFs	Dclk1
0	3.84041	0.835	0.078	0	CAFs	Pakap.1
0	3.85137	0.851	0.096	0	CAFs	Phldb2
0	6.01953	0.763	0.009	0	CAFs	Arhgap29
0	7.41138	0.76	0.006	0	CAFs	Gfpt2
0	5.59619	0.77	0.017	0	CAFs	Ddr2
0	7.03843	0.76	0.007	0	CAFs	Mxra7
0	6.47037	0.777	0.025	0	CAFs	Olfr1033
0	6.9042	0.765	0.016	0	CAFs	Ildr2
0	6.9674	0.765	0.016	0	CAFs	Magi2
0	7.803	0.763	0.014	0	CAFs	Mfap5
0	5.12134	0.799	0.05	0	CAFs	Prickle1
0	3.47664	0.839	0.091	0	CAFs	Meis2
0	4.2579	0.871	0.124	0	CAFs	Palld
0	4.17134	0.83	0.083	0	CAFs	Ryk
0	4.6924	0.787	0.042	0	CAFs	Snhg18
0	3.98745	0.892	0.147	0	CAFs	Heg1
0	3.99813	0.823	0.082	0	CAFs	Parva
0	4.47501	0.911	0.17	0	CAFs	Igfbp4
0	4.42793	0.811	0.071	0	CAFs	Zfpm2
0	4.46588	0.871	0.133	0	CAFs	Mast4
0	4.52011	0.767	0.032	0	CAFs	Naaladl2
0	4.97882	0.77	0.035	0	CAFs	Olfml3
0	5.88167	0.746	0.011	0	CAFs	Lama4
0	4.57775	0.779	0.045	0	CAFs	Rcn1
0	4.38082	0.827	0.093	0	CAFs	Rnase4
0	5.3272	0.765	0.032	0	CAFs	Mxra8
0	5.87865	0.748	0.017	0	CAFs	Gpx8
0	5.6279	0.772	0.042	0	CAFs	C1ra
0	7.78631	0.734	0.004	0	CAFs	Fndc1
0	3.05766	0.878	0.151	0	CAFs	Dst
0	2.60033	0.806	0.081	0	CAFs	Pdpn
0	4.52363	0.758	0.034	0	CAFs	Antxr1
0	4.87276	0.782	0.059	0	CAFs	Meis1
0	4.27061	0.789	0.067	0	CAFs	Pcolce
0	4.51272	0.77	0.048	0	CAFs	Lamb1
0	7.12563	0.727	0.006	0	CAFs	Mmp23
0	6.84003	0.734	0.015	0	CAFs	Mmp2
0	4.34744	0.775	0.056	0	CAFs	Mir99ahg
0	6.10049	0.736	0.019	0	CAFs	Aldh1a2
0	4.18697	0.794	0.079	0	CAFs	Maged1
0	3.69847	0.801	0.088	0	CAFs	Ube2e2
0	3.80138	0.842	0.129	0	CAFs	Ckap4
0	4.75234	0.751	0.039	0	CAFs	Tgfbr3
0	5.76859	0.731	0.021	0	CAFs	Adam12
0	4.82193	0.739	0.031	0	CAFs	Creb3l1
0	7.48132	0.712	0.004	0	CAFs	Nnmt
0	6.58324	0.727	0.019	0	CAFs	Gpx3
0	3.82291	0.83	0.124	0	CAFs	Selenom
0	5.42136	0.722	0.016	0	CAFs	Mrc2
0	4.58833	0.767	0.061	0	CAFs	Efemp2
0	3.12128	0.808	0.103	0	CAFs	Rbfox2
0	3.71925	0.784	0.079	0	CAFs	Pros1
0	3.27241	0.868	0.163	0	CAFs	Nfix
0	4.43875	0.765	0.061	0	CAFs	Fkbp9
0	4.33573	0.751	0.048	0	CAFs	Emilin1
0	3.95832	0.789	0.092	0	CAFs	Hspb1
0	5.99738	0.715	0.02	0	CAFs	Prrx1
0	4.87435	0.734	0.039	0	CAFs	Fkbp7
0	2.75712	0.777	0.083	0	CAFs	Cacna2d1
0	6.67854	0.703	0.01	0	CAFs	Col5a3
0	2.75768	0.803	0.111	0	CAFs	Nckap1
0	4.68216	0.755	0.063	0	CAFs	Cavin3
0	4.00961	0.765	0.074	0	CAFs	Ikbip
0	8.41919	0.693	0.002	0	CAFs	Gas1
0	3.31992	0.782	0.092	0	CAFs	S100a16
0	6.59088	0.707	0.017	0	CAFs	Bmper
0	3.14232	0.89	0.2	0	CAFs	Mmp14
0	3.28797	0.755	0.066	0	CAFs	Wwtr1
0	3.89557	0.794	0.105	0	CAFs	Vkorc1
0	3.0226	0.837	0.148	0	CAFs	Nfia
0	4.41711	0.712	0.024	0	CAFs	Fgfr1
0	5.15515	0.712	0.026	0	CAFs	Htra1
0	7.61125	0.688	0.003	0	CAFs	Fxyd1
0	3.40992	0.794	0.11	0	CAFs	Cnn3
0	5.75458	0.707	0.023	0	CAFs	Fgf2
0	6.22053	0.715	0.031	0	CAFs	Wnt4
0	5.28597	0.705	0.021	0	CAFs	St5
0	6.95132	0.693	0.009	0	CAFs	Fbln1
0	7.48987	0.691	0.007	0	CAFs	Cd248
0	5.79302	0.695	0.012	0	CAFs	Adgra2
0	3.44919	0.82	0.137	0	CAFs	Nxn
0	3.01581	0.839	0.156	0	CAFs	Lima1
0	7.31704	0.683	0.002	0	CAFs	Srpx
0	1.99504	0.808	0.128	0	CAFs	Rora
0	4.26998	0.746	0.066	0	CAFs	Crtap
0	4.92328	0.775	0.096	0	CAFs	Col4a1
0	5.48123	0.707	0.028	0	CAFs	Col15a1
0	6.55396	0.691	0.012	0	CAFs	Ror2
0	4.14728	0.717	0.039	0	CAFs	Flrt2
0	5.24879	0.7	0.024	0	CAFs	Copz2
0	5.89337	0.691	0.016	0	CAFs	Pde10a
0	3.14131	0.904	0.23	0	CAFs	Calu
0	2.45591	0.772	0.099	0	CAFs	Sh3d19
0	3.18101	0.772	0.099	0	CAFs	Cavin1
0	5.41326	0.693	0.02	0	CAFs	Mpdz
0	3.59323	0.815	0.143	0	CAFs	Nenf
0	2.36088	0.763	0.093	0	CAFs	Pard3
0	4.30423	0.719	0.049	0	CAFs	Clmp
0	5.30973	0.691	0.022	0	CAFs	Col16a1
0	4.87071	0.715	0.046	0	CAFs	Il33
0	7.54699	0.671	0.003	0	CAFs	Rian
0	4.0476	0.736	0.068	0	CAFs	Prnp
0	4.18311	0.683	0.017	0	CAFs	Tshz3
0	5.44957	0.698	0.034	0	CAFs	C4b
0	2.77596	0.811	0.148	0	CAFs	Sec24d
0	8.39047	0.669	0.007	0	CAFs	Sfrp1
0	5.01628	0.7	0.038	0	CAFs	Fzd1
0	2.80401	0.767	0.106	0	CAFs	Ttc28
0	6.20975	0.669	0.01	0	CAFs	Fkbp10
0	3.80875	0.712	0.054	0	CAFs	Sdc2
0	2.703	0.753	0.096	0	CAFs	Gm12840
0	2.80039	0.746	0.091	0	CAFs	Frmd6
0	4.80393	0.727	0.075	0	CAFs	Col4a2
0	2.96665	0.755	0.104	0	CAFs	Ltbp3
0	3.3852	0.739	0.089	0	CAFs	Map1lc3a
0	3.89394	0.695	0.045	0	CAFs	Ghr
0	2.21617	0.755	0.106	0	CAFs	Bmpr1a
0	3.92356	0.7	0.051	0	CAFs	Ptprg
0	4.18226	0.669	0.023	0	CAFs	Msrb3
0	6.63976	0.652	0.009	0	CAFs	Islr
0	5.04987	0.662	0.02	0	CAFs	Gli3
0	2.98973	0.7	0.058	0	CAFs	Slc43a3
0	7.21436	0.655	0.014	0	CAFs	Chl1
0	3.70428	0.7	0.059	0	CAFs	Ehd2
0	4.6416	0.707	0.067	0	CAFs	Ncam1
0	4.06346	0.693	0.054	0	CAFs	Samd4
0	8.05248	0.64	0.002	0	CAFs	Vgll3
0	3.88635	0.7	0.062	0	CAFs	Nr2f2
0	3.51899	0.707	0.07	0	CAFs	Spsb1
0	7.71721	0.64	0.003	0	CAFs	Lgi2
0	6.78114	0.652	0.015	0	CAFs	Gpc6
0	5.92794	0.638	0.002	0	CAFs	Pde3a
0	4.66404	0.676	0.041	0	CAFs	Maged2
0	2.96506	0.739	0.105	0	CAFs	Ptgfrn
0	4.10794	0.719	0.086	0	CAFs	Tpm2
0	3.84244	0.7	0.067	0	CAFs	Fkbp11
0	2.94096	0.755	0.123	0	CAFs	Creb3l2
0	4.13847	0.669	0.038	0	CAFs	Tceal8
0	5.06701	0.695	0.066	0	CAFs	Il11ra1
0	7.5995	0.631	0.002	0	CAFs	Tmem45a
0	3.55423	0.71	0.082	0	CAFs	Gpr39
0	6.26556	0.643	0.015	0	CAFs	Prss23
0	7.16551	0.631	0.004	0	CAFs	Gpx7
0	3.65821	0.71	0.083	0	CAFs	Igfbp6
0	6.40528	0.64	0.013	0	CAFs	Cyp1b1
0	6.34802	0.633	0.007	0	CAFs	Abi3bp
0	7.28318	0.635	0.011	0	CAFs	Lum
0	4.00685	0.669	0.045	0	CAFs	Dbn1
0	5.17705	0.645	0.022	0	CAFs	Olfml2b
0	8.518	0.624	0.002	0	CAFs	Mfap2
0	3.49568	0.674	0.052	0	CAFs	Afap1
0	3.07936	0.698	0.076	0	CAFs	Wipi1
0	2.8324	0.703	0.081	0	CAFs	Map1b
0	4.29723	0.695	0.075	0	CAFs	Mical2
0	2.73788	0.698	0.079	0	CAFs	Ptpn13
0	3.59413	0.731	0.112	0	CAFs	Slc39a14
0	3.88661	0.664	0.046	0	CAFs	Amotl1
0	3.3894	0.688	0.07	0	CAFs	Npdc1
0	4.56347	0.674	0.058	0	CAFs	Oaf
0	3.27748	0.674	0.061	0	CAFs	Auts2
0	6.35836	0.619	0.007	0	CAFs	Sod3
0	2.97301	0.731	0.119	0	CAFs	Tubb2a
0	5.41708	0.624	0.012	0	CAFs	Pdgfrb
0	5.14748	0.624	0.012	0	CAFs	Gria3
0	3.08139	0.703	0.092	0	CAFs	Cdc42bpa
0	7.91364	0.612	0.001	0	CAFs	Hspb8
0	3.14239	0.688	0.077	0	CAFs	Tmem263
0	5.31845	0.626	0.017	0	CAFs	P3h3
0	4.85044	0.657	0.052	0	CAFs	Plpp3
0	7.83261	0.607	0.003	0	CAFs	Serpina3n
0	5.17875	0.619	0.015	0	CAFs	Prkg1
0	4.62283	0.621	0.018	0	CAFs	Tcf7l1
0	5.41171	0.635	0.033	0	CAFs	Tln2
0	5.80274	0.619	0.018	0	CAFs	Gas6
0	5.55649	0.612	0.011	0	CAFs	Slc16a2
0	7.30596	0.621	0.021	0	CAFs	Sntg1
0	4.5676	0.635	0.035	0	CAFs	Smim1
0	3.20687	0.676	0.077	0	CAFs	Mir100hg
0	6.7939	0.602	0.004	0	CAFs	Gulp1
0	2.728	0.681	0.087	0	CAFs	Cttn
0	3.0999	0.645	0.051	0	CAFs	Pard3b
0	4.74718	0.612	0.018	0	CAFs	Tenm3
0	4.60616	0.628	0.034	0	CAFs	Kank2
0	4.08147	0.635	0.043	0	CAFs	C1qtnf6
0	4.46269	0.631	0.041	0	CAFs	Prdm5
0	4.20084	0.628	0.038	0	CAFs	Plpp1
0	7.07368	0.592	0.003	0	CAFs	Flnc
0	5.01217	0.607	0.019	0	CAFs	Tgfb2
0	5.45226	0.631	0.044	0	CAFs	Timp3
0	2.4834	0.686	0.1	0	CAFs	Fer
0	4.39595	0.621	0.036	0	CAFs	Gstm2
0	3.88222	0.631	0.048	0	CAFs	Ptprf
0	2.91043	0.676	0.095	0	CAFs	Efna5
0	2.76696	0.659	0.08	0	CAFs	Thra
0	2.95896	0.65	0.071	0	CAFs	Gpm6b
0	3.50627	0.647	0.069	0	CAFs	Id3
0	6.75438	0.58	0.002	0	CAFs	Lrrn2
0	3.50623	0.652	0.075	0	CAFs	Plce1
0	4.46125	0.621	0.044	0	CAFs	Lamb2
0	2.83895	0.671	0.095	0	CAFs	Pkd2
0	7.67364	0.583	0.008	0	CAFs	Postn
0	3.96249	0.64	0.065	0	CAFs	Enc1
0	4.53376	0.614	0.04	0	CAFs	Gata6
0	2.37142	0.655	0.082	0	CAFs	Tns1
0	4.58975	0.612	0.039	0	CAFs	Kdelr3
0	1.26475	0.626	0.055	0	CAFs	Fscn1
0	2.80056	0.652	0.083	0	CAFs	Pls3
0	5.70715	0.573	0.004	0	CAFs	Gxylt2
0	6.13162	0.583	0.016	0	CAFs	Cryab
0	7.33238	0.578	0.011	0	CAFs	Col12a1
0	3.31238	0.626	0.061	0	CAFs	Kirrel
0	3.34771	0.624	0.059	0	CAFs	Cpne8
0	3.15866	0.633	0.069	0	CAFs	Nectin2
0	4.04635	0.616	0.053	0	CAFs	Nbl1
0	5.70299	0.568	0.006	0	CAFs	Cd34
0	3.88648	0.607	0.045	0	CAFs	Tcaf1
0	8.42641	0.566	0.005	0	CAFs	Svep1
0	2.18942	0.628	0.067	0	CAFs	Cntln
0	7.62772	0.566	0.005	0	CAFs	Cygb
0	5.56468	0.566	0.006	0	CAFs	Dkk3
0	3.74165	0.604	0.044	0	CAFs	Srgap1
0	2.95513	0.638	0.079	0	CAFs	Arhgap42
0	6.97053	0.564	0.005	0	CAFs	Eln
0	6.47655	0.561	0.003	0	CAFs	Trabd2b
0	3.19705	0.635	0.077	0	CAFs	H6pd
0	4.16612	0.604	0.048	0	CAFs	Ahnak2
0	3.27489	0.628	0.073	0	CAFs	Tspan4
0	8.18263	0.556	0.001	0	CAFs	Gabra3
0	5.54476	0.566	0.011	0	CAFs	Ak1
0	2.36862	0.619	0.064	0	CAFs	Nbea
0	3.47401	0.614	0.06	0	CAFs	Snx7
0	2.92402	0.64	0.088	0	CAFs	Rasal2
0	3.57675	0.6	0.048	0	CAFs	Cdon
0	7.28984	0.554	0.005	0	CAFs	Adamts12
0	3.98327	0.595	0.046	0	CAFs	Synpo
0	5.54259	0.559	0.011	0	CAFs	Arhgap32
0	6.06656	0.554	0.007	0	CAFs	C2
0	5.44066	0.573	0.026	0	CAFs	Piezo2
0	2.93201	0.614	0.068	0	CAFs	Ubtd2
0	7.05593	0.554	0.011	0	CAFs	Ogn
0	3.47468	0.602	0.059	0	CAFs	P4ha2
0	2.72431	0.621	0.08	0	CAFs	Tnks1bp1
0	2.47988	0.614	0.073	0	CAFs	Zfhx4
0	2.97378	0.585	0.044	0	CAFs	Gng11
0	4.34568	0.578	0.037	0	CAFs	Cdr2l
0	6.20185	0.544	0.004	0	CAFs	Fgd5
0	2.49152	0.614	0.074	0	CAFs	Rassf8
0	5.35296	0.556	0.016	0	CAFs	Arhgef25
0	3.90288	0.621	0.081	0	CAFs	Kalrn
0	3.98854	0.578	0.039	0	CAFs	Dcbld2
0	3.50855	0.595	0.057	0	CAFs	Pkdcc
0	2.85237	0.612	0.075	0	CAFs	Ddah2
0	5.07047	0.559	0.025	0	CAFs	Ptk7
0	6.63611	0.544	0.014	0	CAFs	Spon2
0	4.05344	0.552	0.024	0	CAFs	Ptprm
0	3.06595	0.602	0.075	0	CAFs	Cd151
0	6.17991	0.53	0.003	0	CAFs	Prkd1
0	3.38459	0.58	0.053	0	CAFs	Lix1l
0	3.68054	0.576	0.049	0	CAFs	Ccn1
0	4.44482	0.559	0.033	0	CAFs	Itih5
0	2.79649	0.6	0.075	0	CAFs	Acyp2
0	7.43706	0.532	0.007	0	CAFs	Adamts5
0	3.20574	0.588	0.065	0	CAFs	Neo1
0	2.9191	0.544	0.023	0	CAFs	Pde1a
0	4.26578	0.547	0.027	0	CAFs	Adamts1
0	4.50302	0.552	0.033	0	CAFs	P3h4
0	4.57951	0.54	0.022	0	CAFs	Vasn
0	4.26668	0.547	0.03	0	CAFs	Pmp22
0	2.53026	0.588	0.071	0	CAFs	Cbx6
0	4.31631	0.561	0.045	0	CAFs	Plxna4
0	6.63602	0.52	0.005	0	CAFs	Sdk1
0	3.91854	0.552	0.037	0	CAFs	Pxdn
0	4.07045	0.547	0.034	0	CAFs	Nlgn2
0	2.9224	0.58	0.068	0	CAFs	Zcchc14
0	4.41039	0.535	0.024	0	CAFs	Ctsk
0	3.08987	0.564	0.053	0	CAFs	Aldh7a1
0	3.11539	0.542	0.034	0	CAFs	Gkap1
0	3.70006	0.552	0.044	0	CAFs	Sema5a
0	3.11073	0.556	0.048	0	CAFs	Angptl4
0	3.88599	0.537	0.03	0	CAFs	Tmem119
0	7.36974	0.508	0.001	0	CAFs	Ndn
0	2.3262	0.559	0.053	0	CAFs	Ar
0	3.29475	0.566	0.061	0	CAFs	Yap1
0	2.05245	0.566	0.062	0	CAFs	Atf5
0	2.81071	0.554	0.052	0	CAFs	Emp2
0	7.80895	0.504	0.002	0	CAFs	Pcsk5
0	2.32253	0.559	0.057	0	CAFs	Armcx3
0	4.44947	0.528	0.027	0	CAFs	P3h1
0	2.80539	0.552	0.051	0	CAFs	Pdlim4
0	3.96802	0.552	0.052	0	CAFs	Lpl
0	5.25448	0.511	0.012	0	CAFs	Tgfb1i1
0	5.95054	0.501	0.002	0	CAFs	Pknox2
0	7.84371	0.506	0.008	0	CAFs	Dpt
0	3.65	0.568	0.07	0	CAFs	Slit2
0	3.06323	0.518	0.021	0	CAFs	Steap4
0	5.73766	0.506	0.01	0	CAFs	Gpr153
0	6.79973	0.511	0.015	0	CAFs	Tnxb
0	3.42821	0.547	0.052	0	CAFs	Steap2
0	5.75269	0.504	0.009	0	CAFs	Mdk
0	4.97542	0.518	0.023	0	CAFs	Fkbp14
0	3.21876	0.544	0.05	0	CAFs	Nhsl2
0	3.51857	0.525	0.031	0	CAFs	Crispld2
0	2.24602	0.53	0.038	0	CAFs	Zfp503
0	5.24822	0.506	0.014	0	CAFs	Layn
0	6.10747	0.492	0.001	0	CAFs	Sgce
0	3.79864	0.537	0.047	0	CAFs	Tnfaip6
0	3.10113	0.535	0.045	0	CAFs	Fblim1
0	4.20689	0.508	0.018	0	CAFs	Ccn4
0	3.46026	0.54	0.051	0	CAFs	Efnb1
0	4.66729	0.499	0.01	0	CAFs	Dok6
0	4.15573	0.518	0.03	0	CAFs	Angptl2
0	5.61595	0.499	0.013	0	CAFs	Tmeff2
0	5.35441	0.501	0.017	0	CAFs	Sbsn
0	6.99797	0.487	0.003	0	CAFs	Lama2
0	5.86205	0.504	0.021	0	CAFs	Sned1
0	8.97412	0.484	0.001	0	CAFs	Dact1
0	7.32421	0.484	0.002	0	CAFs	Klhl29
0	2.82997	0.528	0.047	0	CAFs	Kctd11
0	4.60442	0.506	0.025	0	CAFs	Fzd2
0	4.94321	0.52	0.041	0	CAFs	Scara3
0	4.50136	0.523	0.045	0	CAFs	Htra3
0	3.86234	0.516	0.038	0	CAFs	Gja1
0	4.12494	0.504	0.026	0	CAFs	Casp12
0	4.30512	0.487	0.01	0	CAFs	Cyp7b1
0	2.98918	0.535	0.059	0	CAFs	Ston1
0	3.72551	0.501	0.025	0	CAFs	Adarb1
0	4.73776	0.484	0.009	0	CAFs	Dennd2a
0	5.86163	0.496	0.021	0	CAFs	Itm2a
0	4.40749	0.504	0.03	0	CAFs	Ltbp4
0	2.66902	0.513	0.042	0	CAFs	Casc4
0	6.75934	0.475	0.004	0	CAFs	Ptger3
0	4.46856	0.487	0.017	0	CAFs	Dsel
0	7.99761	0.472	0.002	0	CAFs	Pappa
0	7.87943	0.47	0.001	0	CAFs	Wt1os
0	5.00969	0.48	0.011	0	CAFs	Ank2
0	3.73732	0.504	0.036	0	CAFs	Prrx2
0	3.36266	0.513	0.045	0	CAFs	Rab34
0	6.94031	0.468	0.001	0	CAFs	Prickle2
0	3.86743	0.511	0.044	0	CAFs	Poglut3
0	3.21616	0.518	0.055	0	CAFs	Phlda3
0	5.69931	0.477	0.014	0	CAFs	Aldh1a1
0	3.19082	0.501	0.039	0	CAFs	Kctd17
0	6.31664	0.465	0.003	0	CAFs	Fbn2
0	5.8823	0.477	0.015	0	CAFs	Kif26b
0	3.3807	0.494	0.032	0	CAFs	Myh10
0	7.26072	0.472	0.01	0	CAFs	Has1
0	4.68597	0.475	0.014	0	CAFs	Ephb2
0	2.87301	0.487	0.026	0	CAFs	Cxxc5
0	7.3181	0.463	0.004	0	CAFs	Thbs2
0	7.31087	0.46	0.002	0	CAFs	Nhs
0	4.30341	0.482	0.024	0	CAFs	Zfp462
0	3.58158	0.487	0.03	0	CAFs	Numbl
0	5.11367	0.482	0.025	0	CAFs	Fst
0	2.68108	0.501	0.045	0	CAFs	Dlg4
0	4.83996	0.475	0.019	0	CAFs	Adamts9
0	6.23097	0.482	0.026	0	CAFs	Col14a1
0	6.22572	0.468	0.013	0	CAFs	Adamts15
0	5.3998	0.458	0.005	0	CAFs	Uggt2
0	4.81997	0.463	0.011	0	CAFs	Greb1l
0	4.01101	0.47	0.018	0	CAFs	Wtip
0	3.73127	0.482	0.03	0	CAFs	Cacna1a
0	7.20797	0.453	0.002	0	CAFs	Cxcl12
0	3.78572	0.477	0.026	0	CAFs	Jcad
0	3.95206	0.48	0.03	0	CAFs	Amotl2
0	4.25961	0.472	0.025	0	CAFs	Dnm1
0	7.35063	0.456	0.01	0	CAFs	Tagln
0	4.03686	0.463	0.018	0	CAFs	Tfpi
0	3.58647	0.48	0.035	0	CAFs	Tgfb3
0	3.59264	0.489	0.045	0	CAFs	Dlg5
0	3.77818	0.482	0.039	0	CAFs	Spats2l
0	6.26371	0.444	0.001	0	CAFs	Tfpi2
0	2.42262	0.477	0.035	0	CAFs	Hmgn3
0	7.14963	0.444	0.003	0	CAFs	C1qtnf7
0	3.81379	0.456	0.016	0	CAFs	Sspn
0	5.16331	0.456	0.017	0	CAFs	Prelp
0	3.72756	0.484	0.045	0	CAFs	Nav3
0	4.74936	0.444	0.005	0	CAFs	Zfp521
0	7.50099	0.441	0.004	0	CAFs	Sfrp2
0	4.74295	0.446	0.009	0	CAFs	Atp8b1
0	7.98484	0.436	0.001	0	CAFs	Nova1
0	2.06741	0.472	0.038	0	CAFs	Hdgfl3
0	2.78984	0.46	0.026	0	CAFs	Dlg2
0	3.92318	0.458	0.025	0	CAFs	Smo
0	3.47577	0.451	0.019	0	CAFs	Arhgap28
0	7.88146	0.432	0.001	0	CAFs	Scn7a
0	4.43394	0.458	0.028	0	CAFs	Cachd1
0	4.21927	0.46	0.031	0	CAFs	Thbs3
0	6.29574	0.441	0.012	0	CAFs	Entpd2
0	3.66899	0.456	0.028	0	CAFs	Loxl3
0	3.98735	0.472	0.046	0	CAFs	Col4a5
0	3.74956	0.456	0.031	0	CAFs	Thsd7a
0	3.65051	0.446	0.021	0	CAFs	Tcea3
0	6.39659	0.434	0.009	0	CAFs	Cacna1c
0	5.34182	0.429	0.005	0	CAFs	Fbxl7
0	5.8835	0.432	0.01	0	CAFs	Adamts4
0	5.28003	0.429	0.007	0	CAFs	Ms4a4d
0	2.46311	0.463	0.042	0	CAFs	Adgrl1
0	6.08579	0.422	0.002	0	CAFs	Igsf10
0	3.24926	0.453	0.035	0	CAFs	Cep112
0	3.60137	0.446	0.028	0	CAFs	Zfp532
0	5.26662	0.424	0.007	0	CAFs	Map1a
0	4.37065	0.429	0.012	0	CAFs	Akap12
0	7.65035	0.417	0.001	0	CAFs	Des
0	7.15895	0.417	0.002	0	CAFs	Twist1
0	8.13496	0.417	0.002	0	CAFs	Cthrc1
0	4.01696	0.448	0.034	0	CAFs	Plscr2
0	3.58342	0.453	0.04	0	CAFs	Csgalnact1
0	6.36661	0.415	0.005	0	CAFs	Asap3
0	8.34112	0.408	0.001	0	CAFs	Cpz
0	6.39333	0.412	0.005	0	CAFs	Rasl11a
0	6.46836	0.41	0.003	0	CAFs	Enox1
0	3.23319	0.417	0.012	0	CAFs	Cnrip1
0	6.73878	0.405	0.001	0	CAFs	Clip3
0	5.80269	0.41	0.007	0	CAFs	Ssc5d
0	3.76426	0.434	0.032	0	CAFs	Smtn
0	4.7739	0.417	0.015	0	CAFs	Fstl3
0	6.41742	0.403	0.003	0	CAFs	Abat
0	6.3947	0.412	0.013	0	CAFs	Vegfd
0	3.38811	0.427	0.031	0	CAFs	Snta1
0	4.82873	0.434	0.038	0	CAFs	Acta2
0	3.99437	0.424	0.03	0	CAFs	Mras
0	4.7599	0.432	0.04	0	CAFs	Ly6c1
0	3.98596	0.417	0.026	0	CAFs	Gprc5b
0	3.90584	0.417	0.026	0	CAFs	Nectin3
0	3.55531	0.415	0.025	0	CAFs	Rhobtb3
0	3.9967	0.415	0.026	0	CAFs	Steap3
0	4.48734	0.408	0.019	0	CAFs	Zfp9
0	4.00754	0.41	0.031	0	CAFs	Dmkn
0	3.85584	0.405	0.032	0	CAFs	Tns2
2.06442e-307	3.18908	0.456	0.044	6.66498e-303	CAFs	Pdia5
4.68205e-307	2.41955	0.825	0.154	1.5116e-302	CAFs	Vcan
5.98939e-306	3.12028	0.703	0.111	1.93368e-301	CAFs	Mt2
2.01977e-304	2.85048	0.832	0.164	6.52082e-300	CAFs	Arhgef12
3.75174e-304	2.79142	0.513	0.056	1.21125e-299	CAFs	Mcc
5.01117e-304	2.64498	0.758	0.129	1.61786e-299	CAFs	Tspan3
1.60733e-303	2.76845	0.432	0.039	5.18928e-299	CAFs	Stau2
1.80553e-302	1.89424	0.655	0.088	5.82916e-298	CAFs	Enah
3.45339e-302	4.04052	0.504	0.058	1.11493e-297	CAFs	Efemp1
1.5601e-301	2.78678	0.82	0.157	5.03679e-297	CAFs	Ppfibp1
3.19053e-298	2.66204	0.772	0.136	1.03006e-293	CAFs	Dag1
4.9602e-295	2.68895	0.583	0.076	1.6014e-290	CAFs	Sept8
1.68043e-293	3.67862	0.444	0.045	5.42527e-289	CAFs	Cav1
1.79274e-293	2.51326	0.655	0.095	5.78786e-289	CAFs	Rhou
2.66808e-293	2.58175	0.674	0.1	8.61391e-289	CAFs	Zcchc24
4.92628e-292	3.19268	0.863	0.216	1.59045e-287	CAFs	Mpp6
5.67937e-292	3.01493	0.496	0.055	1.83359e-287	CAFs	Trim2
1.89266e-291	2.85007	0.782	0.152	6.11044e-287	CAFs	Txndc5
4.95782e-290	3.12718	0.849	0.182	1.60063e-285	CAFs	Tpm1
6.27428e-290	2.52953	0.715	0.113	2.02565e-285	CAFs	Ptk2
3.56009e-289	3.07522	0.808	0.173	1.14938e-284	CAFs	Tmed3
3.97638e-288	2.21478	0.671	0.098	1.28378e-283	CAFs	Iigp1
2.40761e-287	2.1206	0.609	0.083	7.77297e-283	CAFs	Gsdme
6.97506e-287	2.6027	0.703	0.111	2.2519e-282	CAFs	Apbb2
1.14736e-286	2.10124	0.403	0.035	3.70425e-282	CAFs	Mgmt
1.22633e-285	3.03953	0.537	0.067	3.95922e-281	CAFs	Ctps
2.30494e-284	2.67119	0.734	0.124	7.4415e-280	CAFs	Ifi205
5.65092e-283	2.62695	0.6	0.081	1.8244e-278	CAFs	Fam92a
6.79297e-283	3.43901	0.451	0.047	2.19311e-278	CAFs	Ptpn14
1.31599e-282	2.7078	0.767	0.146	4.24867e-278	CAFs	Oat
2.34968e-279	3.2813	0.717	0.131	7.58594e-275	CAFs	Cfb
1.03185e-278	3.1746	0.429	0.043	3.33133e-274	CAFs	Trip6
1.11259e-278	2.58512	0.523	0.062	3.59198e-274	CAFs	Tram2
2.44152e-278	1.93682	0.614	0.082	7.88243e-274	CAFs	Mmp19
3.86371e-278	2.41128	0.597	0.082	1.2474e-273	CAFs	Spats2
7.01448e-278	2.41332	0.542	0.068	2.26463e-273	CAFs	Slc39a13
8.20238e-277	2.38894	0.782	0.145	2.64814e-272	CAFs	Rhoc
1.1498e-271	1.58409	0.588	0.076	3.71213e-267	CAFs	Itga9
4.57486e-269	3.19351	0.477	0.055	1.47699e-264	CAFs	Col27a1
2.08609e-266	2.68617	0.664	0.108	6.73494e-262	CAFs	Ehbp1
2.30575e-265	1.62838	0.463	0.049	7.44411e-261	CAFs	Il1rl2
3.01688e-263	1.85017	0.633	0.091	9.73999e-259	CAFs	Fat1
8.38179e-262	2.40071	0.631	0.097	2.70606e-257	CAFs	Mfge8
1.85029e-260	2.61742	0.525	0.067	5.97365e-256	CAFs	Fam78b
1.20628e-259	2.61939	0.556	0.076	3.89447e-255	CAFs	Gna11
1.85269e-259	2.71183	0.93	0.288	5.98142e-255	CAFs	Lrp1
5.02574e-259	2.58292	0.516	0.066	1.62256e-254	CAFs	Rab13
5.57053e-259	2.64773	0.662	0.112	1.79845e-254	CAFs	Ptov1
2.95497e-258	2.7098	0.628	0.099	9.54013e-254	CAFs	Rdh10
2.48131e-257	2.78209	0.787	0.168	8.01089e-253	CAFs	Klf9
1.58208e-256	2.5134	0.597	0.087	5.10774e-252	CAFs	Cd55
1.28177e-255	2.46474	0.547	0.075	4.13819e-251	CAFs	Plscr3
1.13758e-254	2.64422	0.894	0.242	3.67266e-250	CAFs	Timp2
3.33488e-254	2.96021	0.465	0.056	1.07667e-249	CAFs	Phldb1
9.31408e-253	1.62392	0.429	0.045	3.00705e-248	CAFs	Fap
9.57733e-253	2.61565	0.465	0.056	3.09204e-248	CAFs	Lzts2
8.97514e-252	2.74813	0.839	0.216	2.89762e-247	CAFs	Lman1
4.58156e-251	2.41768	0.751	0.15	1.47916e-246	CAFs	Nfic
1.01917e-250	2.54352	0.82	0.19	3.29039e-246	CAFs	Nav1
1.14173e-250	2.28369	0.448	0.05	3.68609e-246	CAFs	Zhx3
7.71393e-250	1.95342	0.779	0.146	2.49044e-245	CAFs	Axl
1.65365e-247	3.4987	0.633	0.107	5.3388e-243	CAFs	Kiz
4.86087e-246	2.56274	0.82	0.197	1.56933e-241	CAFs	Tceal9
4.95248e-246	2.41415	0.578	0.087	1.59891e-241	CAFs	Dnajc25
7.94738e-246	2.73012	0.513	0.068	2.56581e-241	CAFs	Praf2
1.41777e-245	2.24134	0.549	0.076	4.57726e-241	CAFs	Epn2
7.0298e-244	2.39769	0.671	0.116	2.26957e-239	CAFs	Acvr1
8.86146e-244	2.40293	0.863	0.219	2.86092e-239	CAFs	Cd81
1.41711e-243	2.57359	0.65	0.111	4.57514e-239	CAFs	Rnd3
5.04617e-242	2.62969	0.542	0.078	1.62916e-237	CAFs	Mid1
8.47728e-242	3.34154	0.432	0.05	2.73689e-237	CAFs	Lbp
1.71945e-240	2.40896	0.667	0.118	5.55124e-236	CAFs	Twsg1
1.77064e-240	1.51048	0.621	0.096	5.71652e-236	CAFs	Tanc2
6.09085e-240	2.43152	0.578	0.087	1.96643e-235	CAFs	Ift43
6.12212e-240	1.3823	0.417	0.044	1.97653e-235	CAFs	Tmlhe
6.34494e-240	2.7193	0.818	0.201	2.04846e-235	CAFs	S100a1
8.0536e-239	3.03416	0.403	0.044	2.60011e-234	CAFs	Igsf3
1.30842e-238	2.41927	0.576	0.088	4.22422e-234	CAFs	Gaa
1.5122e-238	2.72123	0.41	0.045	4.88215e-234	CAFs	Il6
2.14278e-238	2.21708	0.681	0.124	6.91796e-234	CAFs	Bag3
3.29904e-236	3.59772	0.46	0.06	1.06509e-231	CAFs	Zbtb7c
1.61631e-235	3.10131	0.451	0.056	5.21827e-231	CAFs	Stard13
2.59733e-235	2.8104	0.427	0.05	8.38549e-231	CAFs	Fads3
1.62502e-234	2.6222	0.916	0.332	5.24638e-230	CAFs	Sptbn1
3.46318e-234	2.31927	0.465	0.058	1.11809e-229	CAFs	Clstn1
4.79644e-234	2.23013	0.588	0.091	1.54853e-229	CAFs	Arhgap23
2.31433e-233	3.65467	0.415	0.049	7.47182e-229	CAFs	Cdh2
3.59323e-233	2.04363	0.7	0.129	1.16008e-228	CAFs	Wwc2
6.93415e-233	1.69541	0.595	0.089	2.23869e-228	CAFs	Col18a1
3.80341e-231	2.23511	0.6	0.097	1.22793e-226	CAFs	Kifap3
1.09661e-230	2.68202	0.806	0.205	3.54041e-226	CAFs	Tuba1a
1.29674e-230	1.95267	0.552	0.08	4.18654e-226	CAFs	Phf11d
3.46457e-230	1.88567	0.6	0.095	1.11854e-225	CAFs	Cp
4.6112e-230	2.59991	0.496	0.068	1.48873e-225	CAFs	Pmm1
7.87638e-229	2.61804	0.566	0.091	2.54289e-224	CAFs	Serpine1
1.86707e-228	1.83799	0.77	0.163	6.02783e-224	CAFs	Plxdc2
4.04344e-227	2.04846	0.588	0.094	1.30543e-222	CAFs	Fcgrt
1.58388e-226	1.93022	0.475	0.062	5.11356e-222	CAFs	Gpr180
3.47593e-226	2.75344	0.408	0.047	1.1222e-221	CAFs	Zfyve21
4.22067e-225	2.55962	0.499	0.071	1.36264e-220	CAFs	Arhgef40
1.87257e-224	2.27497	0.71	0.139	6.0456e-220	CAFs	Cd302
2.43792e-223	2.54613	0.796	0.19	7.87083e-219	CAFs	Nupr1
5.33039e-223	1.61161	0.664	0.114	1.72092e-218	CAFs	Sox4
1.67657e-222	4.21491	0.906	0.33	5.41281e-218	CAFs	C3
1.79692e-222	1.71039	0.775	0.161	5.80137e-218	CAFs	Large1
2.8789e-222	2.71811	0.458	0.061	9.29454e-218	CAFs	Tspan9
1.66053e-221	2.70575	0.616	0.109	5.36101e-217	CAFs	Spon1
2.24124e-221	2.84779	0.417	0.051	7.23585e-217	CAFs	Fam171a1
3.2279e-220	2.19515	0.787	0.177	1.04213e-215	CAFs	Lamc1
6.22809e-220	2.22164	0.6	0.102	2.01074e-215	CAFs	Serf1
3.98729e-219	2.16665	0.47	0.062	1.2873e-214	CAFs	Fam20a
6.04944e-219	1.78889	0.655	0.117	1.95306e-214	CAFs	Sec23a
2.69699e-217	2.48668	0.659	0.126	8.70722e-213	CAFs	Cltb
1.13958e-216	2.75816	0.731	0.161	3.67914e-212	CAFs	Itga5
2.65503e-216	2.46877	0.52	0.078	8.57176e-212	CAFs	Zfp771
2.43559e-214	2.73945	0.736	0.158	7.8633e-210	CAFs	Ugdh
4.33577e-214	2.44613	0.811	0.221	1.3998e-209	CAFs	Cnpy2
1.42177e-213	2.06011	0.854	0.231	4.59018e-209	CAFs	Wls
2.99069e-213	2.23317	0.472	0.065	9.65544e-209	CAFs	Ripor1
7.9321e-213	1.81278	0.559	0.089	2.56088e-208	CAFs	Glt8d1
1.98128e-212	2.34598	0.468	0.065	6.39657e-208	CAFs	Cuedc1
7.43542e-212	2.02706	0.657	0.122	2.40053e-207	CAFs	Rbms2
1.64589e-211	3.39586	0.477	0.071	5.31375e-207	CAFs	Mylk
1.7458e-211	2.04166	0.683	0.135	5.63633e-207	CAFs	Prrc1
1.91565e-211	1.82107	0.842	0.198	6.18466e-207	CAFs	Lmna
3.31038e-211	2.49371	0.436	0.057	1.06876e-206	CAFs	Ift74
8.47941e-211	2.46445	0.554	0.091	2.73758e-206	CAFs	Srm
1.41956e-210	2.11607	0.712	0.148	4.58305e-206	CAFs	Rras
1.63417e-210	2.70712	0.429	0.056	5.27591e-206	CAFs	Crip2
3.9948e-210	2.53249	0.439	0.058	1.28972e-205	CAFs	Akr1b8
2.63605e-207	1.69091	0.743	0.159	8.51048e-203	CAFs	Fam114a1
9.24365e-207	2.92182	0.429	0.057	2.98431e-202	CAFs	Slc4a4
1.42383e-205	2.14127	0.801	0.197	4.59685e-201	CAFs	Pam
2.16734e-205	1.6573	0.554	0.09	6.99727e-201	CAFs	Ptges
9.87686e-204	1.81589	0.727	0.152	3.18875e-199	CAFs	Dram1
1.03383e-203	2.18366	0.799	0.205	3.33773e-199	CAFs	Cyb5r3
1.45982e-203	2.24125	0.669	0.135	4.71304e-199	CAFs	Sulf2
5.0214e-202	2.89587	0.952	0.477	1.62116e-197	CAFs	Lgals1
4.33718e-200	1.87136	0.688	0.137	1.40026e-195	CAFs	Dse
5.04388e-200	1.88443	0.755	0.171	1.62842e-195	CAFs	Mgst1
5.77035e-199	2.17811	0.779	0.193	1.86296e-194	CAFs	Il6st
1.43342e-198	2.27225	0.698	0.154	4.62779e-194	CAFs	Prdx4
5.25595e-198	2.32621	0.878	0.278	1.69688e-193	CAFs	Pmepa1
1.88007e-195	1.93603	0.468	0.067	6.0698e-191	CAFs	Kremen1
8.6302e-195	2.15078	0.772	0.185	2.78626e-190	CAFs	Airn
3.03876e-193	2.92337	0.453	0.07	9.81063e-189	CAFs	Lpar1
3.45525e-192	1.8034	0.609	0.114	1.11553e-187	CAFs	Pofut2
4.19924e-192	2.28307	0.947	0.363	1.35573e-187	CAFs	Fn1
1.14536e-190	2.25977	0.487	0.076	3.6978e-186	CAFs	Iqsec2
1.39461e-190	1.64664	0.511	0.08	4.50251e-186	CAFs	Rnf150
2.20598e-189	2.05065	0.508	0.084	7.12202e-185	CAFs	Farp2
1.79757e-188	2.49706	0.535	0.094	5.80344e-184	CAFs	Arhgap6
3.02169e-188	1.88751	0.662	0.14	9.75553e-184	CAFs	Cfl2
3.21354e-188	2.34104	0.424	0.058	1.03749e-183	CAFs	Nectin1
1.07067e-187	1.94713	0.429	0.059	3.45667e-183	CAFs	Il3ra
1.78164e-187	1.85548	0.513	0.084	5.75204e-183	CAFs	Dab2ip
2.79057e-187	1.75118	0.58	0.107	9.00936e-183	CAFs	Vat1
3.18598e-187	1.76701	0.556	0.094	1.0286e-182	CAFs	Tjp1
4.31233e-187	3.68688	0.408	0.057	1.39224e-182	CAFs	Rhbdd2
2.80323e-186	1.61827	0.52	0.087	9.05024e-182	CAFs	1110065P20Rik
9.92113e-186	2.39032	0.487	0.077	3.20304e-181	CAFs	F2r
3.63343e-185	2.20394	0.777	0.21	1.17305e-180	CAFs	Tmem176a
4.10016e-184	2.23248	0.518	0.089	1.32374e-179	CAFs	Sigmar1
5.45029e-184	2.24361	0.434	0.064	1.75963e-179	CAFs	Plscr4
5.51854e-184	1.84164	0.643	0.13	1.78166e-179	CAFs	Tsen34
8.05874e-184	2.27738	0.463	0.071	2.60177e-179	CAFs	Lmbr1
3.50944e-183	2.03058	0.556	0.101	1.13302e-178	CAFs	Ctif
1.76451e-182	1.73338	0.525	0.087	5.69672e-178	CAFs	Tpst1
2.14976e-182	1.16825	0.693	0.139	6.9405e-178	CAFs	Ust
2.30605e-182	1.91055	0.863	0.278	7.44508e-178	CAFs	Slc25a4
[truncated: 2,888 more rows]
