# Supplementary material for: A CD138+ tumor-associated macrophage/Siglec-F+ neutrophil feed-forward loop promotes immune evasion in pancreatic cancer
Source: J Clin Invest. 2026 Mar 12;136(9):e199516. doi: 10.1172/JCI199516 (PMC13132371; doi:10.1172/JCI199516)
Supplement: Supplemental table 8 [file jci-136-199516-s221.xlsx]

## Sheet: IL-34 & PGE2 vs. Control
gene_name	baseMean	log2FoldChange	lfcSE	stat	pvalue	padj	comparison
Ccr1	8375.72	4.4951	0.100513	44.7215	0	0	IL-34 & PGE2 vs. Control
Plaur	5746.35	4.21167	0.119643	35.2021	1.8579e-271	1.13443e-267	IL-34 & PGE2 vs. Control
Ccl2	2313.5	5.08153	0.160693	31.6226	1.80452e-219	4.40736e-216	IL-34 & PGE2 vs. Control
Pdpn	2124.75	7.13533	0.235763	30.2649	3.32279e-201	5.79684e-198	IL-34 & PGE2 vs. Control
Serpinb8	2690.57	3.0472	0.107304	28.3979	2.14903e-177	1.458e-174	IL-34 & PGE2 vs. Control
Npy	4562.21	2.89021	0.102055	28.3203	1.94596e-176	1.25074e-173	IL-34 & PGE2 vs. Control
Ccl7	1675.37	6.33428	0.229512	27.599	1.1451e-167	6.65905e-165	IL-34 & PGE2 vs. Control
Slc16a3	1982.48	3.31754	0.122921	26.9893	1.9757e-160	1.0053e-157	IL-34 & PGE2 vs. Control
Vim	54925.2	2.0717	0.0790042	26.2226	1.46717e-151	6.63596e-149	IL-34 & PGE2 vs. Control
Clec5a	2607.63	2.87258	0.110015	26.1107	2.75745e-150	1.20264e-147	IL-34 & PGE2 vs. Control
Gda	1304.67	3.89456	0.151177	25.7617	2.38579e-146	9.39849e-144	IL-34 & PGE2 vs. Control
Bcl2a1b	3547.05	2.44325	0.0968114	25.2372	1.56711e-140	5.79926e-138	IL-34 & PGE2 vs. Control
Ldha	15397.3	2.03002	0.0832885	24.3734	3.27548e-131	1.05264e-128	IL-34 & PGE2 vs. Control
Saa3	1444.9	3.90671	0.171608	22.7653	1.01126e-114	2.20527e-112	IL-34 & PGE2 vs. Control
Kdr	1742.6	3.68155	0.167873	21.9306	1.32805e-106	2.53408e-104	IL-34 & PGE2 vs. Control
Ccl6	8957.81	2.15498	0.0988263	21.8057	2.04707e-105	3.73117e-103	IL-34 & PGE2 vs. Control
Cd80	705.925	3.4735	0.166991	20.8006	4.27701e-96	6.14481e-94	IL-34 & PGE2 vs. Control
Slc2a1	1770.14	2.48278	0.119539	20.7696	8.15604e-96	1.14485e-93	IL-34 & PGE2 vs. Control
Cd207	790.444	3.78185	0.183551	20.6038	2.53908e-94	3.48396e-92	IL-34 & PGE2 vs. Control
Itgb7	1297.17	3.86834	0.189848	20.3759	2.73486e-92	3.5156e-90	IL-34 & PGE2 vs. Control
Pgk1	10997	1.63628	0.0827462	19.7747	4.91808e-87	5.51006e-85	IL-34 & PGE2 vs. Control
Smox	1879.73	2.30467	0.11719	19.6662	4.20496e-86	4.66828e-84	IL-34 & PGE2 vs. Control
Bcl2a1d	1051.1	3.50544	0.178655	19.6212	1.0191e-85	1.11118e-83	IL-34 & PGE2 vs. Control
Ptgs2	566.519	5.06076	0.259108	19.5315	5.92992e-85	6.29705e-83	IL-34 & PGE2 vs. Control
Cd200	517.027	3.9317	0.203693	19.3021	5.15796e-83	5.20571e-81	IL-34 & PGE2 vs. Control
Myo1b	674.403	3.44902	0.178897	19.2793	8.01282e-83	8.0207e-81	IL-34 & PGE2 vs. Control
Met	668.853	4.43795	0.23158	19.1638	7.42224e-82	7.30971e-80	IL-34 & PGE2 vs. Control
Rgl1	1975.02	2.58278	0.137143	18.8327	4.07568e-79	3.85831e-77	IL-34 & PGE2 vs. Control
Mthfd2	1729.35	2.48939	0.132933	18.7267	3.00026e-78	2.7757e-76	IL-34 & PGE2 vs. Control
Gch1	1143.45	2.81717	0.156231	18.032	1.09251e-72	8.77745e-71	IL-34 & PGE2 vs. Control
Ccl3	2106.35	2.54036	0.143728	17.6748	6.55896e-70	4.79629e-68	IL-34 & PGE2 vs. Control
Tnf	1731.3	2.56681	0.145633	17.6252	1.57895e-69	1.13425e-67	IL-34 & PGE2 vs. Control
Il11ra1	1486.4	2.46165	0.143239	17.1856	3.4019e-66	2.2216e-64	IL-34 & PGE2 vs. Control
Ankrd13b	721.943	2.55079	0.148899	17.131	8.71155e-66	5.56992e-64	IL-34 & PGE2 vs. Control
P4ha1	2752.75	1.86804	0.110131	16.962	1.57012e-64	9.53948e-63	IL-34 & PGE2 vs. Control
B430306N03Rik	1410.48	2.29159	0.135244	16.9441	2.1265e-64	1.28559e-62	IL-34 & PGE2 vs. Control
Odc1	3563.72	2.0338	0.120867	16.8268	1.55249e-63	9.20339e-62	IL-34 & PGE2 vs. Control
Agpat4	926.04	2.56719	0.160178	16.0271	8.26011e-58	4.18558e-56	IL-34 & PGE2 vs. Control
Asns	1290.22	2.09934	0.133516	15.7235	1.04322e-55	4.996e-54	IL-34 & PGE2 vs. Control
Nupr1	495.384	2.7659	0.176467	15.6738	2.28644e-55	1.07392e-53	IL-34 & PGE2 vs. Control
Tnfsf9	313.606	5.02014	0.323996	15.4945	3.78087e-54	1.67898e-52	IL-34 & PGE2 vs. Control
Ero1a	1782.61	1.61252	0.106226	15.1801	4.78935e-52	1.93028e-50	IL-34 & PGE2 vs. Control
Klra2	287.506	4.29808	0.290458	14.7976	1.5176e-49	5.54879e-48	IL-34 & PGE2 vs. Control
Havcr2	1517.65	1.90215	0.13049	14.577	3.93243e-48	1.37601e-46	IL-34 & PGE2 vs. Control
Acsl4	2987.86	1.44382	0.100336	14.3899	5.99241e-47	1.99399e-45	IL-34 & PGE2 vs. Control
Eif4ebp1	1006.43	1.89456	0.132777	14.2687	3.43022e-46	1.11706e-44	IL-34 & PGE2 vs. Control
Ccl5	771.754	1.92282	0.1381	13.9234	4.56471e-44	1.37981e-42	IL-34 & PGE2 vs. Control
Cav1	366.045	3.00641	0.216327	13.8975	6.55784e-44	1.97739e-42	IL-34 & PGE2 vs. Control
Flrt2	926.307	2.60068	0.189728	13.7074	9.16946e-43	2.65349e-41	IL-34 & PGE2 vs. Control
Il1a	256.199	6.04355	0.459533	13.1515	1.6682e-39	4.27087e-38	IL-34 & PGE2 vs. Control
Gcnt2	231.656	3.77499	0.288122	13.1021	3.2045e-39	8.08541e-38	IL-34 & PGE2 vs. Control
Jdp2	415.277	2.34875	0.17954	13.082	4.17115e-39	1.04596e-37	IL-34 & PGE2 vs. Control
Sars	2953.67	1.42194	0.111383	12.7662	2.53278e-37	6.00588e-36	IL-34 & PGE2 vs. Control
Il1rn	6238.98	4.25177	0.348373	12.2047	2.93553e-34	6.15956e-33	IL-34 & PGE2 vs. Control
Trib3	444.738	2.42984	0.201437	12.0625	1.66618e-33	3.38559e-32	IL-34 & PGE2 vs. Control
Lat	173.742	4.86891	0.408306	11.9247	8.80369e-33	1.7453e-31	IL-34 & PGE2 vs. Control
Bcl2	317.786	2.31225	0.200678	11.5221	1.02038e-30	1.83248e-29	IL-34 & PGE2 vs. Control
Tspan5	507.71	1.85847	0.168361	11.0386	2.48969e-28	3.98481e-27	IL-34 & PGE2 vs. Control
Maff	222.44	3.0715	0.281652	10.9053	1.08742e-27	1.67459e-26	IL-34 & PGE2 vs. Control
Ddit3	981.367	1.6601	0.158817	10.4529	1.42104e-25	1.95425e-24	IL-34 & PGE2 vs. Control
Raet1d	203.156	2.71411	0.263052	10.3178	5.85644e-25	7.86786e-24	IL-34 & PGE2 vs. Control
Adora2b	193.648	2.93265	0.288271	10.1732	2.61082e-24	3.36322e-23	IL-34 & PGE2 vs. Control
Plpp2	484.325	1.75878	0.17504	10.0479	9.38715e-24	1.16975e-22	IL-34 & PGE2 vs. Control
Gsdme	488.511	1.70133	0.169706	10.0251	1.18194e-23	1.45944e-22	IL-34 & PGE2 vs. Control
Serpinb2	239.63	7.56957	0.760094	9.95873	2.30987e-23	2.81237e-22	IL-34 & PGE2 vs. Control
Etv1	246.501	2.32121	0.2356	9.85235	6.69611e-23	7.88552e-22	IL-34 & PGE2 vs. Control
Ak4	118.732	4.91834	0.501114	9.81481	9.7219e-23	1.12963e-21	IL-34 & PGE2 vs. Control
Gm6377	553.317	2.04608	0.2085	9.81331	9.8678e-23	1.14549e-21	IL-34 & PGE2 vs. Control
Trem1	128.138	3.83329	0.393865	9.73251	2.19128e-22	2.48006e-21	IL-34 & PGE2 vs. Control
Gdf15	2452.05	3.76832	0.394519	9.55169	1.27604e-21	1.38024e-20	IL-34 & PGE2 vs. Control
Klf7	546.767	1.56733	0.172415	9.09048	9.86035e-20	9.37078e-19	IL-34 & PGE2 vs. Control
Inhba	106.563	4.58385	0.512175	8.94976	3.56247e-19	3.27351e-18	IL-34 & PGE2 vs. Control
Phgdh	433.608	1.96825	0.223289	8.81481	1.19889e-18	1.06401e-17	IL-34 & PGE2 vs. Control
Dusp5	440.611	1.90776	0.222473	8.57525	9.88732e-18	8.17495e-17	IL-34 & PGE2 vs. Control
Fgfr1	213.568	2.39815	0.281618	8.51562	1.65696e-17	1.34989e-16	IL-34 & PGE2 vs. Control
Ankrd66	74.7214	4.2209	0.522944	8.07142	6.94832e-16	5.04177e-15	IL-34 & PGE2 vs. Control
Cxcl3	129.144	7.05675	0.875924	8.05635	7.86052e-16	5.69014e-15	IL-34 & PGE2 vs. Control
Ifi205	1247.13	3.56991	0.446592	7.99368	1.30971e-15	9.32605e-15	IL-34 & PGE2 vs. Control
Slc45a3	73.7368	4.28009	0.542392	7.89114	2.99444e-15	2.07538e-14	IL-34 & PGE2 vs. Control
Scimp	75.0283	3.95138	0.507332	7.78855	6.77816e-15	4.57573e-14	IL-34 & PGE2 vs. Control
Trim30c	149.759	2.84927	0.366049	7.78385	7.03496e-15	4.74122e-14	IL-34 & PGE2 vs. Control
Nedd9	321.299	1.4073	0.188019	7.48491	7.15939e-14	4.47672e-13	IL-34 & PGE2 vs. Control
Usp18	1484.28	3.55326	0.48219	7.36899	1.7192e-13	1.04504e-12	IL-34 & PGE2 vs. Control
Lipn	142.134	2.02525	0.280785	7.21282	5.48058e-13	3.20387e-12	IL-34 & PGE2 vs. Control
Abtb2	66.8992	3.5082	0.487323	7.19893	6.06886e-13	3.53423e-12	IL-34 & PGE2 vs. Control
Egln3	65.9676	3.61641	0.512443	7.0572	1.69888e-12	9.49944e-12	IL-34 & PGE2 vs. Control
Chac1	88.4952	3.32028	0.47466	6.99507	2.65125e-12	1.46309e-11	IL-34 & PGE2 vs. Control
Aqp9	90.3343	2.80011	0.405087	6.91237	4.76621e-12	2.57089e-11	IL-34 & PGE2 vs. Control
Gpat3	63.0825	3.45387	0.501368	6.88888	5.62317e-12	3.00921e-11	IL-34 & PGE2 vs. Control
Cxcl2	5399.34	4.09985	0.604327	6.78416	1.16768e-11	6.07311e-11	IL-34 & PGE2 vs. Control
Slc1a4	100.245	2.45405	0.365073	6.72207	1.79162e-11	9.15066e-11	IL-34 & PGE2 vs. Control
Cxcl1	283.188	5.0599	0.766292	6.6031	4.02647e-11	2.00617e-10	IL-34 & PGE2 vs. Control
Ifi211	4869.15	2.48028	0.387249	6.40488	1.50491e-10	7.14263e-10	IL-34 & PGE2 vs. Control
Hcar2	79.2735	2.23135	0.374587	5.95683	2.57185e-09	1.08339e-08	IL-34 & PGE2 vs. Control
Gbp4	110.444	2.1647	0.364098	5.94537	2.75831e-09	1.15675e-08	IL-34 & PGE2 vs. Control
Rtp4	2865.96	1.79953	0.306453	5.87212	4.30261e-09	1.77932e-08	IL-34 & PGE2 vs. Control
Slfn1	224.043	3.95296	0.691726	5.71463	1.09945e-08	4.36777e-08	IL-34 & PGE2 vs. Control
Ccl22	40.8579	3.25305	0.589146	5.52163	3.35865e-08	1.26709e-07	IL-34 & PGE2 vs. Control
Tnfsf8	55.3838	2.5484	0.463806	5.49453	3.9175e-08	1.4693e-07	IL-34 & PGE2 vs. Control
Igtp	1178.76	2.3525	0.438248	5.36796	7.9631e-08	2.89938e-07	IL-34 & PGE2 vs. Control
Hal	39.2017	5.95552	1.1183	5.32554	1.00654e-07	3.61952e-07	IL-34 & PGE2 vs. Control
Socs3	329.987	1.19081	0.224983	5.29286	1.20421e-07	4.29491e-07	IL-34 & PGE2 vs. Control
Socs1	66.8248	2.35665	0.445897	5.28519	1.25577e-07	4.47359e-07	IL-34 & PGE2 vs. Control
Wwc1	32.2978	5.04281	0.958365	5.26189	1.42583e-07	5.05437e-07	IL-34 & PGE2 vs. Control
Treml2	78.1816	2.08793	0.400049	5.2192	1.79697e-07	6.29687e-07	IL-34 & PGE2 vs. Control
Rasgrp4	152.344	1.31408	0.255147	5.15031	2.60058e-07	8.96872e-07	IL-34 & PGE2 vs. Control
4933430I17Rik	46.1917	2.62852	0.51213	5.13252	2.85888e-07	9.79866e-07	IL-34 & PGE2 vs. Control
Cfb	118.779	1.64463	0.322168	5.10488	3.31003e-07	1.12628e-06	IL-34 & PGE2 vs. Control
Tmem119	44.2862	2.57538	0.510295	5.04684	4.49168e-07	1.50984e-06	IL-34 & PGE2 vs. Control
Soat2	73.1873	2.10906	0.434096	4.85852	1.18269e-06	3.75629e-06	IL-34 & PGE2 vs. Control
Tcam1	25.5958	4.69398	0.996023	4.71272	2.44427e-06	7.49421e-06	IL-34 & PGE2 vs. Control
Trim30d	1491.31	1.64888	0.352153	4.68228	2.83702e-06	8.62262e-06	IL-34 & PGE2 vs. Control
Gm29094	44.5302	2.39707	0.527857	4.54114	5.5952e-06	1.64094e-05	IL-34 & PGE2 vs. Control
Pou3f1	32.3296	3.27132	0.726808	4.50094	6.76549e-06	1.96108e-05	IL-34 & PGE2 vs. Control
Gbp8	139.971	1.25263	0.296071	4.23083	2.32828e-05	6.31702e-05	IL-34 & PGE2 vs. Control
Tnfsf14	66.1576	1.77113	0.42622	4.15545	3.24652e-05	8.66401e-05	IL-34 & PGE2 vs. Control
Bst1	79.6376	1.44996	0.354937	4.08512	4.40534e-05	0.000115969	IL-34 & PGE2 vs. Control
Tnfsf18	18.5137	4.87401	1.21111	4.02441	5.71194e-05	0.000147816	IL-34 & PGE2 vs. Control
Il27	36.7556	2.17299	0.544929	3.98766	6.67291e-05	0.000170587	IL-34 & PGE2 vs. Control
Fcna	43.2544	1.99857	0.504141	3.96431	7.36083e-05	0.000187038	IL-34 & PGE2 vs. Control
Cgref1	37.5777	2.18615	0.597427	3.65927	0.000252933	0.000596182	IL-34 & PGE2 vs. Control
Trim46	29.532	2.10578	0.593404	3.54865	0.000387212	0.000890013	IL-34 & PGE2 vs. Control
Pla2g5	14.1725	3.79794	1.08582	3.49775	0.000469208	0.00106268	IL-34 & PGE2 vs. Control
Lcn2	24.2905	2.45443	0.720555	3.4063	0.000658496	0.00145812	IL-34 & PGE2 vs. Control
Acot6	32.6184	1.85997	0.549283	3.38618	0.000708728	0.00156002	IL-34 & PGE2 vs. Control
Pla1a	13.2885	3.18006	1.01129	3.14457	0.0016633	0.00347604	IL-34 & PGE2 vs. Control
Ly6a	118.522	1.07251	0.364796	2.94002	0.00328194	0.00650422	IL-34 & PGE2 vs. Control
Zfp968-ps	22.8939	2.10003	0.742571	2.82805	0.00468327	0.00904366	IL-34 & PGE2 vs. Control
Rhou	26.9941	1.61367	0.601957	2.68071	0.00734654	0.0137055	IL-34 & PGE2 vs. Control
Gbp7	960.252	1.18212	0.483772	2.44355	0.0145436	0.0256732	IL-34 & PGE2 vs. Control
Prelid2	39.9473	1.02491	0.469303	2.18389	0.0289701	0.0479056	IL-34 & PGE2 vs. Control
Arg1	9.64187	2.27942	1.11411	2.04595	0.0407616	0.0650778	IL-34 & PGE2 vs. Control
Cryba4	15.4265	1.8067	0.961559	1.87892	0.0602549	0.0925227	IL-34 & PGE2 vs. Control
Glipr2	30.3041	1.0519	0.561399	1.87372	0.0609693	0.0935138	IL-34 & PGE2 vs. Control

## Sheet: IL-34 & PGE2 vs. IL-34
gene_name	baseMean	log2FoldChange	lfcSE	stat	pvalue	padj	comparison
Pdpn	3056.49	5.27335	0.136544	38.6203	0	0	IL-34 & PGE2 vs. IL-34
Gda	1917.73	3.15882	0.12509	25.2525	1.06429e-140	8.64485e-138	IL-34 & PGE2 vs. IL-34
Slc16a3	2852.86	3.04765	0.125591	24.2665	4.42604e-130	2.69634e-127	IL-34 & PGE2 vs. IL-34
Ccr1	13548.8	2.35024	0.0982543	23.92	1.89919e-126	1.00607e-123	IL-34 & PGE2 vs. IL-34
Cd207	1121.29	3.65127	0.153655	23.7627	8.11375e-125	4.11908e-122	IL-34 & PGE2 vs. IL-34
Gdf15	3686.45	2.80976	0.121578	23.1108	3.60715e-118	1.62776e-115	IL-34 & PGE2 vs. IL-34
Saa3	2042.82	3.87736	0.170118	22.7922	5.4781e-115	2.30156e-112	IL-34 & PGE2 vs. IL-34
Ptgs2	809.301	4.53377	0.199925	22.6773	7.50045e-114	3.04618e-111	IL-34 & PGE2 vs. IL-34
Il1rn	10246	2.16008	0.102092	21.1581	2.32537e-99	6.29606e-97	IL-34 & PGE2 vs. IL-34
Cd80	1029.77	2.99434	0.14204	21.081	1.18801e-98	3.07973e-96	IL-34 & PGE2 vs. IL-34
Kdr	2598.57	2.84324	0.137862	20.6238	1.67731e-94	3.93007e-92	IL-34 & PGE2 vs. IL-34
Cd200	758.376	3.22874	0.158349	20.3901	2.04784e-92	4.62053e-90	IL-34 & PGE2 vs. IL-34
Itgb7	1852.83	3.62041	0.177771	20.3656	3.37865e-92	7.48463e-90	IL-34 & PGE2 vs. IL-34
Serpinb8	4123.83	2.20933	0.10901	20.2672	2.50487e-91	5.08656e-89	IL-34 & PGE2 vs. IL-34
Klra2	409.165	4.03002	0.225575	17.8655	2.18862e-71	3.46313e-69	IL-34 & PGE2 vs. IL-34
Npy	7080.42	2.02059	0.114374	17.6666	7.58815e-70	1.14141e-67	IL-34 & PGE2 vs. IL-34
Plaur	9465.28	2.12451	0.121357	17.5062	1.28384e-68	1.86218e-66	IL-34 & PGE2 vs. IL-34
Gcnt2	332.9	3.51013	0.231004	15.1951	3.80954e-52	3.86795e-50	IL-34 & PGE2 vs. IL-34
Tnfsf9	493.27	2.73355	0.180172	15.172	5.42374e-52	5.41663e-50	IL-34 & PGE2 vs. IL-34
Met	1046.18	2.65604	0.179493	14.7975	1.52112e-49	1.40404e-47	IL-34 & PGE2 vs. IL-34
Ccl7	2760.8	2.46466	0.173361	14.2169	7.1992e-46	5.51667e-44	IL-34 & PGE2 vs. IL-34
Myo1b	1116.68	1.8532	0.131761	14.0648	6.24937e-45	4.61468e-43	IL-34 & PGE2 vs. IL-34
Nupr1	745.257	2.18385	0.156097	13.9903	1.78578e-44	1.23625e-42	IL-34 & PGE2 vs. IL-34
Smox	2923.59	1.62852	0.11777	13.8279	1.72982e-43	1.11514e-41	IL-34 & PGE2 vs. IL-34
Clec5a	4072.18	1.96787	0.14291	13.7699	3.8664e-43	2.44084e-41	IL-34 & PGE2 vs. IL-34
Il1a	381.286	3.82794	0.280598	13.6421	2.24963e-42	1.37047e-40	IL-34 & PGE2 vs. IL-34
Serpinb2	339.174	7.47918	0.552639	13.5336	9.90957e-42	5.86108e-40	IL-34 & PGE2 vs. IL-34
Cxcl3	186.559	4.99409	0.386964	12.9058	4.17396e-38	2.18264e-36	IL-34 & PGE2 vs. IL-34
Slc2a1	2891.74	1.4582	0.114278	12.7601	2.73842e-37	1.3902e-35	IL-34 & PGE2 vs. IL-34
Cav1	545.282	2.43184	0.194681	12.4915	8.31204e-36	3.98716e-34	IL-34 & PGE2 vs. IL-34
Ccl2	4071.29	1.82949	0.152068	12.0307	2.4497e-33	1.06605e-31	IL-34 & PGE2 vs. IL-34
Agpat4	1486.19	1.59592	0.134189	11.8931	1.28546e-32	5.32723e-31	IL-34 & PGE2 vs. IL-34
Pgk1	17165.7	1.11931	0.0975446	11.4749	1.76435e-30	6.534e-29	IL-34 & PGE2 vs. IL-34
Ak4	175.836	3.59637	0.313615	11.4675	1.92157e-30	7.09469e-29	IL-34 & PGE2 vs. IL-34
Ero1a	2683.9	1.27276	0.111286	11.4368	2.73648e-30	9.89356e-29	IL-34 & PGE2 vs. IL-34
Ldha	24686.8	1.2761	0.113945	11.1993	4.10855e-29	1.41809e-27	IL-34 & PGE2 vs. IL-34
Ccl6	14567.4	1.28564	0.116655	11.0209	3.03163e-28	9.98307e-27	IL-34 & PGE2 vs. IL-34
Inhba	152.421	4.0874	0.380136	10.7525	5.76966e-27	1.75744e-25	IL-34 & PGE2 vs. IL-34
Odc1	5499.43	1.47667	0.138655	10.65	1.74374e-26	5.19455e-25	IL-34 & PGE2 vs. IL-34
Eif4ebp1	1512.79	1.51806	0.142586	10.6466	1.80793e-26	5.35441e-25	IL-34 & PGE2 vs. IL-34
Vim	92986.3	1.04861	0.0994907	10.5398	5.66323e-26	1.63509e-24	IL-34 & PGE2 vs. IL-34
Il11ra1	2387.41	1.53922	0.147635	10.4258	1.89017e-25	5.25795e-24	IL-34 & PGE2 vs. IL-34
Acsl4	4561.71	1.06246	0.102944	10.3208	5.67546e-25	1.52649e-23	IL-34 & PGE2 vs. IL-34
Rgl1	3342.27	1.32577	0.129242	10.2581	1.08881e-24	2.89653e-23	IL-34 & PGE2 vs. IL-34
Ccl5	1192.1	1.38523	0.135682	10.2094	1.7998e-24	4.72602e-23	IL-34 & PGE2 vs. IL-34
Trem1	188.788	3.08159	0.305298	10.0937	5.8911e-24	1.50476e-22	IL-34 & PGE2 vs. IL-34
Ddit3	1436.12	1.44417	0.143804	10.0426	9.90201e-24	2.51346e-22	IL-34 & PGE2 vs. IL-34
Ankrd66	107.45	3.77907	0.388512	9.72702	2.31263e-22	5.30643e-21	IL-34 & PGE2 vs. IL-34
Bcl2a1b	5866.93	1.37225	0.141333	9.70935	2.75084e-22	6.28822e-21	IL-34 & PGE2 vs. IL-34
Raet1d	312.168	1.98188	0.208147	9.52151	1.70686e-21	3.71424e-20	IL-34 & PGE2 vs. IL-34
Etv1	382.028	1.68098	0.180989	9.28776	1.57568e-20	3.22116e-19	IL-34 & PGE2 vs. IL-34
Lat	283.243	2.35568	0.253726	9.28437	1.62674e-20	3.31996e-19	IL-34 & PGE2 vs. IL-34
Egln3	91.4782	3.8587	0.415967	9.27647	1.75194e-20	3.55761e-19	IL-34 & PGE2 vs. IL-34
P4ha1	4455.78	1.12032	0.122551	9.14169	6.14867e-20	1.21026e-18	IL-34 & PGE2 vs. IL-34
Sars	4502.34	1.05402	0.117639	8.9598	3.25274e-19	6.0506e-18	IL-34 & PGE2 vs. IL-34
Havcr2	2421.25	1.20878	0.135832	8.89908	5.63097e-19	1.03169e-17	IL-34 & PGE2 vs. IL-34
Ankrd13b	1273.46	1.11273	0.130867	8.5028	1.85071e-17	3.01862e-16	IL-34 & PGE2 vs. IL-34
Socs3	399.206	2.10207	0.249887	8.41205	4.029e-17	6.47617e-16	IL-34 & PGE2 vs. IL-34
B430306N03Rik	2455.75	1.04124	0.124694	8.35036	6.80534e-17	1.07544e-15	IL-34 & PGE2 vs. IL-34
Gm6377	831.5	1.64423	0.197064	8.34366	7.20268e-17	1.13528e-15	IL-34 & PGE2 vs. IL-34
Jdp2	673.342	1.42236	0.17054	8.34033	7.40864e-17	1.16473e-15	IL-34 & PGE2 vs. IL-34
Tspan5	819.578	1.13851	0.138009	8.24957	1.58961e-16	2.44852e-15	IL-34 & PGE2 vs. IL-34
Gpat3	91.8186	2.92789	0.360973	8.11111	5.01583e-16	7.46189e-15	IL-34 & PGE2 vs. IL-34
Mthfd2	3000.28	1.16554	0.144262	8.07933	6.51226e-16	9.61763e-15	IL-34 & PGE2 vs. IL-34
Gsdme	764.169	1.15024	0.146496	7.85167	4.10518e-15	5.72283e-14	IL-34 & PGE2 vs. IL-34
Asns	2130.93	1.17446	0.152072	7.723	1.1362e-14	1.50637e-13	IL-34 & PGE2 vs. IL-34
Trib3	688.712	1.72325	0.223164	7.72188	1.1463e-14	1.51644e-13	IL-34 & PGE2 vs. IL-34
Plpp2	774.386	1.08637	0.140879	7.71138	1.24464e-14	1.62886e-13	IL-34 & PGE2 vs. IL-34
Gch1	1908.23	1.52008	0.200624	7.57676	3.54283e-14	4.4639e-13	IL-34 & PGE2 vs. IL-34
Hal	59.0008	3.68022	0.496792	7.40796	1.28262e-13	1.54421e-12	IL-34 & PGE2 vs. IL-34
Ccl3	3568.55	1.30131	0.181758	7.15958	8.09261e-13	9.21499e-12	IL-34 & PGE2 vs. IL-34
Klf7	846.905	1.10931	0.155639	7.12746	1.02234e-12	1.1491e-11	IL-34 & PGE2 vs. IL-34
Aqp9	139.961	2.00707	0.301211	6.66336	2.6764e-11	2.60042e-10	IL-34 & PGE2 vs. IL-34
Bcl2	554.241	1.05022	0.15844	6.62849	3.39132e-11	3.24841e-10	IL-34 & PGE2 vs. IL-34
Nedd9	485.493	1.07757	0.164649	6.54464	5.96401e-11	5.59827e-10	IL-34 & PGE2 vs. IL-34
Hcar2	109.504	2.38746	0.366523	6.51383	7.32601e-11	6.80443e-10	IL-34 & PGE2 vs. IL-34
Flrt2	1664.94	1.04682	0.163822	6.38994	1.65948e-10	1.46941e-09	IL-34 & PGE2 vs. IL-34
Gbp8	179.318	1.7889	0.285065	6.2754	3.48735e-10	2.9734e-09	IL-34 & PGE2 vs. IL-34
Maff	402.921	1.18368	0.193104	6.12973	8.80267e-10	7.19328e-09	IL-34 & PGE2 vs. IL-34
Gbp4	159.669	2.01302	0.328596	6.12615	9.00327e-10	7.35227e-09	IL-34 & PGE2 vs. IL-34
Scimp	124.346	2.05319	0.338558	6.06453	1.32339e-09	1.05663e-08	IL-34 & PGE2 vs. IL-34
Cxcl1	416.727	3.78194	0.625914	6.04226	1.51966e-09	1.20309e-08	IL-34 & PGE2 vs. IL-34
Bcl2a1d	1616.75	2.42282	0.405272	5.97824	2.25561e-09	1.74049e-08	IL-34 & PGE2 vs. IL-34
Tnfsf8	82.1648	2.0964	0.35366	5.92773	3.07142e-09	2.3287e-08	IL-34 & PGE2 vs. IL-34
Tnf	3086.97	1.07379	0.181211	5.92563	3.11101e-09	2.35579e-08	IL-34 & PGE2 vs. IL-34
Dusp5	700.528	1.20873	0.205057	5.89461	3.75569e-09	2.80904e-08	IL-34 & PGE2 vs. IL-34
Adora2b	330.018	1.42849	0.245761	5.81252	6.15386e-09	4.46036e-08	IL-34 & PGE2 vs. IL-34
Tmem119	64.6491	2.26962	0.393243	5.77154	7.85487e-09	5.61312e-08	IL-34 & PGE2 vs. IL-34
4933430I17Rik	68.8966	2.19748	0.389027	5.64866	1.61704e-08	1.11123e-07	IL-34 & PGE2 vs. IL-34
Treml2	112.887	1.90911	0.34506	5.53271	3.15325e-08	2.09827e-07	IL-34 & PGE2 vs. IL-34
Chac1	152.734	1.47721	0.269711	5.47702	4.32557e-08	2.81531e-07	IL-34 & PGE2 vs. IL-34
Phgdh	728.203	1.03328	0.190217	5.43212	5.56892e-08	3.56867e-07	IL-34 & PGE2 vs. IL-34
Slc45a3	134.842	1.43776	0.270985	5.30567	1.12261e-07	6.84238e-07	IL-34 & PGE2 vs. IL-34
Rasgrp4	224.232	1.10696	0.212821	5.20135	1.97845e-07	1.16339e-06	IL-34 & PGE2 vs. IL-34
Abtb2	109.969	1.90554	0.369698	5.15432	2.54548e-07	1.4657e-06	IL-34 & PGE2 vs. IL-34
Cxcl2	7972.89	3.249	0.654183	4.9665	6.81706e-07	3.69316e-06	IL-34 & PGE2 vs. IL-34
Tcam1	40.1918	2.68308	0.543041	4.94085	7.77838e-07	4.17313e-06	IL-34 & PGE2 vs. IL-34
Lcn2	32.0288	3.11507	0.633448	4.91765	8.75911e-07	4.66846e-06	IL-34 & PGE2 vs. IL-34
Fgfr1	381.586	1.00954	0.209104	4.82793	1.37963e-06	7.11359e-06	IL-34 & PGE2 vs. IL-34
Soat2	115.884	1.44676	0.305945	4.7288	2.25846e-06	1.12223e-05	IL-34 & PGE2 vs. IL-34
Wwc1	55.0798	2.03345	0.433587	4.68983	2.73435e-06	1.33635e-05	IL-34 & PGE2 vs. IL-34
Lipn	240.251	1.02461	0.220791	4.64065	3.47321e-06	1.66082e-05	IL-34 & PGE2 vs. IL-34
Cfb	182.388	1.21354	0.269415	4.50436	6.65728e-06	3.02319e-05	IL-34 & PGE2 vs. IL-34
Bst1	115.961	1.26483	0.283144	4.46707	7.92965e-06	3.55071e-05	IL-34 & PGE2 vs. IL-34
Ly6a	156.242	1.37223	0.312412	4.39237	1.12122e-05	4.8859e-05	IL-34 & PGE2 vs. IL-34
Tnfsf18	30.2074	2.42857	0.573748	4.23283	2.30774e-05	9.48954e-05	IL-34 & PGE2 vs. IL-34
Zfp968-ps	30.0604	2.58898	0.619547	4.17883	2.93018e-05	0.000117982	IL-34 & PGE2 vs. IL-34
Prelid2	47.8347	1.90006	0.456854	4.15901	3.19636e-05	0.000127478	IL-34 & PGE2 vs. IL-34
Slc1a4	170.998	1.22395	0.298729	4.09721	4.18159e-05	0.000163664	IL-34 & PGE2 vs. IL-34
Cgref1	55.9838	1.70273	0.425728	3.99958	6.34551e-05	0.000239139	IL-34 & PGE2 vs. IL-34
Gm29094	71.261	1.58392	0.396318	3.9966	6.4258e-05	0.000241791	IL-34 & PGE2 vs. IL-34
Pla1a	17.0098	6.15126	1.57159	3.91403	9.07686e-05	0.000332709	IL-34 & PGE2 vs. IL-34
Slfn1	336.728	2.93227	0.772823	3.79424	0.000148098	0.000520276	IL-34 & PGE2 vs. IL-34
Tnfsf14	103.265	1.16934	0.318515	3.67122	0.000241393	0.000811432	IL-34 & PGE2 vs. IL-34
Trim46	45.1372	1.61473	0.446022	3.62028	0.000294282	0.000970374	IL-34 & PGE2 vs. IL-34
Fcna	67.688	1.37034	0.386008	3.55004	0.00038517	0.00123595	IL-34 & PGE2 vs. IL-34
Acot6	48.7802	1.50128	0.430929	3.48381	0.000494333	0.00154593	IL-34 & PGE2 vs. IL-34
Socs1	108.46	1.36406	0.393016	3.47075	0.000519011	0.00161812	IL-34 & PGE2 vs. IL-34
Rhou	38.1236	1.56293	0.494273	3.16208	0.00156646	0.00436646	IL-34 & PGE2 vs. IL-34
Ccl22	77.3197	1.04416	0.340043	3.07068	0.00213572	0.00573544	IL-34 & PGE2 vs. IL-34
Cryba4	21.6489	2.01595	0.687855	2.93077	0.00338123	0.00864755	IL-34 & PGE2 vs. IL-34
Arg1	13.6979	2.44512	0.844419	2.89563	0.00378398	0.00956912	IL-34 & PGE2 vs. IL-34
Pla2g5	24.8386	1.60209	0.591679	2.70769	0.00677525	0.0161356	IL-34 & PGE2 vs. IL-34
Il27	63.6397	1.03936	0.429046	2.4225	0.0154143	0.0334952	IL-34 & PGE2 vs. IL-34
Trim30c	235.268	1.88221	0.778684	2.41717	0.0156416	0.0338984	IL-34 & PGE2 vs. IL-34
Glipr2	42.7011	1.01022	0.445245	2.26891	0.0232739	0.0478194	IL-34 & PGE2 vs. IL-34
Gbp7	1302.34	1.38899	0.62822	2.211	0.0270361	0.0544527	IL-34 & PGE2 vs. IL-34
Trim30d	2297.03	1.19407	0.546953	2.18312	0.0290267	0.0579014	IL-34 & PGE2 vs. IL-34
Pou3f1	60.1875	1.10279	0.514628	2.14288	0.0321224	0.0632277	IL-34 & PGE2 vs. IL-34
Ifi205	2153.68	1.62484	0.760649	2.13613	0.0326689	0.0640757	IL-34 & PGE2 vs. IL-34
Igtp	1950.77	1.32311	0.665103	1.98933	0.0466646	0.0874172	IL-34 & PGE2 vs. IL-34
Usp18	2507.15	1.754	0.881874	1.98894	0.0467074	0.0874839	IL-34 & PGE2 vs. IL-34
Ifi211	8345.71	1.21845	0.624832	1.95005	0.0511704	0.0945926	IL-34 & PGE2 vs. IL-34
Rtp4	4715.03	1.005	0.517368	1.94252	0.0520746	0.096031	IL-34 & PGE2 vs. IL-34

## Sheet:  IL-34 & PGE2  vs. PGE2
gene_name	baseMean	log2FoldChange	lfcSE	stat	pvalue	padj	comparison
Ccl7	1720.33	8.21904	0.383022	21.4584	3.81305e-102	2.22034e-98	IL-34 & PGE2 vs. PGE2
Cd207	850.832	3.0899	0.193018	16.0083	1.11755e-57	1.00116e-54	IL-34 & PGE2 vs. PGE2
Ccr1	10411.7	1.98326	0.131482	15.0839	2.06831e-51	1.3382e-48	IL-34 & PGE2 vs. PGE2
Il1rn	6744.76	3.34766	0.235442	14.2187	7.0189e-46	3.89248e-43	IL-34 & PGE2 vs. PGE2
Serpinb2	252.764	5.51069	0.428807	12.8512	8.46884e-38	2.98873e-35	IL-34 & PGE2 vs. PGE2
Bcl2	305.294	3.12403	0.251536	12.4198	2.04013e-35	6.25247e-33	IL-34 & PGE2 vs. PGE2
Myo1b	824.029	1.81554	0.147491	12.3095	8.0547e-35	2.28793e-32	IL-34 & PGE2 vs. PGE2
Etv1	238.156	3.1172	0.2582	12.0728	1.47051e-33	3.80568e-31	IL-34 & PGE2 vs. PGE2
Ddit3	1024.73	1.59897	0.132478	12.0697	1.52668e-33	3.86516e-31	IL-34 & PGE2 vs. PGE2
Ldha	18392.4	1.20092	0.100867	11.9059	1.10212e-32	2.73091e-30	IL-34 & PGE2 vs. PGE2
Klra2	321.57	2.85805	0.251588	11.3601	6.61007e-30	1.35054e-27	IL-34 & PGE2 vs. PGE2
Gda	1565.65	2.0707	0.183445	11.2879	1.50648e-29	3.0249e-27	IL-34 & PGE2 vs. PGE2
Vim	59873	1.72693	0.154075	11.2083	3.71107e-29	7.0851e-27	IL-34 & PGE2 vs. PGE2
Trib3	439.985	2.88607	0.260241	11.09	1.40361e-28	2.63653e-26	IL-34 & PGE2 vs. PGE2
P4ha1	3108.02	1.36519	0.124895	10.9307	8.22338e-28	1.4294e-25	IL-34 & PGE2 vs. PGE2
Plaur	7909.63	1.32029	0.133076	9.92138	3.36068e-23	4.07692e-21	IL-34 & PGE2 vs. PGE2
Ccl3	2224.58	2.35965	0.240139	9.82619	8.68392e-23	1.03197e-20	IL-34 & PGE2 vs. PGE2
Acsl4	3203.57	1.26539	0.129139	9.79867	1.14075e-22	1.32851e-20	IL-34 & PGE2 vs. PGE2
Ero1a	2061.4	1.05766	0.11182	9.45863	3.11989e-21	3.27336e-19	IL-34 & PGE2 vs. PGE2
Cxcl3	145.43	3.37532	0.360367	9.36635	7.50845e-21	7.73836e-19	IL-34 & PGE2 vs. PGE2
Serpinb8	3485.32	1.31835	0.141755	9.30022	1.40152e-20	1.43177e-18	IL-34 & PGE2 vs. PGE2
Jdp2	477.403	1.60953	0.179445	8.96951	2.9785e-19	2.79739e-17	IL-34 & PGE2 vs. PGE2
Cd80	939.665	1.32432	0.15069	8.78833	1.51796e-18	1.31927e-16	IL-34 & PGE2 vs. PGE2
B430306N03Rik	1768.07	1.12542	0.132113	8.51862	1.61462e-17	1.22901e-15	IL-34 & PGE2 vs. PGE2
Pgk1	12757.8	1.06016	0.124636	8.50601	1.80015e-17	1.32687e-15	IL-34 & PGE2 vs. PGE2
Aqp9	86.3675	4.3062	0.52448	8.21042	2.20417e-16	1.3951e-14	IL-34 & PGE2 vs. PGE2
Slc16a3	2781.47	1.02945	0.125914	8.17584	2.93817e-16	1.82983e-14	IL-34 & PGE2 vs. PGE2
Sars	3207.41	1.18768	0.145688	8.15227	3.57161e-16	2.13307e-14	IL-34 & PGE2 vs. PGE2
Ak4	139.869	2.53218	0.323843	7.81918	5.31678e-15	2.66893e-13	IL-34 & PGE2 vs. PGE2
Havcr2	1717.61	1.3767	0.177706	7.74711	9.40102e-15	4.46875e-13	IL-34 & PGE2 vs. PGE2
Slc1a4	95.6549	3.4742	0.457464	7.59447	3.0905e-14	1.36333e-12	IL-34 & PGE2 vs. PGE2
Ccl2	2345.91	7.26582	0.960275	7.56639	3.83729e-14	1.67375e-12	IL-34 & PGE2 vs. PGE2
Gsdme	540.817	1.32685	0.175862	7.54482	4.52909e-14	1.9525e-12	IL-34 & PGE2 vs. PGE2
Eif4ebp1	1171.56	1.23524	0.164458	7.51097	5.8689e-14	2.46748e-12	IL-34 & PGE2 vs. PGE2
Klf7	585.712	1.39828	0.186512	7.49698	6.53029e-14	2.72587e-12	IL-34 & PGE2 vs. PGE2
Flrt2	1115.89	1.49156	0.199261	7.48546	7.12943e-14	2.95478e-12	IL-34 & PGE2 vs. PGE2
Tspan5	591.484	1.21275	0.162378	7.46868	8.10006e-14	3.33333e-12	IL-34 & PGE2 vs. PGE2
Plpp2	544.577	1.28314	0.173076	7.41376	1.22766e-13	4.94719e-12	IL-34 & PGE2 vs. PGE2
Lat	221.042	1.89011	0.25497	7.41307	1.23406e-13	4.9558e-12	IL-34 & PGE2 vs. PGE2
Scimp	74.907	5.83503	0.789941	7.38666	1.50558e-13	6.00477e-12	IL-34 & PGE2 vs. PGE2
Gch1	1361.41	1.68037	0.227593	7.38323	1.54489e-13	6.14054e-12	IL-34 & PGE2 vs. PGE2
Slc2a1	2074.03	1.58231	0.214976	7.36039	1.83374e-13	7.19047e-12	IL-34 & PGE2 vs. PGE2
Soat2	66.9973	3.69707	0.502525	7.35699	1.881e-13	7.35106e-12	IL-34 & PGE2 vs. PGE2
Agpat4	1095.02	1.56813	0.216479	7.24379	4.36314e-13	1.63386e-11	IL-34 & PGE2 vs. PGE2
Gm6377	573.701	2.04522	0.287207	7.12108	1.07082e-12	3.8254e-11	IL-34 & PGE2 vs. PGE2
Ccl6	11100.1	1.10509	0.155893	7.08874	1.35342e-12	4.73331e-11	IL-34 & PGE2 vs. PGE2
Adora2b	230.514	1.70584	0.24071	7.08673	1.37316e-12	4.78798e-11	IL-34 & PGE2 vs. PGE2
Slc45a3	83.3368	2.71982	0.387937	7.01097	2.36668e-12	8.01233e-11	IL-34 & PGE2 vs. PGE2
Raet1d	226.48	2.07489	0.296352	7.00142	2.53374e-12	8.50372e-11	IL-34 & PGE2 vs. PGE2
Itgb7	1794.06	1.22694	0.181045	6.77698	1.22711e-11	3.79068e-10	IL-34 & PGE2 vs. PGE2
Il11ra1	1949.41	1.01119	0.154842	6.53044	6.55748e-11	1.82699e-09	IL-34 & PGE2 vs. PGE2
Gbp8	122.289	2.32526	0.356254	6.52696	6.71179e-11	1.86553e-09	IL-34 & PGE2 vs. PGE2
Hcar2	77.7606	2.69265	0.419441	6.41962	1.36616e-10	3.59962e-09	IL-34 & PGE2 vs. PGE2
Gbp4	106.262	2.90268	0.457691	6.342	2.268e-10	5.79235e-09	IL-34 & PGE2 vs. PGE2
Pdpn	2988.15	1.44659	0.233221	6.20265	5.5519e-10	1.3304e-08	IL-34 & PGE2 vs. PGE2
Rgl1	2357.97	1.53231	0.248047	6.17751	6.51208e-10	1.54775e-08	IL-34 & PGE2 vs. PGE2
Nupr1	569.221	1.88267	0.305037	6.17194	6.74586e-10	1.60005e-08	IL-34 & PGE2 vs. PGE2
Dusp5	498.542	1.35551	0.225048	6.02322	1.70976e-09	3.79274e-08	IL-34 & PGE2 vs. PGE2
Odc1	4318.67	1.13504	0.191566	5.92507	3.12169e-09	6.53871e-08	IL-34 & PGE2 vs. PGE2
Gpat3	68.8318	2.70386	0.458505	5.89712	3.69909e-09	7.61124e-08	IL-34 & PGE2 vs. PGE2
Gcnt2	315.215	1.30304	0.222923	5.84526	5.05772e-09	1.01381e-07	IL-34 & PGE2 vs. PGE2
Cfb	106.23	2.84532	0.510123	5.57772	2.43688e-08	4.37962e-07	IL-34 & PGE2 vs. PGE2
Smox	2282	1.29394	0.233442	5.54287	2.97559e-08	5.21108e-07	IL-34 & PGE2 vs. PGE2
Saa3	1555.87	3.19816	0.57905	5.5231	3.33065e-08	5.77214e-07	IL-34 & PGE2 vs. PGE2
Nedd9	362.514	1.002	0.186818	5.36349	8.1627e-08	1.30581e-06	IL-34 & PGE2 vs. PGE2
Asns	1220.05	2.98521	0.557863	5.35115	8.73979e-08	1.3867e-06	IL-34 & PGE2 vs. PGE2
Kdr	2452.13	1.10193	0.206246	5.34282	9.15121e-08	1.44411e-06	IL-34 & PGE2 vs. PGE2
Maff	250.944	2.15511	0.408277	5.27855	1.30211e-07	1.97453e-06	IL-34 & PGE2 vs. PGE2
Ankrd13b	894.546	1.31708	0.25183	5.23006	1.69454e-07	2.50758e-06	IL-34 & PGE2 vs. PGE2
Rasgrp4	156.42	1.356	0.260699	5.20141	1.97784e-07	2.86849e-06	IL-34 & PGE2 vs. PGE2
Abtb2	79.0992	2.0373	0.392731	5.18751	2.13125e-07	3.06427e-06	IL-34 & PGE2 vs. PGE2
Tnfsf8	59.6645	2.17042	0.424052	5.11829	3.08317e-07	4.31837e-06	IL-34 & PGE2 vs. PGE2
Fgfr1	264.709	1.26427	0.248453	5.08857	3.60777e-07	5.00191e-06	IL-34 & PGE2 vs. PGE2
Gdf15	3411.1	1.17963	0.236901	4.97942	6.37767e-07	8.35482e-06	IL-34 & PGE2 vs. PGE2
Npy	6037.98	1.15489	0.234665	4.92142	8.59163e-07	1.09593e-05	IL-34 & PGE2 vs. PGE2
Hal	48.251	2.31627	0.472822	4.89882	9.64141e-07	1.21708e-05	IL-34 & PGE2 vs. PGE2
Cgref1	36.2541	2.70791	0.566536	4.77977	1.75497e-06	2.1066e-05	IL-34 & PGE2 vs. PGE2
Socs1	71.3099	2.0185	0.433544	4.65581	3.22708e-06	3.65233e-05	IL-34 & PGE2 vs. PGE2
Ly6a	103.742	1.98443	0.426282	4.6552	3.23664e-06	3.6596e-05	IL-34 & PGE2 vs. PGE2
Tmem119	48.1546	2.13734	0.460145	4.64493	3.40187e-06	3.82415e-05	IL-34 & PGE2 vs. PGE2
Egln3	81.3445	1.7477	0.376842	4.63775	3.52218e-06	3.94796e-05	IL-34 & PGE2 vs. PGE2
Mthfd2	1751.89	2.72916	0.597015	4.57134	4.84612e-06	5.25982e-05	IL-34 & PGE2 vs. PGE2
Lipn	173.264	1.10125	0.243316	4.52601	6.01075e-06	6.38114e-05	IL-34 & PGE2 vs. PGE2
Ccl22	45.2932	2.40012	0.531778	4.51339	6.38006e-06	6.74861e-05	IL-34 & PGE2 vs. PGE2
Il27	38.4309	2.16131	0.510868	4.23065	2.33013e-05	0.000215029	IL-34 & PGE2 vs. PGE2
Lcn2	21.6361	5.05819	1.20262	4.20596	2.59972e-05	0.000236904	IL-34 & PGE2 vs. PGE2
Cd200	728.295	1.15275	0.280383	4.11135	3.93347e-05	0.000341011	IL-34 & PGE2 vs. PGE2
Tnfsf9	362.124	2.72136	0.665816	4.08726	4.36499e-05	0.000373668	IL-34 & PGE2 vs. PGE2
Trim46	29.3607	2.48673	0.611722	4.06514	4.80042e-05	0.000405702	IL-34 & PGE2 vs. PGE2
Pou3f1	34.8867	2.65748	0.657508	4.04175	5.30537e-05	0.000445467	IL-34 & PGE2 vs. PGE2
Treml2	84.0072	1.80023	0.452606	3.97749	6.9648e-05	0.000562887	IL-34 & PGE2 vs. PGE2
Bst1	84.7752	1.28926	0.340505	3.78632	0.000152893	0.00110733	IL-34 & PGE2 vs. PGE2
Trim30d	1524.66	1.73514	0.469081	3.69901	0.000216438	0.0014871	IL-34 & PGE2 vs. PGE2
Clec5a	2950.63	2.05736	0.558067	3.68659	0.000227282	0.00154881	IL-34 & PGE2 vs. PGE2
Phgdh	400.591	3.10508	0.846042	3.67012	0.000242434	0.00163656	IL-34 & PGE2 vs. PGE2
Ankrd66	109.606	1.02368	0.286455	3.57363	0.000352071	0.00223445	IL-34 & PGE2 vs. PGE2
Trem1	177.514	1.21322	0.344918	3.51742	0.000435761	0.00267804	IL-34 & PGE2 vs. PGE2
Tnfsf14	74.9421	1.22359	0.349266	3.50331	0.000459507	0.00279886	IL-34 & PGE2 vs. PGE2
Slfn1	252.508	2.67649	0.782811	3.41908	0.000628328	0.00360468	IL-34 & PGE2 vs. PGE2
Rtp4	2880.7	2.01221	0.595609	3.3784	0.000729097	0.00412187	IL-34 & PGE2 vs. PGE2
Socs3	291.754	2.12855	0.657156	3.23903	0.00119939	0.00627497	IL-34 & PGE2 vs. PGE2
Glipr2	26.2745	1.95528	0.609602	3.20747	0.00133907	0.00690649	IL-34 & PGE2 vs. PGE2
Trim30c	157.111	2.6634	0.842258	3.16222	0.00156574	0.00786651	IL-34 & PGE2 vs. PGE2
Chac1	87.2175	4.10274	1.30006	3.1558	0.00160059	0.00801394	IL-34 & PGE2 vs. PGE2
Tnfsf18	23.3838	1.97415	0.646959	3.05143	0.00227754	0.0107473	IL-34 & PGE2 vs. PGE2
Cxcl2	5991.54	2.91934	0.968912	3.01301	0.00258668	0.0119136	IL-34 & PGE2 vs. PGE2
Acot6	34.4951	1.69567	0.565189	3.00018	0.00269822	0.0123471	IL-34 & PGE2 vs. PGE2
Wwc1	45.7284	1.3006	0.436702	2.97823	0.0028992	0.0131378	IL-34 & PGE2 vs. PGE2
Tcam1	34.1769	1.55943	0.532232	2.92998	0.00338981	0.0149254	IL-34 & PGE2 vs. PGE2
Zfp968-ps	23.168	2.11052	0.720899	2.92763	0.0034156	0.0150039	IL-34 & PGE2 vs. PGE2
Ifi211	5159.11	2.28733	0.781808	2.92569	0.00343691	0.0150815	IL-34 & PGE2 vs. PGE2
Prelid2	38.507	1.35178	0.475136	2.84503	0.00444071	0.0186972	IL-34 & PGE2 vs. PGE2
Igtp	1312.01	1.81937	0.642778	2.83047	0.00464791	0.0194152	IL-34 & PGE2 vs. PGE2
Gm29094	57.2049	1.11691	0.403546	2.76772	0.00564491	0.0227162	IL-34 & PGE2 vs. PGE2
Inhba	122.558	2.63377	0.953048	2.76352	0.00571813	0.0229553	IL-34 & PGE2 vs. PGE2
Ifi205	1317.51	3.26016	1.18077	2.76104	0.00576183	0.0230989	IL-34 & PGE2 vs. PGE2
Ptgs2	705.011	2.06558	0.75801	2.725	0.00643013	0.0252224	IL-34 & PGE2 vs. PGE2
4933430I17Rik	59.9084	1.15722	0.425322	2.7208	0.00651242	0.0254594	IL-34 & PGE2 vs. PGE2
Ccl5	812.59	1.81099	0.667569	2.71281	0.00667144	0.0260026	IL-34 & PGE2 vs. PGE2
Cryba4	15.3808	2.28614	0.855683	2.67171	0.00754662	0.0286841	IL-34 & PGE2 vs. PGE2
Usp18	1706.59	2.29998	0.861099	2.67098	0.00756301	0.0287089	IL-34 & PGE2 vs. PGE2
Tnf	1885.14	2.13287	0.805868	2.64667	0.00812875	0.0304103	IL-34 & PGE2 vs. PGE2
Cav1	450.069	1.58243	0.644025	2.45709	0.0140068	0.0469554	IL-34 & PGE2 vs. PGE2
Pla2g5	17.881	1.71571	0.703037	2.44043	0.0146699	0.0485493	IL-34 & PGE2 vs. PGE2
Arg1	10.0784	2.41068	1.00312	2.40318	0.0162532	0.0527292	IL-34 & PGE2 vs. PGE2
Pla1a	15.8389	1.80365	0.751518	2.4	0.0163949	0.0530965	IL-34 & PGE2 vs. PGE2
Fcna	53.0301	1.06297	0.445238	2.38743	0.0169667	0.0545086	IL-34 & PGE2 vs. PGE2
Bcl2a1b	4508.25	1.14513	0.484595	2.36306	0.0181247	0.0574082	IL-34 & PGE2 vs. PGE2
Met	845.235	1.85549	0.799674	2.32031	0.0203241	0.0630008	IL-34 & PGE2 vs. PGE2
Cxcl1	342.013	2.31943	1.01902	2.27614	0.0228376	0.0693525	IL-34 & PGE2 vs. PGE2
Bcl2a1d	1336.97	1.56661	0.692437	2.26246	0.0236693	0.0712208	IL-34 & PGE2 vs. PGE2
Rhou	28.5246	1.43114	0.665058	2.1519	0.0314053	0.0881529	IL-34 & PGE2 vs. PGE2
Il1a	319.86	2.15841	1.00707	2.14326	0.0320921	0.0897777	IL-34 & PGE2 vs. PGE2
Gbp7	976.692	1.27654	0.600089	2.12725	0.0333992	0.0927436	IL-34 & PGE2 vs. PGE2
