# Supplementary material for: A CD138+ tumor-associated macrophage/Siglec-F+ neutrophil feed-forward loop promotes immune evasion in pancreatic cancer
Source: J Clin Invest. 2026 Mar 12;136(9):e199516. doi: 10.1172/JCI199516 (PMC13132371; doi:10.1172/JCI199516)
Supplement: Supplemental table 9 [file jci-136-199516-s222.xlsx]

## Sheet: Marker genes_Mono&Mph clusters
p_val	avg_log2FC	pct.1	pct.2	p_val_adj	cluster	gene
0	3.12856	0.845	0.191	0	Plac8+ Mono/Mph	Ly6c2
0	3.23028	0.816	0.236	0	Plac8+ Mono/Mph	Hp
0	2.86016	0.83	0.26	0	Plac8+ Mono/Mph	Ifitm6
0	3.08318	0.675	0.149	0	Plac8+ Mono/Mph	Sell
0	1.96141	0.945	0.44	0	Plac8+ Mono/Mph	Ms4a4c
0	4.8166	0.563	0.06	0	Plac8+ Mono/Mph	Gm9733
0	2.48002	0.974	0.522	0	Plac8+ Mono/Mph	Plac8
0	2.32696	0.828	0.388	0	Plac8+ Mono/Mph	Napsa
0	4.73187	0.427	0.014	0	Plac8+ Mono/Mph	Xist
0	3.01625	0.438	0.031	0	Plac8+ Mono/Mph	Hbb-bt
0	1.98588	0.862	0.456	0	Plac8+ Mono/Mph	Clec4a3
0	4.3504	0.432	0.039	0	Plac8+ Mono/Mph	Ctla2a
0	1.99089	0.955	0.597	0	Plac8+ Mono/Mph	S100a4
0	1.82844	0.939	0.641	0	Plac8+ Mono/Mph	Lst1
0	2.25267	0.897	0.636	0	Plac8+ Mono/Mph	Msrb1
0	1.69877	0.928	0.691	0	Plac8+ Mono/Mph	Alox5ap
0	1.36044	0.985	0.794	0	Plac8+ Mono/Mph	Ms4a6c
0	1.82584	0.953	0.793	0	Plac8+ Mono/Mph	Coro1a
0	1.18517	0.986	0.871	0	Plac8+ Mono/Mph	Ly6e
0	1.23291	0.991	0.917	0	Plac8+ Mono/Mph	Ifitm3
0	1.17661	0.989	0.936	0	Plac8+ Mono/Mph	H3f3a
3.88571e-306	4.73064	0.346	0.014	1.2545e-301	Plac8+ Mono/Mph	Nrgn
2.43614e-304	1.07399	0.987	0.939	7.86507e-300	Plac8+ Mono/Mph	Tyrobp
3.41877e-304	2.73084	0.461	0.061	1.10375e-299	Plac8+ Mono/Mph	Hba-a2
1.16974e-302	3.27086	0.642	0.173	3.77651e-298	Plac8+ Mono/Mph	Chil3
3.93748e-294	1.3652	0.986	0.876	1.27122e-289	Plac8+ Mono/Mph	S100a6
5.7023e-294	1.59716	0.95	0.629	1.84099e-289	Plac8+ Mono/Mph	Ccr2
3.69917e-292	2.68774	0.47	0.07	1.19428e-287	Plac8+ Mono/Mph	Hba-a1
8.33517e-289	1.54994	0.98	0.866	2.69101e-284	Plac8+ Mono/Mph	Tmsb10
3.21448e-288	1.47555	0.947	0.793	1.03779e-283	Plac8+ Mono/Mph	Arhgdib
8.42178e-283	1.73182	0.875	0.523	2.71897e-278	Plac8+ Mono/Mph	Lsp1
4.88098e-277	3.10685	0.489	0.086	1.57582e-272	Plac8+ Mono/Mph	Ramp1
8.95581e-277	1.87814	0.79	0.336	2.89138e-272	Plac8+ Mono/Mph	Clec4a1
1.94962e-276	1.30053	0.99	0.8	6.29434e-272	Plac8+ Mono/Mph	Samhd1
1.81082e-273	1.66989	0.935	0.71	5.84624e-269	Plac8+ Mono/Mph	Ifi27l2a
4.15432e-273	1.41342	0.946	0.633	1.34122e-268	Plac8+ Mono/Mph	Ms4a6b
4.43431e-264	1.42062	0.93	0.643	1.43162e-259	Plac8+ Mono/Mph	Wfdc17
1.45766e-259	2.63587	0.646	0.228	4.70604e-255	Plac8+ Mono/Mph	Mgst1
5.3155e-257	1.16967	0.996	0.965	1.71611e-252	Plac8+ Mono/Mph	Lyz2
5.06725e-256	1.46698	0.917	0.738	1.63596e-251	Plac8+ Mono/Mph	Taldo1
4.58119e-252	1.11516	0.977	0.877	1.47904e-247	Plac8+ Mono/Mph	Ifitm2
6.03763e-250	2.87512	0.493	0.115	1.94925e-245	Plac8+ Mono/Mph	Hbb-bs
3.41172e-247	2.98082	0.444	0.072	1.10148e-242	Plac8+ Mono/Mph	Arhgef37
4.63971e-233	1.73978	0.793	0.337	1.49793e-228	Plac8+ Mono/Mph	Gpr141
4.2287e-232	4.27736	0.3	0.021	1.36524e-227	Plac8+ Mono/Mph	Nxpe4
2.2945e-220	2.1291	0.666	0.281	7.40779e-216	Plac8+ Mono/Mph	Il17ra
6.80068e-217	2.0081	0.703	0.363	2.1956e-212	Plac8+ Mono/Mph	Aldh2
2.70549e-216	1.97837	0.75	0.432	8.73466e-212	Plac8+ Mono/Mph	Smpdl3a
1.00943e-209	1.46718	0.826	0.525	3.25894e-205	Plac8+ Mono/Mph	Ndufa4
7.11009e-203	3.16361	0.364	0.058	2.29549e-198	Plac8+ Mono/Mph	Gng11
3.41778e-201	1.68594	0.755	0.438	1.10343e-196	Plac8+ Mono/Mph	Nfam1
2.90598e-200	1.36326	0.872	0.657	9.38195e-196	Plac8+ Mono/Mph	Mrpl33
2.56056e-199	1.47153	0.831	0.558	8.26677e-195	Plac8+ Mono/Mph	Gsr
6.50671e-198	2.21464	0.607	0.234	2.10069e-193	Plac8+ Mono/Mph	Pou2f2
6.53167e-196	1.51126	0.781	0.439	2.10875e-191	Plac8+ Mono/Mph	Rassf4
1.54999e-195	5.10253	0.222	0.008	5.00414e-191	Plac8+ Mono/Mph	Myl9
9.81284e-192	3.6392	0.289	0.03	3.16808e-187	Plac8+ Mono/Mph	Cd177
1.34563e-191	1.458	0.911	0.584	4.34437e-187	Plac8+ Mono/Mph	Slfn5
3.15083e-191	1.1442	0.969	0.838	1.01725e-186	Plac8+ Mono/Mph	Crip1
8.15183e-191	1.5092	0.811	0.569	2.63182e-186	Plac8+ Mono/Mph	Flna
1.24911e-187	1.09093	0.972	0.9	4.03275e-183	Plac8+ Mono/Mph	Gpx1
2.82844e-187	2.18374	0.618	0.26	9.13162e-183	Plac8+ Mono/Mph	Itgal
2.89334e-186	2.6583	0.399	0.084	9.34115e-182	Plac8+ Mono/Mph	Nhsl2
4.35499e-185	3.25793	0.316	0.044	1.40601e-180	Plac8+ Mono/Mph	Ccdc88c
2.11404e-182	2.35451	0.471	0.124	6.82517e-178	Plac8+ Mono/Mph	Gm15987
3.55056e-180	3.36153	0.296	0.038	1.1463e-175	Plac8+ Mono/Mph	Pi16
2.32543e-179	1.36656	0.839	0.523	7.50765e-175	Plac8+ Mono/Mph	Fgr
5.42831e-179	2.48713	0.446	0.118	1.75253e-174	Plac8+ Mono/Mph	Slc44a2
1.43693e-176	1.69501	0.687	0.354	4.63914e-172	Plac8+ Mono/Mph	Tmpo
1.06113e-175	1.12204	0.907	0.77	3.42586e-171	Plac8+ Mono/Mph	Ndufb1-ps
1.25217e-173	1.17004	0.898	0.671	4.04263e-169	Plac8+ Mono/Mph	Pnp
1.64084e-172	1.24564	0.841	0.602	5.29746e-168	Plac8+ Mono/Mph	Gmfg
2.66156e-171	2.4906	0.404	0.095	8.59284e-167	Plac8+ Mono/Mph	Pdlim1
1.84643e-169	1.60434	0.71	0.391	5.9612e-165	Plac8+ Mono/Mph	Cd300a
4.58467e-169	2.12114	0.486	0.15	1.48016e-164	Plac8+ Mono/Mph	Cdkn2d
7.10569e-169	1.6367	0.706	0.398	2.29407e-164	Plac8+ Mono/Mph	Nadk
3.98345e-168	1.33056	0.833	0.573	1.28606e-163	Plac8+ Mono/Mph	Adgre5
5.64641e-166	1.86198	0.575	0.231	1.82294e-161	Plac8+ Mono/Mph	Camkk2
1.52654e-165	3.16006	0.308	0.05	4.92842e-161	Plac8+ Mono/Mph	E2f2
5.69722e-165	1.65482	0.717	0.348	1.83935e-160	Plac8+ Mono/Mph	Irf7
1.56485e-164	1.02386	0.891	0.694	5.05213e-160	Plac8+ Mono/Mph	Shisa5
2.01801e-164	3.00362	0.288	0.04	6.51514e-160	Plac8+ Mono/Mph	Nfe2
3.09293e-164	1.75269	0.786	0.556	9.98554e-160	Plac8+ Mono/Mph	Gngt2
3.35521e-164	2.415	0.265	0.03	1.08323e-159	Plac8+ Mono/Mph	Ppbp
1.13623e-163	2.33636	0.476	0.151	3.66833e-159	Plac8+ Mono/Mph	Tppp3
1.87664e-163	1.03393	0.883	0.694	6.05875e-159	Plac8+ Mono/Mph	H2afy
3.00728e-162	1.50309	0.731	0.45	9.70901e-158	Plac8+ Mono/Mph	Selplg
1.88052e-161	2.35489	0.443	0.13	6.07126e-157	Plac8+ Mono/Mph	Rasgrp2
4.55408e-159	1.64082	0.643	0.32	1.47028e-154	Plac8+ Mono/Mph	Cnn2
7.44822e-159	1.28125	0.78	0.546	2.40466e-154	Plac8+ Mono/Mph	Fis1
3.90548e-158	1.79852	0.629	0.29	1.26088e-153	Plac8+ Mono/Mph	Add3
2.7838e-156	2.60489	0.345	0.071	8.9875e-152	Plac8+ Mono/Mph	Cdc42ep3
1.36525e-154	1.36299	0.754	0.476	4.40771e-150	Plac8+ Mono/Mph	Bin2
4.29001e-152	1.66902	0.565	0.221	1.38503e-147	Plac8+ Mono/Mph	Itgb7
1.01788e-151	1.15115	0.844	0.697	3.28623e-147	Plac8+ Mono/Mph	Eif3f
1.63721e-150	2.00595	0.332	0.065	5.28574e-146	Plac8+ Mono/Mph	Mmp8
1.88815e-150	1.94681	0.529	0.2	6.09589e-146	Plac8+ Mono/Mph	Cd244a
2.20583e-149	1.0331	0.857	0.692	7.12152e-145	Plac8+ Mono/Mph	Ptpn18
8.3899e-147	1.21801	0.8	0.552	2.70868e-142	Plac8+ Mono/Mph	Zyx
1.84855e-144	1.02744	0.872	0.676	5.96805e-140	Plac8+ Mono/Mph	Ifngr1
1.02957e-143	1.00379	0.872	0.59	3.32398e-139	Plac8+ Mono/Mph	Itga4
9.32383e-143	1.80001	0.568	0.243	3.0102e-138	Plac8+ Mono/Mph	Fam49a
1.27823e-142	1.05015	0.821	0.646	4.12675e-138	Plac8+ Mono/Mph	Myl12b
3.31827e-142	1.54834	0.631	0.324	1.0713e-137	Plac8+ Mono/Mph	Fmnl1
1.85595e-141	2.07325	0.474	0.173	5.99195e-137	Plac8+ Mono/Mph	Scarb1
2.56231e-140	1.02599	0.863	0.677	8.27241e-136	Plac8+ Mono/Mph	Klf13
3.20096e-140	1.45854	0.678	0.384	1.03343e-135	Plac8+ Mono/Mph	AB124611
5.07357e-140	1.03367	0.838	0.618	1.638e-135	Plac8+ Mono/Mph	Pld4
5.24684e-136	1.26087	0.704	0.358	1.69394e-131	Plac8+ Mono/Mph	Gm21188
6.68275e-136	1.69349	0.475	0.167	2.15753e-131	Plac8+ Mono/Mph	Ighm
1.15415e-134	1.2098	0.705	0.385	3.72618e-130	Plac8+ Mono/Mph	Klf2
1.22609e-133	1.59436	0.627	0.321	3.95842e-129	Plac8+ Mono/Mph	Mcemp1
2.29312e-133	4.35351	0.181	0.013	7.40334e-129	Plac8+ Mono/Mph	Ace
3.56166e-133	1.6429	0.549	0.234	1.14988e-128	Plac8+ Mono/Mph	Cbfa2t3
2.99321e-132	1.76097	0.569	0.281	9.66359e-128	Plac8+ Mono/Mph	Ypel3
1.40149e-129	1.51947	0.581	0.265	4.52472e-125	Plac8+ Mono/Mph	Csf3r
4.48278e-128	2.40155	0.341	0.088	1.44727e-123	Plac8+ Mono/Mph	AI839979
1.44922e-127	1.05418	0.808	0.599	4.6788e-123	Plac8+ Mono/Mph	Rac2
3.46678e-126	3.93163	0.174	0.013	1.11925e-121	Plac8+ Mono/Mph	Itga2b
9.31934e-126	4.49125	0.15	0.006	3.00875e-121	Plac8+ Mono/Mph	Gp9
2.80772e-125	1.23527	0.736	0.429	9.06474e-121	Plac8+ Mono/Mph	Sorl1
1.3013e-123	1.79829	0.468	0.18	4.20124e-119	Plac8+ Mono/Mph	Rnase6
3.22107e-122	1.46061	0.578	0.297	1.03992e-117	Plac8+ Mono/Mph	Cib1
4.10017e-122	1.05667	0.814	0.639	1.32374e-117	Plac8+ Mono/Mph	Ptpn6
8.63647e-122	1.9704	0.477	0.201	2.78828e-117	Plac8+ Mono/Mph	Rras
7.5949e-120	1.46096	0.65	0.416	2.45201e-115	Plac8+ Mono/Mph	Ciao2a
3.70679e-119	1.15444	0.809	0.532	1.19674e-114	Plac8+ Mono/Mph	Slfn1
8.87499e-118	1.24916	0.796	0.587	2.86529e-113	Plac8+ Mono/Mph	Cdk2ap2
2.5367e-117	1.2579	0.734	0.519	8.18973e-113	Plac8+ Mono/Mph	Prr13
3.38251e-114	1.7628	0.441	0.17	1.09204e-109	Plac8+ Mono/Mph	I830077J02Rik
3.41635e-114	1.28145	0.644	0.392	1.10297e-109	Plac8+ Mono/Mph	Tnfaip8l2
3.84857e-111	1.70927	0.459	0.187	1.24251e-106	Plac8+ Mono/Mph	Atp1a3
5.14987e-111	1.14505	0.694	0.464	1.66264e-106	Plac8+ Mono/Mph	Grk2
1.12939e-109	1.01259	0.794	0.637	3.64622e-105	Plac8+ Mono/Mph	Reep5
4.51858e-109	2.50831	0.246	0.049	1.45882e-104	Plac8+ Mono/Mph	Arhgef18
1.24561e-107	1.516	0.543	0.251	4.02145e-103	Plac8+ Mono/Mph	Oas3
1.61228e-107	1.29103	0.639	0.38	5.20523e-103	Plac8+ Mono/Mph	Rara
1.64139e-107	1.06938	0.679	0.351	5.29922e-103	Plac8+ Mono/Mph	Vcan
1.33168e-106	1.19806	0.666	0.407	4.29932e-102	Plac8+ Mono/Mph	Hacd4
3.12971e-106	1.07391	0.748	0.573	1.01043e-101	Plac8+ Mono/Mph	Ndufa3
3.39601e-106	2.00769	0.234	0.044	1.0964e-101	Plac8+ Mono/Mph	Bcl11a
1.61224e-103	1.36657	0.576	0.312	5.20512e-99	Plac8+ Mono/Mph	Myd88
5.89754e-103	1.0638	0.679	0.396	1.90402e-98	Plac8+ Mono/Mph	9930111J21Rik2
9.7412e-103	3.99404	0.139	0.01	3.14495e-98	Plac8+ Mono/Mph	Gm31814
5.36403e-102	1.13015	0.687	0.445	1.73178e-97	Plac8+ Mono/Mph	Arhgap45
4.76312e-101	4.69597	0.12	0.005	1.53777e-96	Plac8+ Mono/Mph	Alox12
5.06991e-101	1.07149	0.734	0.5	1.63682e-96	Plac8+ Mono/Mph	Fam111a
1.18402e-100	1.46509	0.528	0.27	3.82262e-96	Plac8+ Mono/Mph	Gyg
4.77182e-100	1.54509	0.439	0.178	1.54058e-95	Plac8+ Mono/Mph	Dna2
7.45423e-100	1.38752	0.57	0.32	2.4066e-95	Plac8+ Mono/Mph	BC028528
1.01034e-99	2.18164	0.347	0.11	3.26189e-95	Plac8+ Mono/Mph	Stxbp6
1.6555e-99	2.59752	0.22	0.042	5.34477e-95	Plac8+ Mono/Mph	Clec2i
8.19529e-99	1.5623	0.488	0.236	2.64585e-94	Plac8+ Mono/Mph	Limd2
9.26884e-99	2.87224	0.198	0.033	2.99244e-94	Plac8+ Mono/Mph	Cd300lg
1.48531e-98	2.39548	0.281	0.074	4.79531e-94	Plac8+ Mono/Mph	Adgre4
1.16437e-97	1.31106	0.588	0.33	3.75917e-93	Plac8+ Mono/Mph	Ap1s2
1.51636e-97	2.11643	0.318	0.097	4.89557e-93	Plac8+ Mono/Mph	Ceacam1
7.32377e-96	1.70342	0.344	0.116	2.36448e-91	Plac8+ Mono/Mph	Gstm1
3.09452e-95	1.85799	0.376	0.143	9.99066e-91	Plac8+ Mono/Mph	Abca7
3.31858e-95	1.46364	0.512	0.255	1.07141e-90	Plac8+ Mono/Mph	Cebpd
6.82349e-95	1.2307	0.614	0.378	2.20296e-90	Plac8+ Mono/Mph	Stk38
9.18132e-95	1.67499	0.422	0.178	2.96419e-90	Plac8+ Mono/Mph	Susd3
4.6858e-93	1.06776	0.427	0.166	1.51281e-88	Plac8+ Mono/Mph	Slpi
7.59151e-93	1.15632	0.638	0.366	2.45092e-88	Plac8+ Mono/Mph	Fam129a
1.04437e-92	1.42587	0.542	0.3	3.37174e-88	Plac8+ Mono/Mph	Esyt1
2.30207e-92	1.04508	0.702	0.471	7.43224e-88	Plac8+ Mono/Mph	Anxa1
3.56307e-92	1.42596	0.496	0.248	1.15034e-87	Plac8+ Mono/Mph	G6pdx
4.37722e-92	1.35666	0.494	0.245	1.41319e-87	Plac8+ Mono/Mph	S100a8
9.12134e-92	2.52471	0.201	0.037	2.94482e-87	Plac8+ Mono/Mph	Lilra6
9.45068e-92	1.30802	0.555	0.296	3.05115e-87	Plac8+ Mono/Mph	Rasgrp4
4.74632e-91	1.23584	0.543	0.286	1.53235e-86	Plac8+ Mono/Mph	Tnfrsf21
2.14926e-90	2.05776	0.306	0.098	6.93887e-86	Plac8+ Mono/Mph	Mfsd7a
2.55008e-90	1.31773	0.536	0.283	8.23294e-86	Plac8+ Mono/Mph	D1Ertd622e
2.65075e-90	1.30441	0.566	0.33	8.55796e-86	Plac8+ Mono/Mph	Lrrc25
4.02328e-90	1.19625	0.569	0.306	1.29892e-85	Plac8+ Mono/Mph	Ptpro
2.88862e-89	1.11763	0.841	0.633	9.32591e-85	Plac8+ Mono/Mph	Ifi209
8.28143e-89	3.59279	0.12	0.008	2.67366e-84	Plac8+ Mono/Mph	Alas2
1.51497e-88	2.36125	0.216	0.046	4.89107e-84	Plac8+ Mono/Mph	Sort1
4.54627e-86	1.76104	0.29	0.086	1.46776e-81	Plac8+ Mono/Mph	Dgkg
6.12929e-86	3.83934	0.111	0.006	1.97884e-81	Plac8+ Mono/Mph	Snca
7.33872e-86	3.67539	0.134	0.014	2.3693e-81	Plac8+ Mono/Mph	Gm1673
8.08008e-86	1.21637	0.57	0.323	2.60865e-81	Plac8+ Mono/Mph	Myo1g
1.63791e-85	1.12635	0.629	0.371	5.288e-81	Plac8+ Mono/Mph	Rtp4
3.3558e-85	2.13519	0.258	0.069	1.08342e-80	Plac8+ Mono/Mph	Lrg1
7.36753e-85	1.00878	0.7	0.518	2.37861e-80	Plac8+ Mono/Mph	Tmem258
1.34144e-84	2.38586	0.215	0.049	4.33084e-80	Plac8+ Mono/Mph	Spn
1.72247e-84	1.032	0.731	0.526	5.561e-80	Plac8+ Mono/Mph	Sirpb1c
5.34448e-84	1.45684	0.51	0.283	1.72546e-79	Plac8+ Mono/Mph	Abi3
6.37787e-83	1.48561	0.266	0.075	2.0591e-78	Plac8+ Mono/Mph	Ms4a4b
1.34837e-82	1.07916	0.641	0.436	4.35323e-78	Plac8+ Mono/Mph	Cd48
1.87247e-81	1.83949	0.296	0.097	6.04527e-77	Plac8+ Mono/Mph	Lyl1
4.24664e-81	1.87	0.273	0.082	1.37103e-76	Plac8+ Mono/Mph	Mfsd6
1.80402e-80	4.13234	0.111	0.008	5.82429e-76	Plac8+ Mono/Mph	Nat8l
2.32432e-80	1.37833	0.76	0.524	7.50408e-76	Plac8+ Mono/Mph	Arhgap26
2.52963e-80	1.87198	0.296	0.099	8.16692e-76	Plac8+ Mono/Mph	Calhm2
1.63266e-79	1.43788	0.421	0.19	5.27105e-75	Plac8+ Mono/Mph	Krt80
4.88297e-78	2.2261	0.321	0.119	1.57647e-73	Plac8+ Mono/Mph	Ifit3
9.02138e-78	1.25304	0.512	0.291	2.91255e-73	Plac8+ Mono/Mph	Arhgap9
1.03148e-77	1.18243	0.559	0.352	3.33013e-73	Plac8+ Mono/Mph	Dpm3
1.0562e-77	1.82306	0.252	0.072	3.40993e-73	Plac8+ Mono/Mph	BC147527
1.39614e-77	1.9488	0.327	0.122	4.50743e-73	Plac8+ Mono/Mph	Isg20
1.42128e-77	2.3849	0.19	0.041	4.58861e-73	Plac8+ Mono/Mph	Atp2a3
3.71721e-77	1.27399	0.517	0.304	1.2001e-72	Plac8+ Mono/Mph	Fam89b
5.00676e-77	1.85762	0.307	0.109	1.61643e-72	Plac8+ Mono/Mph	Trim30b
1.97293e-76	1.01616	0.719	0.487	6.3696e-72	Plac8+ Mono/Mph	Oasl2
3.06494e-76	1.28278	0.631	0.391	9.89516e-72	Plac8+ Mono/Mph	St3gal4
3.22567e-76	1.21488	0.564	0.351	1.04141e-71	Plac8+ Mono/Mph	Tifab
5.25231e-75	2.04905	0.232	0.064	1.69571e-70	Plac8+ Mono/Mph	Rgs18
1.03259e-74	1.02928	0.648	0.452	3.33371e-70	Plac8+ Mono/Mph	Nop53
1.5271e-74	1.52759	0.375	0.162	4.93025e-70	Plac8+ Mono/Mph	Slc12a9
6.93793e-74	1.36348	0.461	0.244	2.23991e-69	Plac8+ Mono/Mph	Dok3
7.06888e-74	1.14047	0.546	0.321	2.28219e-69	Plac8+ Mono/Mph	Ogfrl1
2.4653e-73	2.37815	0.318	0.126	7.95923e-69	Plac8+ Mono/Mph	A330040F15Rik
3.43752e-73	2.39055	0.259	0.085	1.1098e-68	Plac8+ Mono/Mph	Gm42031
3.90902e-73	1.53222	0.349	0.139	1.26203e-68	Plac8+ Mono/Mph	Ripor2
5.44988e-73	1.05977	0.597	0.4	1.75949e-68	Plac8+ Mono/Mph	Arl6ip5
1.37236e-72	1.00527	0.585	0.362	4.43066e-68	Plac8+ Mono/Mph	Mpp1
6.45376e-72	2.36965	0.152	0.026	2.0836e-67	Plac8+ Mono/Mph	Clec1b
1.01623e-71	1.26919	0.592	0.425	3.28089e-67	Plac8+ Mono/Mph	1810058I24Rik
1.06803e-71	1.25938	0.491	0.277	3.44815e-67	Plac8+ Mono/Mph	Ethe1
3.36331e-71	3.01818	0.142	0.023	1.08585e-66	Plac8+ Mono/Mph	Pglyrp1
6.36619e-71	1.30029	0.453	0.23	2.05532e-66	Plac8+ Mono/Mph	Pira2
8.97835e-71	1.02512	0.593	0.361	2.89866e-66	Plac8+ Mono/Mph	Ifi47
2.55626e-70	1.30872	0.442	0.219	8.25287e-66	Plac8+ Mono/Mph	Dipk1a
1.88705e-69	1.83994	0.265	0.09	6.09235e-65	Plac8+ Mono/Mph	Ndufaf7
3.19947e-69	2.71471	0.151	0.028	1.03295e-64	Plac8+ Mono/Mph	Galnt9
3.65412e-69	3.39583	0.108	0.011	1.17973e-64	Plac8+ Mono/Mph	Treml1
3.77744e-69	1.72543	0.326	0.132	1.21955e-64	Plac8+ Mono/Mph	Hopx
7.27323e-69	1.05033	0.574	0.362	2.34816e-64	Plac8+ Mono/Mph	Plxnb2
7.82644e-69	1.09653	0.539	0.32	2.52677e-64	Plac8+ Mono/Mph	Themis2
2.20301e-68	1.37779	0.42	0.206	7.11242e-64	Plac8+ Mono/Mph	Il18
1.79757e-67	2.47909	0.161	0.033	5.80347e-63	Plac8+ Mono/Mph	Hpgd
3.56427e-67	1.16479	0.556	0.363	1.15072e-62	Plac8+ Mono/Mph	Myadm
1.09006e-66	1.14025	0.479	0.271	3.51927e-62	Plac8+ Mono/Mph	Rassf5
1.49419e-66	1.2382	0.494	0.294	4.824e-62	Plac8+ Mono/Mph	Anxa6
2.22892e-66	1.13829	0.368	0.156	7.19606e-62	Plac8+ Mono/Mph	Stx11
1.45511e-65	1.06445	0.548	0.359	4.69781e-61	Plac8+ Mono/Mph	Fam32a
1.67915e-65	1.8095	0.283	0.108	5.42113e-61	Plac8+ Mono/Mph	6430548M08Rik
2.02762e-65	1.29446	0.398	0.196	6.54617e-61	Plac8+ Mono/Mph	Usf1
2.24584e-65	2.52349	0.162	0.035	7.2507e-61	Plac8+ Mono/Mph	Tusc1
3.01089e-65	1.56141	0.288	0.11	9.72067e-61	Plac8+ Mono/Mph	Il16
8.90361e-65	1.05285	0.554	0.362	2.87453e-60	Plac8+ Mono/Mph	Ndufs8
6.46093e-64	1.37555	0.379	0.183	2.08591e-59	Plac8+ Mono/Mph	Bri3bp
8.71365e-64	1.09047	0.546	0.35	2.8132e-59	Plac8+ Mono/Mph	Cd302
3.07599e-62	1.82116	0.318	0.137	9.93084e-58	Plac8+ Mono/Mph	Trim30c
5.90831e-62	1.97738	0.156	0.033	1.9075e-57	Plac8+ Mono/Mph	Serpinb1a
7.8505e-62	1.25048	0.445	0.247	2.53453e-57	Plac8+ Mono/Mph	Tnfsf13
1.48015e-61	1.36705	0.373	0.18	4.77866e-57	Plac8+ Mono/Mph	Grk6
5.05428e-60	1.1374	0.705	0.501	1.63178e-55	Plac8+ Mono/Mph	Isg15
5.94924e-60	1.24409	0.323	0.136	1.92071e-55	Plac8+ Mono/Mph	Arl5c
6.31144e-60	1.17814	0.39	0.199	2.03765e-55	Plac8+ Mono/Mph	R3hdm4
1.14427e-59	1.00547	0.594	0.393	3.69429e-55	Plac8+ Mono/Mph	Rasa3
1.25507e-59	1.14386	0.396	0.199	4.052e-55	Plac8+ Mono/Mph	Ppfia4
4.00487e-59	2.89084	0.107	0.014	1.29297e-54	Plac8+ Mono/Mph	Bex6
1.21161e-58	1.90136	0.237	0.08	3.91168e-54	Plac8+ Mono/Mph	Cmpk2
1.60639e-58	1.19859	0.425	0.224	5.18622e-54	Plac8+ Mono/Mph	Hpse
1.6136e-58	1.13354	0.475	0.291	5.20951e-54	Plac8+ Mono/Mph	Ssbp4
2.60416e-58	1.00065	0.544	0.367	8.40754e-54	Plac8+ Mono/Mph	Higd2a
3.44285e-58	1.31136	0.372	0.187	1.11153e-53	Plac8+ Mono/Mph	Dusp22
7.51711e-57	3.08459	0.11	0.017	2.4269e-52	Plac8+ Mono/Mph	Lcn2
2.4198e-56	3.34062	0.116	0.019	7.81232e-52	Plac8+ Mono/Mph	Apoc1
2.91148e-56	1.14463	0.485	0.306	9.3997e-52	Plac8+ Mono/Mph	Eif4ebp2
2.95302e-56	1.26698	0.428	0.238	9.53381e-52	Plac8+ Mono/Mph	Hps3
6.86314e-56	1.12298	0.44	0.25	2.21577e-51	Plac8+ Mono/Mph	Lmo4
1.20476e-55	1.16029	0.376	0.189	3.88957e-51	Plac8+ Mono/Mph	Kctd20
1.56498e-55	1.24349	0.447	0.255	5.05254e-51	Plac8+ Mono/Mph	Daxx
1.56519e-55	1.22092	0.315	0.135	5.05322e-51	Plac8+ Mono/Mph	Calhm6
6.09006e-55	1.41351	0.387	0.2	1.96618e-50	Plac8+ Mono/Mph	Zfyve9
1.36328e-54	1.43624	0.276	0.11	4.40134e-50	Plac8+ Mono/Mph	Nod1
1.86776e-54	1.13839	0.417	0.221	6.03006e-50	Plac8+ Mono/Mph	Arhgef10l
3.01645e-54	1.37674	0.369	0.19	9.73859e-50	Plac8+ Mono/Mph	Cyp4f16
5.73795e-53	1.10475	0.465	0.29	1.8525e-48	Plac8+ Mono/Mph	Naa38
6.02441e-53	1.11747	0.476	0.291	1.94498e-48	Plac8+ Mono/Mph	Lbr
7.3e-53	1.69124	0.23	0.083	2.35681e-48	Plac8+ Mono/Mph	Tmem71
1.24929e-52	3.20979	0.128	0.026	4.03335e-48	Plac8+ Mono/Mph	Ifit1bl1
1.35608e-52	1.16521	0.409	0.22	4.3781e-48	Plac8+ Mono/Mph	Pot1b
2.20703e-52	1.02584	0.51	0.315	7.12541e-48	Plac8+ Mono/Mph	Oas1a
5.62782e-52	1.20223	0.412	0.218	1.81694e-47	Plac8+ Mono/Mph	Gm20559
7.30968e-52	1.1304	0.495	0.306	2.35993e-47	Plac8+ Mono/Mph	Tiam1
1.5364e-51	1.13918	0.411	0.236	4.96027e-47	Plac8+ Mono/Mph	Mrpl4
2.27962e-51	2.50756	0.13	0.028	7.35976e-47	Plac8+ Mono/Mph	Rfx2
3.45885e-51	1.20981	0.454	0.267	1.11669e-46	Plac8+ Mono/Mph	Oas2
3.35505e-50	1.02772	0.507	0.326	1.08318e-45	Plac8+ Mono/Mph	Prkx
4.2526e-50	1.60802	0.266	0.111	1.37295e-45	Plac8+ Mono/Mph	Rab27a
4.25427e-50	1.23783	0.341	0.171	1.37349e-45	Plac8+ Mono/Mph	Sash3
7.75145e-50	1.2633	0.337	0.165	2.50255e-45	Plac8+ Mono/Mph	Tmem38b
1.03796e-49	2.34404	0.101	0.016	3.35105e-45	Plac8+ Mono/Mph	Rnf144a
2.96481e-49	1.03924	0.504	0.321	9.57189e-45	Plac8+ Mono/Mph	Dck
8.58741e-49	2.65129	0.105	0.018	2.77245e-44	Plac8+ Mono/Mph	Wfdc21
1.16554e-48	1.40313	0.27	0.118	3.76294e-44	Plac8+ Mono/Mph	Bckdha
1.47535e-48	2.19293	0.135	0.033	4.76317e-44	Plac8+ Mono/Mph	Gm28875
1.48553e-48	1.35209	0.307	0.148	4.79603e-44	Plac8+ Mono/Mph	Gstp1
4.34594e-48	1.7877	0.195	0.067	1.40309e-43	Plac8+ Mono/Mph	Rgs3
4.57399e-48	2.62594	0.109	0.021	1.47671e-43	Plac8+ Mono/Mph	D830025C05Rik
9.43803e-48	1.07868	0.426	0.254	3.04707e-43	Plac8+ Mono/Mph	Casp1
2.17001e-47	1.32861	0.273	0.118	7.00587e-43	Plac8+ Mono/Mph	Gm36161
1.62114e-46	2.00066	0.13	0.031	5.23384e-42	Plac8+ Mono/Mph	Tnfsf13os
1.75787e-46	1.50585	0.298	0.142	5.67527e-42	Plac8+ Mono/Mph	Sirpb1a
5.18348e-46	2.58595	0.128	0.031	1.67349e-41	Plac8+ Mono/Mph	Svip
9.9715e-46	1.0269	0.652	0.491	3.2193e-41	Plac8+ Mono/Mph	Itpr1
1.54223e-45	2.69734	0.107	0.021	4.97909e-41	Plac8+ Mono/Mph	A130014A01Rik
2.38364e-45	1.19757	0.32	0.157	7.69558e-41	Plac8+ Mono/Mph	Cd300lb
8.14311e-45	1.17508	0.358	0.199	2.629e-40	Plac8+ Mono/Mph	Rbfa
9.52763e-45	1.16786	0.353	0.192	3.076e-40	Plac8+ Mono/Mph	Atg101
1.13381e-44	1.55859	0.376	0.207	3.6605e-40	Plac8+ Mono/Mph	Slfn4
1.47379e-44	2.52422	0.101	0.019	4.75814e-40	Plac8+ Mono/Mph	Itgb3
2.32491e-44	2.13705	0.141	0.039	7.50598e-40	Plac8+ Mono/Mph	G430095P16Rik
1.2027e-43	1.06874	0.439	0.279	3.88291e-39	Plac8+ Mono/Mph	Rgs19
1.20984e-43	1.05509	0.393	0.233	3.90598e-39	Plac8+ Mono/Mph	Mrpl58
3.15748e-43	1.05371	0.415	0.257	1.01939e-38	Plac8+ Mono/Mph	Tprgl
1.06672e-42	1.81448	0.174	0.06	3.4439e-38	Plac8+ Mono/Mph	BC051226
1.07993e-42	1.14663	0.379	0.222	3.48656e-38	Plac8+ Mono/Mph	Acaa2
1.31173e-42	1.5523	0.221	0.091	4.23493e-38	Plac8+ Mono/Mph	Rab29
2.58157e-42	1.17673	0.286	0.133	8.33461e-38	Plac8+ Mono/Mph	F5
3.69665e-42	1.09758	0.296	0.141	1.19346e-37	Plac8+ Mono/Mph	Abcd2
1.16323e-41	1.58318	0.202	0.078	3.75548e-37	Plac8+ Mono/Mph	Padi2
4.64654e-41	1.6096	0.169	0.058	1.50013e-36	Plac8+ Mono/Mph	Nrm
4.94338e-41	1.04658	0.399	0.239	1.59597e-36	Plac8+ Mono/Mph	Csgalnact2
1.01624e-40	1.61606	0.159	0.051	3.28094e-36	Plac8+ Mono/Mph	Skint3
1.12722e-40	1.90704	0.137	0.039	3.63923e-36	Plac8+ Mono/Mph	Ccdc125
4.20169e-40	1.01808	0.403	0.244	1.35652e-35	Plac8+ Mono/Mph	Bcl3
4.50612e-39	1.40393	0.209	0.086	1.4548e-34	Plac8+ Mono/Mph	Mid1ip1
7.71248e-39	1.50819	0.198	0.079	2.48997e-34	Plac8+ Mono/Mph	Slc2a6
8.19155e-39	1.45765	0.22	0.096	2.64464e-34	Plac8+ Mono/Mph	Sephs2
3.85973e-38	1.18667	0.592	0.445	1.24611e-33	Plac8+ Mono/Mph	Gpcpd1
6.27635e-38	1.13655	0.365	0.217	2.02632e-33	Plac8+ Mono/Mph	Gpr146
8.92165e-38	1.24672	0.302	0.163	2.88036e-33	Plac8+ Mono/Mph	Nkiras2
1.59277e-37	1.04725	0.516	0.356	5.14226e-33	Plac8+ Mono/Mph	Ifi213
2.14047e-37	1.95581	0.116	0.031	6.91051e-33	Plac8+ Mono/Mph	Cox6b2
1.108e-36	1.32673	0.249	0.119	3.57719e-32	Plac8+ Mono/Mph	Ccdc28b
1.28839e-36	1.43833	0.223	0.1	4.15955e-32	Plac8+ Mono/Mph	Rgs14
1.89297e-36	1.10748	0.364	0.223	6.11144e-32	Plac8+ Mono/Mph	Hsd17b10
2.03492e-36	1.69274	0.334	0.191	6.56975e-32	Plac8+ Mono/Mph	Ifit2
2.49561e-36	1.35213	0.232	0.109	8.05707e-32	Plac8+ Mono/Mph	Thap11
2.77969e-36	1.71726	0.169	0.063	8.97424e-32	Plac8+ Mono/Mph	Gapt
4.86286e-36	1.16437	0.287	0.151	1.56997e-31	Plac8+ Mono/Mph	B9d2
5.78896e-36	1.27349	0.247	0.119	1.86897e-31	Plac8+ Mono/Mph	Chst12
7.87084e-36	1.3286	0.244	0.117	2.5411e-31	Plac8+ Mono/Mph	Ino80b
8.20019e-36	1.4929	0.184	0.073	2.64743e-31	Plac8+ Mono/Mph	Abtb1
1.48116e-35	1.04963	0.291	0.151	4.78193e-31	Plac8+ Mono/Mph	AI467606
2.29442e-35	1.051	0.293	0.157	7.40752e-31	Plac8+ Mono/Mph	Ccndbp1
2.45802e-35	2.34976	0.116	0.033	7.93573e-31	Plac8+ Mono/Mph	Ptgir
2.70708e-35	1.14266	0.308	0.171	8.7398e-31	Plac8+ Mono/Mph	Pnkp
1.75356e-34	1.13942	0.324	0.187	5.66138e-30	Plac8+ Mono/Mph	Flot2
2.91181e-34	1.15487	0.208	0.089	9.40077e-30	Plac8+ Mono/Mph	F630028O10Rik
4.79118e-34	2.14962	0.12	0.036	1.54683e-29	Plac8+ Mono/Mph	Hist1h2ac
1.51867e-33	1.11541	0.271	0.141	4.90303e-29	Plac8+ Mono/Mph	Sgpp1
2.31302e-33	1.27519	0.217	0.101	7.46757e-29	Plac8+ Mono/Mph	Gdpd3
2.68919e-33	1.54151	0.301	0.166	8.68205e-29	Plac8+ Mono/Mph	Ifit1
3.08302e-33	1.33168	0.281	0.153	9.95354e-29	Plac8+ Mono/Mph	C1galt1c1
6.11228e-33	1.40201	0.332	0.198	1.97335e-28	Plac8+ Mono/Mph	Usp18
6.59419e-33	1.66414	0.129	0.041	2.12893e-28	Plac8+ Mono/Mph	BC035044
7.7997e-33	1.21795	0.283	0.154	2.51813e-28	Plac8+ Mono/Mph	Relt
1.24261e-32	1.8097	0.15	0.055	4.01177e-28	Plac8+ Mono/Mph	Gpr18
1.29594e-32	1.55879	0.18	0.074	4.18395e-28	Plac8+ Mono/Mph	Slc22a15
1.84943e-32	1.34799	0.205	0.092	5.97089e-28	Plac8+ Mono/Mph	Lrwd1
1.9876e-32	1.57924	0.175	0.072	6.41697e-28	Plac8+ Mono/Mph	Tmem156
4.15934e-32	1.26212	0.23	0.111	1.34284e-27	Plac8+ Mono/Mph	Ampd3
1.54924e-31	2.01506	0.115	0.035	5.00173e-27	Plac8+ Mono/Mph	Gm14548
3.40457e-31	1.45367	0.369	0.226	1.09917e-26	Plac8+ Mono/Mph	Rsad2
5.2564e-31	1.21865	0.213	0.098	1.69703e-26	Plac8+ Mono/Mph	Igfbp6
6.81277e-31	1.141	0.446	0.31	2.1995e-26	Plac8+ Mono/Mph	Ifi206
9.74869e-31	1.38986	0.189	0.084	3.14737e-26	Plac8+ Mono/Mph	Slc35c1
1.26605e-30	1.28224	0.214	0.102	4.08743e-26	Plac8+ Mono/Mph	B3gnt8
2.87444e-30	1.3443	0.229	0.117	9.28013e-26	Plac8+ Mono/Mph	Khk
7.56322e-30	1.0041	0.325	0.193	2.44179e-25	Plac8+ Mono/Mph	Cd37
1.96638e-29	1.40491	0.19	0.087	6.34846e-25	Plac8+ Mono/Mph	Bid
7.98689e-29	1.46988	0.179	0.08	2.57857e-24	Plac8+ Mono/Mph	Prkar2b
1.06173e-28	1.39495	0.169	0.073	3.4278e-24	Plac8+ Mono/Mph	Mettl7a1
1.30659e-28	1.13407	0.23	0.118	4.21832e-24	Plac8+ Mono/Mph	Tmc6
2.648e-28	1.49253	0.12	0.041	8.54908e-24	Plac8+ Mono/Mph	Sh2d3c
3.32343e-28	1.20969	0.246	0.132	1.07297e-23	Plac8+ Mono/Mph	Pqlc3
8.00034e-28	1.66799	0.111	0.037	2.58291e-23	Plac8+ Mono/Mph	Bpgm
1.49526e-27	1.49469	0.187	0.088	4.82745e-23	Plac8+ Mono/Mph	Atg4d
2.51939e-27	1.2955	0.241	0.13	8.13384e-23	Plac8+ Mono/Mph	Vill
4.98757e-27	1.94717	0.11	0.036	1.61024e-22	Plac8+ Mono/Mph	Dmkn
5.27263e-27	1.05083	0.288	0.171	1.70227e-22	Plac8+ Mono/Mph	Tpgs1
6.05532e-27	1.05322	0.217	0.109	1.95496e-22	Plac8+ Mono/Mph	Cyp27a1
6.57181e-27	1.09277	0.247	0.135	2.12171e-22	Plac8+ Mono/Mph	Mpnd
8.04178e-27	1.18287	0.199	0.095	2.59629e-22	Plac8+ Mono/Mph	Gucd1
2.01586e-26	1.47626	0.156	0.067	6.50821e-22	Plac8+ Mono/Mph	Bmf
2.78332e-26	1.70974	0.122	0.045	8.98595e-22	Plac8+ Mono/Mph	Icam2
3.60882e-26	1.02455	0.296	0.178	1.16511e-21	Plac8+ Mono/Mph	Ube2l6
1.01542e-25	1.11914	0.245	0.137	3.27828e-21	Plac8+ Mono/Mph	Ubl7
1.56909e-25	1.34777	0.209	0.108	5.0658e-21	Plac8+ Mono/Mph	Rarg
2.20876e-25	1.00792	0.176	0.081	7.13097e-21	Plac8+ Mono/Mph	Ctla2b
3.06068e-25	1.06187	0.168	0.075	9.8814e-21	Plac8+ Mono/Mph	Fam43a
3.79613e-25	1.6227	0.179	0.086	1.22558e-20	Plac8+ Mono/Mph	Ifi208
5.57833e-25	1.39345	0.138	0.056	1.80096e-20	Plac8+ Mono/Mph	Sertad3
1.07482e-24	1.11001	0.261	0.15	3.47005e-20	Plac8+ Mono/Mph	Uba7
1.6882e-24	1.2097	0.19	0.093	5.45035e-20	Plac8+ Mono/Mph	Psme2b
1.86734e-24	1.50386	0.169	0.079	6.0287e-20	Plac8+ Mono/Mph	Treml4
2.22698e-24	1.27887	0.169	0.078	7.18982e-20	Plac8+ Mono/Mph	Dpp4
2.59742e-24	1.17773	0.177	0.084	8.38577e-20	Plac8+ Mono/Mph	Zc3h12d
3.21342e-24	1.66348	0.113	0.041	1.03745e-19	Plac8+ Mono/Mph	Mirt1
4.26988e-24	1.03936	0.24	0.135	1.37853e-19	Plac8+ Mono/Mph	Slc25a45
1.12118e-23	1.24335	0.152	0.067	3.61973e-19	Plac8+ Mono/Mph	Gm35853
1.27984e-23	1.8115	0.102	0.036	4.13195e-19	Plac8+ Mono/Mph	Smim40
1.58494e-23	1.37925	0.132	0.054	5.11696e-19	Plac8+ Mono/Mph	Dgat2
1.68284e-23	1.21422	0.189	0.096	5.43305e-19	Plac8+ Mono/Mph	Urod
2.27245e-23	1.08909	0.24	0.137	7.33659e-19	Plac8+ Mono/Mph	2310009B15Rik
2.68923e-23	1.20566	0.295	0.185	8.68217e-19	Plac8+ Mono/Mph	Ldlrad3
2.8094e-23	1.00411	0.351	0.243	9.07016e-19	Plac8+ Mono/Mph	Midn
6.0001e-23	1.26227	0.162	0.075	1.93713e-18	Plac8+ Mono/Mph	Cyfip2
1.20855e-22	1.01753	0.208	0.111	3.90179e-18	Plac8+ Mono/Mph	Rnf167
3.44935e-22	1.16816	0.224	0.126	1.11362e-17	Plac8+ Mono/Mph	Stard5
3.71204e-22	1.01024	0.253	0.151	1.19843e-17	Plac8+ Mono/Mph	Oxa1l
4.88502e-22	1.18552	0.209	0.116	1.57713e-17	Plac8+ Mono/Mph	Mcrs1
1.89403e-21	1.00166	0.256	0.154	6.11488e-17	Plac8+ Mono/Mph	C1galt1
4.54921e-21	1.40895	0.113	0.045	1.46871e-16	Plac8+ Mono/Mph	Leng9
9.13324e-21	1.11489	0.167	0.083	2.94867e-16	Plac8+ Mono/Mph	Fam53b
9.45231e-21	1.28996	0.186	0.099	3.05168e-16	Plac8+ Mono/Mph	Nlrx1
1.17907e-20	1.03537	0.231	0.135	3.80661e-16	Plac8+ Mono/Mph	Borcs6
1.20915e-20	1.35524	0.14	0.064	3.90374e-16	Plac8+ Mono/Mph	4930581F22Rik
2.28064e-20	1.17104	0.174	0.091	7.36304e-16	Plac8+ Mono/Mph	Card9
2.59353e-20	1.02598	0.231	0.134	8.3732e-16	Plac8+ Mono/Mph	0610040J01Rik
2.83362e-20	1.05887	0.235	0.14	9.14833e-16	Plac8+ Mono/Mph	Dusp7
3.59422e-20	1.04572	0.227	0.134	1.16039e-15	Plac8+ Mono/Mph	Tmem43
5.02341e-20	1.21806	0.161	0.081	1.62181e-15	Plac8+ Mono/Mph	Casp2
5.5024e-20	1.26251	0.115	0.048	1.77645e-15	Plac8+ Mono/Mph	Rbm38
9.14554e-20	1.26265	0.153	0.076	2.95264e-15	Plac8+ Mono/Mph	Nmral1
2.14256e-19	1.35104	0.125	0.055	6.91726e-15	Plac8+ Mono/Mph	Gm49041
2.76784e-19	1.00263	0.246	0.151	8.93596e-15	Plac8+ Mono/Mph	Batf
7.46912e-19	1.121	0.159	0.081	2.4114e-14	Plac8+ Mono/Mph	Mpg
1.10941e-18	1.249	0.137	0.066	3.58174e-14	Plac8+ Mono/Mph	Aldh1b1
1.14281e-18	1.29133	0.21	0.124	3.68956e-14	Plac8+ Mono/Mph	Setdb2
2.19092e-18	1.15671	0.198	0.115	7.07339e-14	Plac8+ Mono/Mph	Rab3d
2.62034e-18	1.01116	0.224	0.136	8.45978e-14	Plac8+ Mono/Mph	Acot8
2.69291e-18	1.10343	0.149	0.075	8.69407e-14	Plac8+ Mono/Mph	Phospho2
3.50772e-18	1.29939	0.127	0.059	1.13247e-13	Plac8+ Mono/Mph	Cbr3
4.36588e-18	1.07256	0.106	0.044	1.40953e-13	Plac8+ Mono/Mph	Cald1
5.74993e-18	1.09623	0.15	0.075	1.85636e-13	Plac8+ Mono/Mph	Arl10
6.73579e-18	1.08146	0.152	0.078	2.17465e-13	Plac8+ Mono/Mph	Ggct
7.05416e-18	1.18234	0.12	0.055	2.27744e-13	Plac8+ Mono/Mph	Paxx
1.40851e-17	1.07292	0.184	0.102	4.54737e-13	Plac8+ Mono/Mph	H2-T24
4.33045e-17	1.04459	0.184	0.105	1.39808e-12	Plac8+ Mono/Mph	Stn1
6.3156e-17	1.03107	0.19	0.11	2.03899e-12	Plac8+ Mono/Mph	2310022A10Rik
2.85944e-16	1.0981	0.134	0.067	9.23171e-12	Plac8+ Mono/Mph	Sirt3
4.71107e-16	1.08182	0.125	0.06	1.52097e-11	Plac8+ Mono/Mph	Id1
2.70344e-15	1.22267	0.135	0.071	8.72805e-11	Plac8+ Mono/Mph	Tiam2
5.84164e-15	1.12414	0.164	0.094	1.88598e-10	Plac8+ Mono/Mph	Atg9a
6.4907e-15	1.01655	0.128	0.064	2.09552e-10	Plac8+ Mono/Mph	Pigc
1.06777e-14	1.15172	0.133	0.07	3.44728e-10	Plac8+ Mono/Mph	Cutc
1.48126e-14	1.1697	0.121	0.061	4.78225e-10	Plac8+ Mono/Mph	Zfp87
2.02696e-14	1.05704	0.164	0.093	6.54404e-10	Plac8+ Mono/Mph	Fbxo4
2.7787e-14	1.01472	0.141	0.076	8.97104e-10	Plac8+ Mono/Mph	AW011738
1.52043e-13	1.02491	0.135	0.074	4.90872e-09	Plac8+ Mono/Mph	Pxmp4
1.79825e-13	1.02479	0.12	0.062	5.80566e-09	Plac8+ Mono/Mph	Cib2
1.86492e-13	1.23209	0.116	0.059	6.0209e-09	Plac8+ Mono/Mph	Hes1
6.22177e-13	1.14551	0.113	0.058	2.0087e-08	Plac8+ Mono/Mph	Fam160a2
1.47488e-12	1.03925	0.126	0.069	4.76164e-08	Plac8+ Mono/Mph	Adamts10
2.72347e-12	1.1442	0.104	0.053	8.79273e-08	Plac8+ Mono/Mph	Hibch
1.79837e-11	1.02423	0.112	0.061	5.80604e-07	Plac8+ Mono/Mph	Slc25a16
2.96831e-11	1.07935	0.114	0.062	9.58319e-07	Plac8+ Mono/Mph	Tmub1
3.10154e-11	1.05722	0.101	0.052	1.00133e-06	Plac8+ Mono/Mph	Dynlt1a
3.12267e-11	1.1172	0.103	0.054	1.00815e-06	Plac8+ Mono/Mph	Iffo1
1.13157e-10	1.013	0.107	0.058	3.65327e-06	Plac8+ Mono/Mph	Zfp865
1.82702e-10	1.00208	0.126	0.075	5.89854e-06	Plac8+ Mono/Mph	Tstd3
3.15139e-10	1.00841	0.105	0.058	1.01743e-05	Plac8+ Mono/Mph	Miip
8.6945e-10	1.10512	0.113	0.066	2.80702e-05	Plac8+ Mono/Mph	Mettl26
1.09653e-09	1.03686	0.105	0.059	3.54013e-05	Plac8+ Mono/Mph	Cnr2
2.85715e-09	1.08195	0.104	0.06	9.22432e-05	Plac8+ Mono/Mph	Kti12
1.45372e-08	1.09236	0.139	0.091	0.000469332	Plac8+ Mono/Mph	Dus1l
8.8756e-208	1.74638	0.652	0.246	2.86549e-203	Cxcl9+ Mph	Ccnd2
7.73117e-199	1.327	0.785	0.409	2.49601e-194	Cxcl9+ Mph	Bcl2a1d
5.03397e-195	1.72213	0.594	0.201	1.62522e-190	Cxcl9+ Mph	Vdr
1.67256e-189	1.53725	0.855	0.56	5.39986e-185	Cxcl9+ Mph	Malt1
4.09607e-180	1.57218	0.653	0.258	1.32241e-175	Cxcl9+ Mph	Htr7
1.03496e-178	1.0331	0.953	0.774	3.34137e-174	Cxcl9+ Mph	Hif1a
3.09394e-173	1.51156	0.591	0.218	9.98878e-169	Cxcl9+ Mph	Gpr171
3.4004e-168	1.45731	0.541	0.181	1.09782e-163	Cxcl9+ Mph	Spint1
6.41369e-146	1.19766	0.71	0.379	2.07066e-141	Cxcl9+ Mph	Bcl2a1a
1.39287e-144	1.20666	0.726	0.376	4.49687e-140	Cxcl9+ Mph	Dapk1
5.22621e-142	1.06076	0.814	0.478	1.68728e-137	Cxcl9+ Mph	Creb5
4.45297e-139	1.00354	0.79	0.435	1.43764e-134	Cxcl9+ Mph	Myo1e
4.40436e-130	2.5743	0.288	0.059	1.42195e-125	Cxcl9+ Mph	Klrb1b
2.96836e-128	1.06461	0.789	0.474	9.58336e-124	Cxcl9+ Mph	Cd80
9.5176e-127	1.10847	0.678	0.328	3.07276e-122	Cxcl9+ Mph	AA467197
5.20308e-122	1.06945	0.76	0.499	1.67982e-117	Cxcl9+ Mph	Rap2a
3.92264e-119	1.30319	0.693	0.385	1.26642e-114	Cxcl9+ Mph	St7
5.18139e-115	1.93649	0.321	0.086	1.67281e-110	Cxcl9+ Mph	Pdcd1lg2
8.00441e-109	1.0419	0.694	0.391	2.58422e-104	Cxcl9+ Mph	Bhlhe40
1.93309e-104	1.5245	0.468	0.2	6.24097e-100	Cxcl9+ Mph	Ass1
2.15538e-101	1.00125	0.663	0.374	6.95865e-97	Cxcl9+ Mph	Got1
1.95544e-99	1.1181	0.646	0.355	6.31314e-95	Cxcl9+ Mph	Plcl1
1.77554e-98	1.15769	0.456	0.188	5.73232e-94	Cxcl9+ Mph	Itgax
9.90982e-97	1.7622	0.536	0.278	3.19939e-92	Cxcl9+ Mph	Il1r2
1.69005e-83	1.03225	0.589	0.314	5.45634e-79	Cxcl9+ Mph	Nr4a2
1.16196e-80	1.31636	0.443	0.206	3.75137e-76	Cxcl9+ Mph	2025-03-03
1.24228e-79	2.56937	0.226	0.061	4.01069e-75	Cxcl9+ Mph	Dcstamp
3.7591e-79	1.17773	0.444	0.205	1.21363e-74	Cxcl9+ Mph	Rnf180
4.06607e-78	1.69614	0.323	0.123	1.31273e-73	Cxcl9+ Mph	Cxcl9
6.77782e-73	1.10429	0.513	0.281	2.18822e-68	Cxcl9+ Mph	Clec5a
5.35252e-72	1.26754	0.595	0.377	1.72806e-67	Cxcl9+ Mph	Ifitm1
2.90029e-71	1.51386	0.299	0.11	9.3636e-67	Cxcl9+ Mph	Hs3st3b1
5.00512e-70	1.01201	0.46	0.226	1.6159e-65	Cxcl9+ Mph	Rasgrp1
1.4548e-69	1.06004	0.529	0.303	4.69681e-65	Cxcl9+ Mph	Nufip1
1.97106e-69	1.03431	0.483	0.253	6.36357e-65	Cxcl9+ Mph	Ece1
1.58895e-68	1.43792	0.304	0.116	5.12991e-64	Cxcl9+ Mph	1700016P03Rik
2.73682e-67	1.06052	0.42	0.201	8.83581e-63	Cxcl9+ Mph	Pvt1
3.64946e-67	1.40965	0.323	0.13	1.17823e-62	Cxcl9+ Mph	Cish
4.25741e-67	2.44147	0.16	0.034	1.37451e-62	Cxcl9+ Mph	Ramp3
1.94614e-65	1.1069	0.503	0.287	6.2831e-61	Cxcl9+ Mph	Trerf1
5.80871e-64	1.03469	0.354	0.156	1.87534e-59	Cxcl9+ Mph	Socs2
8.21825e-63	1.16476	0.531	0.307	2.65326e-58	Cxcl9+ Mph	Slco3a1
8.36361e-62	1.04742	0.45	0.243	2.70019e-57	Cxcl9+ Mph	Alas1
1.70906e-60	1.04373	0.445	0.236	5.51769e-56	Cxcl9+ Mph	Runx2
5.65643e-60	1.30622	0.376	0.18	1.82618e-55	Cxcl9+ Mph	Cass4
4.19177e-58	1.03567	0.482	0.273	1.35331e-53	Cxcl9+ Mph	Nr4a3
3.42437e-57	1.82565	0.192	0.058	1.10556e-52	Cxcl9+ Mph	Pald1
1.50807e-56	1.35401	0.309	0.135	4.86882e-52	Cxcl9+ Mph	Gfod1
6.571e-56	2.20169	0.144	0.033	2.12145e-51	Cxcl9+ Mph	Slc4a11
1.76495e-52	1.05748	0.31	0.138	5.69814e-48	Cxcl9+ Mph	Slamf9
1.30237e-51	1.84066	0.174	0.052	4.20471e-47	Cxcl9+ Mph	Alpk2
2.20161e-51	1.00122	0.555	0.353	7.1079e-47	Cxcl9+ Mph	Igf1r
1.79409e-50	1.9669	0.164	0.048	5.79223e-46	Cxcl9+ Mph	Enah
3.3892e-50	1.204	0.23	0.086	1.0942e-45	Cxcl9+ Mph	Aldoc
1.41433e-49	1.83706	0.139	0.034	4.56615e-45	Cxcl9+ Mph	P2ry10
2.81909e-49	1.77464	0.187	0.062	9.10144e-45	Cxcl9+ Mph	Fgf13
3.27982e-49	1.12084	0.375	0.196	1.05889e-44	Cxcl9+ Mph	Mgl2
9.57185e-49	1.31774	0.291	0.132	3.09027e-44	Cxcl9+ Mph	Gbp4
2.0498e-48	1.59076	0.201	0.072	6.61777e-44	Cxcl9+ Mph	H2-DMb2
7.20013e-48	1.05374	0.4	0.217	2.32456e-43	Cxcl9+ Mph	St3gal3
2.22399e-47	1.24292	0.236	0.093	7.18015e-43	Cxcl9+ Mph	Gm15880
2.34311e-46	2.24171	0.138	0.037	7.56473e-42	Cxcl9+ Mph	Grasp
2.0367e-44	1.20167	0.289	0.135	6.57548e-40	Cxcl9+ Mph	Rrp1b
5.83119e-41	1.04657	0.399	0.234	1.8826e-36	Cxcl9+ Mph	Lin54
2.02492e-40	1.6573	0.285	0.146	6.53744e-36	Cxcl9+ Mph	Ly6i
2.17115e-40	1.07118	0.209	0.083	7.00956e-36	Cxcl9+ Mph	Ccdc162
2.94579e-40	1.31334	0.201	0.079	9.5105e-36	Cxcl9+ Mph	Gm6209
3.04113e-40	1.3859	0.164	0.057	9.81827e-36	Cxcl9+ Mph	Serpina3g
9.50077e-40	1.19426	0.234	0.101	3.06732e-35	Cxcl9+ Mph	Gm37982
1.18421e-39	1.63508	0.157	0.053	3.82322e-35	Cxcl9+ Mph	Ksr2
1.08618e-38	1.58215	0.198	0.082	3.50673e-34	Cxcl9+ Mph	Flt1
1.20651e-38	1.18931	0.291	0.147	3.89521e-34	Cxcl9+ Mph	Tnip3
3.89468e-38	1.28559	0.255	0.121	1.2574e-33	Cxcl9+ Mph	Fpr2
6.11443e-38	1.84862	0.283	0.145	1.97404e-33	Cxcl9+ Mph	Ccl5
4.79459e-37	1.28967	0.211	0.091	1.54793e-32	Cxcl9+ Mph	Nol4l
3.29289e-36	1.11276	0.337	0.188	1.06311e-31	Cxcl9+ Mph	Dgat1
1.37232e-35	1.45217	0.164	0.061	4.43053e-31	Cxcl9+ Mph	Klrk1
6.06689e-35	1.39634	0.16	0.059	1.9587e-30	Cxcl9+ Mph	Gm16894
1.2707e-34	1.03801	0.25	0.121	4.10244e-30	Cxcl9+ Mph	Rab44
3.12562e-34	1.36785	0.139	0.048	1.00911e-29	Cxcl9+ Mph	B3gnt7
8.46934e-33	1.26553	0.157	0.06	2.73433e-28	Cxcl9+ Mph	Piwil2
8.67199e-33	1.02166	0.219	0.102	2.79975e-28	Cxcl9+ Mph	Timp1
3.13817e-32	2.00709	0.109	0.032	1.01316e-27	Cxcl9+ Mph	Gm34907
7.03095e-32	1.59036	0.133	0.046	2.26994e-27	Cxcl9+ Mph	Cdh1
6.27738e-31	1.63469	0.28	0.154	2.02665e-26	Cxcl9+ Mph	Ccl24
5.41105e-30	1.20934	0.476	0.352	1.74696e-25	Cxcl9+ Mph	Gbp2
1.26152e-27	1.64035	0.117	0.042	4.07282e-23	Cxcl9+ Mph	Gpr84
4.12459e-27	1.31299	0.121	0.044	1.33162e-22	Cxcl9+ Mph	Hic1
3.99504e-26	1.06309	0.136	0.054	1.2898e-21	Cxcl9+ Mph	Qpct
2.13076e-24	1.31398	0.103	0.037	6.87916e-20	Cxcl9+ Mph	Slc30a4
5.25269e-24	1.06901	0.201	0.104	1.69583e-19	Cxcl9+ Mph	Smpdl3b
6.91279e-24	1.15518	0.202	0.105	2.2318e-19	Cxcl9+ Mph	Edil3
1.33715e-21	1.04104	0.143	0.066	4.31699e-17	Cxcl9+ Mph	9930022D16Rik
1.45957e-17	1.0361	0.166	0.09	4.71221e-13	Cxcl9+ Mph	Batf2
2.21308e-16	1.12803	0.11	0.051	7.14494e-12	Cxcl9+ Mph	Gm36043
4.2602e-16	1.06004	0.106	0.049	1.37541e-11	Cxcl9+ Mph	Fam169b
3.81322e-14	1.06347	0.104	0.05	1.2311e-09	Cxcl9+ Mph	Tmem120b
1.55357e-13	1.15059	0.127	0.068	5.01572e-09	Cxcl9+ Mph	Tmtc2
0	5.09818	0.7	0.045	0	Mki67+ Mph	Top2a
0	6.11422	0.667	0.021	0	Mki67+ Mph	Pclaf
0	4.71072	0.578	0.026	0	Mki67+ Mph	Cdk1
0	4.49142	0.574	0.025	0	Mki67+ Mph	Birc5
0	5.18502	0.519	0.019	0	Mki67+ Mph	Spc24
0	5.45463	0.489	0.013	0	Mki67+ Mph	Uhrf1
0	6.7777	0.481	0.007	0	Mki67+ Mph	Hist1h3c
0	5.70612	0.489	0.018	0	Mki67+ Mph	Hist1h2ab
0	5.16039	0.468	0.012	0	Mki67+ Mph	Nusap1
0	5.60991	0.468	0.014	0	Mki67+ Mph	Kif15
0	5.11958	0.451	0.013	0	Mki67+ Mph	Knl1
0	5.13667	0.422	0.008	0	Mki67+ Mph	Ccna2
0	5.64781	0.422	0.008	0	Mki67+ Mph	Clspn
0	5.26731	0.422	0.01	0	Mki67+ Mph	Kif11
0	7.14897	0.405	0.005	0	Mki67+ Mph	Rrm2
0	5.72136	0.405	0.01	0	Mki67+ Mph	Cit
0	5.69097	0.371	0.007	0	Mki67+ Mph	Brca1
0	5.36012	0.367	0.005	0	Mki67+ Mph	Shcbp1
0	6.74474	0.359	0.003	0	Mki67+ Mph	Rad51ap1
0	5.86634	0.354	0.005	0	Mki67+ Mph	Melk
0	6.29849	0.35	0.004	0	Mki67+ Mph	Neil3
0	6.38589	0.308	0.002	0	Mki67+ Mph	Hist1h3b
0	6.18183	0.3	0.001	0	Mki67+ Mph	Esco2
2.1028e-304	5.40907	0.401	0.01	6.78888e-300	Mki67+ Mph	Bub1
1.8109e-302	5.30308	0.371	0.008	5.84648e-298	Mki67+ Mph	Kif4
4.29628e-301	7.13934	0.262	0.001	1.38705e-296	Mki67+ Mph	Hist1h2af
6.21474e-301	5.9598	0.346	0.006	2.00643e-296	Mki67+ Mph	Rad51
1.33944e-300	4.65424	0.819	0.082	4.32438e-296	Mki67+ Mph	Stmn1
1.7209e-290	4.6274	0.489	0.021	5.55593e-286	Mki67+ Mph	Tpx2
3.57518e-290	8.28139	0.249	0.001	1.15425e-285	Mki67+ Mph	Slc9b2
7.43552e-271	5.58174	0.329	0.007	2.40056e-266	Mki67+ Mph	Mcm10
7.70401e-270	5.33899	0.338	0.007	2.48724e-265	Mki67+ Mph	Cenph
1.09629e-260	4.92449	0.321	0.007	3.53939e-256	Mki67+ Mph	Ncapg
3.26475e-260	5.043	0.329	0.007	1.05403e-255	Mki67+ Mph	Hmmr
1.58304e-258	4.84552	0.262	0.003	5.11086e-254	Mki67+ Mph	Pbk
2.68413e-258	6.26245	0.27	0.003	8.6657e-254	Mki67+ Mph	Nuf2
3.57254e-257	5.015	0.397	0.014	1.15339e-252	Mki67+ Mph	Ndc80
7.12372e-256	6.06086	0.253	0.002	2.29989e-251	Mki67+ Mph	Ska1
3.89625e-244	4.89205	0.451	0.022	1.2579e-239	Mki67+ Mph	Cenpp
4.4357e-244	5.10224	0.384	0.014	1.43207e-239	Mki67+ Mph	Anln
7.07949e-244	4.2643	0.418	0.018	2.28561e-239	Mki67+ Mph	Asf1b
2.55578e-243	4.6031	0.354	0.011	8.25134e-239	Mki67+ Mph	Dtl
1.36749e-240	4.6804	0.388	0.015	4.41493e-236	Mki67+ Mph	Cenpf
4.34415e-240	5.47177	0.249	0.003	1.40251e-235	Mki67+ Mph	Kif14
8.74522e-240	5.07427	0.295	0.006	2.82339e-235	Mki67+ Mph	Kntc1
5.66721e-235	4.58666	0.359	0.012	1.82966e-230	Mki67+ Mph	Cenpm
1.9451e-233	4.58618	0.43	0.021	6.27975e-229	Mki67+ Mph	Prc1
7.88463e-231	4.89251	0.316	0.008	2.54555e-226	Mki67+ Mph	Cep55
2.25831e-229	4.16744	0.329	0.01	7.29097e-225	Mki67+ Mph	Zwilch
5.90983e-228	5.47352	0.616	0.057	1.90799e-223	Mki67+ Mph	Hist1h1b
5.99438e-225	6.25217	0.283	0.006	1.93529e-220	Mki67+ Mph	Hist1h2an
7.63143e-225	4.83469	0.443	0.024	2.46381e-220	Mki67+ Mph	Tk1
1.20903e-224	5.79517	0.278	0.006	3.90336e-220	Mki67+ Mph	Hist1h2bb
2.24917e-223	4.64066	0.388	0.017	7.26143e-219	Mki67+ Mph	Ncapd2
7.37865e-223	4.30937	0.409	0.02	2.3822e-218	Mki67+ Mph	Cdca3
7.97073e-220	4.04711	0.675	0.072	2.57335e-215	Mki67+ Mph	Cks1b
1.27751e-217	4.14409	0.532	0.04	4.12444e-213	Mki67+ Mph	Cdca8
2.29713e-214	4.29808	0.249	0.004	7.41629e-210	Mki67+ Mph	Ttk
1.06611e-213	5.9182	0.232	0.003	3.44193e-209	Mki67+ Mph	Cyp2s1
4.14831e-213	4.21464	0.409	0.021	1.33928e-208	Mki67+ Mph	Cenpe
1.52863e-212	5.44437	0.211	0.002	4.93517e-208	Mki67+ Mph	Depdc1a
7.63601e-211	5.2234	0.333	0.012	2.46529e-206	Mki67+ Mph	Plcb4
2.01451e-210	5.43546	0.278	0.007	6.50386e-206	Mki67+ Mph	Cdca2
1.99057e-207	4.52075	0.565	0.052	6.42655e-203	Mki67+ Mph	Diaph3
5.25517e-207	4.54726	0.27	0.006	1.69663e-202	Mki67+ Mph	Sgo1
8.90283e-206	5.3721	0.253	0.005	2.87428e-201	Mki67+ Mph	Sgo2a
4.62675e-205	4.73528	0.27	0.007	1.49374e-200	Mki67+ Mph	Polq
3.98528e-204	5.77395	0.194	0.001	1.28665e-199	Mki67+ Mph	E2f7
4.2201e-203	3.82893	0.658	0.073	1.36246e-198	Mki67+ Mph	Dut
2.86557e-200	4.98793	0.346	0.015	9.25149e-196	Mki67+ Mph	Ect2
3.3999e-200	4.03465	0.54	0.046	1.09766e-195	Mki67+ Mph	Mcm5
1.58181e-199	6.02473	0.266	0.007	5.10688e-195	Mki67+ Mph	Hist1h2bn
1.7818e-197	3.81062	0.671	0.082	5.75255e-193	Mki67+ Mph	Smc2
2.46115e-197	4.25505	0.354	0.016	7.94584e-193	Mki67+ Mph	Chaf1a
3.03509e-197	4.36892	0.283	0.008	9.79879e-193	Mki67+ Mph	Pkmyt1
1.75148e-196	4.49412	0.338	0.014	5.65464e-192	Mki67+ Mph	Cenpk
2.23976e-194	5.30858	0.295	0.01	7.23106e-190	Mki67+ Mph	Fbxo5
1.60466e-192	5.08081	0.338	0.015	5.18063e-188	Mki67+ Mph	Hist1h3f
3.77501e-192	6.64241	0.203	0.002	1.21876e-187	Mki67+ Mph	Rufy4
4.34282e-192	8.2115	0.177	0.001	1.40208e-187	Mki67+ Mph	Lrr1
6.44652e-192	5.81027	0.203	0.002	2.08126e-187	Mki67+ Mph	Exo1
1.90468e-191	4.69064	0.291	0.01	6.14927e-187	Mki67+ Mph	Kif22
6.01714e-189	4.84722	0.211	0.003	1.94263e-184	Mki67+ Mph	Hist1h2bm
8.72201e-188	3.75622	0.38	0.021	2.8159e-183	Mki67+ Mph	Dlgap5
9.91518e-188	4.41481	0.266	0.008	3.20112e-183	Mki67+ Mph	Spag5
1.88541e-186	4.27876	0.392	0.023	6.08704e-182	Mki67+ Mph	Cenpw
1.91991e-186	6.68591	0.232	0.005	6.19844e-182	Mki67+ Mph	Akap6
4.8884e-185	4.22006	0.295	0.011	1.57822e-180	Mki67+ Mph	Hmgb3
1.17753e-183	4.53797	0.671	0.094	3.80165e-179	Mki67+ Mph	Mki67
2.76953e-183	4.27082	0.295	0.011	8.94142e-179	Mki67+ Mph	Ncaph
3.99919e-183	5.03657	0.228	0.005	1.29114e-178	Mki67+ Mph	Foxm1
1.03845e-182	4.97242	0.228	0.005	3.35264e-178	Mki67+ Mph	Fancd2
7.60088e-182	5.14753	0.203	0.003	2.45395e-177	Mki67+ Mph	Ticrr
8.90867e-181	4.26364	0.316	0.014	2.87616e-176	Mki67+ Mph	Spc25
2.4081e-180	4.71529	0.266	0.008	7.77455e-176	Mki67+ Mph	Pole
4.09656e-180	4.0553	0.249	0.007	1.32257e-175	Mki67+ Mph	Aspm
1.64839e-179	8.00908	0.186	0.002	5.32183e-175	Mki67+ Mph	Zfp462
3.97234e-178	5.13213	0.224	0.005	1.28247e-173	Mki67+ Mph	Kifc1
4.49983e-178	4.09029	0.388	0.024	1.45277e-173	Mki67+ Mph	Aurkb
6.83475e-178	4.05709	0.371	0.022	2.2066e-173	Mki67+ Mph	Kif20b
1.43926e-177	3.96407	0.333	0.016	4.64666e-173	Mki67+ Mph	Bard1
1.21768e-174	4.01747	0.367	0.021	3.93128e-170	Mki67+ Mph	Dhfr
4.09954e-174	4.02548	0.418	0.03	1.32354e-169	Mki67+ Mph	Tacc3
7.31003e-170	4.02722	0.245	0.007	2.36004e-165	Mki67+ Mph	Ccnb1
1.10562e-169	4.08453	0.329	0.017	3.56948e-165	Mki67+ Mph	Prim1
1.58697e-168	5.30815	0.262	0.009	5.12354e-164	Mki67+ Mph	Hist2h2bb
5.69308e-167	4.05313	0.464	0.041	1.83801e-162	Mki67+ Mph	Brip1
1.86837e-166	5.78354	0.253	0.009	6.03204e-162	Mki67+ Mph	Bdh2
5.40985e-166	3.81357	0.338	0.019	1.74657e-161	Mki67+ Mph	Lockd
1.30771e-164	4.24651	0.304	0.014	4.22196e-160	Mki67+ Mph	Dnph1
4.3044e-164	3.50027	0.646	0.09	1.38967e-159	Mki67+ Mph	Gmnn
1.23515e-162	4.90781	0.228	0.006	3.98769e-158	Mki67+ Mph	Rad54b
1.72318e-162	5.51952	0.257	0.009	5.56327e-158	Mki67+ Mph	Hist1h1a
1.63867e-161	3.41881	0.624	0.085	5.29044e-157	Mki67+ Mph	Rrm1
4.40049e-161	3.36811	0.578	0.07	1.4207e-156	Mki67+ Mph	Mcm6
4.47376e-161	3.66333	0.532	0.058	1.44435e-156	Mki67+ Mph	Mcm7
7.26751e-161	3.9206	0.295	0.014	2.34632e-156	Mki67+ Mph	Trip13
7.60178e-161	4.09748	0.245	0.008	2.45424e-156	Mki67+ Mph	Hist1h2ak
2.62315e-160	4.69629	0.173	0.002	8.46885e-156	Mki67+ Mph	BC030867
3.05072e-160	4.20527	0.308	0.016	9.84925e-156	Mki67+ Mph	Efcab11
2.00011e-159	3.79621	0.451	0.04	6.45737e-155	Mki67+ Mph	Hells
1.08518e-158	6.57932	0.139	0.001	3.50351e-154	Mki67+ Mph	Mt3
1.49958e-157	3.38503	0.236	0.008	4.8414e-153	Mki67+ Mph	Cenpi
1.59994e-156	6.42947	0.198	0.004	5.16539e-152	Mki67+ Mph	Ccser1
2.81012e-156	4.47989	0.257	0.01	9.07249e-152	Mki67+ Mph	Ercc6l
4.36334e-153	4.12989	0.253	0.01	1.4087e-148	Mki67+ Mph	Hist1h2ai
9.48279e-151	4.50662	0.228	0.007	3.06152e-146	Mki67+ Mph	Cdca5
7.53032e-149	5.70725	0.16	0.002	2.43116e-144	Mki67+ Mph	Depdc1b
6.13243e-148	3.68931	0.359	0.025	1.97985e-143	Mki67+ Mph	Mad2l1
6.87851e-148	3.45982	0.506	0.056	2.22073e-143	Mki67+ Mph	Tipin
8.13873e-148	9.89329	0.122	0	2.62759e-143	Mki67+ Mph	Nyap2
3.03086e-146	5.00118	0.241	0.009	9.78512e-142	Mki67+ Mph	Btbd11
4.4104e-145	4.51894	0.27	0.013	1.4239e-140	Mki67+ Mph	Rad54l
5.49683e-145	4.13453	0.219	0.007	1.77465e-140	Mki67+ Mph	Plk1
3.20978e-144	3.71347	0.422	0.039	1.03628e-139	Mki67+ Mph	Hirip3
1.78827e-141	3.98752	0.224	0.008	5.77343e-137	Mki67+ Mph	Mybl2
2.16787e-141	4.3109	0.253	0.011	6.99897e-137	Mki67+ Mph	Mastl
4.21071e-141	4.91128	0.207	0.006	1.35943e-136	Mki67+ Mph	Cenpn
5.20785e-141	4.45763	0.232	0.009	1.68135e-136	Mki67+ Mph	Ccne2
1.82478e-140	3.67057	0.481	0.054	5.8913e-136	Mki67+ Mph	Tyms
5.56528e-139	3.76821	0.338	0.024	1.79675e-134	Mki67+ Mph	Knstrn
1.61094e-138	4.38218	0.262	0.013	5.20092e-134	Mki67+ Mph	Hist1h3i
3.13824e-138	3.15615	0.447	0.045	1.01318e-133	Mki67+ Mph	Bub1b
1.0537e-137	4.63681	0.156	0.002	3.40185e-133	Mki67+ Mph	Nek2
2.00696e-137	3.9347	0.249	0.011	6.47945e-133	Mki67+ Mph	Kif2c
3.79975e-136	4.15633	0.257	0.013	1.22675e-131	Mki67+ Mph	Ska2
1.08767e-135	4.76076	0.169	0.004	3.51155e-131	Mki67+ Mph	Mns1
2.99888e-135	3.94892	0.287	0.017	9.68188e-131	Mki67+ Mph	Stil
1.46305e-134	4.22916	0.283	0.016	4.72345e-130	Mki67+ Mph	Aurka
1.76905e-134	4.4593	0.27	0.015	5.71136e-130	Mki67+ Mph	Ccne1
3.32779e-134	4.07155	0.236	0.01	1.07438e-129	Mki67+ Mph	Cdc45
1.06721e-133	3.18265	0.224	0.009	3.44547e-129	Mki67+ Mph	Ckap2
1.17211e-130	2.92422	0.312	0.021	3.78416e-126	Mki67+ Mph	Ccnf
1.29497e-130	4.20924	0.232	0.01	4.18081e-126	Mki67+ Mph	Epn2
3.09376e-130	3.60835	0.27	0.015	9.98819e-126	Mki67+ Mph	Cip2a
5.91639e-130	3.83719	0.422	0.045	1.91011e-125	Mki67+ Mph	Ube2c
1.85359e-129	4.98217	0.186	0.005	5.98432e-125	Mki67+ Mph	C77080
2.51134e-129	4.82449	0.27	0.016	8.10785e-125	Mki67+ Mph	Adcy3
7.58623e-129	4.07355	0.207	0.008	2.44921e-124	Mki67+ Mph	Chek1
1.04647e-128	3.43785	0.359	0.031	3.37851e-124	Mki67+ Mph	Ccnb2
2.4705e-127	4.14512	0.502	0.069	7.97601e-123	Mki67+ Mph	Hist1h3e
9.43036e-127	4.49748	0.236	0.011	3.04459e-122	Mki67+ Mph	Abcb4
1.69642e-126	4.75232	0.16	0.004	5.47688e-122	Mki67+ Mph	Troap
9.1833e-125	6.30467	0.131	0.002	2.96483e-120	Mki67+ Mph	Xcr1
4.5094e-124	6.91372	0.118	0.001	1.45586e-119	Mki67+ Mph	Uchl1
2.21349e-123	3.34951	0.435	0.05	7.14624e-119	Mki67+ Mph	Racgap1
5.85505e-123	3.58136	0.38	0.037	1.8903e-118	Mki67+ Mph	Atad5
9.25229e-123	3.81622	0.266	0.016	2.9871e-118	Mki67+ Mph	Slc43a3
2.83556e-122	3.9798	0.278	0.018	9.15459e-118	Mki67+ Mph	Brca2
7.35981e-122	3.6237	0.236	0.012	2.37612e-117	Mki67+ Mph	Fignl1
7.8835e-122	4.6823	0.156	0.004	2.54519e-117	Mki67+ Mph	Tmem204
1.81379e-121	4.54731	0.211	0.009	5.85583e-117	Mki67+ Mph	Cd109
3.85428e-121	6.38579	0.131	0.002	1.24436e-116	Mki67+ Mph	Mxd3
4.62347e-121	4.78693	0.502	0.074	1.49269e-116	Mki67+ Mph	Hist1h2ae
1.59702e-120	4.29605	0.456	0.059	5.15598e-116	Mki67+ Mph	Nav2
3.58107e-120	6.82659	0.135	0.002	1.15615e-115	Mki67+ Mph	Sept3
9.61632e-120	3.47054	0.367	0.035	3.10463e-115	Mki67+ Mph	Kif23
2.33008e-118	3.3554	0.354	0.033	7.52265e-114	Mki67+ Mph	Mis18bp1
1.59235e-117	3.3079	0.498	0.072	5.14089e-113	Mki67+ Mph	Srgap3
9.82967e-117	3.44554	0.456	0.058	3.17351e-112	Mki67+ Mph	Fen1
2.35059e-116	3.28128	0.376	0.038	7.58889e-112	Mki67+ Mph	Mcm2
3.61981e-116	3.14799	0.409	0.045	1.16865e-111	Mki67+ Mph	Rad18
4.63825e-116	3.75144	0.127	0.002	1.49746e-111	Mki67+ Mph	Cdc25c
8.81023e-116	4.19525	0.43	0.054	2.84438e-111	Mki67+ Mph	Hist2h2ac
3.14557e-115	4.01975	0.177	0.006	1.01555e-110	Mki67+ Mph	Camk2a
1.9275e-114	5.35659	0.122	0.002	6.22294e-110	Mki67+ Mph	Kif18b
1.9516e-114	4.64846	0.253	0.016	6.30074e-110	Mki67+ Mph	Hist1h2bj
1.96126e-114	3.95188	0.257	0.016	6.33194e-110	Mki67+ Mph	Gen1
9.83292e-114	3.38151	0.338	0.031	3.17456e-109	Mki67+ Mph	Wdr76
3.92296e-113	3.92314	0.262	0.017	1.26653e-108	Mki67+ Mph	Cdkn3
3.96332e-113	3.36699	0.236	0.013	1.27956e-108	Mki67+ Mph	Cenps
4.64848e-113	3.96712	0.173	0.006	1.50076e-108	Mki67+ Mph	Prr11
6.18373e-113	4.26607	0.194	0.008	1.99642e-108	Mki67+ Mph	Plxna2
1.19194e-112	2.52271	0.797	0.212	3.84816e-108	Mki67+ Mph	Hmgn1
1.72244e-111	3.2447	0.3	0.024	5.56089e-107	Mki67+ Mph	Zgrf1
3.13865e-111	2.99115	0.392	0.044	1.01331e-106	Mki67+ Mph	Mms22l
4.12828e-110	4.07481	0.219	0.012	1.33282e-105	Mki67+ Mph	Cdca7
4.77908e-110	3.0839	0.359	0.036	1.54293e-105	Mki67+ Mph	Haus4
5.2623e-110	6.40428	0.11	0.001	1.69893e-105	Mki67+ Mph	Aunip
2.97498e-108	3.79095	0.148	0.004	9.60471e-104	Mki67+ Mph	Fanci
5.24392e-108	5.6614	0.207	0.011	1.693e-103	Mki67+ Mph	Itgae
2.11551e-107	2.81815	0.624	0.122	6.82992e-103	Mki67+ Mph	Ccdc34
6.69197e-107	3.24849	0.342	0.034	2.1605e-102	Mki67+ Mph	E2f8
1.50925e-106	4.23148	0.186	0.008	4.87262e-102	Mki67+ Mph	Adgra3
1.57273e-106	3.69952	0.241	0.015	5.07755e-102	Mki67+ Mph	Ube2t
7.18237e-105	3.29476	0.186	0.008	2.31883e-100	Mki67+ Mph	Kif20a
1.10675e-104	2.93408	0.354	0.037	3.57313e-100	Mki67+ Mph	Wdhd1
1.2996e-102	4.21112	0.186	0.008	4.19575e-98	Mki67+ Mph	Cdc20
5.90213e-102	2.90568	0.502	0.083	1.9055e-97	Mki67+ Mph	Incenp
4.01329e-101	4.48533	0.19	0.009	1.29569e-96	Mki67+ Mph	Hist1h2br
5.01864e-101	2.72258	0.477	0.072	1.62027e-96	Mki67+ Mph	Orc6
5.51232e-101	3.24703	0.637	0.15	1.77965e-96	Mki67+ Mph	Atad2
9.57305e-101	2.60936	0.641	0.144	3.09066e-96	Mki67+ Mph	Cbx5
3.74044e-100	3.06812	0.549	0.102	1.2076e-95	Mki67+ Mph	Mcm3
7.87473e-100	4.94202	0.11	0.002	2.54236e-95	Mki67+ Mph	Hist1h2bk
3.7879e-99	3.16983	0.595	0.127	1.22292e-94	Mki67+ Mph	Actn1
8.37999e-99	4.0461	0.498	0.086	2.70548e-94	Mki67+ Mph	Arsb
2.78019e-98	4.02474	0.143	0.004	8.97584e-94	Mki67+ Mph	Parpbp
2.96484e-97	5.27178	0.131	0.003	9.57199e-93	Mki67+ Mph	Hist1h2bh
3.26662e-96	2.94255	0.426	0.06	1.05463e-91	Mki67+ Mph	Rfc4
3.63101e-96	5.19072	0.139	0.004	1.17227e-91	Mki67+ Mph	Ncald
3.24511e-95	3.53102	0.27	0.023	1.04768e-90	Mki67+ Mph	Cdkn2c
8.32479e-95	4.50905	0.532	0.111	2.68766e-90	Mki67+ Mph	Hist1h2ap
2.88493e-94	2.41023	0.675	0.16	9.314e-90	Mki67+ Mph	Dtymk
5.05707e-94	2.62628	0.392	0.051	1.63268e-89	Mki67+ Mph	Plk4
6.29701e-94	3.36546	0.473	0.08	2.03299e-89	Mki67+ Mph	H2afx
2.18993e-93	5.92468	0.101	0.001	7.07018e-89	Mki67+ Mph	Gcsam
2.77442e-93	3.01133	0.198	0.011	8.95721e-89	Mki67+ Mph	Cenpu
4.2404e-93	2.44992	0.54	0.097	1.36901e-88	Mki67+ Mph	Pmf1
6.49072e-93	3.88932	0.245	0.019	2.09553e-88	Mki67+ Mph	Gnb4
2.49217e-92	3.32208	0.266	0.023	8.04597e-88	Mki67+ Mph	Rmi2
2.11384e-91	4.93589	0.143	0.005	6.82452e-87	Mki67+ Mph	Dscc1
6.03207e-91	5.11536	0.127	0.004	1.94745e-86	Mki67+ Mph	Ppp1r1a
1.66832e-90	3.45011	0.346	0.042	5.38617e-86	Mki67+ Mph	Hist1h4h
2.00669e-90	2.43291	0.502	0.089	6.4786e-86	Mki67+ Mph	Dnajc9
1.11571e-89	4.16636	0.186	0.01	3.60207e-85	Mki67+ Mph	Psmc3ip
1.16748e-89	2.44255	0.553	0.106	3.76921e-85	Mki67+ Mph	Cmc2
1.32547e-89	2.6568	0.641	0.157	4.27928e-85	Mki67+ Mph	Ezh2
5.29761e-89	5.01453	0.127	0.004	1.71033e-84	Mki67+ Mph	Sdk1
8.50382e-89	4.85985	0.3	0.034	2.74546e-84	Mki67+ Mph	Atp6v0d2
1.35109e-88	4.19605	0.27	0.026	4.36201e-84	Mki67+ Mph	Myo1b
9.84451e-88	2.52097	0.608	0.139	3.1783e-83	Mki67+ Mph	Cep128
1.89718e-87	2.95437	0.266	0.024	6.12505e-83	Mki67+ Mph	Kif24
2.10188e-87	3.87717	0.194	0.012	6.78591e-83	Mki67+ Mph	Plpp1
1.34221e-86	5.39822	0.105	0.002	4.33333e-82	Mki67+ Mph	Scin
1.78181e-86	5.13207	0.122	0.004	5.75258e-82	Mki67+ Mph	Chtf18
3.73189e-86	3.11917	0.219	0.016	1.20484e-81	Mki67+ Mph	Cdc6
1.35504e-85	5.35766	0.224	0.018	4.37476e-81	Mki67+ Mph	Cacnb2
3.96294e-85	2.38463	0.439	0.069	1.27944e-80	Mki67+ Mph	Rfc3
1.00679e-84	2.8372	0.35	0.045	3.25043e-80	Mki67+ Mph	Ulbp1
3.95971e-84	2.89341	0.582	0.136	1.27839e-79	Mki67+ Mph	Pola1
4.69916e-84	4.1155	0.215	0.016	1.51712e-79	Mki67+ Mph	Coq8a
5.16031e-84	4.69504	0.11	0.003	1.66601e-79	Mki67+ Mph	Ppp1r14a
7.75298e-84	1.4572	0.992	0.962	2.50305e-79	Mki67+ Mph	Ptma
2.1158e-83	3.60744	0.181	0.011	6.83088e-79	Mki67+ Mph	Tcf19
2.88193e-83	2.83067	0.519	0.107	9.30432e-79	Mki67+ Mph	Fnbp1l
5.62653e-83	2.58725	0.595	0.139	1.81652e-78	Mki67+ Mph	Dctpp1
6.59715e-83	2.60966	0.295	0.032	2.12989e-78	Mki67+ Mph	Zranb3
7.78451e-83	3.80906	0.152	0.007	2.51323e-78	Mki67+ Mph	Mcm8
1.00632e-82	2.91592	0.291	0.031	3.24889e-78	Mki67+ Mph	Bora
1.01642e-82	1.97161	0.979	0.819	3.28152e-78	Mki67+ Mph	H2afz
1.9426e-82	1.8923	0.966	0.789	6.27167e-78	Mki67+ Mph	Hmgb1
6.0448e-82	4.28064	0.321	0.042	1.95156e-77	Mki67+ Mph	Myo10
1.9181e-81	3.44152	0.409	0.069	6.1926e-77	Mki67+ Mph	Plxna4
2.51545e-81	2.69797	0.312	0.037	8.12114e-77	Mki67+ Mph	Timeless
2.65995e-81	4.29394	0.181	0.011	8.58765e-77	Mki67+ Mph	Fkbp11
1.16851e-80	2.87146	0.287	0.031	3.77253e-76	Mki67+ Mph	Pold1
1.24372e-80	2.81267	0.405	0.065	4.01535e-76	Mki67+ Mph	Osbpl3
1.73667e-80	2.71752	0.249	0.023	5.60685e-76	Mki67+ Mph	Wee1
1.78055e-80	2.32219	0.489	0.092	5.7485e-76	Mki67+ Mph	Ncapd3
6.05005e-80	3.35515	0.397	0.065	1.95326e-75	Mki67+ Mph	Hist1h1d
1.07411e-79	2.57975	0.312	0.038	3.46776e-75	Mki67+ Mph	Cep57l1
2.30035e-79	2.87086	0.27	0.028	7.42667e-75	Mki67+ Mph	Gins1
2.70077e-79	7.68714	0.287	0.035	8.71942e-75	Mki67+ Mph	Ctsk
2.80179e-79	3.73207	0.249	0.024	9.04559e-75	Mki67+ Mph	Hist1h2bg
6.60164e-79	3.68781	0.122	0.004	2.13134e-74	Mki67+ Mph	Kifc5b
2.01619e-78	4.66194	0.118	0.004	6.50926e-74	Mki67+ Mph	Mnd1
3.87636e-78	3.48442	0.245	0.024	1.25148e-73	Mki67+ Mph	Ablim1
5.80187e-78	2.14041	0.73	0.214	1.87313e-73	Mki67+ Mph	Rbbp7
2.82888e-77	4.13988	0.105	0.003	9.13304e-73	Mki67+ Mph	Gtse1
6.7186e-77	2.62678	0.329	0.043	2.1691e-72	Mki67+ Mph	Akip1
7.06966e-77	3.07771	0.245	0.024	2.28244e-72	Mki67+ Mph	Cttn
3.57527e-76	2.68767	0.35	0.052	1.15427e-71	Mki67+ Mph	Cadm1
7.11412e-76	2.29514	0.392	0.062	2.29679e-71	Mki67+ Mph	Rfc5
1.82992e-75	2.68603	0.54	0.127	5.90788e-71	Mki67+ Mph	Lig1
3.97908e-75	5.08197	0.131	0.006	1.28465e-70	Mki67+ Mph	Vegfc
5.60466e-75	3.82812	0.118	0.004	1.80946e-70	Mki67+ Mph	Cdon
6.3013e-75	2.41692	0.321	0.042	2.03437e-70	Mki67+ Mph	Gins2
1.39675e-74	3.33826	0.139	0.007	4.5094e-70	Mki67+ Mph	St5
2.62483e-74	3.45127	0.186	0.013	8.47428e-70	Mki67+ Mph	Dsn1
2.74529e-74	3.40425	0.122	0.005	8.86317e-70	Mki67+ Mph	Pimreg
3.4893e-74	2.619	0.308	0.04	1.12652e-69	Mki67+ Mph	Rpa2
1.47398e-72	2.36705	0.764	0.288	4.75874e-68	Mki67+ Mph	Smc4
2.67592e-72	2.03074	0.857	0.406	8.63922e-68	Mki67+ Mph	Nucks1
1.17041e-71	2.34213	0.241	0.025	3.77867e-67	Mki67+ Mph	Spdl1
1.31747e-71	1.95388	0.911	0.532	4.25345e-67	Mki67+ Mph	Ranbp1
1.48688e-71	2.68058	0.203	0.017	4.80038e-67	Mki67+ Mph	Kif18a
1.92062e-71	4.0621	0.122	0.005	6.20072e-67	Mki67+ Mph	Phf19
1.3449e-70	2.58567	0.397	0.068	4.34201e-66	Mki67+ Mph	Dbf4
3.06438e-70	2.17707	0.637	0.178	9.89335e-66	Mki67+ Mph	Selenoh
1.17088e-69	4.71082	0.105	0.004	3.78018e-65	Mki67+ Mph	Fam83d
6.13259e-69	2.60022	0.371	0.063	1.97991e-64	Mki67+ Mph	Plekha5
1.34258e-68	3.53742	0.624	0.202	4.33452e-64	Mki67+ Mph	Hist1h4d
8.97919e-68	2.31776	0.388	0.069	2.89893e-63	Mki67+ Mph	Rasal2
1.20924e-67	2.38202	0.321	0.047	3.90402e-63	Mki67+ Mph	Cenpq
1.51884e-67	4.22486	0.207	0.02	4.90356e-63	Mki67+ Mph	Plet1
5.70817e-67	2.34211	0.544	0.137	1.84288e-62	Mki67+ Mph	Topbp1
1.64122e-66	2.56859	0.338	0.053	5.29868e-62	Mki67+ Mph	Nup210
1.76982e-66	3.30206	0.148	0.009	5.71388e-62	Mki67+ Mph	Plekhg5
2.07357e-66	2.59735	0.494	0.118	6.69452e-62	Mki67+ Mph	Rad51b
2.84431e-66	1.7715	0.924	0.621	9.18284e-62	Mki67+ Mph	Ran
1.22304e-65	2.39711	0.321	0.048	3.94859e-61	Mki67+ Mph	Shmt2
1.34307e-65	2.11348	0.591	0.164	4.3361e-61	Mki67+ Mph	Dnmt1
3.13918e-65	2.18967	0.414	0.078	1.01348e-60	Mki67+ Mph	Cdt1
1.8441e-64	2.11898	0.616	0.176	5.95366e-60	Mki67+ Mph	AI506816
2.05906e-64	3.43514	0.342	0.061	6.64768e-60	Mki67+ Mph	Airn
2.89321e-64	3.40564	0.131	0.007	9.34072e-60	Mki67+ Mph	Ghr
5.56494e-64	2.40733	0.941	0.63	1.79664e-59	Mki67+ Mph	Hmgb2
9.28658e-64	3.77837	0.101	0.004	2.99817e-59	Mki67+ Mph	Arfgef3
9.36814e-64	3.36345	0.101	0.004	3.0245e-59	Mki67+ Mph	Hist1h4k
9.91599e-64	3.89727	0.127	0.007	3.20138e-59	Mki67+ Mph	Ddias
1.34791e-63	2.13198	0.684	0.221	4.35173e-59	Mki67+ Mph	Hmgn2
1.6115e-63	2.01319	0.561	0.149	5.20274e-59	Mki67+ Mph	Prim2
4.92284e-63	3.32689	0.131	0.007	1.58934e-58	Mki67+ Mph	Slc12a5
8.6594e-63	1.8356	0.586	0.153	2.79569e-58	Mki67+ Mph	Psip1
1.51656e-62	3.5177	0.439	0.103	4.89622e-58	Mki67+ Mph	St18
4.63778e-62	3.57256	0.165	0.013	1.49731e-57	Mki67+ Mph	Sbsn
7.46394e-62	3.28423	0.186	0.017	2.40973e-57	Mki67+ Mph	Gins3
1.23259e-61	2.89191	0.27	0.037	3.97942e-57	Mki67+ Mph	Smyd2
1.50633e-61	2.43957	0.291	0.043	4.86319e-57	Mki67+ Mph	Ndc1
2.69086e-61	1.59692	0.928	0.721	8.68743e-57	Mki67+ Mph	Atpif1
5.51799e-61	2.66425	0.384	0.077	1.78148e-56	Mki67+ Mph	Igf2r
7.45084e-61	3.06931	0.359	0.068	2.4055e-56	Mki67+ Mph	Tfrc
7.79956e-61	3.48482	0.165	0.013	2.51809e-56	Mki67+ Mph	Zbtb46
2.22756e-60	2.03675	0.447	0.097	7.19169e-56	Mki67+ Mph	Bex3
2.45908e-60	2.77884	0.152	0.011	7.93914e-56	Mki67+ Mph	Hist1h4a
2.52315e-60	1.03241	0.983	0.94	8.14598e-56	Mki67+ Mph	Ppia
5.86919e-60	3.20108	0.148	0.011	1.89487e-55	Mki67+ Mph	Cdc7
7.82142e-60	1.91889	0.224	0.026	2.52515e-55	Mki67+ Mph	Fgfr1
3.11884e-59	3.17851	0.325	0.057	1.00692e-54	Mki67+ Mph	Hist1h4c
3.61249e-59	3.32529	0.274	0.041	1.16629e-54	Mki67+ Mph	Fam102a
6.21496e-59	2.58633	0.291	0.044	2.0065e-54	Mki67+ Mph	Rcc1
6.66836e-59	3.01889	0.215	0.025	2.15288e-54	Mki67+ Mph	Kazn
6.81688e-59	2.34445	0.283	0.041	2.20083e-54	Mki67+ Mph	Suv39h1
8.00246e-59	1.75636	0.793	0.338	2.58359e-54	Mki67+ Mph	Slc25a4
1.61589e-58	3.00114	0.156	0.012	5.2169e-54	Mki67+ Mph	Shmt1
3.83397e-58	2.30226	0.257	0.035	1.2378e-53	Mki67+ Mph	Chaf1b
4.01908e-58	2.35934	0.262	0.036	1.29756e-53	Mki67+ Mph	Nup37
5.77979e-58	3.06193	0.16	0.013	1.86601e-53	Mki67+ Mph	2810408I11Rik
6.67563e-58	2.36257	0.274	0.039	2.15523e-53	Mki67+ Mph	Pold2
7.18041e-58	2.705	0.186	0.018	2.31819e-53	Mki67+ Mph	Htra1
8.33347e-58	3.26504	0.114	0.006	2.69046e-53	Mki67+ Mph	Traip
1.37332e-57	2.00012	0.641	0.202	4.43375e-53	Mki67+ Mph	Lsm2
1.86049e-57	2.03845	0.797	0.413	6.0066e-53	Mki67+ Mph	Nsd2
2.34136e-57	2.32795	0.439	0.101	7.55907e-53	Mki67+ Mph	Zeb1
2.36066e-57	2.90407	0.27	0.04	7.62139e-53	Mki67+ Mph	Firre
2.45475e-57	1.86136	0.608	0.181	7.92518e-53	Mki67+ Mph	Rif1
3.08981e-57	2.17213	0.498	0.124	9.97546e-53	Mki67+ Mph	Arhgap11a
7.46246e-57	3.44153	0.16	0.014	2.40926e-52	Mki67+ Mph	Col27a1
1.14376e-56	1.63128	0.321	0.053	3.69264e-52	Mki67+ Mph	Jade1
1.95719e-56	2.37447	0.245	0.033	6.3188e-52	Mki67+ Mph	Gemin6
2.28079e-56	2.97677	0.122	0.007	7.36354e-52	Mki67+ Mph	Tonsl
2.43058e-56	2.21619	0.308	0.051	7.84713e-52	Mki67+ Mph	Lnx2
5.09102e-56	2.96584	0.16	0.014	1.64364e-51	Mki67+ Mph	Mtfr2
1.6303e-55	2.13406	0.236	0.031	5.26344e-51	Mki67+ Mph	Mical3
1.93409e-55	2.15128	0.211	0.025	6.2442e-51	Mki67+ Mph	Zfp808
2.228e-55	3.20383	0.11	0.006	7.19311e-51	Mki67+ Mph	Mybl1
2.49237e-55	1.64876	0.624	0.188	8.04662e-51	Mki67+ Mph	Dynll2
2.54405e-55	3.62248	0.127	0.008	8.21346e-51	Mki67+ Mph	Ptpn3
3.62959e-55	2.1299	0.713	0.28	1.17181e-50	Mki67+ Mph	H2afv
3.75134e-55	3.6179	0.131	0.009	1.21112e-50	Mki67+ Mph	Ung
3.91911e-55	1.93986	0.92	0.644	1.26528e-50	Mki67+ Mph	Tubb5
5.23519e-55	1.77618	0.776	0.349	1.69018e-50	Mki67+ Mph	Cbx3
7.6118e-55	2.06694	0.198	0.022	2.45747e-50	Mki67+ Mph	Cdca7l
8.51574e-55	2.52705	0.165	0.015	2.74931e-50	Mki67+ Mph	Gja1
2.47093e-54	2.16658	0.54	0.149	7.97741e-50	Mki67+ Mph	Aarsd1
2.92006e-54	1.87008	0.932	0.702	9.42741e-50	Mki67+ Mph	Tuba1b
4.97975e-54	1.73749	0.671	0.22	1.60771e-49	Mki67+ Mph	Impdh2
5.08976e-54	1.86174	0.65	0.223	1.64323e-49	Mki67+ Mph	Exosc8
5.23258e-54	2.65942	0.101	0.005	1.68934e-49	Mki67+ Mph	Antxr1
5.74799e-54	2.67135	0.198	0.023	1.85574e-49	Mki67+ Mph	Cep112
7.05584e-54	1.62291	0.325	0.057	2.27798e-49	Mki67+ Mph	Espl1
8.10756e-54	1.53524	0.397	0.083	2.61753e-49	Mki67+ Mph	Ankrd28
8.67464e-54	2.53238	0.16	0.014	2.80061e-49	Mki67+ Mph	Cst7
1.45259e-53	2.95884	0.215	0.027	4.68969e-49	Mki67+ Mph	Hmgn3
2.19717e-53	1.90859	0.506	0.134	7.09358e-49	Mki67+ Mph	Lpcat1
2.20412e-53	3.42956	0.135	0.01	7.11601e-49	Mki67+ Mph	Cd200
2.58663e-53	3.02276	0.342	0.07	8.35093e-49	Mki67+ Mph	Hist1h2be
3.56223e-53	2.29805	0.152	0.013	1.15006e-48	Mki67+ Mph	Fkbp9
3.58205e-53	1.45802	0.928	0.676	1.15647e-48	Mki67+ Mph	Set
5.37775e-53	3.22372	0.105	0.006	1.73621e-48	Mki67+ Mph	Zfp827
9.74631e-53	2.1473	0.321	0.058	3.1466e-48	Mki67+ Mph	Trim37
1.36818e-52	2.25084	0.316	0.058	4.41717e-48	Mki67+ Mph	Psat1
2.63145e-52	1.93854	0.308	0.054	8.49563e-48	Mki67+ Mph	Twsg1
3.13412e-52	1.79313	0.477	0.124	1.01185e-47	Mki67+ Mph	Ncapg2
5.39232e-52	1.79468	0.359	0.071	1.74091e-47	Mki67+ Mph	Haus6
8.31477e-52	3.14868	0.122	0.008	2.68442e-47	Mki67+ Mph	Tedc1
1.67013e-51	2.1461	0.43	0.103	5.39201e-47	Mki67+ Mph	Syce2
2.35481e-51	1.40794	0.489	0.122	7.60251e-47	Mki67+ Mph	Cdk5rap2
5.87953e-51	4.15382	0.101	0.005	1.89821e-46	Mki67+ Mph	Steap4
1.04283e-50	1.86431	0.633	0.207	3.36677e-46	Mki67+ Mph	Prkar2a
1.36865e-50	2.73927	0.181	0.02	4.41868e-46	Mki67+ Mph	Nsl1
1.75712e-50	2.56076	0.207	0.026	5.67285e-46	Mki67+ Mph	Oaf
2.35769e-50	1.86148	0.797	0.397	7.61179e-46	Mki67+ Mph	Ube2s
2.97231e-50	2.03022	0.253	0.039	9.59612e-46	Mki67+ Mph	Fanca
3.08088e-50	1.90099	0.388	0.086	9.94661e-46	Mki67+ Mph	Slf1
3.47083e-50	1.74782	0.755	0.324	1.12056e-45	Mki67+ Mph	Anp32e
9.90926e-50	2.17896	0.354	0.073	3.19921e-45	Mki67+ Mph	Ppil1
1.11062e-49	1.76448	0.506	0.136	3.58562e-45	Mki67+ Mph	Anapc15
1.95978e-49	3.17021	0.177	0.02	6.32714e-45	Mki67+ Mph	Aff3
2.21645e-49	4.76059	0.105	0.006	7.1558e-45	Mki67+ Mph	Dgki
5.95036e-49	1.29796	0.916	0.734	1.92107e-44	Mki67+ Mph	Anp32b
6.52294e-49	2.65894	0.207	0.027	2.10593e-44	Mki67+ Mph	Fancm
7.07442e-49	1.92665	0.333	0.066	2.28398e-44	Mki67+ Mph	Tfdp2
8.11116e-49	3.05691	0.169	0.018	2.61869e-44	Mki67+ Mph	Plekhf1
1.23799e-48	3.36873	0.11	0.007	3.99683e-44	Mki67+ Mph	Spns2
1.43142e-48	1.84042	0.494	0.136	4.62135e-44	Mki67+ Mph	Idh3a
1.89388e-48	1.68369	0.557	0.175	6.11438e-44	Mki67+ Mph	Rangap1
2.0542e-48	1.87279	0.409	0.095	6.632e-44	Mki67+ Mph	Rnaseh2b
2.10871e-48	1.79835	0.203	0.026	6.80797e-44	Mki67+ Mph	Polh
2.20746e-48	3.30647	0.131	0.011	7.12678e-44	Mki67+ Mph	Enkd1
2.77201e-48	1.85385	0.392	0.088	8.94944e-44	Mki67+ Mph	Jpt2
5.18516e-48	3.91242	0.224	0.034	1.67403e-43	Mki67+ Mph	Btla
6.27077e-48	2.20083	0.219	0.031	2.02452e-43	Mki67+ Mph	Haus1
1.1152e-47	3.15526	0.101	0.006	3.60042e-43	Mki67+ Mph	Ccsap
1.20396e-47	2.61042	0.177	0.02	3.88699e-43	Mki67+ Mph	Ddx11
1.23725e-47	1.88181	0.295	0.053	3.99448e-43	Mki67+ Mph	Ttf2
1.38466e-47	2.65283	0.198	0.025	4.47036e-43	Mki67+ Mph	Poc1a
1.72313e-47	2.69868	0.684	0.293	5.56311e-43	Mki67+ Mph	Hist1h1e
1.93117e-47	1.89048	0.43	0.108	6.23478e-43	Mki67+ Mph	Rpa1
2.22476e-47	1.92717	0.16	0.017	7.18262e-43	Mki67+ Mph	Haus5
2.94108e-47	1.53963	0.384	0.086	9.49527e-43	Mki67+ Mph	Lmtk2
3.42677e-47	2.81279	0.38	0.092	1.10633e-42	Mki67+ Mph	Bbs9
3.92511e-47	2.30113	0.152	0.015	1.26722e-42	Mki67+ Mph	Hist1h3a
4.06931e-47	1.51268	0.62	0.211	1.31378e-42	Mki67+ Mph	Sae1
4.42474e-47	1.62234	0.553	0.169	1.42853e-42	Mki67+ Mph	Sms
4.53482e-47	1.38671	0.903	0.628	1.46407e-42	Mki67+ Mph	Nap1l1
4.93846e-47	1.74029	0.527	0.161	1.59438e-42	Mki67+ Mph	Slc1a5
5.05596e-47	1.88253	0.468	0.125	1.63232e-42	Mki67+ Mph	Timm8a1
6.15397e-47	1.94187	0.215	0.03	1.98681e-42	Mki67+ Mph	Mast4
7.12893e-47	1.80588	0.152	0.015	2.30158e-42	Mki67+ Mph	Fam92a
8.36334e-47	1.68677	0.869	0.582	2.7001e-42	Mki67+ Mph	Dek
1.04202e-46	2.38345	0.114	0.008	3.36415e-42	Mki67+ Mph	Egfr
1.07957e-46	3.02159	0.19	0.024	3.48538e-42	Mki67+ Mph	Gask1b
1.0803e-46	2.92107	0.122	0.01	3.48775e-42	Mki67+ Mph	Chpf
1.10653e-46	2.09162	0.143	0.013	3.57243e-42	Mki67+ Mph	Dusp4
1.47592e-46	3.11155	0.173	0.02	4.76501e-42	Mki67+ Mph	Spint2
1.5898e-46	2.18988	0.401	0.096	5.13267e-42	Mki67+ Mph	Coq7
1.65103e-46	1.76986	0.43	0.11	5.33035e-42	Mki67+ Mph	Tbc1d4
1.76819e-46	1.66093	0.586	0.194	5.7086e-42	Mki67+ Mph	Immp2l
1.87693e-46	1.70372	0.557	0.171	6.05967e-42	Mki67+ Mph	Sfxn1
2.19852e-46	1.49715	0.903	0.624	7.09792e-42	Mki67+ Mph	Cycs
2.20818e-46	1.09792	0.954	0.869	7.1291e-42	Mki67+ Mph	Npm1
2.7408e-46	3.09479	0.152	0.016	8.84867e-42	Mki67+ Mph	Itga2
3.01785e-46	2.92107	0.148	0.014	9.74314e-42	Mki67+ Mph	Wdr90
3.09274e-46	2.5105	0.224	0.034	9.98492e-42	Mki67+ Mph	Pole2
5.27439e-46	2.79115	0.11	0.008	1.70284e-41	Mki67+ Mph	Ska3
5.5897e-46	2.41631	0.194	0.025	1.80463e-41	Mki67+ Mph	Lmnb2
6.05189e-46	1.49942	0.835	0.503	1.95385e-41	Mki67+ Mph	Snrpd1
6.23465e-46	2.22591	0.219	0.032	2.01286e-41	Mki67+ Mph	Mtbp
7.35942e-46	1.69835	0.447	0.12	2.37599e-41	Mki67+ Mph	Mrps6
8.15449e-46	2.19907	0.253	0.042	2.63268e-41	Mki67+ Mph	Slc25a10
8.45096e-46	1.5179	0.38	0.087	2.72839e-41	Mki67+ Mph	BC052040
9.78089e-46	3.23657	0.139	0.013	3.15776e-41	Mki67+ Mph	Strip2
9.82889e-46	1.64068	0.447	0.115	3.17326e-41	Mki67+ Mph	Gar1
2.1372e-45	1.8809	0.367	0.084	6.89994e-41	Mki67+ Mph	Blm
2.90177e-45	1.95385	0.397	0.093	9.36837e-41	Mki67+ Mph	Mrpl49
3.01231e-45	2.04918	0.215	0.031	9.72524e-41	Mki67+ Mph	Palb2
3.24529e-45	2.97826	0.152	0.016	1.04774e-40	Mki67+ Mph	Car2
4.02973e-45	2.89918	0.135	0.012	1.301e-40	Mki67+ Mph	Orc1
4.73986e-45	3.41839	0.418	0.121	1.53026e-40	Mki67+ Mph	Mmp9
5.32475e-45	3.03153	0.122	0.01	1.7191e-40	Mki67+ Mph	Schip1
6.28892e-45	1.90599	0.16	0.018	2.03038e-40	Mki67+ Mph	Akr1b8
9.15763e-45	1.37705	0.485	0.133	2.95654e-40	Mki67+ Mph	Cep57
1.02632e-44	2.71361	0.152	0.016	3.31346e-40	Mki67+ Mph	Spry1
1.60118e-44	1.5765	0.658	0.242	5.1694e-40	Mki67+ Mph	Paics
1.97409e-44	1.80228	0.599	0.219	6.37334e-40	Mki67+ Mph	Nasp
2.48771e-44	1.2554	0.527	0.155	8.03157e-40	Mki67+ Mph	Pkp4
3.04336e-44	1.85901	0.485	0.141	9.82548e-40	Mki67+ Mph	Tpm1
3.31854e-44	1.99923	0.325	0.069	1.07139e-39	Mki67+ Mph	Alms1
3.68537e-44	2.88419	0.54	0.197	1.18982e-39	Mki67+ Mph	Ckb
5.88426e-44	3.13118	0.118	0.01	1.89973e-39	Mki67+ Mph	Srd5a1
7.0689e-44	2.22532	0.241	0.04	2.28219e-39	Mki67+ Mph	A630089N07Rik
7.13334e-44	1.06804	0.937	0.784	2.303e-39	Mki67+ Mph	Hint1
7.78897e-44	1.88919	0.38	0.091	2.51467e-39	Mki67+ Mph	Wdr91
7.85154e-44	1.41594	0.662	0.24	2.53487e-39	Mki67+ Mph	Rcc2
9.27435e-44	1.94605	0.464	0.135	2.99423e-39	Mki67+ Mph	Mcm4
1.24092e-43	1.6984	0.443	0.118	4.00632e-39	Mki67+ Mph	Csrp1
1.59511e-43	2.15215	0.342	0.079	5.14982e-39	Mki67+ Mph	Apbb2
2.08427e-43	1.71548	0.253	0.043	6.72907e-39	Mki67+ Mph	Nutf2-ps1
2.57384e-43	1.5886	0.688	0.279	8.30966e-39	Mki67+ Mph	Mrpl12
3.71609e-43	1.85558	0.549	0.182	1.19974e-38	Mki67+ Mph	Usp1
4.80246e-43	2.83939	0.127	0.011	1.55047e-38	Mki67+ Mph	Pkn3
4.83565e-43	3.42809	0.266	0.051	1.56119e-38	Mki67+ Mph	Mir99ahg
6.56064e-43	1.83908	0.283	0.055	2.1181e-38	Mki67+ Mph	Msh2
8.0068e-43	1.68802	0.544	0.169	2.585e-38	Mki67+ Mph	Uchl3
8.11272e-43	4.34088	0.131	0.013	2.61919e-38	Mki67+ Mph	Serpinb6b
1.14492e-42	1.48554	0.797	0.413	3.69637e-38	Mki67+ Mph	Naa50
1.48136e-42	1.93335	0.367	0.091	4.78257e-38	Mki67+ Mph	Ust
1.50182e-42	2.68517	0.131	0.012	4.84862e-38	Mki67+ Mph	Spata24
1.57971e-42	1.35025	0.878	0.588	5.10008e-38	Mki67+ Mph	Hnrnpab
1.62821e-42	1.52939	0.722	0.309	5.25667e-38	Mki67+ Mph	Ssrp1
1.78129e-42	1.65004	0.329	0.071	5.75089e-38	Mki67+ Mph	Ppat
1.95538e-42	2.1277	0.392	0.105	6.31296e-38	Mki67+ Mph	Lpl
2.38913e-42	1.53075	0.506	0.153	7.7133e-38	Mki67+ Mph	Tfdp1
2.41522e-42	1.52283	0.637	0.222	7.79753e-38	Mki67+ Mph	Dpy30
2.4167e-42	1.61131	0.481	0.141	7.80231e-38	Mki67+ Mph	Rfwd3
4.06677e-42	1.72401	0.186	0.025	1.31296e-37	Mki67+ Mph	Paqr4
4.27902e-42	1.65554	0.658	0.267	1.38148e-37	Mki67+ Mph	C1qbp
4.34853e-42	1.53631	0.603	0.203	1.40392e-37	Mki67+ Mph	Rad50
5.88754e-42	2.8916	0.186	0.026	1.90079e-37	Mki67+ Mph	Ank2
8.64764e-42	1.53557	0.747	0.325	2.79189e-37	Mki67+ Mph	Nhp2
1.08915e-41	1.66572	0.637	0.258	3.51631e-37	Mki67+ Mph	Pak1
1.16761e-41	1.85759	0.321	0.07	3.76963e-37	Mki67+ Mph	Zfp367
1.43859e-41	2.75338	0.367	0.096	4.64449e-37	Mki67+ Mph	Chchd10
1.58842e-41	2.00124	0.19	0.027	5.12821e-37	Mki67+ Mph	Ifrd2
1.80146e-41	1.88374	0.211	0.032	5.81601e-37	Mki67+ Mph	Gpsm2
1.83216e-41	1.5702	0.262	0.048	5.91514e-37	Mki67+ Mph	Rnf219
2.66352e-41	1.9405	0.19	0.027	8.59917e-37	Mki67+ Mph	Gpr68
2.95137e-41	1.62807	0.316	0.068	9.5285e-37	Mki67+ Mph	Lin9
4.36427e-41	2.56717	0.156	0.019	1.40901e-36	Mki67+ Mph	Cd276
5.67183e-41	1.80489	0.228	0.038	1.83115e-36	Mki67+ Mph	Phyhd1
6.57744e-41	1.77118	0.392	0.103	2.12353e-36	Mki67+ Mph	Slc4a2
1.09764e-40	1.45898	0.367	0.088	3.54372e-36	Mki67+ Mph	Net1
1.18592e-40	2.63299	0.131	0.013	3.82873e-36	Mki67+ Mph	Ccdc18
1.26628e-40	2.18014	0.257	0.049	4.08818e-36	Mki67+ Mph	Pard3b
1.37373e-40	1.44189	0.823	0.481	4.43508e-36	Mki67+ Mph	Ndufab1
1.80851e-40	1.67902	0.435	0.12	5.83876e-36	Mki67+ Mph	Rbl1
2.1087e-40	4.3336	0.177	0.025	6.80793e-36	Mki67+ Mph	Myo1d
2.63592e-40	3.45368	0.156	0.019	8.51006e-36	Mki67+ Mph	Zfp366
2.77805e-40	1.1417	0.92	0.727	8.96895e-36	Mki67+ Mph	Hspe1
3.17032e-40	2.68941	0.105	0.008	1.02354e-35	Mki67+ Mph	Sema7a
3.83048e-40	2.13888	0.19	0.027	1.23667e-35	Mki67+ Mph	Crppa
4.03633e-40	1.59102	0.574	0.209	1.30313e-35	Mki67+ Mph	1700025G04Rik
4.54341e-40	1.71869	0.523	0.171	1.46684e-35	Mki67+ Mph	Mthfd2
6.87614e-40	1.50574	0.367	0.09	2.21996e-35	Mki67+ Mph	Rttn
7.32562e-40	1.21961	0.911	0.76	2.36508e-35	Mki67+ Mph	Ncl
8.55013e-40	3.77063	0.118	0.011	2.76041e-35	Mki67+ Mph	Klri1
1.01604e-39	1.52014	0.819	0.494	3.28028e-35	Mki67+ Mph	Hspd1
1.12041e-39	2.32071	0.245	0.045	3.61725e-35	Mki67+ Mph	Tubg1
1.26651e-39	1.95432	0.422	0.116	4.08894e-35	Mki67+ Mph	Rpa3
1.41646e-39	1.52772	0.755	0.378	4.57304e-35	Mki67+ Mph	Mrpl51
1.45421e-39	1.47953	0.793	0.425	4.6949e-35	Mki67+ Mph	Mrpl18
1.5997e-39	2.1941	0.207	0.033	5.16462e-35	Mki67+ Mph	Ctps
1.61204e-39	3.03471	0.16	0.02	5.20447e-35	Mki67+ Mph	Haspin
1.69303e-39	1.82618	0.165	0.021	5.46594e-35	Mki67+ Mph	9430015G10Rik
1.76347e-39	1.47068	0.291	0.06	5.69336e-35	Mki67+ Mph	Cdk2
4.41858e-39	1.41838	0.565	0.191	1.42654e-34	Mki67+ Mph	Plp2
4.87036e-39	2.17936	0.194	0.03	1.5724e-34	Mki67+ Mph	Mical2
5.37304e-39	1.6497	0.422	0.118	1.73469e-34	Mki67+ Mph	Hmgn5
7.62849e-39	1.811	0.62	0.251	2.46286e-34	Mki67+ Mph	Tubb4b
7.69071e-39	1.49687	0.439	0.123	2.48295e-34	Mki67+ Mph	Ppih
1.0159e-38	1.43816	0.671	0.284	3.27983e-34	Mki67+ Mph	Pa2g4
1.16035e-38	1.90418	0.198	0.031	3.74618e-34	Mki67+ Mph	Pfas
1.44342e-38	1.47052	0.451	0.132	4.66009e-34	Mki67+ Mph	Cntln
1.65636e-38	2.44893	0.131	0.014	5.34755e-34	Mki67+ Mph	BC055324
1.82761e-38	1.47846	0.502	0.158	5.90045e-34	Mki67+ Mph	Slc29a1
1.89704e-38	2.07044	0.127	0.013	6.12459e-34	Mki67+ Mph	Tarsl2
2.32893e-38	1.52221	0.608	0.228	7.51896e-34	Mki67+ Mph	Nop56
2.53241e-38	1.2658	0.376	0.097	8.1759e-34	Mki67+ Mph	Sclt1
2.62719e-38	1.49968	0.684	0.302	8.48189e-34	Mki67+ Mph	Fkbp3
2.75415e-38	1.81075	0.295	0.064	8.89178e-34	Mki67+ Mph	Nup85
2.83821e-38	1.50195	0.574	0.216	9.16315e-34	Mki67+ Mph	Idh2
3.5949e-38	1.75469	0.388	0.106	1.16061e-33	Mki67+ Mph	Cenpa
4.28417e-38	1.9439	0.156	0.02	1.38314e-33	Mki67+ Mph	Gnb1l
6.02748e-38	1.4802	0.692	0.307	1.94597e-33	Mki67+ Mph	Ivns1abp
6.03593e-38	2.44467	0.122	0.012	1.9487e-33	Mki67+ Mph	Ankrd13b
6.08287e-38	1.45441	0.46	0.14	1.96385e-33	Mki67+ Mph	Pabpc4
7.12614e-38	1.75713	0.143	0.017	2.30067e-33	Mki67+ Mph	Lgalsl
8.02238e-38	1.94265	0.785	0.438	2.59003e-33	Mki67+ Mph	Pcna
8.52816e-38	2.41271	0.139	0.016	2.75332e-33	Mki67+ Mph	Cd59a
8.64138e-38	2.96838	0.143	0.017	2.78987e-33	Mki67+ Mph	Neurl1b
8.81156e-38	1.41979	0.751	0.366	2.84481e-33	Mki67+ Mph	Nudc
9.53668e-38	3.06283	0.105	0.009	3.07892e-33	Mki67+ Mph	Cchcr1
1.21389e-37	1.24259	0.89	0.655	3.91905e-33	Mki67+ Mph	Uqcr10
1.57492e-37	1.81561	0.143	0.017	5.08463e-33	Mki67+ Mph	Gmpr
1.99857e-37	1.52625	0.333	0.079	6.45239e-33	Mki67+ Mph	Alg8
2.62192e-37	1.47186	0.371	0.096	8.46488e-33	Mki67+ Mph	Cluh
3.08847e-37	1.86706	0.257	0.052	9.97114e-33	Mki67+ Mph	Cmtm4
4.42637e-37	1.79997	0.321	0.075	1.42905e-32	Mki67+ Mph	Fdx1
5.67405e-37	1.44855	0.692	0.303	1.83187e-32	Mki67+ Mph	Hpf1
7.11536e-37	2.04453	0.148	0.018	2.29719e-32	Mki67+ Mph	Uaca
7.60731e-37	1.99879	0.397	0.115	2.45602e-32	Mki67+ Mph	Ppargc1b
9.01278e-37	1.721	0.405	0.114	2.90978e-32	Mki67+ Mph	Dkc1
1.04567e-36	1.47284	0.705	0.306	3.37595e-32	Mki67+ Mph	Kpnb1
1.05837e-36	1.29198	0.743	0.339	3.41694e-32	Mki67+ Mph	Erh
1.07428e-36	1.55781	0.641	0.256	3.46831e-32	Mki67+ Mph	Prmt1
1.1058e-36	2.51599	0.308	0.077	3.57008e-32	Mki67+ Mph	Chn2
1.45413e-36	2.0559	0.219	0.039	4.69466e-32	Mki67+ Mph	Gpr55
1.93331e-36	1.47114	0.426	0.12	6.2417e-32	Mki67+ Mph	Umps
2.17175e-36	2.45315	0.257	0.054	7.0115e-32	Mki67+ Mph	Pip5k1b
4.02333e-36	1.40463	0.477	0.144	1.29893e-31	Mki67+ Mph	Pole3
4.71185e-36	1.44581	0.582	0.21	1.52122e-31	Mki67+ Mph	Lyar
5.03164e-36	1.36929	0.747	0.375	1.62447e-31	Mki67+ Mph	Shtn1
5.0644e-36	1.63627	0.274	0.058	1.63504e-31	Mki67+ Mph	Dis3
5.41623e-36	1.39254	0.561	0.202	1.74863e-31	Mki67+ Mph	Nolc1
5.74105e-36	1.67364	0.278	0.06	1.8535e-31	Mki67+ Mph	Vegfb
8.30856e-36	1.90191	0.283	0.063	2.68242e-31	Mki67+ Mph	Ap1s3
1.02032e-35	1.30819	0.401	0.112	3.29412e-31	Mki67+ Mph	Sh3rf1
1.21369e-35	1.24361	0.89	0.663	3.91839e-31	Mki67+ Mph	Atp5g1
1.21752e-35	2.41129	0.165	0.024	3.93076e-31	Mki67+ Mph	Zfyve28
1.28612e-35	1.36333	0.468	0.147	4.15223e-31	Mki67+ Mph	Apex1
1.3881e-35	2.08437	0.295	0.07	4.48148e-31	Mki67+ Mph	Kbtbd11
1.41321e-35	1.04923	0.502	0.159	4.56256e-31	Mki67+ Mph	Nup93
1.56258e-35	2.12881	0.228	0.044	5.04479e-31	Mki67+ Mph	Adgrl2
1.77442e-35	2.13823	0.148	0.019	5.72872e-31	Mki67+ Mph	Trip6
2.0797e-35	1.76445	0.477	0.163	6.71431e-31	Mki67+ Mph	Sh3pxd2a
2.1535e-35	1.49864	0.814	0.542	6.95257e-31	Mki67+ Mph	Mdh2
2.16899e-35	1.38936	0.485	0.16	7.00258e-31	Mki67+ Mph	Kcnn4
2.36444e-35	1.81457	0.241	0.048	7.63359e-31	Mki67+ Mph	Mphosph9
2.40058e-35	2.0822	0.211	0.037	7.75029e-31	Mki67+ Mph	Zmynd19
2.72788e-35	1.32942	0.451	0.137	8.80695e-31	Mki67+ Mph	Cryl1
2.80126e-35	2.78653	0.131	0.015	9.04386e-31	Mki67+ Mph	Rnf227
2.84274e-35	3.06331	0.181	0.03	9.17777e-31	Mki67+ Mph	Kit
3.38696e-35	1.19266	0.532	0.178	1.09348e-30	Mki67+ Mph	Nudcd2
5.5976e-35	1.41203	0.498	0.163	1.80719e-30	Mki67+ Mph	Vars
6.54357e-35	1.74926	0.165	0.024	2.11259e-30	Mki67+ Mph	Fhl3
7.32402e-35	1.26098	0.865	0.634	2.36456e-30	Mki67+ Mph	Atp5g3
7.67947e-35	1.63611	0.376	0.102	2.47932e-30	Mki67+ Mph	Nde1
7.94499e-35	2.27737	0.599	0.277	2.56504e-30	Mki67+ Mph	Lmna
9.03898e-35	3.06428	0.16	0.023	2.91823e-30	Mki67+ Mph	Cenpv
1.06197e-34	1.2628	0.422	0.124	3.42856e-30	Mki67+ Mph	Tpk1
1.12294e-34	1.01586	0.911	0.779	3.6254e-30	Mki67+ Mph	Atp5b
1.1363e-34	2.97747	0.236	0.049	3.66856e-30	Mki67+ Mph	Tnni2
1.15272e-34	3.22669	0.181	0.03	3.72156e-30	Mki67+ Mph	Ctnnd2
1.59021e-34	2.34175	0.287	0.068	5.134e-30	Mki67+ Mph	Syne2
1.65798e-34	1.19611	0.409	0.12	5.35278e-30	Mki67+ Mph	Blnk
2.00082e-34	1.50846	0.266	0.057	6.45965e-30	Mki67+ Mph	Apoo
2.23641e-34	1.37165	0.316	0.078	7.22025e-30	Mki67+ Mph	Ttc28
2.87108e-34	1.3194	0.511	0.168	9.26929e-30	Mki67+ Mph	Msl3
3.33789e-34	2.21358	0.186	0.031	1.07764e-29	Mki67+ Mph	Cdc42bpa
3.51543e-34	1.03137	0.363	0.099	1.13496e-29	Mki67+ Mph	Dcstamp
4.08292e-34	1.4052	0.768	0.42	1.31817e-29	Mki67+ Mph	Tmpo
4.39412e-34	1.69894	0.629	0.286	1.41864e-29	Mki67+ Mph	Fchsd2
4.61808e-34	1.37098	0.329	0.082	1.49095e-29	Mki67+ Mph	Gstcd
4.7021e-34	1.21344	0.384	0.105	1.51807e-29	Mki67+ Mph	Bckdk
4.8398e-34	1.29909	0.435	0.133	1.56253e-29	Mki67+ Mph	Nup205
5.85687e-34	1.39395	0.544	0.191	1.89089e-29	Mki67+ Mph	Cse1l
7.17891e-34	1.15345	0.308	0.074	2.31771e-29	Mki67+ Mph	Mipol1
7.66616e-34	2.66428	0.11	0.011	2.47502e-29	Mki67+ Mph	Ppp1r9a
9.13104e-34	1.82023	0.274	0.062	2.94796e-29	Mki67+ Mph	Tex30
9.87259e-34	1.88025	0.435	0.143	3.18737e-29	Mki67+ Mph	Pde4dip
1.01829e-33	1.39557	0.747	0.387	3.28756e-29	Mki67+ Mph	Mdh1
1.17804e-33	2.17476	0.198	0.035	3.80329e-29	Mki67+ Mph	Nup43
1.18423e-33	1.84539	0.38	0.112	3.82328e-29	Mki67+ Mph	Srm
1.22935e-33	1.82635	0.203	0.036	3.96896e-29	Mki67+ Mph	Metrn
1.59059e-33	2.24015	0.291	0.073	5.13524e-29	Mki67+ Mph	Ocstamp
1.7694e-33	1.53013	0.35	0.095	5.71252e-29	Mki67+ Mph	Sinhcaf
1.82489e-33	1.33884	0.443	0.138	5.89166e-29	Mki67+ Mph	Ndufaf2
2.05993e-33	2.02667	0.215	0.041	6.65049e-29	Mki67+ Mph	Mbnl3
2.55251e-33	1.18204	0.439	0.13	8.24078e-29	Mki67+ Mph	Tmem70
3.56287e-33	1.40173	0.473	0.162	1.15027e-28	Mki67+ Mph	Mfsd12
3.75434e-33	1.73769	0.11	0.011	1.21209e-28	Mki67+ Mph	Ehd2
3.85732e-33	2.01872	0.236	0.048	1.24534e-28	Mki67+ Mph	Alad
4.43379e-33	1.53772	0.464	0.156	1.43145e-28	Mki67+ Mph	Pop4
6.91136e-33	1.49053	0.203	0.037	2.23133e-28	Mki67+ Mph	Dnaaf2
7.45192e-33	1.15559	0.747	0.358	2.40585e-28	Mki67+ Mph	Lsm6
8.35935e-33	1.11501	0.797	0.473	2.69882e-28	Mki67+ Mph	Smc1a
9.07591e-33	1.46112	0.549	0.213	2.93016e-28	Mki67+ Mph	Ccnd1
9.93955e-33	1.60829	0.253	0.054	3.20898e-28	Mki67+ Mph	Fxn
1.1775e-32	1.41478	0.624	0.256	3.80157e-28	Mki67+ Mph	Fkbp4
1.34551e-32	1.35212	0.489	0.165	4.34399e-28	Mki67+ Mph	Afdn
1.91984e-32	1.67152	0.148	0.021	6.19821e-28	Mki67+ Mph	Gdpd5
2.96405e-32	1.7412	0.262	0.06	9.56943e-28	Mki67+ Mph	Zfp934
3.40502e-32	1.28442	0.363	0.101	1.09931e-27	Mki67+ Mph	Wdr12
4.8615e-32	1.31739	0.57	0.217	1.56953e-27	Mki67+ Mph	Ipo5
5.5183e-32	1.62867	0.283	0.069	1.78158e-27	Mki67+ Mph	Iqgap3
6.64483e-32	1.19695	0.388	0.112	2.14528e-27	Mki67+ Mph	Nup155
7.35807e-32	1.29211	0.43	0.13	2.37555e-27	Mki67+ Mph	Mrpl50
8.14098e-32	1.7116	0.304	0.075	2.62831e-27	Mki67+ Mph	Nrm
9.86409e-32	1.37996	0.536	0.189	3.18462e-27	Mki67+ Mph	Nsmce1
1.06009e-31	1.8646	0.211	0.041	3.42251e-27	Mki67+ Mph	Pradc1
1.06107e-31	1.23606	0.527	0.188	3.42565e-27	Mki67+ Mph	Pold3
1.29405e-31	1.24569	0.835	0.539	4.17785e-27	Mki67+ Mph	Snrpd2
1.34092e-31	1.82065	0.316	0.082	4.32917e-27	Mki67+ Mph	Atad3a
1.39154e-31	1.64077	0.35	0.102	4.49259e-27	Mki67+ Mph	Ppp2r3a
1.63839e-31	1.57134	0.338	0.09	5.28956e-27	Mki67+ Mph	Mrps22
1.74897e-31	1.46121	0.342	0.093	5.64655e-27	Mki67+ Mph	Ubac1
1.98089e-31	1.27099	0.527	0.193	6.39529e-27	Mki67+ Mph	Ncaph2
2.29334e-31	1.53839	0.603	0.252	7.40404e-27	Mki67+ Mph	Rfc1
2.38781e-31	1.10973	0.363	0.1	7.70903e-27	Mki67+ Mph	Tars2
3.25013e-31	1.47734	0.456	0.153	1.04931e-26	Mki67+ Mph	Hjurp
3.35285e-31	2.64059	0.131	0.017	1.08247e-26	Mki67+ Mph	Gcat
3.50632e-31	2.02329	0.16	0.025	1.13202e-26	Mki67+ Mph	Galnt12
3.76226e-31	1.15432	0.705	0.334	1.21465e-26	Mki67+ Mph	Srsf1
5.02646e-31	2.22017	0.27	0.067	1.62279e-26	Mki67+ Mph	Fam110b
5.14821e-31	1.16651	0.684	0.293	1.6621e-26	Mki67+ Mph	Cbx1
5.40488e-31	1.27041	0.696	0.342	1.74496e-26	Mki67+ Mph	Rad21
5.60592e-31	1.51941	0.143	0.021	1.80987e-26	Mki67+ Mph	Tdrkh
6.40222e-31	1.08334	0.738	0.359	2.06696e-26	Mki67+ Mph	Mlec
7.24025e-31	1.01746	0.814	0.509	2.33751e-26	Mki67+ Mph	G3bp1
8.534e-31	1.46003	0.633	0.286	2.7552e-26	Mki67+ Mph	Dock5
8.92262e-31	1.48185	0.236	0.051	2.88067e-26	Mki67+ Mph	Rhno1
8.98018e-31	1.25077	0.574	0.235	2.89925e-26	Mki67+ Mph	Kcnq1ot1
1.02052e-30	1.58502	0.338	0.093	3.29476e-26	Mki67+ Mph	Tubgcp2
1.05674e-30	1.1147	0.54	0.194	3.41168e-26	Mki67+ Mph	Gtf2i
1.16682e-30	1.7845	0.181	0.032	3.76708e-26	Mki67+ Mph	Nck2
1.25098e-30	1.20729	0.527	0.2	4.0388e-26	Mki67+ Mph	Bola3
1.34537e-30	1.7326	0.207	0.041	4.34352e-26	Mki67+ Mph	Mbd4
1.38574e-30	1.57177	0.278	0.067	4.47386e-26	Mki67+ Mph	Sacs
1.50104e-30	1.25972	0.304	0.077	4.84611e-26	Mki67+ Mph	Pola2
1.82013e-30	1.2192	0.616	0.258	5.87629e-26	Mki67+ Mph	Nop58
2.36966e-30	2.2479	0.139	0.02	7.65046e-26	Mki67+ Mph	Layn
2.81422e-30	1.87504	0.312	0.088	9.0857e-26	Mki67+ Mph	Tspan4
3.16881e-30	1.24597	0.456	0.15	1.02305e-25	Mki67+ Mph	Arhgap21
3.67865e-30	1.24896	0.207	0.04	1.18765e-25	Mki67+ Mph	Cryzl2
4.15564e-30	1.06635	0.844	0.516	1.34165e-25	Mki67+ Mph	Ptms
4.79285e-30	1.60962	0.283	0.071	1.54737e-25	Mki67+ Mph	Cep70
5.02491e-30	1.91476	0.224	0.047	1.62229e-25	Mki67+ Mph	Alg6
5.9148e-30	1.33808	0.717	0.356	1.90959e-25	Mki67+ Mph	Mrpl42
6.14212e-30	1.23496	0.464	0.159	1.98298e-25	Mki67+ Mph	Mcph1
6.85035e-30	1.23109	0.367	0.108	2.21164e-25	Mki67+ Mph	Orc2
8.81489e-30	1.99016	0.203	0.04	2.84589e-25	Mki67+ Mph	Trim59
1.01027e-29	1.37898	0.241	0.054	3.26166e-25	Mki67+ Mph	Gkap1
1.08894e-29	1.23409	0.553	0.222	3.51565e-25	Mki67+ Mph	Ptpn22
1.28968e-29	1.58442	0.241	0.054	4.16372e-25	Mki67+ Mph	Cdc25a
1.4646e-29	1.17423	0.789	0.441	4.72846e-25	Mki67+ Mph	Ndufa5
1.61824e-29	1.88163	0.236	0.054	5.22449e-25	Mki67+ Mph	Platr25
1.73339e-29	1.15614	0.527	0.201	5.59625e-25	Mki67+ Mph	Cisd1
1.80531e-29	1.1934	0.388	0.119	5.82845e-25	Mki67+ Mph	Avpi1
1.97069e-29	1.11314	0.578	0.229	6.36236e-25	Mki67+ Mph	Ppa1
2.42668e-29	1.81227	0.363	0.116	7.83453e-25	Mki67+ Mph	Bcar3
2.64003e-29	1.25895	0.371	0.111	8.52333e-25	Mki67+ Mph	Atm
2.64869e-29	1.35014	0.519	0.199	8.5513e-25	Mki67+ Mph	Tbrg1
2.70554e-29	2.19617	0.148	0.023	8.73484e-25	Mki67+ Mph	AI463229
3.30062e-29	1.3972	0.321	0.087	1.06561e-24	Mki67+ Mph	Nedd1
3.67809e-29	1.79109	0.173	0.031	1.18747e-24	Mki67+ Mph	Smyd4
3.92209e-29	1.01466	0.38	0.114	1.26625e-24	Mki67+ Mph	Usp10
4.46187e-29	1.35232	0.35	0.102	1.44051e-24	Mki67+ Mph	Ints7
5.11346e-29	1.24219	0.574	0.231	1.65088e-24	Mki67+ Mph	Mrpl13
5.46366e-29	1.1443	0.595	0.258	1.76394e-24	Mki67+ Mph	Supt3
6.47075e-29	1.42612	0.561	0.227	2.08908e-24	Mki67+ Mph	Rfc2
6.95201e-29	1.48288	0.253	0.06	2.24446e-24	Mki67+ Mph	Etaa1
7.22426e-29	1.21915	0.73	0.388	2.33235e-24	Mki67+ Mph	Banf1
7.47215e-29	1.08101	0.3	0.08	2.41238e-24	Mki67+ Mph	Pon3
8.72969e-29	1.94645	0.139	0.021	2.81838e-24	Mki67+ Mph	Ccdc15
8.78732e-29	1.16168	0.65	0.311	2.83699e-24	Mki67+ Mph	Oxct1
9.31679e-29	1.41166	0.574	0.243	3.00793e-24	Mki67+ Mph	Nsun2
9.8422e-29	1.39071	0.338	0.095	3.17755e-24	Mki67+ Mph	Nup62
9.94117e-29	1.74211	0.228	0.051	3.20951e-24	Mki67+ Mph	Pls3
1.08252e-28	1.40632	0.485	0.186	3.49492e-24	Mki67+ Mph	Cks2
1.2181e-28	1.07449	0.456	0.154	3.93264e-24	Mki67+ Mph	Xpo4
1.37409e-28	2.64342	0.122	0.017	4.43626e-24	Mki67+ Mph	Phgdh
1.43168e-28	1.9253	0.19	0.037	4.62218e-24	Mki67+ Mph	Mcrip2
1.43302e-28	3.71386	0.156	0.028	4.62651e-24	Mki67+ Mph	Clec9a
1.48478e-28	1.16374	0.603	0.251	4.7936e-24	Mki67+ Mph	Mrpl28
1.55368e-28	1.01478	0.7	0.317	5.01606e-24	Mki67+ Mph	Pcbd2
1.72784e-28	1.24963	0.3	0.079	5.57832e-24	Mki67+ Mph	Cep152
1.90699e-28	1.2441	0.35	0.102	6.15672e-24	Mki67+ Mph	Tshz1
2.25909e-28	1.43961	0.392	0.122	7.29349e-24	Mki67+ Mph	Nxt1
3.38279e-28	1.68516	0.19	0.037	1.09213e-23	Mki67+ Mph	Rnf26
3.72438e-28	2.76991	0.156	0.027	1.20242e-23	Mki67+ Mph	Aldh1a2
4.13559e-28	2.73991	0.262	0.071	1.33518e-23	Mki67+ Mph	Qpct
4.39718e-28	1.12494	0.7	0.342	1.41963e-23	Mki67+ Mph	Smc3
5.42972e-28	2.22151	0.181	0.036	1.75298e-23	Mki67+ Mph	Pcdh7
6.45214e-28	1.15981	0.342	0.098	2.08307e-23	Mki67+ Mph	Psmg2
6.56827e-28	1.3872	0.392	0.127	2.12057e-23	Mki67+ Mph	Mrps35
7.11747e-28	2.1743	0.131	0.019	2.29788e-23	Mki67+ Mph	Ahcy
7.85687e-28	1.36877	0.62	0.274	2.53659e-23	Mki67+ Mph	Snrpa1
8.54943e-28	1.28579	0.219	0.049	2.76018e-23	Mki67+ Mph	Slc6a8
9.37184e-28	1.56393	0.228	0.051	3.0257e-23	Mki67+ Mph	Nfatc2ip
9.67159e-28	1.35477	0.354	0.109	3.12247e-23	Mki67+ Mph	Tbc1d31
9.73157e-28	1.12319	0.608	0.259	3.14184e-23	Mki67+ Mph	Cdk4
1.11865e-27	1.25662	0.519	0.203	3.61157e-23	Mki67+ Mph	Mad1l1
1.56058e-27	1.67289	0.198	0.041	5.03833e-23	Mki67+ Mph	Slc5a3
1.61935e-27	1.55422	0.447	0.157	5.22806e-23	Mki67+ Mph	Nelfe
1.93356e-27	1.40541	0.253	0.062	6.24251e-23	Mki67+ Mph	Ift43
1.97284e-27	1.11296	0.274	0.07	6.36931e-23	Mki67+ Mph	Chchd6
1.97565e-27	1.9537	0.236	0.056	6.37837e-23	Mki67+ Mph	Fasn
2.07848e-27	1.09023	0.511	0.191	6.71036e-23	Mki67+ Mph	Atic
2.1787e-27	1.76433	0.481	0.195	7.03394e-23	Mki67+ Mph	Gpr137b
2.35154e-27	1.22697	0.409	0.133	7.59193e-23	Mki67+ Mph	Snrnp25
2.87399e-27	2.10912	0.152	0.026	9.27867e-23	Mki67+ Mph	Klrd1
3.0005e-27	1.80727	0.203	0.043	9.68711e-23	Mki67+ Mph	Klhl12
3.23986e-27	1.09624	0.696	0.32	1.04599e-22	Mki67+ Mph	Hnrnpr
3.43607e-27	1.16674	0.781	0.469	1.10933e-22	Mki67+ Mph	Sod1
4.09352e-27	2.01084	0.274	0.073	1.32159e-22	Mki67+ Mph	Mis18a
4.16084e-27	1.37128	0.451	0.158	1.34333e-22	Mki67+ Mph	Eif1ad
4.33934e-27	1.11662	0.371	0.113	1.40096e-22	Mki67+ Mph	Cox10
4.70962e-27	1.3868	0.203	0.043	1.5205e-22	Mki67+ Mph	Otud7b
6.11349e-27	2.90654	0.122	0.018	1.97374e-22	Mki67+ Mph	Rccd1
6.65675e-27	1.0366	0.308	0.087	2.14913e-22	Mki67+ Mph	Syne1
6.72541e-27	1.06119	0.443	0.15	2.1713e-22	Mki67+ Mph	Sart3
7.06541e-27	1.2626	0.46	0.162	2.28107e-22	Mki67+ Mph	Hdac2
7.3555e-27	1.27244	0.738	0.41	2.37472e-22	Mki67+ Mph	Smc6
8.09523e-27	1.10091	0.793	0.498	2.61354e-22	Mki67+ Mph	Cct6a
8.10555e-27	1.00271	0.696	0.34	2.61688e-22	Mki67+ Mph	Dnajc2
9.69761e-27	2.96247	0.152	0.027	3.13087e-22	Mki67+ Mph	Flt3
9.86226e-27	1.06364	0.401	0.135	3.18403e-22	Mki67+ Mph	Arhgef12
1.07548e-26	1.05187	0.578	0.232	3.4722e-22	Mki67+ Mph	Fh1
1.23196e-26	1.14033	0.489	0.181	3.97737e-22	Mki67+ Mph	Ssbp3
1.2909e-26	1.17	0.363	0.112	4.16769e-22	Mki67+ Mph	Mis12
1.41428e-26	1.67225	0.156	0.028	4.566e-22	Mki67+ Mph	Cntrob
1.46092e-26	1.11949	0.515	0.2	4.71658e-22	Mki67+ Mph	Bzw2
1.50349e-26	1.10353	0.321	0.093	4.85402e-22	Mki67+ Mph	Gpatch4
1.54513e-26	1.2529	0.241	0.058	4.98844e-22	Mki67+ Mph	Nudcd1
1.56545e-26	1.03027	0.565	0.23	5.05406e-22	Mki67+ Mph	Pop5
1.61271e-26	1.70539	0.177	0.035	5.20664e-22	Mki67+ Mph	Trub1
1.65313e-26	1.25781	0.422	0.149	5.33713e-22	Mki67+ Mph	E2f3
1.7207e-26	1.52202	0.316	0.091	5.55528e-22	Mki67+ Mph	Nup133
1.97751e-26	4.07512	0.122	0.018	6.38439e-22	Mki67+ Mph	Sult1a1
2.00855e-26	1.12705	0.338	0.102	6.48459e-22	Mki67+ Mph	Slc20a2
2.24924e-26	1.11791	0.658	0.295	7.26167e-22	Mki67+ Mph	Usp14
2.464e-26	1.2043	0.224	0.052	7.95504e-22	Mki67+ Mph	Ccdc122
2.47028e-26	1.4431	0.257	0.066	7.9753e-22	Mki67+ Mph	Cav2
2.7812e-26	1.40766	0.616	0.297	8.97911e-22	Mki67+ Mph	Alyref
2.95728e-26	1.09682	0.599	0.247	9.54757e-22	Mki67+ Mph	Lsm3
3.34877e-26	1.02884	0.338	0.101	1.08115e-21	Mki67+ Mph	Erc1
3.36891e-26	3.44725	0.603	0.331	1.08765e-21	Mki67+ Mph	Acp5
4.3261e-26	2.21775	0.177	0.036	1.39668e-21	Mki67+ Mph	Mras
4.95966e-26	1.19572	0.629	0.274	1.60123e-21	Mki67+ Mph	Numa1
5.20937e-26	1.1822	0.312	0.091	1.68184e-21	Mki67+ Mph	Mthfd1
5.30356e-26	1.20675	0.262	0.068	1.71225e-21	Mki67+ Mph	Apex2
5.37523e-26	1.19952	0.367	0.117	1.73539e-21	Mki67+ Mph	Agfg2
5.80103e-26	1.25617	0.405	0.135	1.87286e-21	Mki67+ Mph	A430005L14Rik
6.1654e-26	1.16543	0.498	0.193	1.9905e-21	Mki67+ Mph	Haus8
6.59731e-26	1.01763	0.527	0.205	2.12994e-21	Mki67+ Mph	Brip1os
7.21295e-26	1.15267	0.662	0.305	2.3287e-21	Mki67+ Mph	Anapc11
7.85123e-26	1.62142	0.228	0.055	2.53477e-21	Mki67+ Mph	Smco4
1.00125e-25	2.25687	0.105	0.014	3.23253e-21	Mki67+ Mph	Slc24a3
1.00655e-25	1.34563	0.494	0.199	3.24964e-21	Mki67+ Mph	Gnl3
1.07773e-25	1.60374	0.131	0.021	3.47947e-21	Mki67+ Mph	Efnb1
1.31718e-25	1.25643	0.456	0.165	4.25253e-21	Mki67+ Mph	Ppm1m
1.3893e-25	1.89345	0.169	0.033	4.48536e-21	Mki67+ Mph	Grwd1
1.48221e-25	2.62315	0.211	0.052	4.78532e-21	Mki67+ Mph	Card11
1.59229e-25	1.23194	0.629	0.307	5.1407e-21	Mki67+ Mph	Ckap5
1.67602e-25	1.23173	0.376	0.125	5.41103e-21	Mki67+ Mph	Cep295
1.91297e-25	1.41089	0.249	0.064	6.17601e-21	Mki67+ Mph	Msh6
2.04354e-25	1.29229	0.451	0.161	6.59758e-21	Mki67+ Mph	Strbp
2.1077e-25	1.17199	0.308	0.091	6.8047e-21	Mki67+ Mph	Gm13684
2.17734e-25	1.12025	0.755	0.452	7.02953e-21	Mki67+ Mph	Ppp1r14b
2.33382e-25	1.23665	0.637	0.29	7.53474e-21	Mki67+ Mph	Rsl1d1
2.48832e-25	1.08741	0.57	0.236	8.03353e-21	Mki67+ Mph	Gars
3.21216e-25	2.37817	0.127	0.02	1.03705e-20	Mki67+ Mph	Pheta1
3.2227e-25	3.05343	0.173	0.036	1.04045e-20	Mki67+ Mph	Hepacam2
3.36247e-25	2.49018	0.173	0.035	1.08557e-20	Mki67+ Mph	Itgb3bp
3.89679e-25	1.27491	0.447	0.17	1.25808e-20	Mki67+ Mph	Ank
3.92253e-25	1.23425	0.435	0.155	1.26639e-20	Mki67+ Mph	Samd1
4.01769e-25	1.06046	0.684	0.336	1.29711e-20	Mki67+ Mph	Anapc5
4.08411e-25	1.10155	0.713	0.4	1.31855e-20	Mki67+ Mph	Rdx
4.11084e-25	1.95114	0.139	0.024	1.32718e-20	Mki67+ Mph	Tacc2
4.16089e-25	1.07021	0.565	0.245	1.34334e-20	Mki67+ Mph	Acat1
4.62807e-25	1.09689	0.422	0.147	1.49417e-20	Mki67+ Mph	Cltb
4.82773e-25	1.38876	0.194	0.042	1.55863e-20	Mki67+ Mph	Pms1
5.33389e-25	1.45658	0.139	0.024	1.72205e-20	Mki67+ Mph	Cfap46
5.37808e-25	1.36295	0.156	0.029	1.73631e-20	Mki67+ Mph	Abhd14a
7.18142e-25	1.05555	0.624	0.286	2.31852e-20	Mki67+ Mph	Mpp6
7.25563e-25	1.32048	0.287	0.081	2.34248e-20	Mki67+ Mph	Cdca4
7.4899e-25	1.18659	0.696	0.397	2.41811e-20	Mki67+ Mph	Ak2
7.53568e-25	1.02684	0.451	0.159	2.4329e-20	Mki67+ Mph	Ide
7.90881e-25	1.46819	0.274	0.075	2.55336e-20	Mki67+ Mph	Rrs1
8.22117e-25	1.10839	0.367	0.119	2.65421e-20	Mki67+ Mph	Yars
8.62513e-25	3.81554	0.152	0.029	2.78462e-20	Mki67+ Mph	Gm36723
8.84723e-25	1.16539	0.498	0.199	2.85633e-20	Mki67+ Mph	Iars
9.17168e-25	1.54215	0.169	0.034	2.96108e-20	Mki67+ Mph	Poglut3
1.03963e-24	1.24442	0.561	0.226	3.35644e-20	Mki67+ Mph	Lsm8
1.06382e-24	1.59762	0.278	0.081	3.43455e-20	Mki67+ Mph	E2f1
1.13534e-24	1.2952	0.257	0.068	3.66545e-20	Mki67+ Mph	Prmt7
1.16335e-24	1.39827	0.236	0.059	3.75587e-20	Mki67+ Mph	Ift27
1.16424e-24	1.2256	0.439	0.163	3.75874e-20	Mki67+ Mph	Large1
1.3874e-24	1.11634	0.291	0.083	4.47921e-20	Mki67+ Mph	Tasp1
1.61539e-24	1.36005	0.346	0.109	5.21527e-20	Mki67+ Mph	Ptcd3
1.76624e-24	1.13269	0.325	0.1	5.7023e-20	Mki67+ Mph	Mtap
1.77756e-24	1.93661	0.114	0.017	5.73885e-20	Mki67+ Mph	Mrm3
1.82993e-24	1.57267	0.203	0.046	5.90794e-20	Mki67+ Mph	Cad
1.92984e-24	1.36789	0.338	0.112	6.23048e-20	Mki67+ Mph	Serpinb8
2.09513e-24	1.40605	0.207	0.048	6.76412e-20	Mki67+ Mph	Mboat1
2.64383e-24	2.03142	0.122	0.019	8.53561e-20	Mki67+ Mph	Rtel1
2.67202e-24	1.40307	0.464	0.195	8.62661e-20	Mki67+ Mph	Plxnd1
2.93905e-24	1.8307	0.143	0.026	9.48873e-20	Mki67+ Mph	Cdc25b
3.14327e-24	1.49339	0.198	0.045	1.0148e-19	Mki67+ Mph	Abcb8
3.78038e-24	1.27719	0.662	0.375	1.22049e-19	Mki67+ Mph	Cyc1
4.15188e-24	1.17105	0.401	0.143	1.34044e-19	Mki67+ Mph	Mrps5
5.22782e-24	1.63704	0.561	0.277	1.6878e-19	Mki67+ Mph	Tnfrsf11a
5.34923e-24	1.70264	0.274	0.08	1.727e-19	Mki67+ Mph	Nudt22
5.56217e-24	1.98528	0.152	0.029	1.79575e-19	Mki67+ Mph	Hist1h3d
6.82305e-24	1.75213	0.35	0.128	2.20282e-19	Mki67+ Mph	Fblim1
7.17615e-24	1.17533	0.249	0.066	2.31682e-19	Mki67+ Mph	Kpna2
7.49753e-24	1.43061	0.257	0.071	2.42058e-19	Mki67+ Mph	Map2k6
7.66037e-24	1.04709	0.418	0.151	2.47315e-19	Mki67+ Mph	Cep85
8.8986e-24	1.29811	0.186	0.041	2.87291e-19	Mki67+ Mph	Zfand4
8.94618e-24	2.26938	0.62	0.33	2.88827e-19	Mki67+ Mph	Nfatc1
1.12425e-23	1.16631	0.215	0.052	3.62964e-19	Mki67+ Mph	Surf6
1.14114e-23	1.13909	0.198	0.045	3.68417e-19	Mki67+ Mph	Rtn4ip1
1.18795e-23	1.13435	0.19	0.042	3.8353e-19	Mki67+ Mph	Hacd1
1.3944e-23	1.14605	0.561	0.238	4.50181e-19	Mki67+ Mph	Sf3a3
1.43631e-23	2.05363	0.11	0.016	4.63711e-19	Mki67+ Mph	Arhgap32
1.45063e-23	2.83199	0.101	0.014	4.68336e-19	Mki67+ Mph	Wtip
1.61476e-23	1.08381	0.57	0.263	5.21326e-19	Mki67+ Mph	Pds5b
1.6503e-23	1.09342	0.62	0.302	5.32798e-19	Mki67+ Mph	Prdx4
1.80475e-23	1.19985	0.304	0.091	5.82662e-19	Mki67+ Mph	Prpf4
1.81581e-23	1.49539	0.211	0.052	5.86234e-19	Mki67+ Mph	Upp2
1.86727e-23	1.28262	0.262	0.072	6.02849e-19	Mki67+ Mph	Recql
2.47405e-23	1.1106	0.603	0.28	7.98747e-19	Mki67+ Mph	Lactb
2.83346e-23	2.25431	0.139	0.026	9.14782e-19	Mki67+ Mph	H2-Oa
2.87437e-23	1.05402	0.506	0.198	9.27992e-19	Mki67+ Mph	Mrps26
2.93087e-23	1.12073	0.62	0.287	9.46231e-19	Mki67+ Mph	Parp1
2.98659e-23	1.17192	0.489	0.19	9.64221e-19	Mki67+ Mph	Lage3
3.01231e-23	1.85533	0.135	0.024	9.72524e-19	Mki67+ Mph	Pcgf6
3.01896e-23	2.12436	0.11	0.016	9.74672e-19	Mki67+ Mph	Lyzl4
3.3062e-23	1.46157	0.19	0.043	1.06741e-18	Mki67+ Mph	Stau2
3.43375e-23	1.05929	0.654	0.325	1.10859e-18	Mki67+ Mph	Lsm5
3.5241e-23	1.51088	0.544	0.272	1.13776e-18	Mki67+ Mph	Arhgap10
3.7456e-23	1.4866	0.333	0.107	1.20927e-18	Mki67+ Mph	Ccdc107
3.91361e-23	1.24083	0.165	0.034	1.26351e-18	Mki67+ Mph	Traf3ip2
4.18247e-23	1.45155	0.152	0.029	1.35031e-18	Mki67+ Mph	Cd320
4.82964e-23	1.05294	0.473	0.188	1.55925e-18	Mki67+ Mph	Nenf
5.13593e-23	2.25489	0.422	0.182	1.65814e-18	Mki67+ Mph	Slc37a2
5.31431e-23	1.15694	0.485	0.197	1.71572e-18	Mki67+ Mph	Mrpl41
5.35301e-23	1.15119	0.215	0.053	1.72822e-18	Mki67+ Mph	Spice1
6.5315e-23	1.05447	0.557	0.243	2.1087e-18	Mki67+ Mph	Mast2
7.12289e-23	1.20734	0.637	0.314	2.29962e-18	Mki67+ Mph	Mrps36
8.70952e-23	1.04344	0.397	0.139	2.81187e-18	Mki67+ Mph	N4bp2
9.34807e-23	1.01787	0.392	0.139	3.01803e-18	Mki67+ Mph	Ilf2
9.49407e-23	2.51031	0.101	0.014	3.06516e-18	Mki67+ Mph	Zbtb8a
9.64753e-23	1.24904	0.418	0.154	3.1147e-18	Mki67+ Mph	Znrd2
1.09041e-22	1.88706	0.211	0.053	3.52039e-18	Mki67+ Mph	Tmem106c
1.13753e-22	1.26069	0.257	0.072	3.67251e-18	Mki67+ Mph	Xrcc6
1.31544e-22	1.05824	0.43	0.162	4.24691e-18	Mki67+ Mph	Gart
1.50979e-22	1.1239	0.582	0.259	4.87437e-18	Mki67+ Mph	Ssna1
1.5126e-22	1.0904	0.283	0.083	4.88343e-18	Mki67+ Mph	Xpo5
1.52054e-22	2.20393	0.274	0.085	4.90907e-18	Mki67+ Mph	Sept6
1.52973e-22	1.40154	0.325	0.105	4.93872e-18	Mki67+ Mph	Aimp2
1.6336e-22	1.16719	0.266	0.076	5.27407e-18	Mki67+ Mph	Syne3
1.63444e-22	1.78307	0.308	0.097	5.2768e-18	Mki67+ Mph	Dynlt1f
1.68774e-22	1.21328	0.473	0.19	5.44887e-18	Mki67+ Mph	Farsb
1.82313e-22	1.08168	0.312	0.1	5.88598e-18	Mki67+ Mph	Galm
2.06548e-22	1.08064	0.477	0.188	6.6684e-18	Mki67+ Mph	Ext2
2.0895e-22	1.61731	0.211	0.053	6.74597e-18	Mki67+ Mph	Ndufaf6
2.37068e-22	1.33139	0.591	0.285	7.65374e-18	Mki67+ Mph	Slbp
2.39511e-22	1.01622	0.464	0.179	7.73261e-18	Mki67+ Mph	Fam98b
2.52772e-22	2.25208	0.105	0.016	8.16074e-18	Mki67+ Mph	Kcnip3
2.56e-22	1.86705	0.19	0.045	8.26497e-18	Mki67+ Mph	Chek2
2.72142e-22	2.14196	0.139	0.027	8.78611e-18	Mki67+ Mph	Jazf1
2.77286e-22	1.72204	0.122	0.021	8.95217e-18	Mki67+ Mph	D3Ertd751e
2.78401e-22	2.30102	0.105	0.016	8.98817e-18	Mki67+ Mph	Gstt1
2.7853e-22	1.19869	0.316	0.1	8.99234e-18	Mki67+ Mph	Cdkn2aipnl
2.86185e-22	1.40436	0.278	0.082	9.23948e-18	Mki67+ Mph	Rab39
2.99219e-22	1.04608	0.582	0.26	9.66027e-18	Mki67+ Mph	Glrx5
3.16473e-22	1.76481	0.236	0.065	1.02173e-17	Mki67+ Mph	Asf1a
3.27119e-22	1.35403	0.228	0.06	1.05611e-17	Mki67+ Mph	Haus3
3.44745e-22	1.31831	0.451	0.184	1.11301e-17	Mki67+ Mph	Letm1
3.54606e-22	1.05671	0.586	0.272	1.14484e-17	Mki67+ Mph	Utp11
3.55172e-22	1.21868	0.397	0.14	1.14667e-17	Mki67+ Mph	Npepl1
3.57302e-22	1.01987	0.595	0.291	1.15355e-17	Mki67+ Mph	Hat1
3.89463e-22	1.19066	0.464	0.195	1.25738e-17	Mki67+ Mph	Gpr183
4.64169e-22	1.92256	0.127	0.022	1.49857e-17	Mki67+ Mph	Ccp110
5.04807e-22	1.12771	0.451	0.177	1.62977e-17	Mki67+ Mph	Stard7
5.3919e-22	1.32013	0.122	0.021	1.74078e-17	Mki67+ Mph	Shfl
6.096e-22	1.09543	0.692	0.396	1.96809e-17	Mki67+ Mph	Ybx3
6.10808e-22	1.06286	0.747	0.487	1.97199e-17	Mki67+ Mph	Lsm4
6.38886e-22	1.06592	0.35	0.119	2.06264e-17	Mki67+ Mph	Mre11a
6.6813e-22	1.17125	0.338	0.111	2.15706e-17	Mki67+ Mph	Fastk
6.90958e-22	1.07649	0.304	0.097	2.23076e-17	Mki67+ Mph	Gga2
7.11034e-22	1.05497	0.57	0.243	2.29557e-17	Mki67+ Mph	Pin1
7.13409e-22	1.11759	0.274	0.081	2.30324e-17	Mki67+ Mph	St3gal2
7.58593e-22	1.77099	0.127	0.023	2.44912e-17	Mki67+ Mph	Tmem26
8.14882e-22	1.23296	0.287	0.088	2.63085e-17	Mki67+ Mph	Reep4
8.9703e-22	1.34296	0.228	0.061	2.89606e-17	Mki67+ Mph	Zfp422
9.36512e-22	1.45234	0.11	0.017	3.02353e-17	Mki67+ Mph	Fsd1l
1.13225e-21	1.07633	0.253	0.074	3.65548e-17	Mki67+ Mph	Mfge8
1.2759e-21	1.5073	0.11	0.017	4.11923e-17	Mki67+ Mph	Hyls1
1.50203e-21	1.25678	0.54	0.231	4.84931e-17	Mki67+ Mph	Ddx39
1.5093e-21	1.09789	0.549	0.264	4.87279e-17	Mki67+ Mph	Pltp
1.55257e-21	1.41844	0.228	0.061	5.01246e-17	Mki67+ Mph	Gemin2
1.56809e-21	2.01487	0.105	0.016	5.06259e-17	Mki67+ Mph	Osbpl10
1.65948e-21	1.30891	0.363	0.132	5.35762e-17	Mki67+ Mph	Ptpn4
2.01326e-21	1.21985	0.338	0.113	6.4998e-17	Mki67+ Mph	Nup188
2.06049e-21	1.31605	0.401	0.153	6.65231e-17	Mki67+ Mph	Vwa8
2.11998e-21	1.17085	0.291	0.09	6.84437e-17	Mki67+ Mph	Rdm1
2.12015e-21	2.10838	0.215	0.059	6.84491e-17	Mki67+ Mph	P2ry10
2.13935e-21	2.11209	0.207	0.055	6.90689e-17	Mki67+ Mph	Gm42047
2.18921e-21	1.01423	0.177	0.04	7.06787e-17	Mki67+ Mph	Cenpo
2.29929e-21	1.90791	0.586	0.325	7.42325e-17	Mki67+ Mph	Agap1
2.68499e-21	1.05762	0.228	0.061	8.66849e-17	Mki67+ Mph	Fdxr
2.79357e-21	1.46295	0.27	0.081	9.01903e-17	Mki67+ Mph	Cstf2
3.16585e-21	1.37532	0.228	0.062	1.02209e-16	Mki67+ Mph	Nup35
3.41267e-21	1.68854	0.118	0.021	1.10178e-16	Mki67+ Mph	Cav1
3.4239e-21	1.16658	0.586	0.261	1.10541e-16	Mki67+ Mph	Nans
3.57633e-21	2.2026	0.11	0.018	1.15462e-16	Mki67+ Mph	Lrrc75a
4.02049e-21	2.72965	0.511	0.286	1.29802e-16	Mki67+ Mph	Nrp2
4.46697e-21	1.9359	0.11	0.018	1.44216e-16	Mki67+ Mph	Bcas1
6.31845e-21	1.2358	0.38	0.147	2.03991e-16	Mki67+ Mph	Inf2
7.12395e-21	1.8041	0.148	0.031	2.29997e-16	Mki67+ Mph	Dennd2a
7.32396e-21	1.00623	0.316	0.106	2.36454e-16	Mki67+ Mph	Wdr75
7.94937e-21	1.373	0.181	0.043	2.56645e-16	Mki67+ Mph	Cenpt
8.46438e-21	1.22703	0.135	0.026	2.73272e-16	Mki67+ Mph	Pcbp3
8.69769e-21	1.21003	0.207	0.054	2.80805e-16	Mki67+ Mph	Cfap298
9.47301e-21	1.02177	0.494	0.208	3.05836e-16	Mki67+ Mph	Prpf19
1.14373e-20	1.11823	0.338	0.117	3.69253e-16	Mki67+ Mph	Ubr7
1.25658e-20	1.07971	0.173	0.04	4.05688e-16	Mki67+ Mph	Rilpl1
1.49979e-20	1.37214	0.131	0.025	4.84206e-16	Mki67+ Mph	Akap1
1.59496e-20	1.57275	0.173	0.041	5.14934e-16	Mki67+ Mph	Xndc1
1.63036e-20	1.64652	0.215	0.058	5.2636e-16	Mki67+ Mph	Pycrl
1.80761e-20	1.00847	0.186	0.045	5.83588e-16	Mki67+ Mph	Exosc2
1.81253e-20	1.13305	0.527	0.222	5.85176e-16	Mki67+ Mph	Mrps7
1.89831e-20	1.2111	0.688	0.397	6.12871e-16	Mki67+ Mph	Aco2
2.17926e-20	1.71857	0.122	0.022	7.03575e-16	Mki67+ Mph	Asns
2.60664e-20	2.3572	0.135	0.027	8.41553e-16	Mki67+ Mph	Ada
2.65705e-20	1.39649	0.181	0.044	8.57829e-16	Mki67+ Mph	Tsen15
2.80597e-20	1.08345	0.228	0.063	9.05907e-16	Mki67+ Mph	Tmem97
2.81876e-20	1.01041	0.595	0.287	9.10035e-16	Mki67+ Mph	Idh3b
2.95038e-20	1.21018	0.203	0.054	9.5253e-16	Mki67+ Mph	Dennd5b
3.12348e-20	1.12132	0.181	0.044	1.00841e-15	Mki67+ Mph	Telo2
3.47547e-20	1.92126	0.122	0.023	1.12205e-15	Mki67+ Mph	Rangrf
3.56686e-20	1.19403	0.266	0.081	1.15156e-15	Mki67+ Mph	Tarbp2
3.79857e-20	1.11212	0.342	0.121	1.22637e-15	Mki67+ Mph	Nop16
4.08619e-20	1.21485	0.342	0.125	1.31923e-15	Mki67+ Mph	Creb3l2
4.59957e-20	1.07835	0.203	0.053	1.48497e-15	Mki67+ Mph	D030056L22Rik
4.9777e-20	1.12901	0.211	0.057	1.60705e-15	Mki67+ Mph	Cep78
5.44884e-20	1.60565	0.329	0.113	1.75916e-15	Mki67+ Mph	Eif2b3
5.9754e-20	1.06187	0.443	0.174	1.92916e-15	Mki67+ Mph	Apip
5.99481e-20	1.16734	0.401	0.154	1.93543e-15	Mki67+ Mph	Ubfd1
6.09741e-20	1.47355	0.253	0.076	1.96855e-15	Mki67+ Mph	1190007I07Rik
8.43995e-20	1.06358	0.713	0.393	2.72484e-15	Mki67+ Mph	Cenpx
8.61228e-20	1.50267	0.139	0.029	2.78048e-15	Mki67+ Mph	Cracr2b
8.81161e-20	1.59093	0.16	0.037	2.84483e-15	Mki67+ Mph	E2f6
8.96803e-20	1.08116	0.245	0.072	2.89533e-15	Mki67+ Mph	Tmem238
9.74427e-20	1.00397	0.671	0.365	3.14594e-15	Mki67+ Mph	Rbbp4
9.75059e-20	1.41936	0.177	0.043	3.14798e-15	Mki67+ Mph	Sgsm3
9.87707e-20	1.56883	0.165	0.038	3.18881e-15	Mki67+ Mph	Taco1
1.00738e-19	1.00884	0.3	0.1	3.25234e-15	Mki67+ Mph	Zfp568
1.05929e-19	1.29332	0.194	0.051	3.41992e-15	Mki67+ Mph	Mettl15
1.06814e-19	2.09367	0.966	0.946	3.44851e-15	Mki67+ Mph	Cst3
1.12477e-19	1.02271	0.616	0.32	3.63132e-15	Mki67+ Mph	Acadl
1.13357e-19	1.03722	0.262	0.08	3.65974e-15	Mki67+ Mph	Slc25a26
1.17886e-19	1.03385	0.561	0.266	3.80597e-15	Mki67+ Mph	Eri1
1.18979e-19	1.59629	0.207	0.057	3.84125e-15	Mki67+ Mph	Cenpl
1.33123e-19	1.09412	0.515	0.228	4.29788e-15	Mki67+ Mph	Actl6a
1.34652e-19	1.1828	0.156	0.035	4.34725e-15	Mki67+ Mph	Polr3h
1.40412e-19	1.43074	0.232	0.067	4.53319e-15	Mki67+ Mph	Gemin5
1.43507e-19	1.09314	0.253	0.079	4.63312e-15	Mki67+ Mph	Tmtc2
1.58102e-19	1.3711	0.131	0.026	5.10431e-15	Mki67+ Mph	Kitl
1.79943e-19	1.03404	0.696	0.406	5.80947e-15	Mki67+ Mph	Phb2
2.04073e-19	1.08122	0.131	0.026	6.58849e-15	Mki67+ Mph	Exog
2.17056e-19	1.35512	0.54	0.27	7.00765e-15	Mki67+ Mph	Ifi27
2.22254e-19	1.31695	0.249	0.076	7.17547e-15	Mki67+ Mph	Trmt10c
2.39013e-19	1.19728	0.139	0.029	7.71655e-15	Mki67+ Mph	Oxnad1
2.46917e-19	1.02846	0.705	0.398	7.97171e-15	Mki67+ Mph	Rnaseh2c
2.61324e-19	1.05891	0.342	0.125	8.43685e-15	Mki67+ Mph	Anpep
2.82451e-19	1.83291	0.447	0.195	9.11893e-15	Mki67+ Mph	Lrba
3.04434e-19	1.33482	0.211	0.058	9.82866e-15	Mki67+ Mph	Dele1
3.18237e-19	1.16306	0.325	0.114	1.02743e-14	Mki67+ Mph	Pitrm1
3.19897e-19	1.101	0.768	0.487	1.03279e-14	Mki67+ Mph	Snu13
3.26662e-19	2.07637	0.101	0.017	1.05463e-14	Mki67+ Mph	Bahcc1
3.61179e-19	1.17278	0.139	0.03	1.16607e-14	Mki67+ Mph	Angpt2
3.92845e-19	1.01592	0.312	0.107	1.2683e-14	Mki67+ Mph	Ndufaf4
4.11928e-19	1.5147	0.122	0.024	1.32991e-14	Mki67+ Mph	Cep76
4.58753e-19	1.18251	0.308	0.107	1.48108e-14	Mki67+ Mph	Hist1h4i
6.27258e-19	1.26617	0.295	0.1	2.0251e-14	Mki67+ Mph	N6amt1
6.82155e-19	1.01681	0.253	0.077	2.20234e-14	Mki67+ Mph	1110065P20Rik
6.98747e-19	1.71904	0.274	0.093	2.2559e-14	Mki67+ Mph	Gm43305
7.38038e-19	1.04357	0.819	0.588	2.38276e-14	Mki67+ Mph	Ndufa4
7.81251e-19	1.24151	0.245	0.075	2.52227e-14	Mki67+ Mph	Ssx2ip
7.93828e-19	1.27941	0.35	0.125	2.56287e-14	Mki67+ Mph	Psmd5
8.04393e-19	1.48468	0.207	0.057	2.59698e-14	Mki67+ Mph	Rrp9
8.07288e-19	1.33948	0.203	0.055	2.60633e-14	Mki67+ Mph	Taf5
8.20637e-19	1.22002	0.19	0.05	2.64943e-14	Mki67+ Mph	Hist1h2ac
9.34462e-19	1.16785	0.283	0.092	3.01691e-14	Mki67+ Mph	Fam98a
9.35647e-19	1.3335	0.203	0.056	3.02074e-14	Mki67+ Mph	Mettl4
9.60379e-19	1.47377	0.215	0.061	3.10058e-14	Mki67+ Mph	Znhit3
1.01352e-18	1.32585	0.148	0.033	3.27216e-14	Mki67+ Mph	Pcyox1l
1.01749e-18	1.20351	0.173	0.043	3.28496e-14	Mki67+ Mph	Lrrc20
1.11747e-18	1.14543	0.316	0.112	3.60775e-14	Mki67+ Mph	Csrp2
1.192e-18	1.15526	0.228	0.068	3.84839e-14	Mki67+ Mph	Gstt2
1.19258e-18	2.21321	0.105	0.019	3.85024e-14	Mki67+ Mph	Gm17092
1.20206e-18	1.13754	0.27	0.088	3.88084e-14	Mki67+ Mph	Fer
1.26636e-18	1.21778	0.236	0.072	4.08845e-14	Mki67+ Mph	2810006K23Rik
1.36281e-18	1.23656	0.329	0.118	4.39982e-14	Mki67+ Mph	Dnlz
1.37033e-18	1.17852	0.325	0.114	4.42411e-14	Mki67+ Mph	Hdgfl2
1.38259e-18	1.00063	0.586	0.296	4.4637e-14	Mki67+ Mph	Hist1h1c
1.41491e-18	1.28416	0.236	0.074	4.56804e-14	Mki67+ Mph	Slc27a1
1.42919e-18	1.6416	0.236	0.072	4.61413e-14	Mki67+ Mph	Rbmx2
1.5975e-18	1.60032	0.262	0.088	5.15752e-14	Mki67+ Mph	Rnf157
1.70505e-18	1.69641	0.165	0.04	5.50476e-14	Mki67+ Mph	Nt5c3b
1.76332e-18	1.12288	0.169	0.041	5.69287e-14	Mki67+ Mph	Snhg4
2.05127e-18	1.01788	0.3	0.103	6.62253e-14	Mki67+ Mph	Cnot9
2.12719e-18	1.00395	0.388	0.15	6.86763e-14	Mki67+ Mph	Casp7
2.18054e-18	1.80614	0.122	0.025	7.03987e-14	Mki67+ Mph	Plet1os
2.26198e-18	1.2429	0.565	0.305	7.30282e-14	Mki67+ Mph	Specc1
2.40359e-18	1.95442	0.283	0.103	7.76e-14	Mki67+ Mph	H2-DMb2
2.71477e-18	1.07469	0.443	0.18	8.76463e-14	Mki67+ Mph	Mrpl55
2.75127e-18	1.36446	0.215	0.062	8.88247e-14	Mki67+ Mph	Tpgs2
3.05638e-18	1.15951	0.203	0.057	9.86752e-14	Mki67+ Mph	Zw10
3.07345e-18	1.00972	0.35	0.131	9.92263e-14	Mki67+ Mph	Naa40
3.1264e-18	1.10787	0.418	0.171	1.00936e-13	Mki67+ Mph	Ilf3
3.15255e-18	1.15464	0.105	0.019	1.0178e-13	Mki67+ Mph	Gm6169
3.29587e-18	1.23873	0.131	0.028	1.06407e-13	Mki67+ Mph	Fpgs
3.60194e-18	1.04866	0.333	0.123	1.16289e-13	Mki67+ Mph	Fancl
3.66853e-18	1.28505	0.148	0.034	1.18438e-13	Mki67+ Mph	Tmem263
3.92026e-18	1.03466	0.38	0.146	1.26565e-13	Mki67+ Mph	Utp6
5.28899e-18	1.00306	0.181	0.048	1.70755e-13	Mki67+ Mph	Zc3h8
5.77795e-18	1.18705	0.156	0.037	1.86541e-13	Mki67+ Mph	Ddx51
6.53935e-18	1.45926	0.198	0.056	2.11123e-13	Mki67+ Mph	Ndufaf5
6.68043e-18	1.31011	0.181	0.048	2.15678e-13	Mki67+ Mph	Haus7
6.77303e-18	1.14531	0.262	0.086	2.18667e-13	Mki67+ Mph	Fam136a
6.95763e-18	1.4736	0.156	0.037	2.24627e-13	Mki67+ Mph	Gcfc2
7.41792e-18	1.40029	0.249	0.079	2.39488e-13	Mki67+ Mph	Nop2
7.48992e-18	1.26635	0.257	0.084	2.41812e-13	Mki67+ Mph	Dgcr8
8.15497e-18	1.34594	0.241	0.074	2.63283e-13	Mki67+ Mph	Ppp1r8
9.17377e-18	1.44224	0.114	0.022	2.96175e-13	Mki67+ Mph	0610009L18Rik
9.55168e-18	1.08626	0.198	0.055	3.08376e-13	Mki67+ Mph	Pus7
9.6447e-18	1.10433	0.249	0.079	3.11379e-13	Mki67+ Mph	Pwwp3a
1.06319e-17	1.78342	0.135	0.03	3.43251e-13	Mki67+ Mph	Pdia5
1.39126e-17	2.0852	0.131	0.029	4.49169e-13	Mki67+ Mph	Ccl17
1.41473e-17	1.06298	0.414	0.18	4.56745e-13	Mki67+ Mph	Slamf9
1.47297e-17	2.06672	0.194	0.057	4.75549e-13	Mki67+ Mph	BC035044
1.51432e-17	1.51298	0.245	0.077	4.88898e-13	Mki67+ Mph	Dtd2
1.56202e-17	1.53668	0.11	0.021	5.04297e-13	Mki67+ Mph	Nme4
1.71933e-17	1.45558	0.3	0.107	5.55086e-13	Mki67+ Mph	Tsfm
1.88502e-17	1.3091	0.156	0.038	6.08579e-13	Mki67+ Mph	Nme6
2.08178e-17	1.19146	0.241	0.074	6.72103e-13	Mki67+ Mph	Ints10
2.36289e-17	1.33023	0.114	0.022	7.6286e-13	Mki67+ Mph	Micall2
2.83538e-17	1.31016	0.321	0.127	9.15402e-13	Mki67+ Mph	Pdgfa
3.26138e-17	1.24265	0.105	0.02	1.05294e-12	Mki67+ Mph	Suv39h2
3.64099e-17	1.33988	0.186	0.051	1.17549e-12	Mki67+ Mph	Eef2k
3.7808e-17	1.11432	0.181	0.05	1.22063e-12	Mki67+ Mph	Tnfsf8
3.89354e-17	1.72903	0.215	0.069	1.25703e-12	Mki67+ Mph	Grap2
4.62692e-17	1.11286	0.177	0.047	1.4938e-12	Mki67+ Mph	Rrp12
4.80542e-17	1.12413	0.236	0.074	1.55143e-12	Mki67+ Mph	Wrnip1
4.91086e-17	1.21533	0.215	0.065	1.58547e-12	Mki67+ Mph	Spout1
4.95343e-17	1.26302	0.316	0.118	1.59922e-12	Mki67+ Mph	G2e3
5.35231e-17	1.11258	0.253	0.084	1.72799e-12	Mki67+ Mph	Primpol
5.36253e-17	1.09019	0.232	0.073	1.73129e-12	Mki67+ Mph	Dgcr6
5.56067e-17	1.02854	0.127	0.027	1.79526e-12	Mki67+ Mph	Zcchc14
5.77294e-17	1.12045	0.354	0.137	1.86379e-12	Mki67+ Mph	Trappc12
7.50197e-17	1.05423	0.371	0.15	2.42201e-12	Mki67+ Mph	Trap1
7.85101e-17	1.00445	0.211	0.064	2.5347e-12	Mki67+ Mph	Akr1e1
8.11288e-17	1.02542	0.207	0.06	2.61924e-12	Mki67+ Mph	Cdc23
1.01594e-16	1.00671	0.405	0.176	3.27996e-12	Mki67+ Mph	Dst
1.0258e-16	1.42946	0.131	0.029	3.3118e-12	Mki67+ Mph	Zfp101
1.21218e-16	1.18728	0.54	0.291	3.91354e-12	Mki67+ Mph	Grk3
1.26128e-16	1.64732	0.198	0.058	4.07203e-12	Mki67+ Mph	Dynlt1a
1.49059e-16	1.46045	0.139	0.033	4.81238e-12	Mki67+ Mph	Tmem237
1.75736e-16	1.29372	0.27	0.093	5.67362e-12	Mki67+ Mph	D6Wsu163e
1.81251e-16	2.18852	0.156	0.041	5.8517e-12	Mki67+ Mph	H2-Ob
2.05056e-16	1.08213	0.181	0.051	6.62023e-12	Mki67+ Mph	Skp2
2.11014e-16	1.92353	0.105	0.021	6.8126e-12	Mki67+ Mph	Lrrc1
2.13254e-16	1.46371	0.186	0.054	6.8849e-12	Mki67+ Mph	Snx7
2.21575e-16	1.82107	0.173	0.049	7.15355e-12	Mki67+ Mph	Asb2
2.39461e-16	1.23772	0.266	0.092	7.73099e-12	Mki67+ Mph	Hddc2
2.44153e-16	1.08536	0.148	0.036	7.88247e-12	Mki67+ Mph	Zmym1
2.62766e-16	1.02862	0.316	0.119	8.4834e-12	Mki67+ Mph	Nudt2
2.64955e-16	1.42929	0.139	0.033	8.55406e-12	Mki67+ Mph	B3galt6
2.82177e-16	1.38597	0.684	0.436	9.11008e-12	Mki67+ Mph	Dmxl1
3.41065e-16	1.86689	0.148	0.037	1.10113e-11	Mki67+ Mph	Gm35188
3.65427e-16	1.03866	0.274	0.096	1.17978e-11	Mki67+ Mph	Sephs1
3.80292e-16	1.06898	0.582	0.377	1.22777e-11	Mki67+ Mph	Cd63
4.39422e-16	1.61966	0.186	0.055	1.41867e-11	Mki67+ Mph	Gm49980
4.83307e-16	1.19771	0.215	0.068	1.56036e-11	Mki67+ Mph	Kctd9
5.07613e-16	1.00739	0.215	0.067	1.63883e-11	Mki67+ Mph	Mtrf1l
6.29858e-16	1.16586	0.316	0.12	2.0335e-11	Mki67+ Mph	Ak3
6.45889e-16	1.17162	0.219	0.069	2.08525e-11	Mki67+ Mph	Mrpl47
7.24599e-16	1.1009	0.177	0.051	2.33937e-11	Mki67+ Mph	Arhgap19
7.40662e-16	1.13922	0.405	0.172	2.39123e-11	Mki67+ Mph	Ubl4a
7.58218e-16	1.03541	0.19	0.056	2.44791e-11	Mki67+ Mph	2310061I04Rik
7.64646e-16	1.09408	0.148	0.037	2.46866e-11	Mki67+ Mph	Tigar
7.94806e-16	1.13977	0.367	0.161	2.56603e-11	Mki67+ Mph	Rassf8
8.8661e-16	1.40947	0.114	0.024	2.86242e-11	Mki67+ Mph	Rwdd2b
9.143e-16	1.35412	0.211	0.068	2.95182e-11	Mki67+ Mph	Prkn
9.17911e-16	1.73729	0.105	0.021	2.96348e-11	Mki67+ Mph	Cfap45
9.45903e-16	1.0126	0.156	0.041	3.05385e-11	Mki67+ Mph	2210408I21Rik
9.49364e-16	1.07153	0.198	0.06	3.06502e-11	Mki67+ Mph	Ppp3cc
1.0022e-15	1.59951	0.101	0.02	3.23561e-11	Mki67+ Mph	Acad10
1.03929e-15	1.24287	0.11	0.023	3.35536e-11	Mki67+ Mph	Aplf
1.1583e-15	1.2884	0.127	0.029	3.73958e-11	Mki67+ Mph	Prnp
1.38798e-15	1.20552	0.177	0.05	4.48109e-11	Mki67+ Mph	Mlh1
1.41105e-15	1.29597	0.35	0.147	4.55559e-11	Mki67+ Mph	Slfn9
1.45884e-15	1.24197	0.266	0.098	4.70985e-11	Mki67+ Mph	St3gal5
1.70781e-15	1.33788	0.16	0.043	5.51365e-11	Mki67+ Mph	Aaas
1.74692e-15	1.09017	0.414	0.175	5.63993e-11	Mki67+ Mph	Trim27
1.81447e-15	1.14645	0.359	0.144	5.85802e-11	Mki67+ Mph	Ptrh2
1.85968e-15	1.38615	0.266	0.096	6.00399e-11	Mki67+ Mph	Nudt14
1.9809e-15	1.34851	0.169	0.047	6.39533e-11	Mki67+ Mph	Ttll12
2.09949e-15	1.01506	0.287	0.11	6.77821e-11	Mki67+ Mph	Arhgap6
2.20225e-15	1.70456	0.354	0.167	7.10996e-11	Mki67+ Mph	Batf3
2.80077e-15	1.1809	0.498	0.237	9.04229e-11	Mki67+ Mph	Txnl4a
3.05563e-15	1.02913	0.278	0.101	9.86509e-11	Mki67+ Mph	Snrnp35
3.20382e-15	1.20749	0.105	0.022	1.03435e-10	Mki67+ Mph	Gm36975
3.41101e-15	1.76527	0.101	0.021	1.10124e-10	Mki67+ Mph	Cep131
3.59062e-15	1.45285	0.329	0.144	1.15923e-10	Mki67+ Mph	Cd24a
4.08298e-15	1.20272	0.152	0.041	1.31819e-10	Mki67+ Mph	Fahd1
4.66425e-15	1.61912	0.105	0.022	1.50585e-10	Mki67+ Mph	Pde8b
5.25124e-15	1.0952	0.278	0.103	1.69536e-10	Mki67+ Mph	Mrpl37
6.25148e-15	1.30011	0.198	0.063	2.01829e-10	Mki67+ Mph	Cystm1
6.83369e-15	1.00251	0.557	0.282	2.20626e-10	Mki67+ Mph	Arpc5l
7.24201e-15	1.26425	0.11	0.024	2.33808e-10	Mki67+ Mph	Lix1l
7.71843e-15	1.38438	0.118	0.027	2.49189e-10	Mki67+ Mph	Lag3
8.80224e-15	1.68207	0.422	0.216	2.8418e-10	Mki67+ Mph	1110008P14Rik
1.09923e-14	1.11774	0.165	0.047	3.54887e-10	Mki67+ Mph	Gm1976
1.22599e-14	1.28781	0.105	0.023	3.95812e-10	Mki67+ Mph	Cacna1f
1.29222e-14	1.01945	0.236	0.081	4.17192e-10	Mki67+ Mph	Prps2
1.34408e-14	1.04254	0.203	0.064	4.33935e-10	Mki67+ Mph	Lancl1
1.41654e-14	1.98534	0.143	0.039	4.5733e-10	Mki67+ Mph	Pank1
1.48292e-14	1.0592	0.139	0.036	4.78761e-10	Mki67+ Mph	Lncppara
1.55561e-14	1.41657	0.127	0.031	5.02228e-10	Mki67+ Mph	Gm46430
1.77053e-14	1.07012	0.312	0.124	5.71615e-10	Mki67+ Mph	Rpp30
2.08893e-14	1.41144	0.245	0.09	6.7441e-10	Mki67+ Mph	Cyfip2
2.10335e-14	1.17153	0.152	0.042	6.79066e-10	Mki67+ Mph	Ppm1l
2.19791e-14	1.61281	0.152	0.043	7.09594e-10	Mki67+ Mph	Asap2
2.3477e-14	1.35446	0.211	0.071	7.57955e-10	Mki67+ Mph	Fads1
3.00141e-14	1.05352	0.198	0.064	9.69004e-10	Mki67+ Mph	Akr1c13
3.40428e-14	1.03975	0.236	0.083	1.09907e-09	Mki67+ Mph	Pwp1
3.99245e-14	1.18588	0.219	0.076	1.28896e-09	Mki67+ Mph	Ccdc69
4.04559e-14	1.88219	0.143	0.038	1.30612e-09	Mki67+ Mph	Gk5
4.13232e-14	1.31508	0.152	0.042	1.33412e-09	Mki67+ Mph	Oxld1
5.241e-14	1.35662	0.249	0.093	1.69206e-09	Mki67+ Mph	E330020D12Rik
5.85011e-14	1.107	0.295	0.116	1.88871e-09	Mki67+ Mph	Ccdc167
6.43508e-14	1.10239	0.203	0.066	2.07757e-09	Mki67+ Mph	Pdik1l
8.25289e-14	1.373	0.165	0.05	2.66444e-09	Mki67+ Mph	Gm16124
8.26642e-14	1.1601	0.249	0.093	2.66881e-09	Mki67+ Mph	Lmf2
8.82974e-14	1.07449	0.131	0.034	2.85068e-09	Mki67+ Mph	Mtg1
1.03421e-13	1.18172	0.122	0.03	3.33895e-09	Mki67+ Mph	C1qtnf12
1.11557e-13	1.00092	0.241	0.086	3.60161e-09	Mki67+ Mph	Arl2
1.11982e-13	1.16656	0.131	0.034	3.61535e-09	Mki67+ Mph	Tanc1
1.40093e-13	1.28712	0.65	0.452	4.52289e-09	Mki67+ Mph	Tns3
1.44194e-13	1.20146	0.127	0.032	4.6553e-09	Mki67+ Mph	Hnmt
1.74741e-13	1.10037	0.283	0.111	5.64151e-09	Mki67+ Mph	Nr2f6
1.75708e-13	1.06927	0.19	0.062	5.67274e-09	Mki67+ Mph	2510002D24Rik
2.56516e-13	1.05015	0.342	0.144	8.28162e-09	Mki67+ Mph	Usp39
2.84239e-13	1.02186	0.19	0.062	9.17667e-09	Mki67+ Mph	Pck2
2.95961e-13	1.04916	0.16	0.048	9.55511e-09	Mki67+ Mph	Tada2a
3.25912e-13	1.12131	0.127	0.033	1.05221e-08	Mki67+ Mph	Laptm4b
3.26836e-13	1.01915	0.11	0.026	1.05519e-08	Mki67+ Mph	Slc13a3
3.40281e-13	1.65021	0.11	0.026	1.0986e-08	Mki67+ Mph	Cdan1
3.62286e-13	1.28359	0.105	0.025	1.16964e-08	Mki67+ Mph	Fancg
4.10509e-13	1.17188	0.177	0.057	1.32533e-08	Mki67+ Mph	Gramd3
4.17625e-13	1.57652	0.578	0.389	1.3483e-08	Mki67+ Mph	Jdp2
4.61037e-13	1.28661	0.186	0.061	1.48846e-08	Mki67+ Mph	Wdr4
4.81739e-13	1.26321	0.152	0.045	1.55529e-08	Mki67+ Mph	Slx4
5.22847e-13	2.2004	0.203	0.075	1.68801e-08	Mki67+ Mph	Tlr3
6.08498e-13	1.27008	0.19	0.063	1.96454e-08	Mki67+ Mph	Mtmr4
6.0905e-13	1.3743	0.494	0.286	1.96632e-08	Mki67+ Mph	Tmem65
6.70456e-13	1.43482	0.198	0.068	2.16457e-08	Mki67+ Mph	Nudt8
7.77375e-13	1.56443	0.105	0.025	2.50975e-08	Mki67+ Mph	Tfb1m
1.17433e-12	1.065	0.384	0.188	3.79133e-08	Mki67+ Mph	Hagh
1.43944e-12	1.29211	0.127	0.034	4.64724e-08	Mki67+ Mph	Ydjc
1.46316e-12	1.22173	0.236	0.088	4.7238e-08	Mki67+ Mph	Nmral1
1.48407e-12	1.76898	0.101	0.024	4.79133e-08	Mki67+ Mph	Maged2
1.65253e-12	1.04544	0.114	0.029	5.3352e-08	Mki67+ Mph	Rpp38
1.66136e-12	1.34718	0.131	0.036	5.36371e-08	Mki67+ Mph	Pomt1
1.89089e-12	1.0336	0.219	0.082	6.10473e-08	Mki67+ Mph	Stk39
2.25437e-12	1.57469	0.127	0.035	7.27824e-08	Mki67+ Mph	Itgb3
2.31384e-12	1.17515	0.169	0.054	7.47024e-08	Mki67+ Mph	Isoc2b
2.92801e-12	1.04861	0.253	0.098	9.45309e-08	Mki67+ Mph	Tssc4
3.66991e-12	1.10835	0.169	0.054	1.18483e-07	Mki67+ Mph	Ppif
3.76846e-12	1.45841	0.101	0.024	1.21665e-07	Mki67+ Mph	Gimap6
4.01951e-12	1.15594	0.198	0.07	1.2977e-07	Mki67+ Mph	Xrcc1
6.46982e-12	1.05583	0.122	0.034	2.08878e-07	Mki67+ Mph	Fahd2a
6.75357e-12	1.17974	0.177	0.059	2.18039e-07	Mki67+ Mph	Ints5
8.37753e-12	1.26377	0.409	0.211	2.70469e-07	Mki67+ Mph	Unc119
1.02034e-11	1.25366	0.181	0.063	3.29417e-07	Mki67+ Mph	Focad
1.14297e-11	1.42172	0.186	0.064	3.69008e-07	Mki67+ Mph	Toe1
1.28868e-11	1.01664	0.169	0.056	4.16049e-07	Mki67+ Mph	Sept2
1.38754e-11	1.03337	0.114	0.031	4.47966e-07	Mki67+ Mph	Tpm2
1.60571e-11	1.06805	0.35	0.165	5.18405e-07	Mki67+ Mph	Map4k1
1.83513e-11	1.16969	0.354	0.167	5.92472e-07	Mki67+ Mph	Nol11
2.22208e-11	1.26638	0.135	0.041	7.17399e-07	Mki67+ Mph	Cmc4
2.41155e-11	1.00637	0.173	0.058	7.7857e-07	Mki67+ Mph	Lrrc45
2.58049e-11	1.35688	0.203	0.076	8.33112e-07	Mki67+ Mph	2310040G24Rik
3.23506e-11	1.1191	0.139	0.043	1.04444e-06	Mki67+ Mph	Zfp958
4.31864e-11	1.14551	0.84	0.633	1.39427e-06	Mki67+ Mph	Psmb9
4.61312e-11	1.01089	0.16	0.054	1.48935e-06	Mki67+ Mph	Nxt2
4.73365e-11	1.49288	0.177	0.063	1.52826e-06	Mki67+ Mph	Ryr1
4.84923e-11	1.4204	0.139	0.043	1.56557e-06	Mki67+ Mph	Trmt10b
4.96818e-11	1.23375	0.148	0.048	1.60398e-06	Mki67+ Mph	Zc3h7b
5.4256e-11	1.21169	0.118	0.034	1.75165e-06	Mki67+ Mph	Fastkd1
6.26097e-11	1.11858	0.169	0.058	2.02136e-06	Mki67+ Mph	Zfp157
6.879e-11	1.00894	0.165	0.057	2.22088e-06	Mki67+ Mph	Rras2
9.13574e-11	1.2218	0.11	0.03	2.94947e-06	Mki67+ Mph	Gm10131
1.02422e-10	1.07031	0.105	0.028	3.30669e-06	Mki67+ Mph	E430024I08Rik
1.10011e-10	1.56232	0.228	0.099	3.5517e-06	Mki67+ Mph	Kmo
1.14454e-10	1.13749	0.131	0.04	3.69514e-06	Mki67+ Mph	Fbxo21
1.18722e-10	1.35093	0.228	0.098	3.83295e-06	Mki67+ Mph	Rtn1
1.33765e-10	1.03219	0.186	0.068	4.3186e-06	Mki67+ Mph	Atpaf2
2.11555e-10	1.21249	0.371	0.187	6.83007e-06	Mki67+ Mph	Trim35
2.12268e-10	1.22975	0.105	0.029	6.85306e-06	Mki67+ Mph	Tmem63c
2.72888e-10	2.25004	0.114	0.034	8.8102e-06	Mki67+ Mph	Rtl8a
2.98242e-10	1.04064	0.177	0.065	9.62874e-06	Mki67+ Mph	Ripor1
3.01609e-10	1.07211	0.131	0.042	9.73746e-06	Mki67+ Mph	Sgcb
3.50561e-10	1.21553	0.148	0.05	1.13179e-05	Mki67+ Mph	Guf1
3.83988e-10	1.50075	0.215	0.095	1.23971e-05	Mki67+ Mph	Dpp4
4.97913e-10	1.03019	0.241	0.102	1.60751e-05	Mki67+ Mph	Trmt2a
5.73502e-10	1.22818	0.118	0.036	1.85155e-05	Mki67+ Mph	Gtf2ird1
7.84266e-10	1.0971	0.101	0.028	2.532e-05	Mki67+ Mph	Vars2
8.59475e-10	1.05469	0.105	0.031	2.77482e-05	Mki67+ Mph	2200002D01Rik
8.87922e-10	1.07108	0.101	0.029	2.86666e-05	Mki67+ Mph	Tnfrsf18
9.72804e-10	1.15594	0.105	0.031	3.1407e-05	Mki67+ Mph	Pou2f3
1.0181e-09	1.11826	0.131	0.042	3.28693e-05	Mki67+ Mph	Tbc1d19
1.07098e-09	1.17098	0.131	0.043	3.45766e-05	Mki67+ Mph	1110002L01Rik
1.08754e-09	1.00267	0.532	0.344	3.51114e-05	Mki67+ Mph	Trerf1
1.12313e-09	1.16893	0.143	0.048	3.62604e-05	Mki67+ Mph	Kbtbd4
1.29117e-09	1.31264	0.654	0.489	4.16853e-05	Mki67+ Mph	Itgav
1.39101e-09	1.16649	0.325	0.152	4.49086e-05	Mki67+ Mph	Ccdc127
1.39394e-09	2.49101	0.122	0.04	4.50032e-05	Mki67+ Mph	Nedd4
1.4312e-09	1.08888	0.211	0.085	4.62062e-05	Mki67+ Mph	Clasrp
1.69374e-09	1.06791	0.186	0.073	5.46824e-05	Mki67+ Mph	Ppan
1.7985e-09	1.03573	0.127	0.042	5.80647e-05	Mki67+ Mph	Zc3h6
2.19839e-09	1.28233	0.152	0.054	7.09752e-05	Mki67+ Mph	Gna11
3.92136e-09	1.1567	0.101	0.03	0.000126601	Mki67+ Mph	Fam185a
4.01539e-09	1.09258	0.114	0.036	0.000129637	Mki67+ Mph	Zfp799
4.07093e-09	1.29724	0.101	0.03	0.00013143	Mki67+ Mph	Slc46a3
4.97192e-09	1.24594	0.114	0.037	0.000160518	Mki67+ Mph	Ffar2
5.61116e-09	1.23202	0.198	0.082	0.000181156	Mki67+ Mph	Ppp2r5d
6.58073e-09	1.45764	0.105	0.033	0.000212459	Mki67+ Mph	Mtrr
7.44647e-09	1.09777	0.16	0.061	0.000240409	Mki67+ Mph	Gtf2h4
8.25387e-09	1.12735	0.224	0.097	0.000266476	Mki67+ Mph	Alg14
8.33991e-09	1.30526	0.224	0.104	0.000269254	Mki67+ Mph	Fbxo32
9.99039e-09	1.24891	0.105	0.033	0.00032254	Mki67+ Mph	Fcho1
1.31613e-08	1.07424	0.595	0.414	0.000424911	Mki67+ Mph	Pstpip1
1.38128e-08	1.12172	0.139	0.051	0.000445947	Mki67+ Mph	Psph
2.08023e-08	1.44967	0.105	0.034	0.000671602	Mki67+ Mph	Faap24
2.57773e-08	1.27827	0.11	0.036	0.000832221	Mki67+ Mph	Carf
3.95317e-08	1.14931	0.122	0.043	0.00127628	Mki67+ Mph	Yars2
4.16572e-08	1.19697	0.122	0.043	0.0013449	Mki67+ Mph	Zbtb14
4.2884e-08	1.55763	0.105	0.034	0.00138451	Mki67+ Mph	Katnb1
4.43623e-08	1.15835	0.131	0.048	0.00143224	Mki67+ Mph	Slc35d2
4.50336e-08	1.02017	0.105	0.034	0.00145391	Mki67+ Mph	Gm47863
5.93342e-08	1.111	0.388	0.243	0.0019156	Mki67+ Mph	Mgl2
9.0932e-08	1.06189	0.173	0.073	0.00293574	Mki67+ Mph	Tsr3
1.22615e-07	1.12884	0.127	0.047	0.00395862	Mki67+ Mph	Zdhhc23
1.58452e-07	1.03961	0.16	0.067	0.00511563	Mki67+ Mph	2610020C07Rik
1.60723e-07	1.3851	0.414	0.259	0.00518895	Mki67+ Mph	Pkib
1.91021e-07	1.80345	0.646	0.539	0.00616711	Mki67+ Mph	Xpr1
2.52379e-07	1.04136	0.173	0.077	0.00814804	Mki67+ Mph	Adam19
2.63446e-07	1.08418	0.118	0.043	0.00850536	Mki67+ Mph	Slc25a40
4.347e-07	1.52489	0.11	0.04	0.0140343	Mki67+ Mph	Pkp3
6.4718e-07	1.2581	0.114	0.043	0.0208942	Mki67+ Mph	Dhrs9
1.13571e-06	1.3793	0.139	0.059	0.0366663	Mki67+ Mph	Fam234b
1.24469e-06	1.92558	0.122	0.05	0.0401849	Mki67+ Mph	Serpinb9
1.51131e-06	1.08831	0.165	0.072	0.0487927	Mki67+ Mph	Tbl3
0	3.34155	0.671	0.132	0	Sdc1+ Mph	Egln3
0	2.67077	0.812	0.288	0	Sdc1+ Mph	Hilpda
0	2.3514	0.948	0.497	0	Sdc1+ Mph	Arg1
1.5004e-283	2.1766	0.891	0.397	4.84406e-279	Sdc1+ Mph	Fmnl2
1.03428e-279	2.86867	0.852	0.404	3.33916e-275	Sdc1+ Mph	Ero1l
8.39174e-266	3.21616	0.471	0.068	2.70927e-261	Sdc1+ Mph	Flrt2
3.25581e-230	2.28024	0.741	0.303	1.05114e-225	Sdc1+ Mph	Bnip3
1.33556e-226	2.89574	0.419	0.062	4.31184e-222	Sdc1+ Mph	Nos2
2.53862e-223	3.06741	0.545	0.137	8.19593e-219	Sdc1+ Mph	Mt2
5.96062e-223	2.70272	0.574	0.144	1.92439e-218	Sdc1+ Mph	Nt5e
1.91442e-218	1.74842	0.876	0.473	6.18072e-214	Sdc1+ Mph	Clec4d
1.60753e-214	2.53	0.615	0.187	5.18993e-210	Sdc1+ Mph	Slc7a2
1.37495e-212	2.41749	0.623	0.192	4.43903e-208	Sdc1+ Mph	Junos
4.53918e-212	2.10977	0.746	0.317	1.46547e-207	Sdc1+ Mph	Adam8
7.34111e-211	1.4253	0.947	0.778	2.37008e-206	Sdc1+ Mph	Pgk1
7.54779e-207	3.66124	0.381	0.058	2.4368e-202	Sdc1+ Mph	Jag1
2.54883e-205	1.93387	0.9	0.595	8.22889e-201	Sdc1+ Mph	Osbpl8
1.24521e-190	2.56029	0.796	0.422	4.02017e-186	Sdc1+ Mph	Spp1
4.58934e-189	2.55493	0.504	0.125	1.48167e-184	Sdc1+ Mph	Serpine1
7.05885e-189	1.47791	0.931	0.618	2.27895e-184	Sdc1+ Mph	Basp1
1.12652e-180	3.66481	0.455	0.112	3.63698e-176	Sdc1+ Mph	Inhba
1.53047e-180	4.00306	0.462	0.117	4.94111e-176	Sdc1+ Mph	Cxcl3
2.08912e-179	1.53112	0.824	0.387	6.74472e-175	Sdc1+ Mph	Vegfa
1.29187e-175	1.34697	0.943	0.728	4.17081e-171	Sdc1+ Mph	Plin2
2.42405e-174	3.26361	0.439	0.104	7.82605e-170	Sdc1+ Mph	Pdpn
9.10078e-167	1.07591	0.95	0.83	2.93819e-162	Sdc1+ Mph	Aldoa
6.79623e-166	1.18116	0.938	0.765	2.19416e-161	Sdc1+ Mph	Mif
9.45004e-166	2.31285	0.753	0.41	3.05094e-161	Sdc1+ Mph	Hmox1
5.59833e-162	1.69276	0.793	0.451	1.80742e-157	Sdc1+ Mph	Dock7
8.45583e-160	1.23044	0.922	0.572	2.72997e-155	Sdc1+ Mph	Abca1
6.02252e-159	1.01625	0.983	0.899	1.94437e-154	Sdc1+ Mph	App
3.29641e-158	1.51747	0.79	0.464	1.06425e-153	Sdc1+ Mph	Fam162a
3.17703e-157	1.20509	0.984	0.956	1.0257e-152	Sdc1+ Mph	Srgn
4.9378e-157	2.27726	0.674	0.316	1.59417e-152	Sdc1+ Mph	Ndrg1
1.04959e-155	1.38449	0.9	0.59	3.3886e-151	Sdc1+ Mph	Sgms1
1.5776e-154	1.35536	0.773	0.354	5.09328e-150	Sdc1+ Mph	AA467197
3.4019e-154	1.29002	0.925	0.776	1.0983e-149	Sdc1+ Mph	Gpi1
4.31002e-154	1.42816	0.913	0.705	1.39149e-149	Sdc1+ Mph	Ctsl
4.21185e-153	1.93658	0.614	0.237	1.3598e-148	Sdc1+ Mph	Emp1
6.31304e-150	1.74647	0.782	0.452	2.03816e-145	Sdc1+ Mph	Slc2a1
2.54328e-149	1.7257	0.732	0.37	8.21098e-145	Sdc1+ Mph	Mtss1
3.82039e-149	1.08082	0.92	0.726	1.23341e-144	Sdc1+ Mph	Tpi1
2.35664e-141	2.17743	0.523	0.188	7.60841e-137	Sdc1+ Mph	Appl2
4.82759e-141	2.02619	0.566	0.211	1.55859e-136	Sdc1+ Mph	Rgcc
1.22687e-140	1.26095	0.947	0.755	3.96096e-136	Sdc1+ Mph	Fn1
8.34866e-140	1.62202	0.835	0.614	2.69536e-135	Sdc1+ Mph	Prdx6
1.08914e-139	1.64896	0.75	0.387	3.5163e-135	Sdc1+ Mph	Cacna1d
3.30869e-139	1.58924	0.742	0.411	1.06821e-134	Sdc1+ Mph	Egln1
9.23067e-136	1.65076	0.904	0.635	2.98012e-131	Sdc1+ Mph	Cxcl2
2.97638e-134	2.42398	0.529	0.201	9.60925e-130	Sdc1+ Mph	Gbe1
1.40601e-132	2.61977	0.398	0.109	4.5393e-128	Sdc1+ Mph	Lamc1
1.36718e-131	1.97926	0.692	0.364	4.41394e-127	Sdc1+ Mph	Fnip2
1.77157e-130	2.28752	0.419	0.121	5.71951e-126	Sdc1+ Mph	Lhfpl2
1.65409e-129	2.05377	0.577	0.245	5.34022e-125	Sdc1+ Mph	Mthfd1l
1.56956e-128	1.81128	0.513	0.185	5.06732e-124	Sdc1+ Mph	Prelid2
3.20836e-128	1.43079	0.804	0.516	1.03582e-123	Sdc1+ Mph	Npepps
1.62988e-127	2.59161	0.239	0.033	5.26206e-123	Sdc1+ Mph	P4ha2
7.60096e-127	1.34556	0.812	0.494	2.45397e-122	Sdc1+ Mph	Peak1
2.37068e-125	1.25405	0.847	0.585	7.65373e-121	Sdc1+ Mph	Cd9
3.32326e-124	1.99461	0.823	0.584	1.07292e-119	Sdc1+ Mph	Fbxl5
5.349e-123	1.90488	0.46	0.144	1.72692e-118	Sdc1+ Mph	Gpat3
5.54232e-122	2.5286	0.432	0.14	1.78934e-117	Sdc1+ Mph	Il7r
8.42155e-121	1.22166	0.942	0.785	2.7189e-116	Sdc1+ Mph	Pid1
3.31879e-118	2.11874	0.567	0.249	1.07147e-113	Sdc1+ Mph	Il1a
1.52561e-116	1.30757	0.924	0.698	4.92544e-112	Sdc1+ Mph	Mt1
3.08438e-116	2.55047	0.292	0.061	9.95793e-112	Sdc1+ Mph	Fam20a
6.63848e-115	1.54596	0.792	0.47	2.14323e-110	Sdc1+ Mph	F13a1
1.28353e-113	2.97372	0.254	0.047	4.14388e-109	Sdc1+ Mph	Ets1
1.50965e-113	2.02528	0.438	0.149	4.87389e-109	Sdc1+ Mph	Slc41a2
9.27523e-113	1.02773	0.919	0.776	2.99451e-108	Sdc1+ Mph	Klf6
5.14329e-112	2.47218	0.481	0.187	1.66051e-107	Sdc1+ Mph	Mmp12
1.46908e-111	1.1376	0.824	0.547	4.74291e-107	Sdc1+ Mph	P4ha1
2.64206e-111	1.01507	0.918	0.678	8.52989e-107	Sdc1+ Mph	Cd14
3.33698e-111	1.09514	0.812	0.453	1.07734e-106	Sdc1+ Mph	Rai14
1.23315e-110	1.91653	0.493	0.198	3.98122e-106	Sdc1+ Mph	Iqsec1
1.27009e-110	1.35766	0.767	0.499	4.10047e-106	Sdc1+ Mph	Grina
4.56572e-110	1.8044	0.486	0.184	1.47404e-105	Sdc1+ Mph	Tnfrsf9
1.47906e-109	3.49553	0.18	0.019	4.77515e-105	Sdc1+ Mph	Ackr3
1.64214e-109	1.66826	0.535	0.225	5.30165e-105	Sdc1+ Mph	Arhgap10
1.10004e-108	1.91857	0.471	0.18	3.55149e-104	Sdc1+ Mph	Gys1
7.63888e-108	1.10223	0.887	0.635	2.46621e-103	Sdc1+ Mph	Lilr4b
8.91612e-107	2.21151	0.492	0.201	2.87857e-102	Sdc1+ Mph	Plk2
1.57752e-106	1.36492	0.91	0.737	5.09301e-102	Sdc1+ Mph	Fndc3a
1.83492e-106	1.65368	0.718	0.443	5.92404e-102	Sdc1+ Mph	Id2
1.42581e-104	3.57774	0.285	0.067	4.60322e-100	Sdc1+ Mph	Sox4
9.84821e-104	1.24467	0.878	0.667	3.17949e-99	Sdc1+ Mph	Thbs1
3.77191e-102	1.29876	0.728	0.4	1.21776e-97	Sdc1+ Mph	Rgs1
3.80324e-101	2.6298	0.325	0.09	1.22788e-96	Sdc1+ Mph	Gadd45a
1.58511e-100	4.33797	0.179	0.023	5.11753e-96	Sdc1+ Mph	Agbl3
2.75621e-99	2.34321	0.326	0.092	8.89841e-95	Sdc1+ Mph	Fam71f2
5.14722e-99	1.54113	0.622	0.32	1.66178e-94	Sdc1+ Mph	Sntb2
7.10624e-99	2.58751	0.249	0.051	2.29425e-94	Sdc1+ Mph	Gm47507
9.70341e-98	1.3197	0.63	0.322	3.13275e-93	Sdc1+ Mph	Sbf2
2.07484e-97	1.09027	0.778	0.452	6.69863e-93	Sdc1+ Mph	Atxn1
2.11638e-95	1.50662	0.569	0.284	6.83273e-91	Sdc1+ Mph	Abcc1
2.2584e-95	1.90164	0.681	0.41	7.29124e-91	Sdc1+ Mph	Pf4
2.95197e-94	1.23843	0.74	0.47	9.53044e-90	Sdc1+ Mph	Eea1
8.26149e-94	4.39088	0.116	0.006	2.66722e-89	Sdc1+ Mph	Adamtsl5
2.35923e-93	2.26122	0.376	0.132	7.61678e-89	Sdc1+ Mph	Selenbp1
4.26611e-92	1.52546	0.515	0.231	1.37731e-87	Sdc1+ Mph	Pgm1
5.06098e-92	2.11753	0.389	0.139	1.63394e-87	Sdc1+ Mph	Ankrd37
8.17427e-92	2.77514	0.249	0.056	2.63906e-87	Sdc1+ Mph	Tnfrsf23
1.52078e-91	1.47603	0.58	0.286	4.90983e-87	Sdc1+ Mph	Slc7a8
2.03324e-91	1.85884	0.347	0.111	6.5643e-87	Sdc1+ Mph	Rhoc
5.39627e-91	1.04194	0.957	0.896	1.74219e-86	Sdc1+ Mph	Lgals3
5.69627e-89	1.25386	0.71	0.465	1.83904e-84	Sdc1+ Mph	Card19
2.16152e-88	3.68387	0.16	0.021	6.97848e-84	Sdc1+ Mph	Igf2bp2
[truncated: 1,542 more rows]
