# Supplementary material for: A CD138+ tumor-associated macrophage/Siglec-F+ neutrophil feed-forward loop promotes immune evasion in pancreatic cancer
Source: J Clin Invest. 2026 Mar 12;136(9):e199516. doi: 10.1172/JCI199516 (PMC13132371; doi:10.1172/JCI199516)
Supplement: Supplemental table 10 [file jci-136-199516-s209.xlsx]

## Sheet: Driver genes_Mono to Sdc1+ TAMs
gene	Sdc1+ Mph_corr	Sdc1+ Mph_pval	Sdc1+ Mph_qval	Sdc1+ Mph_ci_low	Sdc1+ Mph_ci_high
Ero1l	0.431519	0	0	0.410311	0.456344
Prdx6	0.4183	0	0	0.398368	0.438055
Inhba	0.407861	0	0	0.381108	0.436129
Egln3	0.404242	0	0	0.381247	0.426478
Itgam	0.40399	0	0	0.385685	0.423766
Vim	0.401011	0	0	0.38059	0.418836
Cxcl3	0.391938	0	0	0.36515	0.421426
Arg1	0.39116	0	0	0.374508	0.406405
Pgk1	0.383348	0	0	0.363952	0.402811
Clec4d	0.375423	0	0	0.352473	0.397881
Lgals3	0.370456	0	0	0.350136	0.391994
Tpt1	0.370045	0	0	0.34221	0.400841
Anxa2	0.368466	0	0	0.350136	0.386788
Fbxl5	0.362954	0	0	0.344533	0.38019
Pkm	0.361433	0	0	0.339894	0.382638
Bnip3	0.354002	0	0	0.33122	0.378175
Ahnak	0.353137	0	0	0.334139	0.370618
Spp1	0.342121	0	0	0.321087	0.364509
Sgms1	0.341224	0	0	0.319889	0.36251
Alcam	0.329999	0	0	0.308577	0.352349
Ndrg1	0.329668	0	0	0.306569	0.35178
Aldoa	0.329219	0	0	0.309809	0.349015
Hilpda	0.325783	0	0	0.298264	0.355395
Flrt2	0.325754	0	0	0.304161	0.34703
Mt2	0.324323	0	0	0.298367	0.351102
Fn1	0.320831	0	0	0.296011	0.341377
AA467197	0.320557	0	0	0.303755	0.335764
Adam8	0.319338	0	0	0.299641	0.340962
Pid1	0.316903	0	0	0.296782	0.335136
F13a1	0.316138	0	0	0.296105	0.337012
Tmsb10	0.315763	0	0	0.292082	0.337843
Tpi1	0.313141	0	0	0.293441	0.332709
Clec4e	0.312573	0	0	0.292408	0.332265
Ptgs2	0.312497	0	0	0.284807	0.339514
Gpi1	0.310998	0	0	0.289447	0.331961
Card19	0.30966	0	0	0.288972	0.329431
S100a6	0.307716	0	0	0.284426	0.331171
F10	0.306978	0	0	0.287898	0.322324
Nos2	0.306828	0	0	0.286227	0.330047
S100a10	0.306397	0	0	0.281972	0.328787
Plcb1	0.305872	0	0	0.289447	0.323092
Eno1	0.305644	0	0	0.285249	0.325868
Srgn	0.304943	0	0	0.282829	0.326996
Ccl9	0.304804	0	0	0.282043	0.325808
Rgcc	0.303833	0	0	0.285021	0.324306
Capg	0.301838	0	0	0.280746	0.321639
Gadd45a	0.301473	0	0	0.273476	0.329201
Slc2a1	0.299856	0	0	0.27761	0.325053
Gapdh	0.298557	0	0	0.275608	0.320779
Emilin2	0.297016	0	0	0.275468	0.317738
Serpine1	0.295113	0	0	0.272255	0.317824
Fam162a	0.293469	0	0	0.272671	0.316003
Nt5e	0.291114	0	0	0.269483	0.315953
Jag1	0.289304	0	0	0.262153	0.315977
Gpat3	0.284692	0	0	0.265865	0.303413
Mif	0.283652	0	0	0.263396	0.303657
Egln1	0.281713	0	0	0.26026	0.302103
Nfkbia	0.281025	0	0	0.254428	0.307419
Chst11	0.278772	0	0	0.258186	0.298033
Cd14	0.277281	0	0	0.255189	0.298213
Pgam1	0.276502	0	0	0.255579	0.296965
Fndc3a	0.274447	0	0	0.250853	0.299519
Bst1	0.274244	0	0	0.256371	0.292757
Hmox1	0.272101	0	0	0.245765	0.295919
Atp8b4	0.270827	0	0	0.252644	0.288265
Mctp1	0.270078	0	0	0.247382	0.294122
Ldha	0.269911	0	0	0.248256	0.291327
Slc7a2	0.269134	0	0	0.245385	0.295489
Il7r	0.267051	0	0	0.239981	0.292783
Phlda1	0.266892	0	0	0.234866	0.30147
Mthfd1l	0.266119	0	0	0.240433	0.290991
Slc16a3	0.264215	0	0	0.243416	0.28651
Junos	0.261787	0	0	0.240552	0.282797
Il6	0.261688	0	0	0.235753	0.286567
Rbpms	0.260517	0	0	0.238845	0.282742
Btg1	0.259539	0	0	0.236957	0.284933
Osbpl8	0.258614	0	0	0.227856	0.28719
Grina	0.256823	0	0	0.233368	0.283458
Higd1a	0.255442	0	0	0.23413	0.277385
Esd	0.254763	0	0	0.232074	0.276599
Vegfa	0.254393	0	0	0.229571	0.278952
Lilrb4a	0.254388	0	0	0.228229	0.277333
Cxcl2	0.253197	0	0	0.226066	0.283137
Thbs1	0.25319	0	0	0.231728	0.277677
Txn1	0.252324	0	0	0.23068	0.273766
Ankrd37	0.250949	0	0	0.227575	0.275418
Agbl3	0.250005	0	0	0.218471	0.281979
Plin2	0.249021	0	0	0.222855	0.274725
Plk2	0.248622	0	0	0.218699	0.278827
Tes	0.248528	0	0	0.229226	0.267771
Pdpn	0.24819	0	0	0.22168	0.274126
Raph1	0.247358	0	0	0.224525	0.269776
Xylt1	0.24717	0	0	0.224699	0.268092
Thbd	0.242027	0	0	0.213462	0.270414
Lilr4b	0.240893	0	0	0.216412	0.265105
Eif1	0.239692	0	0	0.216392	0.264988
Acod1	0.238659	0	0	0.215943	0.261243
Gm14636	0.238488	0	0	0.207943	0.267368
Sgms2	0.237576	0	0	0.21535	0.259835
Cd53	0.236258	0	0	0.212587	0.25858
App	0.236112	0	0	0.214257	0.257323
Cstb	0.235108	0	0	0.213633	0.256968
Eif4ebp1	0.234713	0	0	0.211609	0.2561
Fau	0.234182	0	0	0.20888	0.263606
Cd44	0.232899	0	0	0.210449	0.255497
Met	0.232681	0	0	0.206919	0.260502
Diaph1	0.23134	0	0	0.207505	0.253169
Gm47507	0.231101	0	0	0.20353	0.26048
Upp1	0.228425	0	0	0.208564	0.248883
Ccl6	0.227484	0	0	0.201252	0.252982
H2-Q6	0.226766	0	0	0.19967	0.255726
Ap3s1	0.2242	0	0	0.20105	0.247073
Ets1	0.224078	0	0	0.196188	0.252979
Ccl2	0.223685	0	0	0.195204	0.251592
Iqsec1	0.223383	0	0	0.197724	0.247257
Cacna1d	0.222904	0	0	0.199488	0.245289
Arg2	0.222333	0	0	0.199161	0.245434
Alox5ap	0.221823	0	0	0.197036	0.24493
Fxyd5	0.219173	0	0	0.190504	0.247495
Pfkp	0.218677	0	0	0.197367	0.240523
Rsbn1	0.21861	0	0	0.189292	0.247721
Abcc1	0.218211	0	0	0.19231	0.246
Lyst	0.217898	0	0	0.193633	0.243577
Rybp	0.216258	0	0	0.190062	0.242741
Id2	0.215931	0	0	0.188978	0.241365
Lamc1	0.2151	0	0	0.182813	0.244562
Emp1	0.21475	0	0	0.191589	0.23741
Cd24a	0.214715	0	0	0.189312	0.240906
Sox4	0.213118	0	0	0.176795	0.248474
Igf2bp2	0.212653	0	0	0.184668	0.240982
F3	0.212308	0	0	0.180154	0.24361
Ptges	0.21198	0	0	0.17968	0.246175
Plpp3	0.209846	0	0	0.180213	0.240477
Gys1	0.209248	0	0	0.183796	0.234259
Tnfrsf23	0.208777	0	0	0.177399	0.240569
Nedd9	0.208574	0	0	0.182104	0.234963
Sntb2	0.208099	0	0	0.181828	0.233711
Hk1	0.207804	0	0	0.183133	0.231693
Selenbp1	0.207739	0	0	0.183451	0.231021
Npepps	0.207677	0	0	0.1804	0.233768
Prelid2	0.207648	0	0	0.184612	0.232485
Fmnl2	0.205935	0	0	0.176188	0.234249
Trib3	0.205851	0	0	0.176123	0.239956
Serpinb2	0.204499	0	0	0.167978	0.241116
Errfi1	0.203076	0	0	0.17144	0.233053
Basp1	0.202906	0	0	0.177507	0.22961
4930459C07Rik	0.202013	0	0	0.173096	0.22945
Vcan	0.201836	0	0	0.184318	0.218422
Impa2	0.201098	0	0	0.179729	0.224262
Adss	0.199561	0	0	0.173997	0.225382
Gbe1	0.198622	0	0	0.166909	0.230682
Carmil1	0.196887	0	0	0.169686	0.223988
Gm17268	0.19544	0	0	0.170295	0.220014
Pgm1	0.193972	0	0	0.167428	0.21899
Tnfrsf9	0.192967	0	0	0.169031	0.218102
Rpl34	0.192649	0	0	0.163367	0.220982
P4ha1	0.192498	0	0	0.168237	0.217614
Ppp1r3b	0.19242	0	0	0.168974	0.214033
Mmp12	0.192308	0	0	0.160329	0.223323
Rps15	0.191105	0	0	0.160412	0.219826
P4ha2	0.19088	0	0	0.162871	0.218428
Mgarp	0.189465	0	0	0.161713	0.21603
Rps27	0.189278	0	0	0.16501	0.212924
Rps16	0.189142	0	0	0.162006	0.215939
Fam20a	0.189025	0	0	0.168086	0.207805
Cd9	0.188594	0	0	0.16706	0.210791
Ninj1	0.188298	0	0	0.164867	0.21098
Fam129b	0.187289	0	0	0.169535	0.204027
Prdx5	0.18667	0	0	0.164186	0.207282
Adamtsl5	0.18629	0	0	0.159194	0.216027
Rpl9	0.186214	0	0	0.160824	0.212509
Rplp2	0.185402	0	0	0.160009	0.212013
Metrnl	0.184072	0	0	0.158927	0.208122
Rpl24	0.183645	0	0	0.158538	0.208181
Rpl23	0.182744	0	0	0.154801	0.211384
H2-Q7	0.182588	0	0	0.161512	0.204622
Rps3a1	0.182399	0	0	0.154151	0.210949
Slc25a37	0.182377	0	0	0.156181	0.208842
Ier3	0.182367	0	0	0.155293	0.212789
Abtb2	0.182268	0	0	0.155909	0.209664
AI504432	0.1819	0	0	0.154854	0.211803
Furin	0.181815	0	0	0.159329	0.203303
Rpl17	0.181621	0	0	0.154554	0.209992
Spry2	0.181284	0	0	0.151616	0.210652
Tlr4	0.181096	0	0	0.157678	0.206084
Ackr3	0.18107	0	0	0.153989	0.209725
Adssl1	0.18105	0	0	0.161521	0.200301
Gramd1b	0.180783	0	0	0.151788	0.205681
Atp2b4	0.179976	0	0	0.162205	0.1975
Rbms1	0.179505	0	0	0.156719	0.201507
Snx18	0.179379	0	0	0.154575	0.205153
Akt3	0.178799	0	0	0.159168	0.19684
Scd2	0.178406	0	0	0.153261	0.204193
Sdc1	0.177224	0	0	0.154716	0.201701
Dubr	0.17676	0	0	0.153053	0.202547
Iqgap1	0.176607	0	0	0.155333	0.202385
Rps14	0.176402	0	0	0.147158	0.206724
Eef1a1	0.175998	0	0	0.148793	0.204592
Fam71f2	0.175406	0	0	0.145505	0.207601
Bnip3l	0.175398	0	0	0.152393	0.198828
S100a11	0.174263	0	0	0.147477	0.201585
Fth1	0.174167	0	0	0.150499	0.198622
Ak4	0.174012	0	0	0.14773	0.201057
Bsg	0.173647	0	0	0.149177	0.197355
Rps24	0.173296	0	0	0.145423	0.203661
Il1a	0.173035	0	0	0.131518	0.218557
Atp11b	0.172005	0	0	0.149017	0.194441
Rpl22	0.171902	0	0	0.146634	0.197539
Fnip2	0.171844	0	0	0.142182	0.201114
Dach1	0.171485	0	0	0.141275	0.20555
Tmem189	0.171453	0	0	0.145316	0.196707
Lif	0.171446	0	0	0.144637	0.198611
Fam20c	0.170963	0	0	0.145756	0.199992
Rps10	0.170961	0	0	0.142443	0.199324
Spsb4	0.169923	0	0	0.145326	0.19529
Vat1	0.169606	0	0	0.14173	0.195792
Rpl5	0.169316	0	0	0.144528	0.194092
Gm49249	0.168782	0	0	0.139881	0.197477
Tnfrsf26	0.168411	0	0	0.13271	0.202579
Lhfpl2	0.167751	0	0	0.137083	0.197466
Rpl23a	0.167575	0	0	0.138551	0.195933
Mcl1	0.167291	0	0	0.145003	0.19228
Trem1	0.165892	0	0	0.142782	0.189646
Lonrf3	0.165208	0	0	0.130826	0.197741
Ptgs2os2	0.163731	0	0	0.13181	0.197231
Fkbp1a	0.163287	0	0	0.140846	0.185846
Map2k1	0.163149	0	0	0.137047	0.189595
Cxcl1	0.163103	0	0	0.127938	0.198253
Rpl35a	0.16286	0	0	0.136256	0.189696
Klhl3	0.162253	0	0	0.130542	0.191774
Slc7a11	0.16157	0	0	0.127923	0.197561
Cd36	0.161461	0	0	0.133513	0.18942
Dusp1	0.161432	0	0	0.138328	0.186434
Gpr141	0.161151	0	0	0.143171	0.178902
Gm38575	0.160807	0	0	0.12583	0.192541
Gpnmb	0.160787	0	0	0.133585	0.187678
Cebpb	0.160124	0	0	0.139612	0.181383
Plp2	0.160082	0	0	0.140042	0.17909
Pfkl	0.159215	0	0	0.138136	0.181089
Gm15283	0.158859	0	0	0.133494	0.184362
Cd47	0.158193	0	0	0.133344	0.181895
Lgals1	0.156683	0	0	0.133086	0.178893
Rps9	0.156079	0	0	0.125008	0.185494
Kdm5b	0.155996	0	0	0.128139	0.182244
Gm13986	0.155727	0	0	0.128566	0.184716
Vdac1	0.155083	0	0	0.129522	0.176964
Fam78b	0.154942	0	0	0.135037	0.17616
Cflar	0.154528	0	0	0.128521	0.181202
Irak3	0.154285	0	0	0.133098	0.174871
Slc41a2	0.154189	0	0	0.126	0.178974
Afg3l2	0.153963	0	0	0.128485	0.178638
Rab11fip1	0.153793	0	0	0.129556	0.177393
Lrp1	0.153257	0	0	0.129447	0.176491
Ltb4r1	0.153237	0	0	0.135767	0.16896
Slc16a10	0.15321	0	0	0.127853	0.178997
Sod2	0.153085	0	0	0.129144	0.177008
Rpl13	0.152668	0	0	0.122458	0.181278
Anp32b	0.152562	0	0	0.130204	0.174339
Msn	0.151937	0	0	0.12371	0.17782
Smox	0.151898	0	0	0.125158	0.177533
Clybl	0.151791	0	0	0.122213	0.18171
Dock7	0.151651	0	0	0.121104	0.182862
Sh2b2	0.151604	0	0	0.126518	0.177846
Uhrf1bp1l	0.151441	0	0	0.127151	0.176083
St8sia4	0.151121	0	0	0.122654	0.179129
Emp3	0.150797	0	0	0.122963	0.177499
Plekhm3	0.150299	0	0	0.123789	0.177216
Cdkn1a	0.150292	0	0	0.12557	0.178431
Rpl38	0.150011	0	0	0.121439	0.176148
Rpl31	0.149945	0	0	0.123222	0.17698
Rpl8	0.14975	0	0	0.125591	0.174437
Slc23a2	0.149543	0	0	0.119905	0.177704
Plec	0.149519	0	0	0.130223	0.16862
S100a4	0.149445	0	0	0.123887	0.173194
Rps23	0.148988	0	0	0.120801	0.179044
Rai14	0.14859	0	0	0.122609	0.172972
Arhgap26	0.148117	0	0	0.128049	0.167369
Crip1	0.147968	0	0	0.112141	0.1785
Plac8	0.147211	0	0	0.125748	0.16888
Gm4876	0.146882	0	0	0.125587	0.16739
Rpl26	0.14679	0	0	0.119352	0.174851
Samsn1	0.146732	0	0	0.12287	0.176538
Il13ra1	0.146186	0	0	0.124756	0.168708
Mdm2	0.146094	0	0	0.118968	0.171819
Chd7	0.146088	0	0	0.121611	0.172229
Rpl27a	0.145937	0	0	0.118928	0.176943
Gm15943	0.145418	0	0	0.112928	0.177007
Mirt2	0.145418	0	0	0.118165	0.174463
Zmiz1	0.145395	0	0	0.119974	0.170945
Arap2	0.145395	0	0	0.121666	0.169362
Rps25	0.145108	0	0	0.119295	0.172489
Glrx	0.14497	0	0	0.119382	0.170481
Sphk1	0.144765	0	0	0.120605	0.168481
Pcdh7	0.144696	0	0	0.113985	0.17651
Spryd7	0.144113	0	0	0.11423	0.174259
Gch1	0.14406	0	0	0.120769	0.167495
Arhgap24	0.143727	0	0	0.118818	0.168829
Pcgf5	0.143575	0	0	0.120872	0.165674
P2ry10b	0.143515	0	0	0.117386	0.166283
Rps19	0.143263	0	0	0.114172	0.172911
Gm27008	0.143255	0	0	0.116163	0.172478
Rps3	0.143241	0	0	0.118705	0.168271
Slpi	0.143189	0	0	0.125575	0.162685
Slc22a4	0.141944	0	0	0.11487	0.166539
Cdk14	0.141811	0	0	0.119468	0.164224
Gm16754	0.141748	0	0	0.115911	0.163776
Rpl18	0.141637	0	0	0.116269	0.168722
Cast	0.141324	0	0	0.118406	0.163473
Rpl19	0.141188	0	0	0.111356	0.17026
Glipr2	0.141052	0	0	0.125812	0.158068
Rps15a	0.140458	0	0	0.114554	0.165752
Atf5	0.139936	0	0	0.103874	0.177847
Lrrk2	0.139882	0	0	0.120354	0.158398
Rps4x	0.139787	0	0	0.113871	0.167008
Mir155hg	0.139703	0	0	0.110775	0.169739
Peak1	0.138762	0	0	0.111873	0.165345
Ftl1	0.138459	0	0	0.113087	0.163585
Adora2b	0.138423	0	0	0.119286	0.156422
Rapgef4	0.138191	0	0	0.108323	0.170571
Tnfsf9	0.137556	0	0	0.119291	0.156441
Fosl1	0.137507	0	0	0.112678	0.161787
Cd93	0.137482	0	0	0.108473	0.165514
Jarid2	0.13735	0	0	0.115785	0.15924
Kdm3a	0.137008	0	0	0.111494	0.161908
Mmp8	0.136154	0	0	0.111894	0.163123
Map3k20	0.136094	0	0	0.113091	0.160148
Rpl7	0.135993	0	0	0.110019	0.161796
Asns	0.13569	0	0	0.108137	0.168306
Kcnj2	0.135015	0	0	0.0969878	0.169065
Sgk1	0.134822	0	0	0.103581	0.164129
Pdlim7	0.134801	0	0	0.112639	0.156348
Appl2	0.134512	0	0	0.102578	0.16413
Stom	0.134274	0	0	0.113996	0.154282
Itgb7	0.134022	0	0	0.115492	0.150413
Mtmr7	0.133964	0	0	0.0962238	0.170656
Itga1	0.132456	0	0	0.113649	0.149376
F7	0.132318	0	0	0.109641	0.154499
P4hb	0.132303	0	0	0.105255	0.159506
Prmt2	0.132217	0	0	0.1049	0.160975
Prelid1	0.132146	0	0	0.108293	0.154493
Slc44a1	0.131755	0	0	0.105325	0.158282
Por	0.131743	0	0	0.10937	0.154338
Asph	0.131534	0	0	0.105298	0.156461
Gm48444	0.131394	0	0	0.103746	0.157872
Ripk2	0.131294	0	0	0.105942	0.157682
Ralgapa2	0.131084	0	0	0.101887	0.164556
Cited2	0.130744	0	0	0.0949533	0.164866
Stx11	0.130081	0	0	0.111124	0.148749
Rps6	0.129778	0	0	0.10268	0.158333
Rps13	0.129491	0	0	0.103253	0.156988
Ankrd33b	0.129272	0	0	0.104798	0.153955
Klhl2	0.129252	0	0	0.107579	0.150601
Nfat5	0.128965	0	0	0.0997003	0.157108
Gsr	0.128863	0	0	0.104326	0.149937
Naip1	0.12847	0	0	0.106896	0.148874
F5	0.128337	0	0	0.108314	0.148497
St3gal1	0.128313	0	0	0.106816	0.150845
Gm29946	0.128182	0	0	0.0962703	0.163457
Cmss1	0.127955	0	0	0.114843	0.14308
Mt1	0.127629	0	0	0.101973	0.155503
Rhoc	0.127584	0	0	0.107225	0.146588
Klf6	0.127482	0	0	0.0989575	0.157352
Calcrl	0.126998	0	0	0.0895715	0.161875
Tagln2	0.126915	0	0	0.102266	0.151858
Cpd	0.126476	0	0	0.0954086	0.155227
4930430E12Rik	0.126391	0	0	0.100571	0.153182
Olr1	0.126354	0	0	0.107458	0.145226
Hcar2	0.126086	0	0	0.0945118	0.156517
Utrn	0.126067	0	0	0.100072	0.15157
Adm	0.125847	0	0	0.100962	0.150482
Rps20	0.125621	0	0	0.0977869	0.151733
Bend4	0.124941	0	0	0.0980504	0.152613
Gm33843	0.124739	0	0	0.0918413	0.156869
Rnh1	0.123951	0	0	0.100785	0.14563
Arrdc4	0.12386	0	0	0.0990086	0.147941
Snhg6	0.123628	0	0	0.0986825	0.149877
Ugp2	0.123242	0	0	0.100175	0.14849
Rpl10	0.123151	0	0	0.0978301	0.14901
Traf1	0.123066	0	0	0.10034	0.145937
Rps7	0.123016	0	0	0.0973872	0.149953
Rala	0.122992	0	0	0.0997232	0.14402
Mthfd2	0.122919	0	0	0.100893	0.147594
Ezr	0.122901	0	0	0.0972252	0.14911
Fndc3b	0.122793	0	0	0.0961869	0.148621
Adgb	0.122599	0	0	0.0838614	0.162489
E230016K23Rik	0.122521	0	0	0.101753	0.14503
Rps12	0.122337	0	0	0.0936199	0.150163
Pdk1	0.121929	0	0	0.0973213	0.145615
Eaf1	0.121485	0	0	0.0953296	0.148218
Trib1	0.121409	0	0	0.0945475	0.152177
Spidr	0.120849	0	0	0.0908398	0.149165
Eno1b	0.12046	0	0	0.0955676	0.146889
Krr1	0.120437	0	0	0.0920315	0.149414
Pla2g4a	0.120425	0	0	0.089931	0.152889
Rpsa	0.120303	0	0	0.0928206	0.144613
Impdh1	0.120171	0	0	0.0923477	0.147773
Notch4	0.119958	0	0	0.0944774	0.144602
Samd9l	0.119944	0	0	0.101023	0.140082
Rpl18a	0.119928	0	0	0.0911226	0.146471
Rpl37	0.119902	0	0	0.0931101	0.145218
Sqstm1	0.119778	0	0	0.0862247	0.150047
Gm42418	0.119544	0	0	0.103168	0.136114
Btg3	0.119465	0	0	0.0957841	0.143908
Serpini1	0.119273	0	0	0.082608	0.152923
Abcd2	0.11923	0	0	0.0995562	0.139222
Ptgs2os	0.119159	0	0	0.0865298	0.15174
Rbfox2	0.119014	0	0	0.093342	0.145704
Lrrfip2	0.118872	0	0	0.0901925	0.147723
Adgrl2	0.118601	0	0	0.0791624	0.156703
Rnf128	0.118352	0	0	0.0927464	0.144658
Rpl30	0.118335	0	0	0.0953908	0.143584
Tmx4	0.118253	0	0	0.0943503	0.141071
Atf4	0.1182	0	0	0.0895358	0.148292
Gm26756	0.117974	0	0	0.0951255	0.138911
Slfn4	0.117546	0	0	0.103332	0.132111
Rusc2	0.117373	0	0	0.0815738	0.152614
Capn2	0.117333	0	0	0.0963606	0.136427
Clic1	0.117303	0	0	0.0903987	0.141244
Rpl36	0.117056	0	0	0.0923071	0.141981
Cpeb2	0.117037	0	0	0.0859315	0.149967
Cd274	0.116966	0	0	0.0898058	0.144598
Ddit4	0.116894	0	0	0.0915061	0.143315
Bcl2l11	0.116696	0	0	0.0885511	0.14756
Eea1	0.116689	0	0	0.0894718	0.142905
Rpl41	0.11649	0	0	0.0887045	0.145046
Igf2r	0.116312	0	0	0.0937008	0.138402
Rps8	0.116212	0	0	0.0899252	0.143162
B3gnt5	0.116147	0	0	0.0978557	0.134368
Gab1	0.115738	0	0	0.0938348	0.136684
Rps5	0.115619	0	0	0.0901851	0.140101
Anxa7	0.115375	0	0	0.0931015	0.137875
Sowahc	0.115195	0	0	0.0896926	0.137715
Gipr	0.114999	0	0	0.0831397	0.143836
Emb	0.114987	0	0	0.0911598	0.141264
Dnajc21	0.114478	0	0	0.0857898	0.142636
Gng5	0.114057	0	0	0.0875175	0.139613
Abhd17c	0.113956	0	0	0.0879287	0.14091
Tuba1c	0.113513	0	0	0.0894538	0.138486
Ankrd28	0.113424	0	0	0.0880474	0.138444
Cav1	0.113372	0	0	0.0832581	0.14448
Rpl36a	0.11326	0	0	0.0894752	0.13851
Dusp4	0.113178	0	0	0.079808	0.144043
Pycard	0.112928	0	0	0.0880778	0.136522
Grk5	0.112758	0	0	0.0924388	0.13331
Znrf1	0.112748	0	0	0.0862438	0.142123
Osgin2	0.112663	0	0	0.082877	0.142392
Rpl7a	0.112597	0	0	0.0880726	0.139067
Bri3	0.112301	0	0	0.0887675	0.135863
Rps26	0.112248	0	0	0.0862724	0.135972
Fcrlb	0.112104	0	0	0.0865501	0.136114
Rpl37a	0.111866	0	0	0.0809259	0.142563
Rhoa	0.111813	0	0	0.0852039	0.136869
Mcub	0.111772	0	0	0.0912125	0.13224
Gm46401	0.111627	0	0	0.0838605	0.141183
Plekha6	0.111028	0	0	0.0784055	0.142133
Gm48505	0.110851	0	0	0.074191	0.15302
Cox17	0.110642	0	0	0.0880889	0.133738
4933417E11Rik	0.110385	0	0	0.0898044	0.130712
Ifitm3	0.110308	0	0	0.0760506	0.142353
Fpr1	0.110307	0	0	0.0829696	0.139665
Blcap	0.110131	0	0	0.0853156	0.131645
4930556M19Rik	0.109887	0	0	0.0827427	0.134676
Rnd3	0.10986	0	0	0.0819579	0.138079
Tnip3	0.109819	0	0	0.0901126	0.131921
Notch2	0.109799	0	0	0.0846691	0.131531
Ptger2	0.109776	0	0	0.086463	0.133983
Cnih4	0.109629	0	0	0.0864108	0.132214
Slc38a2	0.109619	0	0	0.0874217	0.134706
Prkce	0.109232	0	0	0.0868956	0.129191
Rpl29	0.108964	0	0	0.0840954	0.133872
Degs1	0.108529	0	0	0.085213	0.130546
Hnrnpa0	0.108476	0	0	0.0843708	0.1326
Ctsd	0.108419	0	0	0.0858931	0.128976
Lars2	0.108261	0	0	0.0907905	0.126364
Gm14023	0.107734	0	0	0.0713428	0.14608
Mcemp1	0.107562	0	0	0.0899746	0.126161
Klf4	0.107504	0	0	0.0838764	0.130384
Hsp90aa1	0.107397	0	0	0.0845653	0.130713
Tax1bp1	0.10738	0	0	0.0831519	0.1299
Pmp22	0.107359	0	0	0.0809532	0.136362
H2-D1	0.107357	0	0	0.083283	0.13298
Npm1	0.107303	0	0	0.0824619	0.132028
Trem3	0.107247	0	0	0.0872533	0.128602
Rack1	0.106971	0	0	0.0787384	0.134186
Arrdc3	0.106876	0	0	0.0813889	0.133118
Gm30382	0.106725	0	0	0.0717547	0.138969
Grhpr	0.106621	0	0	0.0811536	0.132484
Zfp395	0.106541	0	0	0.0706788	0.135699
Rpl27	0.106522	0	0	0.0778116	0.136913
Glce	0.106379	0	0	0.0765585	0.136471
Ifnar2	0.106368	0	0	0.0820959	0.131483
Gm49226	0.106102	0	0	0.0812017	0.131598
Anp32a	0.106031	0	0	0.0824527	0.12555
Arrb1	0.105766	0	0	0.0779762	0.131295
Gm19951	0.105647	0	0	0.0833944	0.12881
Erc1	0.105533	0	0	0.0823997	0.131574
Tiam1	0.10551	0	0	0.0873355	0.122995
Nupr1	0.105476	0	0	0.0849599	0.12652
Map4k4	0.105345	0	0	0.0817244	0.132161
Ppp1r2	0.10528	0	0	0.0837154	0.126569
2410006H16Rik	0.104949	0	0	0.0777177	0.131974
Csf2	0.10425	0	0	0.0598642	0.14533
Rps28	0.104214	0	0	0.078097	0.129491
Anxa1	0.104199	0	0	0.0812279	0.126046
Noct	0.103799	0	0	0.0755086	0.130586
Rpl28	0.103684	0	0	0.0761343	0.132561
H2-Q4	0.103615	0	0	0.0761153	0.129841
Rpl15	0.103424	0	0	0.0761909	0.130211
Rpl11	0.103174	0	0	0.0763096	0.132359
Anxa5	0.103115	0	0	0.0787645	0.127519
Sirt1	0.103059	0	0	0.072248	0.134154
Gm14051	0.102937	0	0	0.0524245	0.15089
Rora	0.102813	0	0	0.0730886	0.136865
Ctsl	0.102792	0	0	0.0784934	0.12707
Slc6a8	0.10277	0	0	0.070174	0.137449
Pygl	0.102171	0	0	0.0817661	0.124011
Etv1	0.102148	0	0	0.0728003	0.131544
Psmd8	0.102125	0	0	0.0796435	0.123021
Dstn	0.10206	0	0	0.077696	0.125682
Eif1ax	0.102012	0	0	0.0808298	0.123701
Hmga1	0.101841	0	0	0.0757186	0.126522
Rps27a	0.101723	0	0	0.0713087	0.130534
Tubb5	0.101576	0	0	0.0782281	0.125009
Mtpn	0.101535	0	0	0.0770531	0.122966
Wsb1	0.101337	0	0	0.0732424	0.129115
Slfn1	0.101273	0	0	0.0804145	0.121467
Sra1	0.101122	0	0	0.0767368	0.123221
Abhd5	0.101002	0	0	0.0755066	0.128987
Arhgap10	0.100666	0	0	0.0687586	0.128042
Plod2	0.100632	0	0	0.076672	0.124577
Ptafr	0.10007	0	0	0.0780655	0.120092
Eif4a2	0.0997097	0	0	0.0745172	0.123613
Clec5a	0.0996768	0	0	0.0776852	0.121119
Slc25a24	0.0993729	0	0	0.0807988	0.116152
Il23a	0.0993571	0	0	0.0660327	0.137431
Msantd3	0.0993137	0	0	0.0671625	0.129061
Fam102b	0.099269	0	0	0.0743968	0.123496
Ssr3	0.0992492	0	0	0.0737391	0.122705
Gm31718	0.0991287	0	0	0.0735193	0.125041
Sipa1l1	0.0989154	0	0	0.0737348	0.12188
Gm3839	0.098832	0	0	0.0752626	0.122945
Gm49144	0.0987329	0	0	0.0740444	0.123585
Ccno	0.0986588	0	0	0.0671979	0.128448
Gm15886	0.0982485	0	0	0.0732363	0.120788
Fam114a1	0.098093	0	0	0.0677776	0.128015
2610307P16Rik	0.098021	0	0	0.0564533	0.136539
Rab6a	0.0979463	0	0	0.0714961	0.123867
Hipk1	0.0978696	0	0	0.0691958	0.126137
Zfyve9	0.0976414	0	0	0.0748557	0.117543
Cul3	0.0975059	0	0	0.0724022	0.124312
E330009J07Rik	0.097379	0	0	0.0762133	0.118163
Nav1	0.097167	0	0	0.0769957	0.116486
Nfkbiz	0.0968948	0	0	0.0661994	0.131511
Tnfaip3	0.0967796	0	0	0.0653427	0.131436
Slc16a1	0.096713	0	0	0.0680192	0.1244
Clcn3	0.0965807	0	0	0.0697717	0.122468
Aqp9	0.0965142	0	0	0.0717248	0.122082
Gorab	0.0964717	0	0	0.0736631	0.118337
Adrb2	0.0963305	0	0	0.0752397	0.116091
Rabac1	0.0960918	0	0	0.0720077	0.12173
Nrg4	0.0960293	0	0	0.0716177	0.121309
Rpl21	0.0958146	0	0	0.0701199	0.121744
Kcnn4	0.0957786	0	0	0.07344	0.117352
Cks2	0.0951911	0	0	0.0713017	0.120972
Kif21b	0.0950043	0	0	0.0704836	0.119907
H3f3b	0.0946311	0	0	0.0685341	0.122553
Cblb	0.0944911	0	0	0.0646506	0.122576
Golph3l	0.0941085	0	0	0.0720754	0.115997
Sec61g	0.0939488	0	0	0.0695833	0.117481
Ly6a	0.0938909	0	0	0.0774227	0.111219
Camk1d	0.0938908	0	0	0.0787457	0.108611
Rpl12	0.0938787	0	0	0.0685082	0.119936
Tgm2	0.0938695	0	0	0.0700581	0.118805
Ms4a8a	0.0937817	0	0	0.0759359	0.110937
Filip1	0.0936964	0	0	0.0663364	0.119831
Mcu	0.0936154	0	0	0.0658602	0.119421
Rps27rt	0.0935024	0	0	0.07049	0.118354
Fbxo32	0.0933321	0	0	0.056151	0.127676
Tomm20	0.0932944	0	0	0.0710411	0.116584
Gnas	0.093122	0	0	0.0674449	0.117688
Cited1	0.0930674	0	0	0.0640881	0.123625
Papss2	0.0929302	0	0	0.0689743	0.117713
Wnk2	0.0929059	0	0	0.0602901	0.122807
Ell2	0.0928228	0	0	0.0649332	0.120356
Rpl32	0.0928161	0	0	0.0666967	0.120237
Fpr2	0.0924559	0	0	0.0758066	0.108918
Gm20559	0.0923147	0	0	0.0765489	0.108669
Lsp1	0.0922102	0	0	0.0708948	0.112173
Gas2	0.0919378	0	0	0.062246	0.118049
Gm10522	0.0917945	0	0	0.0542079	0.127691
Mir22hg	0.0916528	0	0	0.0666077	0.11581
Rps17	0.09159	0	0	0.0654221	0.118272
Rplp0	0.0915733	0	0	0.0652579	0.116235
Slc7a8	0.0915509	0	0	0.0588555	0.124191
Rps18	0.0915027	0	0	0.0642625	0.117766
Nsa2	0.0915007	0	0	0.06687	0.113366
Tlr2	0.0914094	0	0	0.0683961	0.115294
Zeb2	0.0912883	0	0	0.0696539	0.112442
Tnfaip6	0.0911331	0	0	0.0727319	0.110495
Simc1	0.0909216	0	0	0.0583898	0.124149
4933432I03Rik	0.0908811	0	0	0.0589517	0.122061
Zfp292	0.0908236	0	0	0.0640367	0.11874
Zfp532	0.0906211	0	0	0.047359	0.13298
Igsf6	0.0904341	0	0	0.0650882	0.113705
Setbp1	0.0903437	0	0	0.0737952	0.106703
Riok3	0.0902788	0	0	0.0684357	0.111398
Ifi211	0.089837	0	0	0.0695307	0.111519
Alkbh5	0.0897238	0	0	0.0642234	0.113699
Stk24	0.0894274	0	0	0.066091	0.113605
B3gnt2	0.0892497	0	0	0.0669959	0.112687
Txndc17	0.0892207	0	0	0.0672618	0.11265
S1pr1	0.0891146	0	0	0.0607583	0.116818
Slco4a1	0.0891063	0	0	0.0567412	0.126012
Sertad1	0.0890549	0	0	0.0624057	0.115074
Cnot7	0.088883	0	0	0.0634577	0.114872
Ccl3	0.0888265	0	0	0.0468825	0.133376
Pstpip1	0.0887855	0	0	0.0690597	0.108922
Lipc	0.0887749	0	0	0.0712673	0.105866
Itgb2	0.0886963	0	0	0.0623936	0.112797
Arid3a	0.0883916	0	0	0.0597794	0.115187
Dnmt3l	0.0883418	0	0	0.0634511	0.110434
Ipmk	0.0883391	0	0	0.0547321	0.122779
Ifi205	0.0882802	0	0	0.0682224	0.108777
Ddah2	0.0881511	0	0	0.0592511	0.117071
Nfil3	0.0880826	0	0	0.0620677	0.115394
Ywhag	0.0880593	0	0	0.0639657	0.113243
Ecpas	0.0880398	0	0	0.0616287	0.11517
Sfmbt2	0.0880224	0	0	0.0553223	0.118018
Cgnl1	0.0879832	0	0	0.0689076	0.107157
Aldh1l2	0.087951	0	0	0.0619122	0.117388
Tex14	0.087869	0	0	0.056569	0.117824
Fam107b	0.0878302	0	0	0.0564765	0.118505
Gphn	0.0876737	0	0	0.0732527	0.102716
Zfas1	0.0876244	0	0	0.063297	0.111934
Nlrp3	0.0875465	0	0	0.0558367	0.12052
Gm19303	0.087471	0	0	NA	NA
Ostf1	0.0874648	0	0	0.0609854	0.113058
Rcor2	0.0873841	0	0	0.0612398	0.115775
Flna	0.087382	0	0	0.0645976	0.10976
Adgrg6	0.087363	0	0	0.0701384	0.104467
Rpl6	0.087349	0	0	0.0620902	0.111596
Chd1	0.0873419	0	0	0.0613076	0.113986
Cxcl14	0.0872662	0	0	0.0646492	0.110012
Dpep2	0.0872254	0	0	0.0666291	0.107718
Elk3	0.0871391	0	0	0.0623513	0.10813
Senp6	0.0870029	0	0	0.0642343	0.111267
Nol4l	0.0869241	0	0	0.0685655	0.105046
Dusp5	0.0867993	0	0	0.0589602	0.115839
Pi4k2b	0.0867876	0	0	0.0619859	0.111194
Cd37	0.0867369	0	0	0.0684035	0.103365
Serf1	0.0866681	0	0	0.0657526	0.108023
Galk1	0.0866491	0	0	0.0647132	0.110281
Fzd7	0.0865502	0	0	0.0597744	0.112434
Airn	0.0865361	0	0	0.0655869	0.107439
Ier3ip1	0.0864629	0	0	0.062924	0.110545
Hk2	0.0864101	0	0	0.059826	0.111763
Slfn2	0.086333	0	0	0.0625595	0.109286
Pcnx	0.0862961	0	0	0.0599162	0.112932
Fzd1	0.0861487	0	0	0.0651503	0.109109
Hbegf	0.0858667	0	0	0.0571032	0.112386
Sptan1	0.0858399	0	0	0.0590406	0.113066
Btf3	0.0857516	0	0	0.0592148	0.109685
Cc2d2a	0.0856999	0	0	0.065206	0.10692
Rpl36al	0.0856261	0	0	0.0583038	0.113838
Frmd6	0.0854487	0	0	0.052315	0.117726
Rhov	0.0854188	0	0	0.0614257	0.105975
Tmem263	0.0849383	0	0	0.0613054	0.108137
Rassf8	0.0848989	0	0	0.0569492	0.111325
Tmeff1	0.0846026	0	0	0.0577084	0.11196
Gm15581	0.0845577	0	0	0.0562077	0.113938
Gm11110	0.0843536	0	0	0.0612123	0.107685
Jmjd6	0.084218	0	0	0.0561238	0.110782
A530046M15Rik	0.08412	0	0	0.0511616	0.119497
Gcnt1	0.0840723	0	0	0.0597599	0.10583
Acap1	0.0839431	0	0	0.062006	0.108421
Tmem119	0.083943	0	0	0.0546368	0.11322
Actg1	0.0837678	0	0	0.0557472	0.111322
2610002M06Rik	0.0836088	0	0	0.0638792	0.104076
Zfp503	0.0835241	0	0	0.0581188	0.111162
Krtcap2	0.0835023	0	0	0.0592747	0.106131
Nus1	0.0834796	0	0	0.0568846	0.111737
Cars	0.0834785	0	0	0.057201	0.111001
Ctnna1	0.0834731	0	0	0.060055	0.1066
Tob1	0.0833976	0	0	0.0603922	0.106114
Ccr2	0.0831541	0	0	0.054234	0.110801
Otud7b	0.0831475	0	0	0.0589265	0.109327
Gm20186	0.0831272	0	0	0.0527174	0.114653
Chil3	0.0830968	0	0	0.0660169	0.0994579
Siva1	0.082975	0	0	0.0615656	0.103908
Pik3r5	0.0828003	0	0	0.0581908	0.108571
Echdc3	0.082566	0	0	0.0393659	0.122942
Zfp654	0.0824747	0	0	0.0549245	0.107619
Rtn4	0.0823671	0	0	0.0563963	0.108417
Eps8	0.0823238	0	0	0.0580414	0.106589
A930007I19Rik	0.082197	0	0	0.052329	0.110942
Snhg8	0.0820734	0	0	0.0615738	0.103748
Rpl35	0.0820168	0	0	0.0555246	0.107255
Gm11290	0.0819776	0	0	0.0507161	0.111672
Tiparp	0.081922	0	0	0.0580252	0.10813
Rpl39	0.0818074	0	0	0.0584144	0.107414
Rps21	0.0816448	0	0	0.0564504	0.1079
Rps2	0.0815817	0	0	0.0551895	0.108986
Itgb1	0.0815534	0	0	0.0583807	0.104859
Pafah1b3	0.0814681	0	0	0.0601925	0.105318
Helb	0.0814469	0	0	0.0581702	0.106221
Rpl9-ps6	0.0813937	0	0	0.057966	0.104004
4833427F10Rik	0.0811981	0	0	0.0408499	0.119915
Gm36172	0.0811698	0	0	0.0590524	0.103661
Ccdc71l	0.081162	0	0	0.0581406	0.106224
Xdh	0.0809889	0	0	0.057715	0.106413
Cd28	0.0809043	0	0	0.0523096	0.110632
Cox4i2	0.0809041	0	0	0.0547442	0.107684
Nr3c1	0.0807899	0	0	0.0556488	0.108295
Gm17173	0.0805316	0	0	0.0508051	0.113037
Vamp4	0.080486	0	0	0.0559974	0.104931
Gclm	0.0803092	0	0	0.0566547	0.10448
Plaur	0.0802371	0	0	0.055853	0.108072
Gm16867	0.0802272	0	0	0.0559145	0.107037
Itga5	0.0801893	0	0	0.0545892	0.104244
Timp1	0.0799808	0	0	0.0648156	0.0950123
Me2	0.0799662	0	0	0.0600818	0.101121
Ypel2	0.0798913	0	0	0.0503902	0.105479
Mfhas1	0.0798432	0	0	0.0529553	0.107672
2025-03-09	0.0797956	0	0	0.0540837	0.106657
Hspa9	0.0797886	0	0	0.0539044	0.107572
Insl6	0.0797875	0	0	0.0521622	0.103191
Clip1	0.0797642	0	0	0.0528776	0.10793
Zfp52	0.0797057	0	0	0.0559959	0.105037
Gpx4	0.0796807	0	0	0.0572374	0.102851
Parp16	0.0796461	0	0	0.051785	0.111725
1700041M05Rik	0.0796402	0	0	0.0356207	0.115078
Cdc42ep4	0.0795011	0	0	0.0601943	0.100081
Gm32401	0.0793577	0	0	0.0476473	0.1121
Smtnl2	0.0791372	0	0	0.0399424	0.116688
Sp3	0.0791159	0	0	0.0546966	0.103083
Osm	0.0790489	0	0	0.0524093	0.105669
Arhgap28	0.0789851	0	0	0.0489714	0.107943
Cav2	0.0789703	0	0	0.054529	0.101529
Tspo	0.0788679	0	0	0.0487021	0.107758
Vcl	0.0788046	0	0	0.0540073	0.102506
Gm8883	0.0786358	0	0	0.048069	0.110096
Car6	0.0785674	0	0	0.0582215	0.0993239
Trappc6a	0.078565	0	0	0.0568879	0.100716
Ccdc58	0.0780595	0	0	0.0512409	0.105638
Sell	0.0780145	0	0	0.0640302	0.0920597
Sem1	0.0779014	0	0	0.0511645	0.103018
Slain2	0.0778303	0	0	0.0541919	0.0993324
Ckap2l	0.0777298	0	0	0.0382969	0.118122
Rffl	0.0775856	0	0	0.0488391	0.108316
Cdk8	0.0774569	0	0	0.0580717	0.0970834
Dync1i2	0.0773034	0	0	0.0522498	0.1021
Itgb8	0.0772312	0	0	0.0379641	0.121246
Spata13	0.0770262	0	0	0.0515358	0.100652
Spatc1	0.0770074	0	0	0.0513705	0.104196
Kif3a	0.0770007	0	0	0.0465846	0.104135
Gnai3	0.0768378	0	0	0.0521508	0.100731
Vapa	0.0767358	0	0	0.0534707	0.100828
Dynll1	0.076629	0	0	0.0508269	0.101106
Abhd17b	0.0766004	0	0	0.0502171	0.100442
Uba52	0.0762781	0	0	0.0516604	0.101292
Pcbp2	0.0762454	0	0	0.0532102	0.0983791
Znhit1	0.076159	0	0	0.0527123	0.0979597
Eml2	0.0760977	0	0	0.0498109	0.104254
Rpl4	0.0760645	0	0	0.0506811	0.101665
Tapt1	0.0759715	0	0	0.0511286	0.100191
Dner	0.0759452	0	0	0.041312	0.108169
9630028H03Rik	0.0758578	0	0	0.0639536	0.0881306
Soat1	0.0758499	0	0	0.0477861	0.099836
Rapgef2	0.0756256	0	0	0.046484	0.103203
Car13	0.0755703	0	0	0.0500834	0.0999594
Gm26632	0.0755691	0	0	0.0546952	0.098634
4931428F04Rik	0.0754558	0	0	0.0475958	0.105757
Mgst2	0.0752019	0	0	0.0478404	0.102655
Slbp	0.0751167	0	0	0.0486134	0.101806
Rlf	0.0750701	0	0	0.0493888	0.102637
Adora2a	0.0749188	0	0	0.0551698	0.0938703
Sdc4	0.0749141	0	0	0.0452997	0.104107
Katnbl1	0.0747137	0	0	0.0477203	0.0998192
Sertad2	0.0745488	0	0	0.0503211	0.0989986
Zc3hav1	0.0744335	0	0	0.0515952	0.0983491
Tspan5	0.0743087	0	0	0.0482356	0.100239
Sema3c	0.0742878	0	0	0.0377741	0.111124
Id1	0.074272	0	0	0.0495248	0.0960447
Gabarap	0.0740918	0	0	0.048925	0.099194
Seh1l	0.0740556	0	0	0.0518787	0.0946521
Cry1	0.0740209	0	0	0.0424206	0.104965
Col25a1	0.0738979	0	0	0.0376846	0.106211
Pdcd5	0.073825	0	0	0.0509901	0.0968817
Hopx	0.0737328	0	0	0.0578802	0.0893843
1110038B12Rik	0.0736241	0	0	0.0491322	0.0994786
Resf1	0.073611	0	0	0.0472785	0.100324
Mob3b	0.0735872	0	0	0.0486019	0.0967968
Ppp1r12a	0.0735355	0	0	0.049338	0.0982778
Stxbp5	0.0735272	0	0	0.0413986	0.106595
4921509O07Rik	0.0734976	0	0	0.0466652	0.0991586
Anxa4	0.073345	0	0	0.0468747	0.0954704
Gm34084	0.0732089	0	0	0.0524492	0.0923907
Hipk2	0.0730971	0	0	0.0428959	0.102513
Fbxo28	0.0730681	0	0	0.0507793	0.0935345
Ell	0.0729998	0	0	0.0449237	0.100427
Gm30489	0.0729244	0	0	0.0446115	0.0993901
2010310C07Rik	0.0729103	0	0	0.0390518	0.107438
Cd300lf	0.0728767	0	0	0.0496266	0.0959826
Myo5a	0.0728647	0	0	0.046217	0.100707
Epb41l1	0.0727856	0	0	0.0540593	0.09097
Glt1d1	0.0727479	0	0	0.0398316	0.104489
2025-09-11	0.072709	0	0	0.0509844	0.0957415
Dcun1d3	0.0725572	0	0	0.0419935	0.101473
Aprt	0.0725535	0	0	0.0492237	0.0979336
Tnfrsf8	0.0724508	0	0	0.0405489	0.107389
Ube2a	0.0724495	0	0	0.0496293	0.0932981
Gm16556	0.0724412	0	0	0.0474352	0.096405
P2ry2	0.0722966	0	0	0.0511139	0.0964948
Snhg5	0.0721453	0	0	0.0375475	0.104073
Ube2q2	0.0721149	0	0	0.0437504	0.101234
Aplp2	0.072112	0	0	0.0467654	0.0951867
Cdv3	0.072044	0	0	0.0489943	0.0951532
Rnf19a	0.0719828	0	0	0.0456624	0.0982653
Sesn2	0.0719543	0	0	0.042465	0.104094
Iqgap3	0.0718586	0	0	0.0450043	0.0981028
Bcar3	0.0718403	0	0	0.0438068	0.100133
Mrpl33	0.0718341	0	0	0.0492932	0.0944554
Tuba1a	0.0717346	0	0	0.0512944	0.0910781
Gm16549	0.0716745	0	0	0.0472222	0.0935768
Gda	0.0716654	0	0	0.0454965	0.0989373
Slc25a30	0.0714147	0	0	0.0481295	0.097008
Aifm2	0.0713924	0	0	0.0507489	0.094048
Plekhg3	0.0711468	0	0	0.0519658	0.0893896
Net1	0.0711008	0	0	0.0442299	0.0966259
Tigd2	0.0710649	0	0	0.0452055	0.0976874
Txnl1	0.0710628	0	0	0.0441445	0.0950775
Hk3	0.0709976	0	0	0.0490775	0.0938003
Mettl9	0.0709295	0	0	0.0467734	0.0958925
Cd200	0.0707771	0	0	0.0402896	0.103351
Naca	0.070748	0	0	0.0439978	0.0975758
Sypl	0.0706273	0	0	0.0464393	0.0944339
Dab2ip	0.0705821	0	0	0.0362301	0.105655
Akap7	0.0704027	0	0	0.0439647	0.0963032
Olfml2b	0.0702614	0	0	0.0286355	0.109763
Il17ra	0.0701818	0	0	0.0523644	0.0870175
Gk	0.0701788	0	0	0.0426004	0.10319
Plekhg1	0.0701226	0	0	0.0469866	0.0942393
Psma6	0.0701096	0	0	0.0461283	0.0918844
Lrpap1	0.0700762	0	0	0.0456006	0.0930228
Gm12589	0.0700672	0	0	0.0443453	0.0960143
Lsr	0.0698987	0	0	0.0514507	0.0875811
Iqgap2	0.069814	0	0	0.0439491	0.0950368
Id3	0.0697303	0	0	0.0492539	0.0887325
Ddit3	0.0696852	0	0	0.0394901	0.0989648
Rpl13a	0.0693023	0	0	0.0426118	0.0973292
Gm12708	0.0692126	0	0	0.0433581	0.0970945
Hspa1a	0.0690571	0	0	0.044157	0.0921865
Gm11476	0.0690268	0	0	0.0442044	0.0922427
Eif3c	0.0687961	0	0	0.0441759	0.0945176
Trp53bp2	0.0687906	0	0	0.0444773	0.0965306
Tnip1	0.0686981	0	0	0.0461244	0.095802
Epm2a	0.0686719	0	0	0.0405812	0.0960409
Fry	0.0685921	0	0	0.0531326	0.0846863
Dpys	0.0685705	0	0	0.0361371	0.0975297
Mafg	0.0685309	0	0	0.0387095	0.0984967
Ing1	0.0685042	0	0	0.0435532	0.0917072
Ftl1-ps1	0.0684732	0	0	0.0420525	0.0972629
Ciao2b	0.0683751	0	0	0.0448624	0.0904677
Sfxn3	0.068365	0	0	0.0475724	0.0891929
Col4a3bp	0.0682412	0	0	0.0430034	0.0918987
Acly	0.0681795	0	0	0.0464061	0.0892094
Sap30	0.0681169	0	0	0.0464696	0.0907667
Gm43660	0.0680973	0	0	0.0528644	0.0841132
Hspb11	0.0679197	0	0	0.044161	0.090786
Pnrc1	0.0678275	0	0	0.0406902	0.0974423
Slc39a14	0.0678013	0	0	0.044833	0.0889054
Rbpj	0.0677525	0	0	0.0387828	0.0966939
Msi2	0.0676829	0	0	0.0383187	0.0980894
Acsbg1	0.0676473	0	0	0.0322813	0.102913
Vezf1	0.0675713	0	0	0.0413689	0.0910657
Dipk2a	0.0674236	0	0	0.0351004	0.0987904
Fbxo30	0.067406	0	0	0.0366477	0.0986226
Cers6	0.0673657	0	0	0.0422531	0.0899952
Dhrs3	0.0670619	0	0	0.0418909	0.0922177
Naip2	0.0670392	0	0	0.0414748	0.0918423
Castor1	0.0669906	0	0	0.039345	0.0946038
1600014C23Rik	0.0668473	0	0	0.0419572	0.0925894
Gla	0.0667755	0	0	0.0381157	0.0933732
Ly6c2	0.0667712	0	0	0.0516068	0.0813632
Ift57	0.0666527	0	0	0.0409178	0.0903966
Csta2	0.0664016	0	0	0.0451028	0.0891997
Sun1	0.0663086	0	0	0.0423149	0.0891533
Kmt5a	0.0661906	0	0	0.041431	0.0915388
Cd200r1	0.0660921	0	0	0.0380959	0.093382
Cdk17	0.0660729	0	0	0.0391489	0.0904197
Rnf7	0.0658401	0	0	0.0436527	0.0880005
Bclaf3	0.0658129	0	0	0.0385547	0.0921113
Sirpb1b	0.0657842	0	0	0.0422048	0.0887455
Npy	0.0657581	0	0	0.0414712	0.0862372
Eif4g2	0.0657127	0	0	0.0419492	0.0891693
Ccser2	0.0657043	0	0	0.0389232	0.0909381
Ptk2	0.0656011	0	0	0.0405257	0.0895507
Mdm1	0.0654581	0	0	0.0421836	0.0866336
Fcor	0.0654195	0	0	0.0447624	0.0869463
Pttg1ip	0.0653596	0	0	0.0401572	0.0870056
Inf2	0.065247	0	0	0.0500951	0.0816344
Flt1	0.065186	0	0	0.0507155	0.0801529
Tmbim4	0.0651093	0	0	0.0408614	0.088341
Tnfsf14	0.0651064	0	0	0.0453562	0.083466
Pam	0.0650787	0	0	0.0405548	0.0889593
Micall1	0.0650493	0	0	0.0361138	0.0941442
Ccdc82	0.065048	0	0	0.0382319	0.0889323
Naa35	0.0650236	0	0	0.0428306	0.088388
Atp10a	0.0650007	0	0	0.0461047	0.0844079
Hsd11b1	0.0649592	0	0	0.0410093	0.0906551
Mfsd6	0.0649378	0.001	0.00323169	0.0491274	0.083487
Snx1	0.0648693	0	0	0.0428824	0.085579
Epb41l4aos	0.064865	0	0	0.0370336	0.0941518
Gas5	0.06485	0	0	0.0393548	0.0885431
E030030I06Rik	0.0648438	0	0	0.0390263	0.0884351
Gm2000	0.0648114	0	0	0.0419623	0.0872411
Rdh11	0.0647493	0	0	0.0378695	0.0912971
Slc35e4	0.0644713	0	0	0.0397795	0.0884107
Pstpip2	0.0643978	0	0	0.040625	0.088273
Gm34643	0.0643817	0	0	0.0438957	0.0879879
Ifrd1	0.064333	0	0	0.0372216	0.0927371
Ecm1	0.0643009	0	0	0.0396331	0.0888864
Tpm4	0.0642129	0	0	0.03843	0.0878391
Ugcg	0.0641275	0	0	0.0379385	0.0877815
Prss22	0.0640859	0	0	0.0379864	0.0896035
Cox7c	0.0639836	0	0	0.0388809	0.0877885
Lrba	0.0639676	0	0	0.0391174	0.0877477
Ppme1	0.063812	0	0	0.039956	0.0910116
Sms	0.0638056	0	0	0.0427906	0.0835086
Aars	0.0637556	0	0	0.0378827	0.0913757
Gid4	0.0635849	0	0	0.03877	0.0879725
Sestd1	0.0634185	0	0	0.0379212	0.0893977
B2m	0.0633227	0	0	0.0403505	0.0847157
Prtn3	0.0632588	0	0	0.0490245	0.0785071
Sars	0.0631947	0	0	0.0397814	0.0873518
Ccdc85b	0.0631074	0	0	0.0386963	0.087968
Usp6nl	0.0629975	0	0	0.034707	0.0911324
Slc7a5	0.0629807	0	0	0.034397	0.0893221
Smad4	0.0626868	0	0	0.0371469	0.0879001
Mgst1	0.0626267	0	0	0.0438243	0.0805713
Fgd6	0.0625572	0	0	0.0297075	0.0924598
Mreg	0.0624526	0	0	0.0343195	0.0897146
Bc1	0.0624083	0	0	0.032192	0.0918212
Ankrd55	0.0623089	0	0	0.0391216	0.0866721
Ptprs	0.0622149	0	0	0.0402557	0.0831937
Ass1	0.0621458	0	0	0.0447307	0.0777696
2310022B05Rik	0.0621431	0	0	0.0369555	0.0890423
Kdelr2	0.0620557	0	0	0.0348913	0.0859098
Eif2s2	0.0620553	0	0	0.0390081	0.0862811
Dmkn	0.0619947	0	0	0.0513677	0.0734613
Smpdl3b	0.0619946	0	0	0.0428753	0.079777
Klhl12	0.0619911	0	0	0.0411084	0.0864553
Afdn	0.0617877	0	0	0.0349941	0.0865746
B3galnt2	0.0617384	0	0	0.0375139	0.0870715
Sh3bp5	0.0617074	0	0	0.0441739	0.0787262
Tuba4a	0.0616783	0	0	0.0375249	0.0842846
Gja1	0.0615923	0	0	0.0355516	0.0911876
Rgs11	0.0614117	0	0	0.0347211	0.087952
Magi3	0.0613873	0	0	0.0318034	0.089319
Dennd4c	0.0613764	0	0	0.037234	0.0844364
Wdtc1	0.0613542	0	0	0.0344996	0.0912255
Cd109	0.0613343	0	0	0.0313369	0.0910112
Tatdn2	0.0612736	0	0	0.0357963	0.0882351
Fzd5	0.0612706	0	0	0.0226495	0.0976225
Gsap	0.0611697	0	0	0.0345611	0.0885529
1700012B09Rik	0.0611502	0	0	0.0359084	0.086718
Map4k3	0.0611174	0	0	0.030418	0.092829
Gm40658	0.0609621	0	0	0.0192681	0.093274
Gm31763	0.0609366	0	0	0.0316991	0.0875374
Pira2	0.0608552	0	0	0.0427389	0.0786768
Lasp1	0.060823	0	0	0.0378583	0.0833238
4930545L23Rik	0.0607987	0	0	0.0494267	0.0718427
Sugt1	0.0607194	0	0	0.0377091	0.08365
Dusp16	0.0606458	0	0	0.0323221	0.088686
Pin4	0.0606016	0	0	0.039592	0.0824292
Bcl2l1	0.0605796	0	0	0.0357905	0.0840046
Krt80	0.060575	0	0	0.0453792	0.0749801
4933412O06Rik	0.0604844	0	0	0.0348945	0.0851437
Slc28a2	0.0604821	0	0	0.0371417	0.0826843
Praf2	0.0603882	0	0	0.0384151	0.0814193
1500015L24Rik	0.0603373	0	0	0.0305533	0.0899333
Ndufv3	0.060311	0	0	0.0359787	0.0818617
Chmp2a	0.060309	0	0	0.0367541	0.0846595
Musk	0.060309	0	0	0.0360139	0.0824634
Cuedc1	0.060302	0	0	0.0349448	0.0879401
Trim13	0.0602938	0	0	0.0290141	0.0880236
Gm40304	0.0601586	0	0	0.0128559	0.0991977
Saa3	0.0601005	0	0	0.0439314	0.07716
Arc	0.0600492	0	0	0.0257651	0.0939152
Piezo1	0.0600086	0	0	0.0371844	0.0820445
Rsph9	0.0599279	0	0	0.0311134	0.0844518
Elob	0.0598402	0	0	0.03539	0.0833701
Gm15704	0.0598296	0	0	0.0371604	0.0835296
Wdr54	0.0598001	0	0	0.0311373	0.089665
Ppp1r14b	0.0597412	0	0	0.0393207	0.0783615
Gm14286	0.0597389	0	0	0.0356694	0.0857894
4930458D05Rik	0.0594577	0	0	0.0370004	0.0765737
Rbks	0.0594406	0	0	0.0350896	0.0836099
Tgm1	0.059369	0	0	0.0342772	0.0841533
Socs3	0.059155	0	0	0.0333345	0.0835713
Ubb	0.0590893	0	0	0.0337728	0.0831299
Msh5	0.0590604	0	0	0.0349079	0.0855084
Syce2	0.0590089	0	0	0.0321131	0.0860673
Gm35330	0.0589728	0	0	0.0376282	0.0803341
Gm26708	0.0589528	0.001	0.00323169	0.0280758	0.0903282
Gclc	0.0588306	0	0	0.0251869	0.0894886
Zfp608	0.0587448	0	0	0.0314205	0.087396
Gm49774	0.0586561	0	0	0.0242997	0.0901991
Fem1c	0.058653	0	0	0.0337277	0.0812143
Bdkrb2	0.0586187	0	0	0.0317531	0.082276
Ndfip2	0.0585594	0	0	0.0327237	0.0880832
Vav3	0.0585464	0	0	0.0351651	0.0818491
Prkag2	0.0585337	0	0	0.0352197	0.0817513
Gm6169	0.0585288	0	0	0.0310064	0.0904921
Bzw1	0.058474	0	0	0.0342016	0.0829507
Sccpdh	0.0584583	0	0	0.0298931	0.0876151
B4galt1	0.0580535	0	0	0.0329138	0.0820237
Spaca6	0.0580212	0	0	0.0213317	0.094746
Slc31a1	0.0579812	0	0	0.0326181	0.0835463
Gm47675	0.0578621	0	0	0.0302141	0.0844372
Gm10389	0.0578393	0	0	0.0330891	0.0835258
E230032D23Rik	0.0578302	0	0	0.0307922	0.0863605
Lrrc63	0.057532	0	0	0.0319084	0.083013
Stam	0.057505	0	0	0.0305593	0.0835701
Kmt2e	0.0574822	0	0	0.0330216	0.0840211
Gm28809	0.0574019	0	0	0.0309837	0.0840472
Agfg1	0.0571487	0	0	0.0339917	0.0783433
Ern1	0.057013	0	0	0.0276947	0.083337
Sdc3	0.0569735	0	0	0.0340923	0.079291
Marf1	0.0569541	0	0	0.0309143	0.0841232
Ptges3	0.056855	0	0	0.0331272	0.0815401
Macrod2	0.0568426	0	0	0.0308101	0.0829677
Tiprl	0.0567599	0	0	0.0312366	0.0814943
Eef1g	0.0567163	0	0	0.0331032	0.0803122
Ptbp3	0.0566992	0	0	0.0330447	0.0790489
Hcfc2	0.0566841	0	0	0.0318304	0.0805615
Dusp3	0.0566729	0	0	0.0352698	0.0790642
Eml1	0.0566476	0	0	0.0290287	0.0829826
Gm50397	0.0566184	0.001	0.00323169	0.0216034	0.0967371
Kctd9	0.0565558	0	0	0.0332517	0.0805329
Hyal1	0.0564783	0.001	0.00323169	0.0345665	0.0786678
Add3	0.0562695	0	0	0.0371895	0.0737657
Trim25	0.0562271	0	0	0.031334	0.0815604
Rapgef1	0.056217	0	0	0.0294478	0.083393
Rap1b	0.0562094	0	0	0.0316853	0.0781482
Wdr89	0.0562034	0	0	0.0321547	0.0794401
Gm20560	0.0561339	0	0	0.0224271	0.0966059
4930402H24Rik	0.0559717	0	0	0.0282752	0.0808182
Malat1	0.0559247	0	0	0.0343951	0.0801822
Pvr	0.0559056	0	0	0.030059	0.0806858
Hspa2	0.0558802	0	0	0.0303103	0.0827011
Dhrs9	0.0558097	0	0	0.0315185	0.0799179
Oas3	0.0557216	0	0	0.0365502	0.0725447
Tubb6	0.0556983	0	0	0.0297366	0.0809249
Itpr3	0.0556683	0	0	0.0293438	0.0793619
Ogt	0.0556353	0	0	0.0276935	0.0839565
Rpl10-ps3	0.0555533	0	0	0.0307624	0.0793349
Cdh1	0.0555354	0	0	0.0329387	0.0778781
Gypc	0.0555236	0	0	0.0352996	0.0732855
Gadd45g	0.0554474	0	0	0.0282006	0.080526
Ap4b1	0.0553059	0	0	0.0273592	0.0824856
Wwp2	0.0552895	0	0	0.0271978	0.0845301
Atp1b3	0.0552802	0	0	0.0311302	0.0786452
Slamf7	0.0551775	0	0	0.0331113	0.0774968
Snhg12	0.0551275	0	0	0.0214346	0.0867651
Tjp1	0.0551136	0	0	0.0271275	0.0880428
Mapk7	0.0550378	0	0	0.0327167	0.0765075
Agtpbp1	0.0550196	0	0	0.0297034	0.0784875
Fam13a	0.0549619	0	0	0.0143051	0.0910596
Gm5149	0.0549181	0	0	0.00573425	0.0963401
Ly6i	0.0548796	0	0	0.0410326	0.0683939
Dgkg	0.0548382	0	0	0.0415653	0.0688357
Areg	0.0547948	0.001	0.00323169	0.0327406	0.080146
Sqor	0.0547682	0	0	0.0342029	0.0749476
Ctps2	0.0546889	0	0	0.0333988	0.0754074
Adgrv1	0.054682	0.001	0.00323169	0.0265992	0.0819353
Gm48545	0.0546549	0.002	0.00611096	-0.00183922	0.0965281
AY036118	0.0544702	0	0	0.0320124	0.0755241
Gls	0.0544638	0	0	0.0229598	0.0844639
Sirpb1c	0.0543534	0	0	0.0333192	0.0762372
Eif3h	0.0542759	0	0	0.0304004	0.0793
Snx25	0.0542148	0	0	0.0239905	0.0816554
Gm19276	0.0541556	0.001	0.00323169	0.0316207	0.0748307
Gm5544	0.0541237	0	0	0.0280373	0.0782392
Txnrd1	0.0539734	0	0	0.0285543	0.0799494
Suz12	0.0539708	0	0	0.0270933	0.0793356
Ugdh	0.0538956	0	0	0.0282148	0.0784546
Skint3	0.0537946	0	0	0.0328968	0.0724401
Rab11a	0.0537761	0.001	0.00323169	0.0292505	0.0790768
Bhlhe40	0.05377	0	0	0.0267122	0.0804162
Pam16	0.0537644	0	0	0.0320105	0.0756679
Tbl2	0.0536963	0	0	0.0246083	0.0825343
Gde1	0.0536919	0	0	0.0250267	0.081547
Cers2	0.0535684	0	0	0.0304535	0.0760688
Smap1	0.0535517	0	0	0.0292265	0.0758694
Ccng2	0.053512	0	0	0.0262963	0.0805657
Rdh12	0.0534781	0	0	0.0221248	0.0874227
Sacs	0.0532642	0.001	0.00323169	0.0247142	0.078872
Atp7a	0.0532313	0	0	0.0250029	0.0818323
Pgd	0.0530913	0	0	0.0284927	0.0776733
Azin1	0.0530054	0	0	0.0259537	0.0798067
Gm16124	0.0528561	0.001	0.00323169	0.0251298	0.078577
4930471E19Rik	0.052759	0.001	0.00323169	0.0346489	0.0707717
Cdyl2	0.0526635	0.001	0.00323169	0.0272766	0.0757822
Gm36569	0.0526566	0	0	0.028528	0.0778796
Eif5	0.052599	0	0	0.0257478	0.078784
Plekha2	0.0525933	0	0	0.0278633	0.0755516
Dusp10	0.0525424	0	0	0.0267191	0.0801674
Hspa1b	0.0525227	0	0	0.0311671	0.0735573
Ciart	0.0525213	0	0	0.0295664	0.0765216
Oacyl	0.0524768	0	0	0.0222478	0.0813268
Nnmt	0.0524227	0	0	0.0219051	0.0838266
Suco	0.0524224	0	0	0.026849	0.0799925
Nfe2l1	0.0522509	0	0	0.0244524	0.079154
Syne3	0.052199	0	0	0.0359603	0.0691541
Ifitm6	0.0521547	0	0	0.0338836	0.0698902
Dip2a	0.0521533	0	0	0.0204067	0.0776266
Phactr4	0.0521091	0	0	0.0243946	0.0778132
Pfdn5	0.0520203	0	0	0.0266792	0.0767063
Zc3h15	0.0520054	0	0	0.0278558	0.0784807
Chdh	0.0519905	0.002	0.00611096	0.0268853	0.0816
Gask1b	0.0519647	0.001	0.00323169	0.0235149	0.0824404
Snrpf	0.051958	0	0	0.028908	0.0750353
Hdac7	0.0519548	0	0	0.0242397	0.0804042
Traf6	0.0519186	0	0	0.0256154	0.0773141
Rara	0.0518337	0	0	0.0291933	0.0741708
Ets2	0.0517357	0	0	0.0256903	0.0800716
Rest	0.0516344	0	0	0.0278447	0.0739654
Cyfip1	0.0513499	0	0	0.0272231	0.0759144
E230025N22Rik	0.0513269	0.002	0.00611096	0.0205363	0.0857969
Hacd1	0.0513209	0	0	0.0331898	0.0677869
Herc3	0.051259	0	0	0.0256013	0.077668
Gm43149	0.0512357	0	0	0.0253213	0.0777736
Pde5a	0.0512003	0.001	0.00323169	0.0301863	0.0764984
Selenoi	0.0511731	0	0	0.0279324	0.0748319
Pdxp	0.0511683	0	0	0.024289	0.0801912
Phf21a	0.051158	0	0	0.0235189	0.0802131
B4galnt2	0.0510314	0	0	0.00841848	0.0957885
Ppp1r13l	0.0509035	0	0	0.025823	0.0785557
Blm	0.0507168	0	0	0.0274046	0.0777153
Bag2	0.0506463	0.001	0.00323169	0.0219151	0.0785902
Il1rap	0.0505921	0	0	0.0252006	0.0764196
Pag1	0.0505371	0	0	0.0237822	0.0754898
Gm49227	0.0505227	0.001	0.00323169	0.0233221	0.0755457
Ywhaz	0.0504572	0	0	0.0268037	0.0733529
Atp6v1g1	0.0504397	0	0	0.0276747	0.0733145
E230016M11Rik	0.0504225	0	0	0.029636	0.0706139
Kif1c	0.050401	0	0	0.0235012	0.0762917
Gm47123	0.050388	0	0	0.0295849	0.0718636
Stx3	0.0503565	0	0	0.0224929	0.0763932
Slc27a4	0.0503431	0	0	0.0249465	0.0745047
Calm2	0.0502328	0	0	0.0276594	0.0723611
Ttc39b	0.050138	0	0	0.0251609	0.0764034
Ppig	0.0501238	0	0	0.022828	0.0755185
Ighg1	0.0501096	0	0	0.0289082	0.0695242
Gm14024	0.0500251	0	0	0.00659871	0.0889377
Adnp2	0.0500159	0	0	0.0199837	0.0790083
Nup62	0.049987	0	0	0.0261131	0.0728766
Numb	0.0499579	0	0	0.0233937	0.0765075
Fcgr2b	0.0499153	0	0	0.0278015	0.0739968
5430425K12Rik	0.0498877	0.002	0.00611096	0.0321389	0.0683106
Chp1	0.0497315	0	0	0.027844	0.0717221
Ccnyl1	0.0497069	0	0	0.0190641	0.0789802
Tnf	0.0497035	0.001	0.00323169	0.0082182	0.0888016
C3	0.0497017	0.001	0.00323169	0.0275316	0.0696919
Flrt3	0.0496714	0	0	0.00739607	0.0898118
Gm5089	0.0496647	0	0	0.0196324	0.0776817
Gm43387	0.0496446	0.001	0.00323169	0.0229285	0.0754441
Sema4a	0.0495784	0	0	0.0289047	0.0685361
2310016D23Rik	0.0495447	0.012	0.0303151	NA	NA
Tomm6	0.0495381	0	0	0.0242219	0.0733237
Polr2k	0.0495352	0	0	0.0246799	0.0718668
5430416N02Rik	0.0494727	0	0	0.0165428	0.0828136
Cep170	0.0493745	0	0	0.0232796	0.075868
Bambi	0.0493402	0	0	0.022988	0.0758893
Prss46	0.0493291	0.001	0.00323169	0.0162418	0.0789504
Glis3	0.0492919	0.001	0.00323169	0.0282837	0.0695547
Kcnab2	0.049228	0	0	0.0274899	0.0699762
Gramd3	0.0492253	0.001	0.00323169	0.0261709	0.0698114
Mindy1	0.0492059	0	0	0.0289872	0.0687701
Ciapin1	0.0491997	0	0	0.0251166	0.0761264
Gm43221	0.0491703	0	0	0.0260012	0.0735824
Ednrb	0.0491403	0	0	0.0333616	0.0651721
Bhlhe41	0.0491135	0.001	0.00323169	0.0147589	0.0859467
Rap2c	0.0490914	0	0	0.0308929	0.0704371
Bcar1	0.0490905	0	0	0.0301069	0.0698489
Arfgef3	0.0490882	0	0	0.0187317	0.0788369
Tnks	0.0490665	0.001	0.00323169	0.0238867	0.073873
5031415H12Rik	0.0490297	0.002	0.00611096	0.0178855	0.0806953
Stam2	0.0489782	0	0	0.0210533	0.0739007
Triobp	0.048878	0.001	0.00323169	0.0263422	0.0707834
Flot1	0.048833	0	0	0.0264743	0.0697041
Gm36723	0.0488146	0	0	0.0303496	0.0689215
Olfr432	0.048766	0	0	-0.0171475	0.102826
Mier3	0.0486895	0	0	0.0251943	0.0694158
Nfyb	0.0486127	0	0	0.0246299	0.0723885
Csnk2a2	0.0485983	0.001	0.00323169	0.0253738	0.0739705
Axdnd1	0.0485771	0	0	0.027804	0.0712649
Il10rb	0.0485478	0.001	0.00323169	0.0236693	0.0714504
Gpr84	0.0485233	0	0	0.0315587	0.0655803
Gm31522	0.0484871	0.001	0.00323169	0.0232802	0.0731083
Ndufa4l2	0.0484719	0.004	0.0114467	0.00664928	0.0851336
Gm11084	0.0484699	0	0	0.0232265	0.0721724
Uqcrq	0.0484278	0	0	0.0246308	0.0754265
Tmem30a	0.0483458	0	0	0.0257358	0.070221
Ccl7	0.0483387	0	0	0.0120756	0.0844255
Llph	0.0483186	0	0	0.0240692	0.0739551
A530064D06Rik	0.0483073	0.001	0.00323169	0.0247915	0.0704377
Atg12	0.048278	0	0	0.0233985	0.0711997
Grik3	0.0482093	0	0	0.021658	0.074687
Hpse	0.0481445	0	0	0.0285226	0.0671711
Apobr	0.0481422	0	0	0.0257809	0.0704028
Micall2	0.048127	0.002	0.00611096	0.0267676	0.0716586
Dag1	0.0481234	0	0	0.0214464	0.0735657
Gm20721	0.0480625	0	0	0.0173964	0.0783192
Mir17hg	0.0479546	0.002	0.00611096	0.0247149	0.0700507
Rtl5	0.0479271	0	0	0.0216414	0.0740159
Lnpep	0.0477929	0	0	0.0232222	0.0719173
Mex3d	0.0477616	0	0	0.0163925	0.0739183
Ccr1	0.0477612	0.001	0.00323169	0.0256889	0.0702897
Pdgfrl	0.0476866	0.001	0.00323169	0.0237034	0.0732615
Gng12	0.0476505	0	0	0.0239064	0.0700529
Serinc1	0.0475637	0	0	0.0228059	0.0721597
Ccdc57	0.0475507	0	0	0.0229326	0.0722337
Akr1b8	0.0475197	0	0	0.0295412	0.0671686
Larp1b	0.0474947	0	0	0.0205393	0.073356
Slfn3	0.0474802	0	0	0.0336106	0.0621797
AI839979	0.0474391	0.002	0.00611096	0.0335623	0.0624157
Rnf126	0.0474307	0	0	0.0189015	0.0750782
Ube2i	0.047314	0	0	0.0211501	0.0707872
Lat2	0.047278	0	0	0.0256159	0.0695422
Gramd4	0.0472461	0	0	0.023416	0.0696304
Gm48302	0.0472301	0	0	0.0165056	0.0770188
Psma7	0.0471603	0	0	0.0195238	0.0736338
Tmco6	0.0471288	0	0	0.0204396	0.0745626
Rhou	0.0470959	0	0	0.0267303	0.0693131
2700097O09Rik	0.0470637	0	0	0.0225041	0.0708592
Gm34276	0.0470534	0.001	0.00323169	0.0128414	0.0774706
Pde4b	0.0469845	0	0	0.0219998	0.0718791
Pglyrp3	0.0469572	0	0	0.0254682	0.0706741
Tmem43	0.0468859	0.001	0.00323169	0.025111	0.0671577
Prkar1a	0.0468527	0.001	0.00323169	0.0231536	0.0704344
Atp1a3	0.0468509	0	0	0.0304723	0.0625287
Gnb1	0.046839	0.001	0.00323169	0.0233114	0.0702676
Rarg	0.0467178	0.002	0.00611096	0.0298616	0.0632489
Optn	0.0466952	0.001	0.00323169	0.0193947	0.0699075
Maml3	0.0466491	0	0	0.022372	0.0715554
Gm11496	0.0466123	0.002	0.00611096	0.019046	0.0728031
Lrrc8b	0.0465754	0	0	0.0204107	0.0705841
Fabp7	0.0465509	0.002	0.00611096	0.0288498	0.0633602
Tut4	0.0465043	0	0	0.0189443	0.0731078
5033430I15Rik	0.0464631	0.003	0.00883515	0.0172055	0.0761196
Chst12	0.0463907	0.001	0.00323169	0.027744	0.0647376
Pabpc1	0.0463795	0	0	0.0240545	0.0682045
Ctdspl2	0.0463058	0	0	0.0171756	0.0747216
Hif1a	0.0462515	0	0	0.025847	0.0672061
Soat2	0.0462172	0	0	0.0130686	0.0750502
Spef2	0.0462105	0.001	0.00323169	0.0186283	0.0727684
Ncl	0.0461213	0	0	0.0228555	0.0695995
Snap47	0.0460466	0.001	0.00323169	0.0206314	0.0725272
Dusp14	0.0460225	0.002	0.00611096	0.0189724	0.0689361
Alg9	0.0459994	0.001	0.00323169	0.0195254	0.0691127
Dop1b	0.0459534	0	0	0.0195322	0.073264
Thap4	0.0459391	0	0	0.0176038	0.0743655
Cdk4	0.0459293	0	0	0.0202102	0.0700436
Klhl21	0.045898	0	0	0.0177358	0.0728427
Helz2	0.0458513	0	0	0.0264197	0.0655984
Ccnc	0.0458064	0	0	0.0251853	0.0665444
Slc20a1	0.0457117	0.001	0.00323169	0.0187698	0.0708901
Parp6	0.045664	0	0	0.0196909	0.0714631
Parp4	0.0456241	0.001	0.00323169	0.0180272	0.0711825
Pde8a	0.0455856	0.002	0.00611096	0.0176854	0.072979
Denr	0.0455445	0	0	0.022392	0.0690315
Ier5l	0.0455162	0.001	0.00323169	0.0199136	0.0694862
Srp9	0.0454244	0.001	0.00323169	0.0206373	0.0691058
Usp25	0.0454221	0.001	0.00323169	0.0197978	0.0705109
Dlgap1	0.0454077	0	0	0.00882308	0.0828058
Synj2	0.0452937	0.001	0.00323169	0.0207557	0.0691025
Gm34455	0.0452307	0.001	0.00323169	0.0215652	0.0670118
Spred3	0.0451821	0	0	0.024026	0.0636941
Tlr13	0.0451514	0	0	0.0193326	0.0692248
Fzd4	0.04493	0.001	0.00323169	0.0251286	0.0664985
Agpat4	0.0448733	0.001	0.00323169	0.0226117	0.0677091
Gm29994	0.0448594	0	0	0.0211673	0.0710396
Lyrm1	0.0448312	0.001	0.00323169	0.0195371	0.0696236
Agpat5	0.0448195	0	0	0.0172062	0.0733306
Glrp1	0.0448128	0	0	0.00433582	0.0817015
Bcl6	0.0448069	0.001	0.00323169	0.0197296	0.0708923
B930018H19Rik	0.044748	0.003	0.00883515	0.0197666	0.0710729
Galnt6	0.0446924	0.001	0.00323169	0.0138157	0.0723644
Svil	0.0446385	0	0	0.0201403	0.0673291
Yipf4	0.044637	0	0	0.0190288	0.0677161
Snrpe	0.0445982	0.001	0.00323169	0.020329	0.0667744
Atf1	0.0445928	0.002	0.00611096	0.0169022	0.069774
Ncoa1	0.0445911	0.001	0.00323169	0.0201864	0.0672064
Gm4319	0.0445222	0.002	0.00611096	0.021054	0.0685282
Raf1	0.0445086	0.002	0.00611096	0.0215813	0.0725424
Trappc6b	0.044476	0	0	0.019496	0.0699511
Gm15336	0.044465	0.002	0.00611096	0.0330622	0.0558602
Gm50410	0.0444365	0.004	0.0114467	0.0187701	0.0722868
Ankrd66	0.0443723	0.003	0.00883515	0.0117511	0.0759969
Dtnb	0.044289	0.002	0.00611096	0.0121187	0.0759241
Gm19705	0.044249	0.004	0.0114467	0.014407	0.0736712
Zfp664	0.0441723	0	0	0.0197886	0.0682778
Eapp	0.0441563	0.001	0.00323169	0.0205483	0.0648668
Slc48a1	0.044136	0.002	0.00611096	0.022142	0.0676859
Ttc39c	0.0440878	0.001	0.00323169	0.0169042	0.0728655
Gm41609	0.0440713	0	0	0.0152119	0.075175
Fam241a	0.0439742	0	0	0.0208677	0.0655426
Smn1	0.0439075	0.002	0.00611096	0.0235669	0.064038
Gtf2e2	0.0438679	0.001	0.00323169	0.0183821	0.069486
Lonrf1	0.0438521	0.003	0.00883515	0.0100488	0.0779092
Chst3	0.0437633	0	0	0.0229418	0.0638387
Git1	0.0437116	0.001	0.00323169	0.0190718	0.0670558
Amn1	0.0436912	0	0	0.0208066	0.0650246
Timm8a1	0.0436367	0	0	0.0221458	0.0644435
Acoxl	0.0436225	0	0	0.025919	0.0598967
Zc3h12c	0.0435646	0	0	0.00977269	0.0769891
St13	0.0435018	0	0	0.0199796	0.0653095
Cklf	0.0434657	0.001	0.00323169	0.0207412	0.0641469
Mospd1	0.0434457	0.001	0.00323169	0.0201723	0.0673435
Actn4	0.0434221	0.001	0.00323169	0.0204592	0.0661325
Hp	0.0434045	0	0	0.0264217	0.06026
Raet1e	0.0432054	0.003	0.00883515	0.0177051	0.0674322
Mast2	0.0432041	0	0	0.0139032	0.0716755
Rwdd1	0.0431697	0	0	0.0222643	0.0645743
Foxn2	0.0431676	0	0	0.0175181	0.0666131
Eif3f	0.0431622	0.001	0.00323169	0.0200972	0.0660522
Gm4129	0.0431101	0.004	0.0114467	0.0140807	0.0726494
Dnajb9	0.0431008	0.001	0.00323169	0.0101974	0.0788944
Acsl4	0.0430865	0	0	0.00877395	0.0782156
Gm38304	0.0430258	0.001	0.00323169	0.0194946	0.064553
Ckap4	0.0428738	0	0	0.0218591	0.0627155
Cd69	0.0428556	0.003	0.00883515	0.0216705	0.062995
Gm32089	0.042746	0.002	0.00611096	0.0192343	0.0641256
Gm48428	0.0427435	0.003	0.00883515	0.0250018	0.0612984
Lmo4	0.0427402	0.001	0.00323169	0.0217429	0.0657392
Slk	0.0427239	0.001	0.00323169	0.0180367	0.0645236
Tbc1d20	0.0427035	0.001	0.00323169	0.0171707	0.0656018
Slc30a9	0.0426003	0.002	0.00611096	0.0170055	0.0669493
Use1	0.0425993	0.001	0.00323169	0.018321	0.0645693
Sos2	0.0425594	0.002	0.00611096	0.0156593	0.0679706
Gtsf1	0.0425036	0.009	0.0236296	0.0206698	0.0622924
Cyb5r1	0.0424938	0	0	0.0153044	0.0704884
1700109K24Rik	0.0424822	0.008	0.0213516	0.00830197	0.079082
Ptpn5	0.0424049	0.003	0.00883515	0.0208222	0.0620179
Gm43661	0.0423982	0.003	0.00883515	0.0124013	0.0732676
Kif2a	0.0423579	0.001	0.00323169	0.0195579	0.0646716
Nadk2	0.0422652	0.002	0.00611096	0.0174098	0.0639762
Ndnf	0.0422392	0.003	0.00883515	0.0201531	0.0656596
Atg4c	0.042141	0.001	0.00323169	0.0136891	0.0670412
Trim33	0.0421242	0.001	0.00323169	0.0194309	0.0668678
Prkcg	0.0420425	0.001	0.00323169	0.0169131	0.0667915
Eif3k	0.041979	0.001	0.00323169	0.0169868	0.0668323
Socs1	0.0419454	0.003	0.00883515	0.0166464	0.0682006
Tmed2	0.0419213	0.003	0.00883515	0.0205245	0.065329
Gm16599	0.0419088	0.002	0.00611096	0.0193601	0.0648
Gm16726	0.0418906	0.009	0.0236296	0.00613187	0.0799152
Gm15518	0.0418048	0.003	0.00883515	0.0144127	0.0702101
Selenow	0.0417578	0.001	0.00323169	0.019293	0.0642995
Tmem120a	0.0416709	0.004	0.0114467	0.0219598	0.0627468
Klf2	0.0415525	0.002	0.00611096	0.0206851	0.062587
Mxi1	0.041514	0.001	0.00323169	0.0113642	0.0740883
Ly9	0.0414988	0.005	0.0140023	0.021904	0.0601625
Cox4i1	0.0414688	0.001	0.00323169	0.0149692	0.0677823
Egfl7	0.0413797	0.008	0.0213516	0.0142021	0.0673058
Dock5	0.0413503	0	0	0.0202931	0.0612979
Pqlc3	0.041338	0.003	0.00883515	0.0199358	0.0628708
Agpat2	0.0412897	0.001	0.00323169	0.0220275	0.0618066
Dus2	0.0412846	0.001	0.00323169	0.00985497	0.0717861
Dlgap4	0.0412765	0.001	0.00323169	0.0178298	0.0637609
Ube2z	0.0412721	0.001	0.00323169	0.0137126	0.0646571
Gm43259	0.041253	0.008	0.0213516	0.0109018	0.0787861
Gm28981	0.0412505	0.005	0.0140023	0.00844541	0.0703562
Il1b	0.0412304	0.002	0.00611096	0.0179457	0.0661143
Fbxo4	0.0412217	0.003	0.00883515	0.0248395	0.0567062
Magohb	0.0412202	0.003	0.00883515	0.0225468	0.0594889
Phtf1os	0.041218	0.001	0.00323169	0.0162315	0.0666283
Insig2	0.0411837	0.001	0.00323169	0.0123797	0.0687537
Proser2	0.0411732	0.003	0.00883515	0.0138043	0.0710191
Rasgef1a	0.0411295	0.008	0.0213516	0.0126413	0.0702015
Dpep2.1	0.0409519	0.003	0.00883515	-0.00457881	0.0832199
Mocos	0.0409158	0	0	0.0149743	0.0669367
Ptma	0.0408838	0.001	0.00323169	0.0122992	0.069441
Arl3	0.0408653	0.002	0.00611096	0.0180376	0.0645165
Rnf11	0.0408518	0.001	0.00323169	0.0143374	0.0675533
Dph3	0.0407778	0.002	0.00611096	0.0187282	0.0620217
Gm29292	0.0406666	0.007	0.0189679	0.0226165	0.0588512
1700017D01Rik	0.0405568	0.003	0.00883515	0.00516994	0.0769099
Tollip	0.0405401	0.001	0.00323169	0.00943486	0.0680877
Kcnc3	0.0405378	0.004	0.0114467	0.0206953	0.0619052
Fgf13	0.0405241	0.001	0.00323169	0.0181905	0.0642529
Sin3b	0.0405136	0.004	0.0114467	0.0179858	0.0632967
Prdm2	0.0405014	0	0	0.0131013	0.0681238
Sinhcaf	0.0404665	0	0	0.0148651	0.0662971
Rplp1	0.0404497	0.004	0.0114467	0.0107516	0.0702384
Sec22c	0.0404448	0.003	0.00883515	0.0097656	0.0726535
B230216N24Rik	0.0404337	0	0	0.00859009	0.0701141
Exoc3l2	0.0404068	0.005	0.0140023	0.0105188	0.0688617
Eif4e	0.0403962	0.002	0.00611096	0.0160012	0.0635006
Frrs1	0.0403579	0.003	0.00883515	0.0105644	0.0720156
Reep3	0.0403116	0.001	0.00323169	0.0170156	0.0627838
Ilrun	0.0402487	0.003	0.00883515	0.0159197	0.063974
Ampd3	0.0402285	0.003	0.00883515	0.01976	0.0602505
Gm10076	0.0401888	0	0	0.0158457	0.0634738
Ptpn12	0.0401566	0.002	0.00611096	0.0100312	0.0700243
Ddah1	0.0401107	0.002	0.00611096	0.015957	0.064686
Gm35507	0.0400067	0.002	0.00611096	0.0145525	0.0656419
Vdac3	0.0399862	0.001	0.00323169	0.0168092	0.0591679
Hspa13	0.0399806	0.001	0.00323169	0.0106226	0.0664694
Foxo1	0.0399466	0.001	0.00323169	0.00816206	0.0705088
Bax	0.0398821	0.001	0.00323169	0.0157209	0.0616616
Ubash3b	0.0398541	0.004	0.0114467	0.0128841	0.0649646
Uqcrh	0.0398404	0.001	0.00323169	0.0114684	0.0667334
Ubald2	0.0398247	0.004	0.0114467	0.0156342	0.0619335
Gm17745	0.0398134	0.005	0.0140023	0.00791796	0.0683929
Pdcd10	0.0398112	0	0	0.0165901	0.063248
Nol3	0.0397531	0.005	0.0140023	0.0147805	0.0674566
Rsad2	0.0397482	0.003	0.00883515	0.0162169	0.0635482
Mmp10	0.0397098	0.007	0.0189679	0.00994929	0.0668818
Ppm1a	0.0396425	0.004	0.0114467	0.0168081	0.0625874
Rnf43	0.039589	0	0	0.014631	0.0670746
Arhgap12	0.0395767	0.002	0.00611096	0.0106866	0.0652619
Colec12	0.0395632	0	0	0.0172391	0.0682055
Igfbp6	0.039561	0.001	0.00323169	0.0214928	0.0570008
Rps29	0.0395209	0.002	0.00611096	0.0109434	0.0699001
Mapk8ip3	0.0395144	0.001	0.00323169	0.0107897	0.0671065
Npc2	0.0394992	0.003	0.00883515	0.0146628	0.0640169
Dpep3	0.0394987	0.005	0.0140023	0.00461581	0.0736953
Dusp9	0.0394949	0.011	0.028082	0.0141749	0.0679178
Phf1	0.0393794	0.004	0.0114467	0.0146335	0.0639273
Eef1b2	0.0393561	0	0	0.0151772	0.0655645
Ybx3	0.039346	0.001	0.00323169	0.0184052	0.0608939
Mmp19	0.039274	0.003	0.00883515	0.0198365	0.0587806
Cdr2l	0.039252	0.001	0.00323169	0.00170384	0.0750517
Gm29686	0.0392165	0.01	0.0258807	-0.0041732	0.0721219
Dram1	0.0391939	0.001	0.00323169	0.0157017	0.0630098
Zcrb1	0.0391346	0.003	0.00883515	0.0141731	0.0636399
Snhg3	0.0389937	0.004	0.0114467	0.0136693	0.0633578
Chd5	0.0389929	0.008	0.0213516	0.0159789	0.0658938
Kdm4b	0.0389873	0.007	0.0189679	0.00636472	0.0653334
Gm47794	0.0389866	0.008	0.0213516	0.0113454	0.0671878
Rims2	0.0389392	0.006	0.0165132	0.0133061	0.0633083
Lrrc42	0.0389387	0.002	0.00611096	0.0167812	0.0600173
Gpc1	0.0389359	0.005	0.0140023	0.0218058	0.0570723
Diaph2	0.0389224	0.001	0.00323169	0.0168836	0.0616706
Cstf2	0.0388876	0.007	0.0189679	0.0146491	0.0593798
Snrpb2	0.0388498	0.002	0.00611096	0.0168281	0.0602593
Gm16685	0.0388084	0.008	0.0213516	0.00599344	0.0727961
Ak6	0.0388051	0.005	0.0140023	0.0167972	0.0612134
Gm14167	0.038796	0.004	0.0114467	0.0129972	0.0641658
Mlxipl	0.0387304	0.002	0.00611096	0.0213265	0.05351
Carhsp1	0.0386217	0.002	0.00611096	0.0160513	0.0602823
Homer3	0.0386029	0.001	0.00323169	0.0157137	0.0624774
Atn1	0.0385774	0.002	0.00611096	0.0142203	0.0621085
Lmtk2	0.0385539	0.002	0.00611096	0.0123112	0.0646133
Gm16793	0.0385416	0.01	0.0258807	0.00302579	0.0742954
Lmnb1	0.0385296	0.002	0.00611096	0.0125438	0.0634785
Klhl6	0.0385182	0.002	0.00611096	0.0141721	0.0629951
Fmnl1	0.0384952	0.002	0.00611096	0.0169159	0.0576376
Hist1h4i	0.0384671	0.006	0.0165132	0.011658	0.0659468
Tgif1	0.0384065	0.004	0.0114467	0.00511532	0.0709338
Crebzf	0.0384022	0	0	0.013251	0.0632544
Npc1	0.0383967	0.004	0.0114467	0.0108283	0.0650331
Aff1	0.038361	0.001	0.00323169	0.0129489	0.0643291
Igkc	0.0382935	0.004	0.0114467	0.0149507	0.0626598
Phtf1	0.038242	0.004	0.0114467	0.0101696	0.0668248
B4galt7	0.0381892	0.004	0.0114467	0.0117543	0.0650785
Cds2	0.0381614	0.007	0.0189679	0.0148919	0.0606214
A230108P19Rik	0.0381566	0.007	0.0189679	0.00951992	0.0645012
Eif1b	0.0381223	0.009	0.0236296	0.0130597	0.0607201
B530045E10Rik	0.0380421	0.003	0.00883515	0.00947197	0.0713013
Rab33a	0.0379928	0.011	0.028082	0.0221354	0.0536196
Sar1a	0.0379477	0.001	0.00323169	0.0139174	0.06206
Rab5a	0.0377758	0.005	0.0140023	0.0130589	0.062008
Ghitm	0.0377559	0.002	0.00611096	0.0107522	0.065831
Shoc2	0.037668	0.006	0.0165132	0.0134465	0.0612225
Arfgef1	0.0376649	0.003	0.00883515	0.0113365	0.062551
Isg20	0.0376403	0.006	0.0165132	0.0218243	0.053376
Dnajc6	0.0375757	0.017	0.0412124	NA	NA
Nt5dc2	0.0375254	0.003	0.00883515	0.0175595	0.0576438
Gm15261	0.0375107	0.009	0.0236296	0.0106938	0.061797
Ms4a4c	0.0374619	0.002	0.00611096	0.0166043	0.0574238
Timm8b	0.0374418	0.002	0.00611096	0.013884	0.0602376
Arhgap6	0.0374279	0.004	0.0114467	0.00646702	0.0693444
Tln1	0.0373404	0.004	0.0114467	0.012127	0.0612495
Mmadhc	0.0372936	0.009	0.0236296	0.0125377	0.0633988
Sapcd1	0.0372922	0.009	0.0236296	0.0137302	0.066236
Nras	0.0372837	0.002	0.00611096	0.0135118	0.0621903
Pkd1l2	0.0372705	0.002	0.00611096	0.0138796	0.0590969
A330040F15Rik	0.0372687	0.006	0.0165132	0.0224165	0.0516933
Fam160a2	0.0372588	0.003	0.00883515	0.0186099	0.0554384
Cnn3	0.037258	0.003	0.00883515	0.0213079	0.0528504
Bmi1	0.0372117	0.004	0.0114467	0.0130235	0.0608389
Cxcr4	0.0371641	0.003	0.00883515	0.0109155	0.061366
Gm41206	0.0371571	0.02	0.0472166	0.00636741	0.0619134
Plcxd2	0.0371517	0.009	0.0236296	0.0067879	0.0671668
1700047M11Rik	0.0371235	0.011	0.028082	0.0115599	0.0618117
Cdkn1c	0.0370818	0.005	0.0140023	0.0113104	0.0662029
Klf10	0.0370773	0.007	0.0189679	0.015518	0.0571053
Slc11a1	0.0370122	0.006	0.0165132	0.0120488	0.0598709
Oit3	0.0370053	0.01	0.0258807	0.00694455	0.0635378
Il18r1	0.0370023	0.008	0.0213516	0.0154976	0.0596521
Rap2b	0.0369885	0.003	0.00883515	0.00870262	0.0635228
Fam49b	0.0369376	0.004	0.0114467	0.0139608	0.0605227
Atp7b	0.0369333	0.006	0.0165132	0.0100107	0.0702258
Xpot	0.036928	0.006	0.0165132	0.00737322	0.0644684
Lrrfip1	0.0368587	0.005	0.0140023	0.0127795	0.0629322
Adam10	0.0368431	0.003	0.00883515	0.0147453	0.0611871
Gm33782	0.0368338	0.003	0.00883515	0.00140822	0.0726695
Bbs10	0.0368306	0.002	0.00611096	-0.00723143	0.0745607
Cmpk1	0.0368291	0.005	0.0140023	0.0138272	0.0588966
Gm19619	0.0367769	0.022	0.0512713	0.00755031	0.0602305
Mtmr3	0.0367768	0.005	0.0140023	0.0115312	0.0614479
2025-09-10	0.0367738	0.005	0.0140023	0.00883528	0.0613496
Fam110c	0.0367666	0.011	0.028082	0.0114373	0.0667214
Cnnm4	0.0367208	0.003	0.00883515	0.0152329	0.0571696
Ptgr1	0.0367063	0.006	0.0165132	0.00987886	0.0604176
Zfp948	0.0366885	0.009	0.0236296	-0.00476285	0.0742405
Rarb	0.0366843	0.003	0.00883515	0.022872	0.0518172
Map7	0.036638	0.002	0.00611096	0.0138159	0.057986
Mrpl30	0.0365098	0.004	0.0114467	0.0155377	0.0572885
Gm36287	0.0364517	0.008	0.0213516	0.0139445	0.0583071
Atl2	0.0364059	0.006	0.0165132	0.0109093	0.0615287
Gm35853	0.0363447	0.008	0.0213516	0.0228392	0.0502264
Srp54c	0.0363435	0.003	0.00883515	0.00897071	0.0611795
Gm12840	0.0363432	0.005	0.0140023	0.00474479	0.0643678
Hmga1b	0.0362468	0.006	0.0165132	0.00906879	0.0639287
Drap1	0.036225	0.006	0.0165132	0.0138181	0.0576307
F630040K05Rik	0.0362194	0.004	0.0114467	0.00540211	0.0657352
A930033M14Rik	0.0361998	0.016	0.0391087	0.0136929	0.0639665
Cript	0.0361832	0.006	0.0165132	0.0118696	0.0591443
Cmpk2	0.036174	0.006	0.0165132	0.0173273	0.0546871
Ndufa6	0.036169	0.003	0.00883515	0.0124097	0.0600731
Pcna	0.0361487	0.01	0.0258807	0.0109892	0.0606052
H1f0	0.0361418	0.005	0.0140023	-0.00169879	0.0719336
Rabggtb	0.036132	0.007	0.0189679	0.0117713	0.060154
Ahi1	0.0361238	0.012	0.0303151	0.0109371	0.0606616
Gm45267	0.0360916	0.009	0.0236296	0.0125635	0.0595256
Hsp90ab1	0.0360624	0.004	0.0114467	0.0117864	0.06101
Gm17494	0.0360217	0.007	0.0189679	0.0100446	0.0632414
Ifi209	0.0360088	0.003	0.00883515	0.013888	0.0587234
Ddx17	0.0359928	0.009	0.0236296	0.0116889	0.0622058
Gm26877	0.035945	0.006	0.0165132	-0.0051522	0.0692741
Polr3g	0.0358618	0.009	0.0236296	0.0155852	0.0571639
Efcab5	0.0358364	0.009	0.0236296	0.0192853	0.0554197
Lin7c	0.0357882	0.004	0.0114467	0.0125043	0.059302
Pim1	0.0357287	0.007	0.0189679	0.0115839	0.0591188
Clip2	0.0357094	0.006	0.0165132	0.00543423	0.0650732
Cln5	0.0355977	0.007	0.0189679	0.0113951	0.0562115
2025-09-08	0.0355886	0.011	0.028082	0.00666086	0.0616539
Gm17359	0.0354837	0.009	0.0236296	0.00401269	0.0677174
Oxsr1	0.0354569	0.009	0.0236296	0.0137879	0.0594978
Cebpe	0.0353976	0.003	0.00883515	0.0192326	0.0522721
4930523C07Rik	0.0353923	0.003	0.00883515	0.0187167	0.0520596
Atg7	0.0353802	0.006	0.0165132	0.0107244	0.0598886
Plxnb2	0.0353564	0.008	0.0213516	0.0143009	0.0558293
Psmc6	0.0352787	0.01	0.0258807	0.0119171	0.0561574
Arl8a	0.03527	0.011	0.028082	0.0102616	0.0601189
Gm15850	0.035251	0.019	0.0452032	0.00842836	0.0564347
Fam126b	0.0351717	0.004	0.0114467	0.0112188	0.0593357
Gm48061	0.035126	0.008	0.0213516	0.0100092	0.0618896
Gm12796	0.0351045	0.01	0.0258807	0.00698716	0.0592809
Smg1	0.0350672	0.007	0.0189679	0.00862028	0.05882
Htr2b	0.0349078	0.01	0.0258807	0.00931442	0.0629841
Zfp469	0.0348803	0.011	0.028082	-0.00262451	0.0686655
Tent5d	0.0348756	0.009	0.0236296	0.0147685	0.0587179
Mgme1	0.0348135	0.012	0.0303151	0.00880985	0.0586402
Tcp1	0.0347459	0.007	0.0189679	0.0102287	0.0585372
Gm49041	0.0347045	0.014	0.0347682	0.0157311	0.0547405
3110021N24Rik	0.0346855	0.011	0.028082	0.0205802	0.0504536
Sytl1	0.0346625	0.016	0.0391087	0.00894571	0.0622962
Hmgxb4	0.03466	0.007	0.0189679	0.00804447	0.0595168
Rnd1	0.0346286	0.005	0.0140023	0.0121759	0.0576785
H2-T22	0.0345953	0.007	0.0189679	0.013643	0.0551249
4921536K21Rik	0.0345925	0.018	0.0431584	-0.000592143	0.0746738
Kdm1a	0.034539	0.007	0.0189679	0.0108598	0.0604235
Pih1d2	0.0345092	0.016	0.0391087	-0.00187553	0.0721817
Mex3b	0.0344966	0.011	0.028082	0.00791611	0.0594516
Bsn	0.0344387	0.022	0.0512713	-0.010312	0.0724305
Zfp618	0.0344381	0.014	0.0347682	0.00575458	0.0643357
Alk	0.0344371	0.023	0.0532521	0.000538398	0.0622568
Gm11808	0.0343619	0.005	0.0140023	0.0103837	0.0559448
Ppp1r15b	0.0343563	0.006	0.0165132	0.00800849	0.0592617
Paip2	0.0343418	0.012	0.0303151	0.00933481	0.0593754
Snx12	0.0343337	0.006	0.0165132	0.0091981	0.0591719
4933433G15Rik	0.0342735	0.009	0.0236296	0.00329543	0.0655655
Gtf2b	0.0342542	0.01	0.0258807	0.00618659	0.0618534
Osmr	0.0342357	0.013	0.0325632	0.00620365	0.0639875
Abhd2	0.0342027	0.01	0.0258807	0.0128316	0.0553992
Ccrl2	0.0340912	0.002	0.00611096	0.0059841	0.062059
Nop53	0.034084	0.01	0.0258807	0.0106111	0.0577102
Orai2	0.0340744	0.012	0.0303151	0.00475871	0.0627992
9330111N05Rik	0.0340728	0.011	0.028082	0.0179819	0.0527564
Hist2h2aa1	0.03407	0.012	0.0303151	0.0107813	0.0594592
Lrrc32	0.0340445	0.02	0.0472166	0.00900015	0.0573821
Gm17300	0.0340041	0.02	0.0472166	0.0107917	0.053342
Sbno1	0.0339758	0.012	0.0303151	0.00621402	0.0598473
Lysmd3	0.0339336	0.008	0.0213516	0.00996867	0.058759
Gm41724	0.0338785	0.029	0.0649046	-0.00732184	0.068015
Neto2	0.0338526	0.007	0.0189679	0.00826458	0.0616812
Gm50295	0.0338336	0.021	0.0493077	0.00897682	0.059891
Il6st	0.0337783	0.007	0.0189679	0.0123161	0.0562941
Marcksl1	0.0337782	0.015	0.0369642	0.0100958	0.0556625
Bbc3	0.0337775	0.007	0.0189679	0.0120436	0.0549368
Lmna	0.0337417	0.008	0.0213516	0.0133115	0.0556801
Cemip	0.0336414	0.014	0.0347682	-0.00105986	0.0762837
Gnat3	0.033618	0.01	0.0258807	-0.00840652	0.0758532
Pde2a	0.0334277	0.006	0.0165132	0.00441645	0.058517
Map2k4	0.0333993	0.017	0.0412124	0.00641429	0.0572079
Fam133b	0.0333831	0.005	0.0140023	0.0055578	0.0609644
Cox7a1	0.0333552	0.011	0.028082	0.0130442	0.0542048
Myo3b	0.0332488	0.009	0.0236296	-0.00227677	0.0640208
Wipi1	0.0332474	0.016	0.0391087	0.00834278	0.0569999
Rbm17	0.0332441	0.007	0.0189679	0.0105857	0.0539822
Nudt21	0.0332153	0.014	0.0347682	0.0108899	0.0557044
4933411E08Rik	0.0332075	0.012	0.0303151	0.0138425	0.0546485
Pef1	0.0332038	0.015	0.0369642	0.0130823	0.0521132
Rab30	0.0331851	0.007	0.0189679	-0.00494631	0.068396
Rpl14	0.0331684	0.016	0.0391087	0.00693158	0.0600459
Gm32585	0.0331474	0.018	0.0431584	0.0102542	0.0539637
Srpk1	0.0331469	0.01	0.0258807	0.00539533	0.0622045
Gm13830	0.0331127	0.013	0.0325632	0.00950662	0.0579292
Casp4	0.0331126	0.014	0.0347682	0.00617612	0.0622207
St6gal1	0.0330782	0.014	0.0347682	0.00928846	0.0588887
Trpv2	0.033023	0.017	0.0412124	0.0104058	0.0561348
Rasa2	0.0330029	0.013	0.0325632	0.00615615	0.0584468
Rhbdf2	0.0328704	0.009	0.0236296	0.00455618	0.0612215
Gm48099	0.0328655	0.017	0.0412124	0.0081307	0.0542998
H2-K1	0.0328491	0.014	0.0347682	0.00959882	0.0571656
Hal	0.0328065	0.015	0.0369642	0.0010814	0.0627542
C430049B03Rik	0.0327852	0.01	0.0258807	0.000730442	0.0655151
Clec2g	0.0327825	0.01	0.0258807	0.0180947	0.048752
Slc24a3	0.0327722	0.011	0.028082	0.00648351	0.0622899
Ppp1cb	0.0327688	0.013	0.0325632	0.00724775	0.0564847
Gprc5b	0.032759	0.019	0.0452032	0.0142494	0.0522846
Rnps1	0.0327402	0.007	0.0189679	0.00907584	0.0564348
Gm20732	0.0327186	0.012	0.0303151	0.00718129	0.0612372
Kazald1	0.0327036	0.018	0.0431584	0.0191506	0.0474294
C3ar1	0.0326952	0.013	0.0325632	0.00862329	0.0557387
Car4	0.0326815	0.04	0.0850086	NA	NA
Cdkn1b	0.0326139	0.01	0.0258807	0.00782079	0.0559774
Ccdc59	0.0325754	0.014	0.0347682	0.00850182	0.0587578
Tmem159	0.032574	0.014	0.0347682	0.00792458	0.0580474
Plppr3	0.0325104	0.014	0.0347682	0.0162719	0.0510422
Myadm	0.0324626	0.01	0.0258807	0.0106703	0.0527073
1700109H08Rik	0.0324602	0.01	0.0258807	0.00222006	0.0626556
Yaf2	0.032427	0.015	0.0369642	0.00760557	0.0578452
Rad21	0.0324065	0.012	0.0303151	0.0096511	0.0555963
St3gal5	0.0324063	0.016	0.0391087	0.0197947	0.0458948
2510017J16Rik	0.0323947	0.019	0.0452032	0.0130121	0.0546187
Fxn	0.0323747	0.01	0.0258807	0.0124204	0.0536377
Maats1	0.032357	0.02	0.0472166	0.00686355	0.054065
Stt3b	0.032319	0.012	0.0303151	0.00643993	0.0581247
Gtf2h3	0.0322996	0.015	0.0369642	0.0159943	0.048336
Zmym2	0.0322987	0.013	0.0325632	0.0031544	0.0608986
Dtnbp1	0.0322541	0.009	0.0236296	0.00205991	0.0594406
Zswim7	0.0322393	0.014	0.0347682	0.00878373	0.0544939
Zc2hc1a	0.0322262	0.019	0.0452032	0.00414153	0.0564467
Atr	0.0322171	0.015	0.0369642	0.00655025	0.0579369
4921529L05Rik	0.0321735	0.02	0.0472166	0.0113152	0.0576068
Unc13a	0.0321484	0.011	0.028082	0.00981243	0.0530248
Polr1d	0.0321193	0.013	0.0325632	0.00838082	0.0546431
Mrpl52	0.0320903	0.013	0.0325632	0.00980231	0.054956
Adam30	0.0320588	0.014	0.0347682	-0.000616444	0.0654051
Kpna3	0.0320209	0.015	0.0369642	0.00304222	0.058756
Trim30b	0.0320176	0.02	0.0472166	0.0176321	0.0456414
Pik3cb	0.0319591	0.014	0.0347682	-0.00163611	0.0626748
Plekha3	0.0319243	0.015	0.0369642	0.0118745	0.0516086
Pcgf2	0.0318987	0.024	0.0552709	0.00262392	0.0613318
1700030N03Rik	0.0318807	0.025	0.0572027	0.0104416	0.0559776
Tbca	0.031852	0.009	0.0236296	0.00904766	0.0564501
Kcna3	0.031845	0.015	0.0369642	-0.00357916	0.0637613
Tmem183a	0.0317998	0.008	0.0213516	0.0102902	0.0521763
Pcid2	0.0317552	0.015	0.0369642	0.00844924	0.0537071
4732419C18Rik	0.0317403	0.015	0.0369642	0.00854045	0.055837
Arl6ip6	0.0317334	0.019	0.0452032	0.00718409	0.0560487
Gm13572	0.031718	0.015	0.0369642	0.00993633	0.0538478
Phgdh	0.0316999	0.015	0.0369642	0.00480775	0.0616935
Gm10135	0.0316322	0.015	0.0369642	0.00481005	0.0563211
Tmem65	0.0316243	0.022	0.0512713	0.0105398	0.0538412
1810037I17Rik	0.0316196	0.018	0.0431584	0.00937799	0.0532486
Pgp	0.0315886	0.013	0.0325632	0.00994492	0.0547341
Ppp2r5a	0.0315568	0.017	0.0412124	0.00657182	0.05302
Syne2	0.0315477	0.009	0.0236296	0.00924321	0.0536518
Gm31645	0.0315232	0.016	0.0391087	0.00652496	0.0558023
Zc3h14	0.0315206	0.019	0.0452032	0.00360855	0.058249
Heg1	0.031472	0.012	0.0303151	0.0143499	0.0497292
Lrrc49	0.0314689	0.016	0.0391087	-0.00308918	0.0671001
Acot2	0.0314639	0.021	0.0493077	0.00242835	0.0653183
Gpbp1	0.0314025	0.018	0.0431584	0.00644888	0.0581646
Gzf1	0.0313932	0.017	0.0412124	0.00241813	0.0593661
Dock11	0.0313826	0.021	0.0493077	0.00287948	0.0570935
Gk5	0.0313548	0.019	0.0452032	-0.000553719	0.0573944
Msrb3	0.0313088	0.014	0.0347682	0.00999713	0.0519048
Acat3	0.0313071	0.018	0.0431584	0.00423369	0.0618366
Olfr482	0.0312924	0.034	0.0740305	-0.0175166	0.0748253
Padi4	0.0312786	0.012	0.0303151	0.020876	0.0426295
Ube2g1	0.0312762	0.013	0.0325632	0.0017868	0.0582115
Gm16201	0.0312072	0.013	0.0325632	0.0118169	0.0494422
Ralgapa1	0.0311967	0.017	0.0412124	0.00576684	0.0557748
Abhd18	0.0311847	0.021	0.0493077	-0.00164513	0.0631614
Dclre1b	0.0311741	0.017	0.0412124	0.00868668	0.0550331
Gm26811	0.0311381	0.012	0.0303151	0.00448466	0.0599197
Tmem184b	0.0311124	0.019	0.0452032	0.00889691	0.0538197
Hyal2	0.0311012	0.01	0.0258807	0.00727061	0.0552504
Khnyn	0.0310886	0.012	0.0303151	0.00539378	0.0541427
Smad7	0.0310354	0.02	0.0472166	-0.00101197	0.0618073
Stim2	0.0309455	0.02	0.0472166	0.00674245	0.0532657
Eml5	0.030932	0.014	0.0347682	0.0121854	0.04959
Zfp281	0.0309073	0.014	0.0347682	0.000158907	0.0598854
Nrbp2	0.030875	0.017	0.0412124	0.0155907	0.0459081
Raet1d	0.0308491	0.019	0.0452032	0.013755	0.0473857
Parp10	0.0308189	0.016	0.0391087	0.00483628	0.0541888
P2ry1	0.0307768	0.013	0.0325632	0.014656	0.0489312
Armcx4	0.0307471	0.029	0.0649046	0.0043379	0.0677428
Mettl23	0.0307354	0.017	0.0412124	0.0074085	0.0508465
Gm28818	0.030733	0.032	0.0702988	-0.0140792	0.0728531
Katna1	0.030708	0.018	0.0431584	0.00388583	0.0577063
Smndc1	0.0306978	0.02	0.0472166	0.00714283	0.0557739
Gfpt2	0.0306723	0.028	0.0629842	0.0108954	0.05648
Smc5	0.0306653	0.017	0.0412124	0.00504101	0.0551973
Myl12a	0.0306642	0.016	0.0391087	0.00560781	0.0522687
Gm44649	0.0306634	0.019	0.0452032	-6.88167e-05	0.0582007
4930417H01Rik	0.0306436	0.017	0.0412124	0.0100546	0.0486431
Gm14320	0.0305981	0.018	0.0431584	-0.000354895	0.0588638
Pla2g4c	0.0305824	0.019	0.0452032	-0.00150134	0.0586368
5730420D15Rik	0.0305464	0.027	0.0611049	0.00417741	0.0550112
Gsn	0.0305389	0.016	0.0391087	0.00810642	0.0524833
Gm46328	0.0304778	0.023	0.0532521	-0.00204659	0.0617632
Gm42962	0.0304654	0.03	0.0667033	0.00211152	0.0574878
Ints12	0.0304417	0.023	0.0532521	0.00105133	0.0577892
Gm16587	0.0304408	0.045	0.0939839	0.0103393	0.052375
Cdkn2aip	0.0304352	0.022	0.0512713	0.00603237	0.053797
Mgam	0.0303837	0.016	0.0391087	0.0110617	0.0482754
Ccdc80	0.030375	0.032	0.0702988	0.00363329	0.0561033
Map4k5	0.0303639	0.018	0.0431584	0.00478868	0.0547061
Pgrmc1	0.0303556	0.017	0.0412124	0.00606025	0.0551556
Skap1	0.0303371	0.026	0.059194	0.0029098	0.0563007
Whrn	0.0303151	0.024	0.0552709	0.00830288	0.0543592
4932443L11Rik	0.0302871	0.031	0.0684882	0.0121164	0.0508782
Arl1	0.0302749	0.032	0.0702988	0.00815027	0.0529896
Gm12236	0.0302701	0.02	0.0472166	0.00444725	0.0633287
Trp53cor1	0.0302592	0.026	0.059194	-0.00492688	0.0633857
Irgc1	0.0302428	0.022	0.0512713	0.00977474	0.0485998
Fam53c	0.0301952	0.027	0.0611049	0.00141872	0.0586734
S100b	0.0301581	0.022	0.0512713	0.0052782	0.0540778
Pole4	0.0301553	0.013	0.0325632	0.00557885	0.0537056
Itga10	0.0301542	0.019	0.0452032	0.0128029	0.0499502
Acadl	0.0301345	0.02	0.0472166	0.00674335	0.0519982
Nnat	0.0301333	0.022	0.0512713	0.00832494	0.050282
Elk4	0.0301329	0.019	0.0452032	0.00776054	0.0571825
Med28	0.0300518	0.025	0.0572027	0.00752294	0.051244
Prr5l	0.0300366	0.022	0.0512713	0.00330719	0.0547605
Slc4a2	0.0300068	0.018	0.0431584	0.00585092	0.0540284
Gstp3	0.0299925	0.025	0.0572027	0.00962069	0.0532649
Gm26511	0.0299054	0.026	0.059194	-0.00563883	0.0717537
Gm13938	0.029862	0.041	0.0868795	0.0120695	0.0507841
Phf10	0.0298477	0.025	0.0572027	0.00443658	0.0539818
Mthfd2l	0.0298306	0.017	0.0412124	0.00210648	0.0551762
Gt(ROSA)26Sor	0.0298164	0.018	0.0431584	-0.00458082	0.0603579
C9orf72	0.0298097	0.03	0.0667033	-0.000164648	0.059755
Kcnn3	0.0298004	0.03	0.0667033	0.0129459	0.0483317
AV099323	0.0297775	0.019	0.0452032	0.000310635	0.0624062
Ckap5	0.0297731	0.025	0.0572027	0.0034472	0.0538896
Hipk3	0.0297599	0.02	0.0472166	0.00338936	0.054995
Dnajc5	0.0297478	0.017	0.0412124	0.00285518	0.0577825
Ccdc126	0.0297071	0.02	0.0472166	-0.00123466	0.0572381
Myc	0.0296956	0.032	0.0702988	-0.00221298	0.0592145
Rab21	0.0296831	0.025	0.0572027	0.00560866	0.0555246
Ahnak2	0.0296771	0.027	0.0611049	-0.000362694	0.0560657
Tarm1	0.0296601	0.029	0.0649046	0.00925434	0.0504734
Mterf2	0.0296244	0.032	0.0702988	0.00140435	0.0624087
Gng4	0.0296213	0.027	0.0611049	-0.00515296	0.0672239
Gm48837	0.0296005	0.021	0.0493077	0.00830929	0.0488803
Pxk	0.0295752	0.026	0.059194	0.00758257	0.0514944
Gm43727	0.0295651	0.027	0.0611049	0.0154673	0.0461659
Gse1	0.0295642	0.02	0.0472166	0.000920255	0.0582306
Actn1	0.0295617	0.02	0.0472166	0.00840827	0.0533675
Casp3	0.0295548	0.024	0.0552709	0.00568885	0.0536106
Apba3	0.0295306	0.013	0.0325632	0.00473602	0.0568253
Tbc1d8b	0.0295287	0.024	0.0552709	-0.00020785	0.0569686
Ube2o	0.0294712	0.021	0.0493077	0.00775436	0.0539023
Gm16701.1	0.0294612	0.035	0.0758872	0.0076955	0.0571889
Wars	0.0294587	0.025	0.0572027	0.00755497	0.0512667
Hyal3	0.0294496	0.03	0.0667033	0.00822026	0.0504491
Ppp2r2d	0.0294225	0.021	0.0493077	0.00484986	0.0525901
Arhgap23	0.0294223	0.031	0.0684882	0.0120388	0.0450752
Gm36199	0.0294014	0.035	0.0758872	0.00709747	0.050763
Slc5a3	0.0293752	0.021	0.0493077	-0.000352545	0.0574278
Camkk2	0.0293294	0.016	0.0391087	0.0107659	0.0474186
Ticam2	0.0293288	0.024	0.0552709	0.00883197	0.0494257
1700110K17Rik	0.0293153	0.033	0.0722175	0.000773269	0.0563259
Pdap1	0.029307	0.032	0.0702988	0.00644653	0.0508497
Prxl2c	0.0292983	0.026	0.059194	0.0051358	0.0529899
Cdk6	0.0292974	0.033	0.0722175	0.00152271	0.05893
Stac2	0.0292815	0.025	0.0572027	0.0124414	0.0481486
Hist1h4n	0.0292664	0.03	0.0667033	-0.000782094	0.0569827
Rps6ka4	0.0292468	0.022	0.0512713	0.0116167	0.0468103
Serbp1	0.0292093	0.027	0.0611049	0.0049929	0.052665
Hectd1	0.0291819	0.019	0.0452032	0.00425896	0.0550433
Gabrr2	0.0291721	0.034	0.0740305	-0.0159496	0.0682751
S1pr3	0.0291668	0.03	0.0667033	0.00205641	0.0535965
Ddx19a	0.0291568	0.038	0.0813318	0.00360383	0.0542321
Ikzf3	0.029149	0.019	0.0452032	0.00946467	0.0504031
Cggbp1	0.0290887	0.021	0.0493077	0.00693159	0.0526213
A530021J07Rik	0.0290719	0.041	0.0868795	0.00034858	0.0611064
Zfp511	0.0290658	0.019	0.0452032	0.00346313	0.0531345
Map6	0.029055	0.037	0.0794791	-0.0153125	0.0743357
Lama2	0.0290031	0.032	0.0702988	0.00836896	0.0504896
Bbip1	0.0289902	0.027	0.0611049	0.00561147	0.0513048
Gm48521	0.0289779	0.041	0.0868795	0.00306802	0.0642616
Ube2s	0.0289139	0.038	0.0813318	0.00577851	0.0536853
Tnnc1	0.0289084	0.028	0.0629842	-0.0314109	0.0740496
A730011C13Rik	0.0288862	0.024	0.0552709	-0.00515224	0.0627961
Hnrnph3	0.0288754	0.026	0.059194	-0.00010195	0.0555725
Rarres2	0.0288216	0.033	0.0722175	0.00890468	0.0477468
Plin3	0.0288185	0.021	0.0493077	0.00490711	0.0506278
Rita1	0.0288181	0.031	0.0684882	0.00601617	0.0530844
Stamos	0.0287714	0.028	0.0629842	0.00523255	0.0514378
Efcc1	0.0287661	0.035	0.0758872	-0.00037949	0.0565322
Aldh3b1	0.0287286	0.022	0.0512713	0.00843356	0.0489418
Eef1e1	0.0287104	0.032	0.0702988	0.00588954	0.052092
Trim16	0.0286707	0.03	0.0667033	0.00957811	0.0488328
Prune1	0.0286253	0.035	0.0758872	0.00666146	0.049729
Ubxn7	0.0285931	0.032	0.0702988	0.00456871	0.0515176
A530013C23Rik	0.0285627	0.027	0.0611049	0.00228259	0.0508449
Gm46224	0.0285589	0.025	0.0572027	0.00503247	0.0510292
Spata6	0.028525	0.026	0.059194	0.00496172	0.05176
Cecr2	0.0284806	0.03	0.0667033	-0.00379598	0.0660753
Slc9a3r1	0.0284624	0.028	0.0629842	-0.000324429	0.0546827
Dthd1	0.0284112	0.031	0.0684882	0.00493104	0.0520856
Gm34921	0.0284071	0.03	0.0667033	0.00815907	0.0496427
Snhg1	0.0284005	0.025	0.0572027	0.000509159	0.0556128
Ing2	0.028388	0.031	0.0684882	0.00315934	0.0538231
Napsa	0.028387	0.032	0.0702988	0.00586403	0.0483365
Nae1	0.0283451	0.026	0.059194	0.00378243	0.0523881
Olfr433	0.0283218	0.03	0.0667033	0.0097201	0.0504589
Gm15511	0.0283033	0.052	0.106242	0.0116544	0.047484
Maea	0.0282991	0.033	0.0722175	0.00472962	0.0534231
Lamp2	0.028276	0.035	0.0758872	0.00572792	0.0531522
Myo15	0.0282546	0.046	0.0957719	0.000522209	0.0576526
Ankrd50	0.0282491	0.019	0.0452032	-0.00141046	0.0564954
Oip5os1	0.028198	0.033	0.0722175	0.00418363	0.0501566
Gm39121	0.0281435	0.034	0.0740305	0.00799924	0.0563178
Narf	0.0281243	0.03	0.0667033	0.00524242	0.0497999
Tnpo1	0.0280683	0.018	0.0431584	0.00143363	0.051692
Mpp5	0.0280676	0.032	0.0702988	-0.00218694	0.0574132
Mtm1	0.0280452	0.032	0.0702988	0.00279038	0.05284
Btbd9	0.0280103	0.031	0.0684882	0.000459804	0.0553747
Mctp2	0.0279971	0.03	0.0667033	0.00706094	0.0510903
Matn4	0.0279894	0.034	0.0740305	-0.0102019	0.0626546
Srxn1	0.0279783	0.035	0.0758872	-0.00497466	0.0591995
Itpr1	0.0279759	0.029	0.0649046	0.00756654	0.0485086
Chchd2	0.0279728	0.037	0.0794791	0.000909175	0.053919
A2m	0.0279621	0.031	0.0684882	0.00377147	0.0524077
Arf5	0.0279596	0.028	0.0629842	0.00438083	0.0531476
Mroh3	0.0279518	0.033	0.0722175	0.00650865	0.0558199
Usp34	0.0279515	0.022	0.0512713	0.00255618	0.0535401
Wipi2	0.0278789	0.035	0.0758872	0.00173608	0.0554273
Ralb	0.0278543	0.029	0.0649046	0.00201018	0.0518502
Carnmt1	0.0278081	0.031	0.0684882	-0.00238159	0.0577551
Siah1a	0.0277741	0.031	0.0684882	-8.45323e-05	0.0550251
Klhl24	0.0277669	0.028	0.0629842	-0.00226506	0.053862
Igsf3	0.0277623	0.044	0.0922573	0.002882	0.0598684
Hcfc1r1	0.0277598	0.029	0.0649046	0.00260588	0.0508277
Aebp2	0.0277551	0.03	0.0667033	0.00302124	0.0532144
Pdzd2	0.0277115	0.037	0.0794791	0.00917562	0.0481332
Gm31105	0.0276205	0.033	0.0722175	0.0117626	0.0429014
Chm	0.027609	0.05	0.102906	0.00120284	0.053691
Ift80	0.0276075	0.035	0.0758872	0.00166348	0.0532129
Rnf141	0.027605	0.029	0.0649046	0.00847942	0.048288
Epha1	0.0275821	0.031	0.0684882	0.000363414	0.0509305
Zfp971	0.0275808	0.034	0.0740305	0.00836361	0.0455233
Car7	0.0275538	0.045	0.0939839	-0.00250785	0.0666949
Ppp1r11	0.0275275	0.04	0.0850086	0.00593386	0.0464581
Edn1	0.0274632	0.049	0.101174	0.00911034	0.0444317
Pkn2	0.0274411	0.037	0.0794791	0.000205324	0.0549995
Zbtb18	0.0274385	0.03	0.0667033	0.0058882	0.0470651
Nsd2	0.0274382	0.047	0.0976502	0.00406169	0.0504404
Gm19510	0.027356	0.032	0.0702988	-0.00804315	0.0554785
Gm45885	0.0272737	0.044	0.0922573	0.00685345	0.0471528
Emc7	0.0272207	0.033	0.0722175	0.00326896	0.0483174
Ccbe1	0.0272084	0.03	0.0667033	-0.000508002	0.0547752
Cop1	0.0272061	0.031	0.0684882	0.00221228	0.0526034
Eif3j2	0.0271658	0.051	0.104533	0.00930405	0.048883
Map3k6	0.0271276	0.03	0.0667033	0.013214	0.0426185
Syf2	0.0270755	0.041	0.0868795	0.00352397	0.0514038
Hist2h3c2	0.027053	0.037	0.0794791	-0.00198783	0.0591218
Cope	0.0269912	0.043	0.0904098	0.00539652	0.0486812
Hid1	0.026983	0.046	0.0957719	0.00128835	0.0541743
4933421D24Rik	0.0269761	0.051	0.104533	0.00384647	0.0523518
Gm45507	0.0269546	0.04	0.0850086	0.00977322	0.0433126
4930544F09Rik	0.026947	0.045	0.0939839	-0.00869674	0.054127
Procr	0.026749	0.038	0.0813318	-0.000323207	0.0567029
Fbxl8	0.0267086	0.049	0.101174	0.00457959	0.0480917
Spg21	0.0266938	0.031	0.0684882	0.00207833	0.0494363
Acot11	0.0266873	0.037	0.0794791	0.0130775	0.0410275
Eri1	0.0266812	0.057	0.114769	0.00332168	0.0487378
5330439M10Rik	0.0266748	0.044	0.0922573	0.00317724	0.0447268
Ifit1bl1	0.0266693	0.028	0.0629842	0.0168075	0.0358547
Gm43017	0.0266688	0.036	0.0777598	-0.00378809	0.0560831
Fam104a	0.0266554	0.03	0.0667033	0.00161741	0.0505931
Acer2	0.0266368	0.048	0.0994046	-0.00429561	0.0542429
Ptgir	0.0266342	0.043	0.0904098	0.0124005	0.0410012
Brwd1	0.0266231	0.033	0.0722175	-0.000116972	0.0543704
Gm38204	0.0265918	0.042	0.0886691	0.00314616	0.0491028
Gm14963	0.0265533	0.037	0.0794791	-0.00536165	0.0565955
Kcmf1	0.0265389	0.049	0.101174	0.00133337	0.0519146
Gm50069	0.0265222	0.038	0.0813318	0.00208567	0.0564588
Cyth2	0.0264969	0.045	0.0939839	0.000732827	0.0499593
Gm13012	0.0264872	0.043	0.0904098	0.00589357	0.0485353
Ppp2cb	0.0264682	0.049	0.101174	-0.000261335	0.0520694
Ttll11	0.026465	0.048	0.0994046	-0.00466331	0.0539129
H13	0.0264465	0.053	0.108009	0.00357311	0.0497443
Csf1	0.0263818	0.043	0.0904098	-0.00816976	0.0613141
Mamdc2	0.0263769	0.05	0.102906	0.00116829	0.0513995
Vldlr	0.0263727	0.055	0.11136	0.00522526	0.0550123
Cab39	0.0263691	0.043	0.0904098	0.00074505	0.0510952
Fyttd1	0.0263511	0.046	0.0957719	-0.000168633	0.0527697
Armc4	0.0263489	0.056	0.113112	-0.0131019	0.0642028
Polr2h	0.0263448	0.039	0.0831823	0.00298299	0.0502712
Tafa4	0.0263302	0.053	0.108009	-0.023745	0.0705793
Hdc	0.0262889	0.055	0.11136	0.00755868	0.0438464
Scaf11	0.0262741	0.051	0.104533	0.00110379	0.0512308
Olfr56	0.0262732	0.044	0.0922573	0.00549748	0.0462233
Gm48065	0.0262545	0.048	0.0994046	-0.0103493	0.062951
Mzt1	0.0262266	0.052	0.106242	0.00221144	0.0492521
Jak2	0.0262252	0.037	0.0794791	0.00410464	0.0504646
Kdm4d	0.0261554	0.052	0.106242	0.00504125	0.0473509
Gstm1	0.0261381	0.056	0.113112	0.00606086	0.0464137
Tbpl1	0.0261356	0.062	0.123083	0.000540489	0.0490492
Gm43156	0.0261329	0.046	0.0957719	-0.000645151	0.0601971
Gabpb1	0.026123	0.042	0.0886691	-0.00562305	0.0579058
Iqcb1	0.026113	0.05	0.102906	0.00524433	0.0472416
Klkb1	0.0261125	0.05	0.102906	0.00321878	0.0541885
Psmd11	0.0260853	0.051	0.104533	0.000597239	0.0495354
Agrp	0.0260789	0.052	0.106242	0.00413051	0.0469471
1700019L13Rik	0.0260419	0.046	0.0957719	0.0075836	0.0421957
Myoz1	0.0260078	0.043	0.0904098	0.00372414	0.0494275
Rab32	0.0259884	0.048	0.0994046	0.0025438	0.0491872
Sntg1	0.025974	0.051	0.104533	0.00796993	0.0465712
Smc4	0.0259602	0.055	0.11136	0.00251285	0.0485749
Wbp4	0.0259465	0.038	0.0813318	0.00177783	0.0496651
Wwc1	0.0259186	0.037	0.0794791	-0.00388345	0.0554776
Gars	0.0258471	0.054	0.109641	0.00213586	0.0479917
Gm45261	0.0258432	0.053	0.108009	0.00586606	0.0483074
Pcbd2	0.0258385	0.053	0.108009	0.00343023	0.0488839
Prrc1	0.0258104	0.062	0.123083	0.00181606	0.0495444
Rassf7	0.0257927	0.059	0.118185	-0.00212763	0.0583392
Ccl5	0.0257925	0.055	0.11136	0.00946865	0.0413566
Dusp11	0.0257686	0.041	0.0868795	-0.000927585	0.0515023
4930549G23Rik	0.0257624	0.045	0.0939839	0.00673025	0.0453029
Atf2	0.0257313	0.054	0.109641	-0.00380608	0.052953
Gpr157	0.0257204	0.061	0.12146	-0.00384279	0.054965
Bbof1	0.0256924	0.046	0.0957719	-0.0116861	0.0629394
Gm17023	0.0256836	0.059	0.118185	0.00966559	0.0431946
Gdf15	0.0256835	0.045	0.0939839	-0.0168255	0.0660196
Icam2	0.0256743	0.046	0.0957719	0.00751435	0.041911
Memo1	0.0256491	0.063	0.124789	-0.000564746	0.0519988
Pdp1	0.0256434	0.048	0.0994046	0.00821449	0.0443355
Cops2	0.0256374	0.051	0.104533	0.00246315	0.0488643
Gm36161	0.0256235	0.056	0.113112	0.0105917	0.038847
Tspan3	0.0256134	0.055	0.11136	0.000770922	0.0495056
Rictor	0.0255894	0.04	0.0850086	-0.00162068	0.0508063
Plekhh1	0.0255844	0.066	0.12983	0.0109198	0.0431611
Cyp2ab1	0.0255823	0.05	0.102906	0.008569	0.0423378
Unc119b	0.0255402	0.044	0.0922573	0.00194285	0.047036
Tmem230	0.0255351	0.052	0.106242	0.00242256	0.0507793
Cdc42ep2	0.0255106	0.044	0.0922573	0.00245695	0.0458554
Lemd2	0.0254927	0.06	0.119812	-0.00336851	0.0515178
Tmem42	0.0254894	0.044	0.0922573	-0.0015369	0.0522901
Gm38560	0.0254371	0.054	0.109641	-0.00575729	0.0555988
Lrig1	0.0254028	0.053	0.108009	0.00738685	0.0470034
Gm29336	0.0253781	0.056	0.113112	-0.000350124	0.0528392
Cdc25b	0.0253565	0.048	0.0994046	0.000904303	0.0515808
Uqcrfs1	0.0253159	0.05	0.102906	0.00359858	0.0470282
Adh5	0.025309	0.048	0.0994046	0.0018656	0.0481107
Gm16230	0.0252564	0.061	0.12146	0.00288947	0.0499225
Gm21188	0.0252513	0.051	0.104533	0.00383863	0.0453473
Gm48768	0.0252332	0.057	0.114769	0.00690369	0.0444756
Fbxl3	0.025209	0.049	0.101174	-0.00309857	0.0519836
Dars	0.0252065	0.039	0.0831823	0.00104751	0.047202
Abi2	0.0252027	0.056	0.113112	-0.0021873	0.0508499
Trub2	0.0251807	0.061	0.12146	0.00380141	0.0468192
Zfp719	0.0251687	0.043	0.0904098	0.000675978	0.0493329
Calu	0.0251604	0.051	0.104533	-0.00162837	0.0509124
Gm13075	0.0251353	0.071	0.137748	-0.00121555	0.0616793
Ndufa2	0.0251239	0.061	0.12146	-0.000418361	0.0496697
4930440I19Rik	0.025098	0.049	0.101174	-5.45238e-05	0.0584787
Apol7d	0.0250727	0.05	0.102906	0.00138607	0.0486306
Naa80	0.0250537	0.069	0.13462	-0.00259415	0.0519379
Bcorl1	0.0250147	0.043	0.0904098	-0.00214284	0.0530839
Mboat2	0.0249858	0.054	0.109641	0.00504549	0.048633
Garem1	0.0249811	0.062	0.123083	0.0125965	0.0391351
Vgll3	0.0249453	0.063	0.124789	-0.0232036	0.0701957
Cd244a	0.0249106	0.053	0.108009	0.00277682	0.0457023
Fam169b	0.0248952	0.045	0.0939839	-0.00974276	0.0589999
Trip10	0.0248835	0.057	0.114769	0.00264076	0.0466227
[truncated: 13,972 more rows]
