# Supplementary material for: A CD138+ tumor-associated macrophage/Siglec-F+ neutrophil feed-forward loop promotes immune evasion in pancreatic cancer
Source: J Clin Invest. 2026 Mar 12;136(9):e199516. doi: 10.1172/JCI199516 (PMC13132371; doi:10.1172/JCI199516)
Supplement: Supplemental table 11 [file jci-136-199516-s210.xlsx]

## Sheet: KEGG_Sdc1 TAMs_Mono&Mphs
category	subcategory	ID	Description	GeneRatio	BgRatio	RichFactor	FoldEnrichment	zScore	pvalue	p.adjust	qvalue	geneID	Count
Environmental Information Processing	Signal transduction	mmu04066	HIF-1 signaling pathway	27/335	114/9270	0.236842	6.55381	11.5527	2.63892e-15	7.73202e-13	4.88894e-13	Egln3/Nos2/Pgk1/Serpine1/Vegfa/Aldoa/Hmox1/Slc2a1/Egln1/Gapdh/Ldha/Hk1/Eno1/Tlr4/Eif4ebp1/Map2k1/Il6/Pdk1/Pfkl/Hk2/Pfkp/Pik3cb/Cdkn1a/Eno1b/Pfkfb3/Hk3/Pik3ca	27
Metabolism	Carbohydrate metabolism	mmu00010	Glycolysis / Gluconeogenesis	16/335	67/9270	0.238806	6.60815	8.9204	1.2463e-09	1.82582e-07	1.15446e-07	Pgk1/Aldoa/Gpi1/Tpi1/Pkm/Gapdh/Ldha/Pgam1/Pgm1/Hk1/Eno1/Pfkl/Hk2/Pfkp/Eno1b/Hk3	16
Human Diseases	Cancer: overview	mmu05230	Central carbon metabolism in cancer	16/335	69/9270	0.231884	6.41661	8.74433	1.98652e-09	1.94016e-07	1.22676e-07	Slc2a1/Pkm/Ldha/Pgam1/Slc16a3/Hk1/Map2k1/Pdk1/Pfkl/Hk2/Pfkp/Pik3cb/Hk3/Met/Gls/Pik3ca	16
Cellular Processes	Cell growth and death	mmu04218	Cellular senescence	24/335	184/9270	0.130435	3.60934	6.92222	4.27503e-08	3.13146e-06	1.98001e-06	Serpine1/Cacna1d/Il1a/Ets1/Gadd45a/H2-Q6/Hipk2/Vdac1/H2-Q7/Zfp36l1/Mdm2/Eif4ebp1/Map2k1/Cdk6/Il6/Sqstm1/Pik3cb/Cdkn1a/Mcu/H2-Q4/Pik3ca/Gadd45g/Hipk1/Sirt1	24
Metabolism	Carbohydrate metabolism	mmu00052	Galactose metabolism	10/335	32/9270	0.3125	8.64739	8.39056	1.05511e-07	6.18295e-06	3.90946e-06	Pgm1/Hk1/B4galt1/Pfkl/Hk2/Pfkp/Gla/Ugp2/Galk1/Hk3	10
Environmental Information Processing	Signal transduction	mmu04064	NF-kappa B signaling pathway	16/335	105/9270	0.152381	4.21663	6.41832	9.94315e-07	3.92247e-05	2.48017e-05	Cxcl3/Cxcl2/Cd14/Gadd45a/Nfkbia/Ptgs2/Bcl2l1/Tlr4/Erc1/Tnfaip3/Cflar/Trim25/Ccl4/Tnf/Traf6/Gadd45g	16
Human Diseases	Cancer: specific types	mmu05222	Small cell lung cancer	15/335	93/9270	0.16129	4.46317	6.49915	1.03441e-06	3.92247e-05	2.48017e-05	Nos2/Fn1/Lamc1/Gadd45a/Nfkbia/Ptgs2/Bcl2l1/Cdk6/Itgb1/Pik3cb/Cdkn1a/Itgav/Traf6/Pik3ca/Gadd45g	15
Cellular Processes	Cell growth and death	mmu04216	Ferroptosis	10/335	40/9270	0.25	6.91791	7.26255	1.07098e-06	3.92247e-05	2.48017e-05	Hmox1/Fth1/Slc7a11/Ftl1/Acsl4/Slc3a2/Slc39a14/Gclc/Ncoa4/Gclm	10
Environmental Information Processing	Signal transduction	mmu04668	TNF signaling pathway	16/335	115/9270	0.13913	3.84997	5.95458	3.4249e-06	0.0001115	7.05009e-05	Jag1/Cxcl3/Cxcl2/Ccl2/Nfkbia/Ptgs2/Creb5/Map2k1/Il6/Tnfaip3/Pik3cb/Cflar/Atf4/Jun/Tnf/Pik3ca	16
Metabolism	Global and overview maps	mmu01230	Biosynthesis of amino acids	13/335	79/9270	0.164557	4.55356	6.14169	4.34414e-06	0.000127283	8.0481e-05	Arg1/Pgk1/Aldoa/Tpi1/Pkm/Gapdh/Pgam1/Eno1/Pfkl/Pfkp/Eno1b/Arg2/Glul	13
Human Diseases	Cancer: specific types	mmu05211	Renal cell carcinoma	12/335	68/9270	0.176471	4.88323	6.22298	4.79519e-06	0.000127726	8.07611e-05	Egln3/Vegfa/Slc2a1/Egln1/Ets1/Map2k1/Pik3cb/Cdkn1a/Jun/Met/Rapgef1/Pik3ca	12
Human Diseases	Cardiovascular disease	mmu05417	Lipid and atherosclerosis	22/335	216/9270	0.101852	2.81841	5.23588	1.0636e-05	0.000259695	0.000164205	Cxcl3/Abca1/Cxcl2/Cd14/Ccl2/Nfkbia/Ccl3/Bcl2l1/Tlr4/Cd36/Il6/Pik3cb/Atf4/Nlrp3/Jun/Tnf/Hsp90aa1/Ern1/Traf6/Pik3ca/Olr1/Hspa1a	22
Organismal Systems	Immune system	mmu04620	Toll-like receptor signaling pathway	14/335	100/9270	0.14	3.87403	5.59498	1.30657e-05	0.00029448	0.000186199	Spp1/Cd14/Nfkbia/Ccl3/Tlr4/Map2k1/Il6/Pik3cb/Ccl4/Jun/Tnf/Traf6/Pik3ca/Tollip	14
Environmental Information Processing	Signal transduction	mmu04068	FoxO signaling pathway	16/335	131/9270	0.122137	3.37974	5.31139	1.87153e-05	0.000390558	0.000246949	Bnip3/Il7r/Plk2/Gadd45a/Sgk1/Mdm2/Fbxo32/Map2k1/Il6/Pik3cb/Cdkn1a/Irs2/Pik3ca/Gadd45g/Sirt1/Atg12	16
Human Diseases	Cardiovascular disease	mmu05418	Fluid shear stress and atherosclerosis	17/335	147/9270	0.115646	3.20012	5.20629	2.12635e-05	0.000390558	0.000246949	Vegfa/Hmox1/Ctsl/Il1a/Ccl2/Sdc4/Thbd/Dusp1/Sqstm1/Sdc1/Pik3cb/Itgav/Jun/Tnf/Hsp90aa1/Pdgfa/Pik3ca	17
Metabolism	Carbohydrate metabolism	mmu00500	Starch and sucrose metabolism	8/335	34/9270	0.235294	6.51097	6.23329	2.13274e-05	0.000390558	0.000246949	Gpi1/Gbe1/Gys1/Pgm1/Hk1/Hk2/Ugp2/Hk3	8
Metabolism	Global and overview maps	mmu01200	Carbon metabolism	15/335	121/9270	0.123967	3.43037	5.21038	2.85612e-05	0.000462623	0.000292515	Pgk1/Aldoa/Gpi1/Tpi1/Pkm/Gapdh/Pgam1/Hk1/Eno1/Pfkl/Hk2/Pfkp/Esd/Eno1b/Hk3	15
Human Diseases	Infectious disease: parasitic	mmu05146	Amoebiasis	14/335	107/9270	0.130841	3.62059	5.27914	2.86121e-05	0.000462623	0.000292515	Arg1/Nos2/Cxcl3/Itgam/Fn1/Cxcl2/Lamc1/Cd14/Tlr4/Il6/Pik3cb/Arg2/Tnf/Pik3ca	14
Cellular Processes	Cell growth and death	mmu04210	Apoptosis	16/335	136/9270	0.117647	3.25549	5.13063	2.99994e-05	0.000462623	0.000292515	Ctsl/Ctsd/Gadd45a/Nfkbia/Bcl2l1/Map2k1/Pik3cb/Cflar/Atf4/Lmna/Jun/Tnf/Ern1/Pik3ca/Gadd45g/Sptan1	16
Metabolism	Carbohydrate metabolism	mmu00051	Fructose and mannose metabolism	8/335	36/9270	0.222222	6.14925	5.99366	3.3369e-05	0.000488856	0.000309103	Aldoa/Tpi1/Hk1/Pfkl/Hk2/Pfkp/Pfkfb3/Hk3	8
Human Diseases	Endocrine and metabolic disease	mmu04930	Type II diabetes mellitus	9/335	48/9270	0.1875	5.18843	5.63315	4.5527e-05	0.000599927	0.000379332	Pkm/Cacna1d/Hk1/Hk2/Pik3cb/Irs2/Hk3/Tnf/Pik3ca	9
Human Diseases	Cancer: specific types	mmu05218	Melanoma	11/335	72/9270	0.152778	4.22761	5.32344	4.88507e-05	0.000599927	0.000379332	Gadd45a/Mitf/Mdm2/Map2k1/Cdk6/Pik3cb/Cdkn1a/Met/Pdgfa/Pik3ca/Gadd45g	11
Human Diseases	Infectious disease: bacterial	mmu05134	Legionellosis	10/335	60/9270	0.166667	4.61194	5.43473	5.00685e-05	0.000599927	0.000379332	Bnip3/Cxcl3/Itgam/Cxcl2/Cd14/Nfkbia/Tlr4/Il6/Tnf/Hspa1a	10
Human Diseases	Infectious disease: viral	mmu05163	Human cytomegalovirus infection	23/335	256/9270	0.0898438	2.48612	4.66883	5.08618e-05	0.000599927	0.000379332	Vegfa/Ccl2/Nfkbia/Ptgs2/H2-Q6/Ccl3/H2-Q7/Mdm2/Creb5/Eif4ebp1/Map2k1/Cdk6/Il6/Pik3cb/Atf4/Cdkn1a/Itgav/H2-Q4/Ccl4/Tnf/Pik3ca/Arhgef11/Cxcr4	23
Cellular Processes	Transport and catabolism	mmu04140	Autophagy - animal	16/335	142/9270	0.112676	3.11793	4.92447	5.11883e-05	0.000599927	0.000379332	Bnip3/Ctsl/Ctsd/Bcl2l1/Map2k1/Sqstm1/Pik3cb/Cflar/Ddit4/Irs2/Ern1/Atg4c/Traf6/Pik3ca/Atg12/C9orf72	16
Human Diseases	Immune disease	mmu05323	Rheumatoid arthritis	12/335	87/9270	0.137931	3.81678	5.11107	6.30438e-05	0.000710455	0.000449219	Cxcl3/Vegfa/Ctsl/Cxcl2/Il1a/Ccl2/Ccl3/Tlr4/Il6/Atp6v1c1/Jun/Tnf	12
Human Diseases	Endocrine and metabolic disease	mmu04933	AGE-RAGE signaling pathway in diabetic complications	13/335	101/9270	0.128713	3.5617	5.01209	6.56097e-05	0.000711986	0.000450187	Serpine1/Vegfa/Fn1/Il1a/Ccl2/F3/Thbd/Il6/Pik3cb/Jun/Egr1/Tnf/Pik3ca	13
Human Diseases	Infectious disease: parasitic	mmu05142	Chagas disease	13/335	103/9270	0.126214	3.49254	4.92536	8.06367e-05	0.000843805	0.000533536	Nos2/Serpine1/Ccl2/Nfkbia/Ccl3/Tlr4/Il6/Pik3cb/Cflar/Jun/Tnf/Traf6/Pik3ca	13
Human Diseases	Infectious disease: bacterial	mmu05133	Pertussis	11/335	77/9270	0.142857	3.95309	5.03831	9.19181e-05	0.00092869	0.000587208	Nos2/Itgam/Il1a/Cd14/Tlr4/Il6/Itgb1/Nlrp3/Jun/Tnf/Traf6	11
Organismal Systems	Immune system	mmu04657	IL-17 signaling pathway	12/335	93/9270	0.129032	3.57053	4.82399	0.000121925	0.0011908	0.000752943	Cxcl3/Cxcl2/Ccl2/Nfkbia/Ptgs2/Ccl7/Il6/Tnfaip3/Jun/Tnf/Hsp90aa1/Traf6	12
Environmental Information Processing	Signaling molecules and interaction	mmu04061	Viral protein interaction with cytokine and cytokine receptor	12/335	95/9270	0.126316	3.49537	4.73352	0.000149951	0.00141728	0.000896144	Cxcl3/Cxcl2/Pf4/Ccl2/Ccl3/Ccl7/Il6/Cxcl14/Ccl4/Tnf/Ccl6/Cxcr4	12
Human Diseases	Infectious disease: parasitic	mmu05144	Malaria	9/335	57/9270	0.157895	4.36921	4.94033	0.00018342	0.00167944	0.0010619	Thbs1/Ccl2/Lrp1/Tlr4/Cd36/Il6/Sdc1/Met/Tnf	9
Human Diseases	Infectious disease: parasitic	mmu05140	Leishmaniasis	10/335	70/9270	0.142857	3.95309	4.80202	0.000191233	0.00169791	0.00107359	Nos2/Itgam/Il1a/Nfkbia/Ptgs2/Tlr4/Itgb1/Jun/Tnf/Traf6	10
Environmental Information Processing	Signal transduction	mmu04151	PI3K-Akt signaling pathway	27/335	359/9270	0.0752089	2.08115	4.04542	0.000241494	0.00208111	0.00131588	Spp1/Vegfa/Fn1/Lamc1/Il7r/Gys1/Thbs1/Sgk1/Bcl2l1/Tlr4/Mdm2/Creb5/Eif4ebp1/Map2k1/Cdk6/Il6/Itgb1/Pik3cb/Atf4/Cdkn1a/Ddit4/Itgav/Met/Hsp90aa1/Pdgfa/Lpar1/Pik3ca	27
Human Diseases	Infectious disease: bacterial	mmu05135	Yersinia infection	14/335	135/9270	0.103704	2.86965	4.23706	0.000360125	0.00295185	0.00186644	Fn1/Ccl2/Nfkbia/Tlr4/Map2k1/Il6/Itgb1/Pik3cb/Nlrp3/Jun/Tnf/Baiap2/Traf6/Pik3ca	14
Metabolism	Global and overview maps	mmu01250	Biosynthesis of nucleotide sugars	7/335	38/9270	0.184211	5.09741	4.90055	0.000362684	0.00295185	0.00186644	Gpi1/Pgm1/Hk1/Hk2/Ugp2/Galk1/Hk3	7
Human Diseases	Cancer: specific types	mmu05220	Chronic myeloid leukemia	10/335	76/9270	0.131579	3.64101	4.47626	0.00037983	0.00300784	0.00190185	Gadd45a/Nfkbia/Bcl2l1/Mdm2/Map2k1/Cdk6/Pik3cb/Cdkn1a/Pik3ca/Gadd45g	10
Human Diseases	Cancer: overview	mmu05205	Proteoglycans in cancer	18/335	205/9270	0.0878049	2.42971	4.00803	0.000440657	0.00332892	0.00210487	Vegfa/Ctsl/Fn1/Thbs1/Iqgap1/Sdc4/Tlr4/Mdm2/Map2k1/Itgb1/Sdc1/Pik3cb/Cdkn1a/Itgav/Hbegf/Met/Tnf/Pik3ca	18
Metabolism	Biosynthesis of other secondary metabolites	mmu00524	Neomycin, kanamycin and gentamicin biosynthesis	3/335	5/9270	0.6	16.603	6.75712	0.000443098	0.00332892	0.00210487	Hk1/Hk2/Hk3	3
Organismal Systems	Endocrine system	mmu04910	Insulin signaling pathway	14/335	139/9270	0.100719	2.78707	4.11038	0.000485875	0.00355903	0.00225037	Gys1/Ppp1r3b/Hk1/Eif4ebp1/Map2k1/Hk2/Pik3cb/Cblb/Pde3b/Irs2/Hk3/Rapgef1/Sh2b2/Pik3ca	14
Metabolism	Amino acid metabolism	mmu00220	Arginine biosynthesis	5/335	20/9270	0.25	6.91791	5.12984	0.000592318	0.00414678	0.002622	Arg1/Nos2/Arg2/Gls/Glul	5
Human Diseases	Endocrine and metabolic disease	mmu04931	Insulin resistance	12/335	110/9270	0.109091	3.01872	4.12399	0.00059442	0.00414678	0.002622	Slc2a1/Gys1/Nfkbia/Ppp1r3b/Cd36/Creb5/Il6/Pik3cb/Irs2/Ogt/Tnf/Pik3ca	12
Organismal Systems	Immune system	mmu04625	C-type lectin receptor signaling pathway	12/335	112/9270	0.107143	2.96482	4.05063	0.000699833	0.00471999	0.00298444	Clec4d/Nfkbia/Ptgs2/Mdm2/Il6/Pik3cb/Cblb/Clec4e/Nlrp3/Jun/Tnf/Pik3ca	12
Organismal Systems	Development and regeneration	mmu04380	Osteoclast differentiation	13/335	128/9270	0.101562	2.8104	3.99347	0.000708804	0.00471999	0.00298444	Il1a/Nfkbia/Mitf/Map2k1/Lilrb4a/Sqstm1/Pik3cb/Trem2/Tec/Jun/Tnf/Traf6/Pik3ca	13
Human Diseases	Cancer: specific types	mmu05215	Prostate cancer	11/335	99/9270	0.111111	3.07463	4.01829	0.000854958	0.00556673	0.00351983	Nfkbia/Mdm2/Creb5/Map2k1/Pik3cb/Atf4/Cdkn1a/Hsp90aa1/Pdgfa/Etv5/Pik3ca	11
Organismal Systems	Endocrine system	mmu04922	Glucagon signaling pathway	11/335	104/9270	0.105769	2.92681	3.8261	0.00128894	0.00799478	0.00505508	Slc2a1/Pkm/Ldha/Pgam1/Gys1/Creb5/Pfkl/Pfkp/Atf4/Pde3b/Sirt1	11
Environmental Information Processing	Signal transduction	mmu04010	MAPK signaling pathway	22/335	301/9270	0.0730897	2.02251	3.49198	0.00131512	0.00799478	0.00505508	Vegfa/Cacna1d/Il1a/Cd14/Gadd45a/Map4k3/Pla2g4a/Map2k1/Dusp1/Rapgef2/Arrb1/Atf4/Map3k20/Jun/Met/Tnf/Pdgfa/Mapk8ip3/Traf6/Gadd45g/Dusp5/Hspa1a	22
Human Diseases	Cancer: specific types	mmu05214	Glioma	9/335	74/9270	0.121622	3.36547	3.95572	0.00131531	0.00799478	0.00505508	Gadd45a/Mdm2/Map2k1/Cdk6/Pik3cb/Cdkn1a/Pdgfa/Pik3ca/Gadd45g	9
Environmental Information Processing	Signaling molecules and interaction	mmu04512	ECM-receptor interaction	10/335	89/9270	0.11236	3.10917	3.87127	0.00133701	0.00799478	0.00505508	Spp1/Fn1/Lamc1/Thbs1/Sdc4/Cd36/Itgb1/Sdc1/Itgav/Dag1	10
Human Diseases	Infectious disease: viral	mmu05165	Human papillomavirus infection	25/335	362/9270	0.0690608	1.91102	3.42362	0.00140673	0.00824345	0.00521231	Jag1/Spp1/Vegfa/Pkm/Fn1/Lamc1/Rbpj/Thbs1/Ptgs2/H2-Q6/H2-Q7/Mdm2/Creb5/Eif4ebp1/Map2k1/Cdk6/Itgb1/Pik3cb/Cdkn1a/Maml2/Itgav/H2-Q4/Atp6v1c1/Tnf/Pik3ca	25
Human Diseases	Cancer: specific types	mmu05212	Pancreatic cancer	9/335	76/9270	0.118421	3.2769	3.85914	0.00159174	0.00914472	0.00578218	Vegfa/Gadd45a/Bcl2l1/Map2k1/Cdk6/Pik3cb/Cdkn1a/Pik3ca/Gadd45g	9
Human Diseases	Infectious disease: viral	mmu05169	Epstein-Barr virus infection	18/335	231/9270	0.0779221	2.15623	3.44574	0.00176255	0.00979778	0.00619511	Rbpj/Gadd45a/Nfkbia/H2-Q6/Vim/H2-Q7/Mdm2/Cdk6/Il6/Tnfaip3/Pik3cb/Cdkn1a/H2-Q4/Jun/Tnf/Traf6/Pik3ca/Gadd45g	18
Human Diseases	Infectious disease: viral	mmu05166	Human T-cell leukemia virus 1 infection	19/335	250/9270	0.076	2.10304	3.42335	0.00177229	0.00979778	0.00619511	Slc2a1/Ets1/Nfkbia/H2-Q6/Vdac1/Bcl2l1/H2-Q7/Creb5/Map2k1/Il6/Ets2/Pik3cb/Atf4/Cdkn1a/H2-Q4/Jun/Egr1/Tnf/Pik3ca	19
Organismal Systems	Digestive system	mmu04979	Cholesterol metabolism	7/335	50/9270	0.14	3.87403	3.9455	0.00198057	0.0104768	0.00662448	Abca1/Vdac1/Lrp1/Cd36/Soat1/Npc1/Mylip	7
Organismal Systems	Immune system	mmu04640	Hematopoietic cell lineage	10/335	94/9270	0.106383	2.94379	3.66757	0.00202793	0.0104768	0.00662448	Itgam/Cd9/Il7r/Il1a/Cd14/Cd36/Il6/Cd24a/Tnf/Cd37	10
Human Diseases	Infectious disease: bacterial	mmu05132	Salmonella infection	19/335	253/9270	0.0750988	2.07811	3.36653	0.00203223	0.0104768	0.00662448	Gapdh/Cd14/Snx18/Nfkbia/Tlr4/Map2k1/Il6/Anxa2/Pik3cb/Rhob/Ripk2/Nlrp3/Jun/Exoc5/Tnf/Hsp90aa1/Traf6/Pik3ca/Plekhm2	19
Human Diseases	Drug resistance: antineoplastic	mmu01521	EGFR tyrosine kinase inhibitor resistance	9/335	79/9270	0.113924	3.15247	3.72015	0.00209196	0.0104768	0.00662448	Vegfa/Bcl2l1/Eif4ebp1/Map2k1/Il6/Pik3cb/Met/Pdgfa/Pik3ca	9
Environmental Information Processing	Signal transduction	mmu04152	AMPK signaling pathway	12/335	127/9270	0.0944882	2.61464	3.54753	0.00210247	0.0104768	0.00662448	Gys1/Cd36/Scd2/Creb5/Eif4ebp1/Pfkl/Pfkp/Pik3cb/Irs2/Pfkfb3/Pik3ca/Sirt1	12
Organismal Systems	Immune system	mmu04621	NOD-like receptor signaling pathway	17/335	216/9270	0.0787037	2.17786	3.3915	0.00210967	0.0104768	0.00662448	Cxcl3/Cxcl2/Ccl2/Nfkbia/Vdac1/Bcl2l1/Tlr4/Il6/Tnfaip3/Ripk2/Nlrp3/Mcu/Jun/Tnf/Hsp90aa1/Traf6/Atg12	17
Metabolism	Carbohydrate metabolism	mmu00520	Amino sugar and nucleotide sugar metabolism	7/335	51/9270	0.137255	3.79807	3.87965	0.002226	0.010731	0.00678518	Gpi1/Pgm1/Hk1/Hk2/Ugp2/Galk1/Hk3	7
Human Diseases	Infectious disease: viral	mmu05162	Measles	13/335	145/9270	0.0896552	2.48091	3.48006	0.0022341	0.010731	0.00678518	Il1a/Nfkbia/Bcl2l1/Tlr4/Cdk6/Il6/Tnfaip3/Pik3cb/Cblb/Jun/Traf6/Pik3ca/Hspa1a	13
Cellular Processes	Transport and catabolism	mmu04145	Phagosome	15/335	182/9270	0.0824176	2.28063	3.37844	0.00243544	0.0115094	0.00727738	Ctsl/Itgam/Cd14/Thbs1/Eea1/H2-Q6/Msr1/Tlr4/H2-Q7/Cd36/Itgb1/Itgav/H2-Q4/Atp6v1c1/Olr1	15
Cellular Processes	Cellular community - eukaryotes	mmu04510	Focal adhesion	16/335	203/9270	0.0788177	2.18102	3.2943	0.00278369	0.0129463	0.00818594	Spp1/Vegfa/Emp1/Fn1/Lamc1/Thbs1/Map2k1/Itgb1/Pik3cb/Itgav/Jun/Met/Rapgef1/Pdgfa/Arhgap5/Pik3ca	16
Cellular Processes	Transport and catabolism	mmu04137	Mitophagy - animal	8/335	68/9270	0.117647	3.25549	3.61448	0.00298694	0.0136746	0.00864641	Bnip3/Mitf/Bcl2l1/Bnip3l/Sqstm1/Cited2/Atf4/Jun	8
Human Diseases	Cancer: overview	mmu05202	Transcriptional misregulation in cancer	17/335	224/9270	0.0758929	2.10008	3.22709	0.00308779	0.0137834	0.0087152	Itgam/Cd14/Id2/Gadd45a/Etv1/Mitf/Bcl2l1/Nfkbiz/Mdm2/Maf/Il6/Cdk14/Cdkn1a/Met/Pdgfa/Etv5/Gadd45g	17
Organismal Systems	Digestive system	mmu04978	Mineral absorption	7/335	54/9270	0.12963	3.58706	3.69168	0.00310479	0.0137834	0.0087152	Mt2/Hmox1/Mt1/Fth1/Ftl1/Atp2b4/Atp7a	7
Human Diseases	Cancer: overview	mmu05206	MicroRNAs in cancer	21/335	303/9270	0.0693069	1.91784	3.14525	0.003195	0.0139722	0.00883456	Vegfa/Hmox1/Sox4/Thbs1/Abcc1/Ptgs2/Vim/Mdm2/Map2k1/Cdk6/Zeb2/Pik3cb/Cdkn1a/Ddit4/Irs2/Met/Gls/Pdgfa/Pik3ca/Hdac4/Sirt1	21
Human Diseases	Cancer: specific types	mmu05219	Bladder cancer	6/335	41/9270	0.146341	4.04951	3.7891	0.00328729	0.0141643	0.00895608	Vegfa/Thbs1/Mdm2/Map2k1/Cdkn1a/Hbegf	6
Organismal Systems	Immune system	mmu04062	Chemokine signaling pathway	15/335	192/9270	0.078125	2.16185	3.14989	0.00405432	0.0172162	0.0108857	Cxcl3/Cxcl2/Pf4/Ccl2/Nfkbia/Ccl3/Ccl7/Map2k1/Cxcl14/Arrb1/Pik3cb/Ccl4/Pik3ca/Ccl6/Cxcr4	15
Human Diseases	Cancer: specific types	mmu05223	Non-small cell lung cancer	8/335	72/9270	0.111111	3.07463	3.42177	0.00427039	0.0176925	0.0111869	Gadd45a/Map2k1/Cdk6/Pik3cb/Cdkn1a/Met/Pik3ca/Gadd45g	8
Organismal Systems	Nervous system	mmu04722	Neurotrophin signaling pathway	11/335	121/9270	0.0909091	2.5156	3.24925	0.00428725	0.0176925	0.0111869	Nfkbia/Map2k1/Pik3cb/Atf4/Ripk2/Jun/Rapgef1/Sh2b2/Traf6/Pik3ca/Irak3	11
Cellular Processes	Cell growth and death	mmu04115	p53 signaling pathway	8/335	73/9270	0.109589	3.03251	3.37569	0.00464922	0.0187679	0.0118669	Serpine1/Thbs1/Gadd45a/Bcl2l1/Mdm2/Cdk6/Cdkn1a/Gadd45g	8
Environmental Information Processing	Signal transduction	mmu04015	Rap1 signaling pathway	16/335	214/9270	0.0747664	2.06891	3.06317	0.00467597	0.0187679	0.0118669	Vegfa/Itgam/Thbs1/Map2k1/Rapgef2/Itgb1/Pik3cb/Ctnnd1/Met/Rapgef1/Pdgfa/Lpar1/Pik3ca/Afdn/Sipa1l2/Rapgef6	16
Human Diseases	Endocrine and metabolic disease	mmu04936	Alcoholic liver disease	12/335	141/9270	0.0851064	2.35503	3.13935	0.00497227	0.0196875	0.0124483	Cxcl3/Cxcl2/Cd14/C3ar1/Nfkbia/Tlr4/Scd2/Il6/C5ar1/Tnf/Traf6/Sirt1	12
Metabolism	Carbohydrate metabolism	mmu00030	Pentose phosphate pathway	5/335	33/9270	0.151515	4.19267	3.55744	0.00617189	0.0241115	0.0152456	Aldoa/Gpi1/Pgm1/Pfkl/Pfkp	5
Human Diseases	Immune disease	mmu05321	Inflammatory bowel disease	7/335	62/9270	0.112903	3.12422	3.2494	0.00674559	0.025683	0.0162393	Il1a/Tlr4/Maf/Il6/Rora/Jun/Tnf	7
Organismal Systems	Immune system	mmu04610	Complement and coagulation cascades	9/335	94/9270	0.0957447	2.64941	3.11213	0.00674947	0.025683	0.0162393	Serpine1/Itgam/F13a1/C3ar1/F3/Thbd/F7/F10/C5ar1	9
Human Diseases	Infectious disease: viral	mmu05167	Kaposi sarcoma-associated herpesvirus infection	16/335	224/9270	0.0714286	1.97655	2.86471	0.0072057	0.0269439	0.0170366	Cxcl3/Vegfa/Cxcl2/Nfkbia/Ptgs2/H2-Q6/H2-Q7/Map2k1/Cdk6/Il6/Pik3cb/Cdkn1a/H2-Q4/Jun/Cd200r1/Pik3ca	16
Organismal Systems	Digestive system	mmu04973	Carbohydrate digestion and absorption	6/335	48/9270	0.125	3.45896	3.30712	0.00726473	0.0269439	0.0170366	Cacna1d/Hk1/Hk2/Pik3cb/Hk3/Pik3ca	6
Organismal Systems	Endocrine system	mmu04929	GnRH secretion	7/335	63/9270	0.111111	3.07463	3.19921	0.00736017	0.0269566	0.0170446	Spp1/Cacna1d/Map2k1/Arrb1/Kcnn4/Pik3cb/Pik3ca	7
Human Diseases	Cancer: overview	mmu05231	Choline metabolism in cancer	9/335	98/9270	0.0918367	2.54127	2.96997	0.00881105	0.0315549	0.0199521	Pla2g4a/Eif4ebp1/Map2k1/Slc44a1/Pik3cb/Jun/Pdgfa/Pik3ca/Chka	9
Human Diseases	Cancer: overview	mmu05203	Viral carcinogenesis	16/335	229/9270	0.069869	1.93339	2.76926	0.00883107	0.0315549	0.0199521	Pkm/Rbpj/Nfkbia/H2-Q6/H2-Q7/Mdm2/Creb5/Cdk6/Pik3cb/Atf4/Cdkn1a/H2-Q4/Jun/Pik3ca/Hdac4/Hdac9	16
Human Diseases	Infectious disease: viral	mmu05164	Influenza A	13/335	173/9270	0.0751445	2.07937	2.77483	0.00988374	0.0348908	0.0220614	Il1a/Ccl2/Nfkbia/Vdac1/Tlr4/Map2k1/Cdk6/Il6/Pik3cb/Nlrp3/Trim25/Tnf/Pik3ca	13
Human Diseases	Cancer: specific types	mmu05216	Thyroid cancer	5/335	37/9270	0.135135	3.73941	3.2328	0.0100799	0.0351595	0.0222313	Gadd45a/Map2k1/Cdkn1a/Gadd45g/Ncoa4	5
Genetic Information Processing	Folding, sorting and degradation	mmu03018	RNA degradation	8/335	84/9270	0.0952381	2.63539	2.91535	0.0107237	0.03645	0.0230472	Btg1/Eno1/Pfkl/Pfkp/Eno1b/Hspa9/Btg3/Cnot7	8
Environmental Information Processing	Signal transduction	mmu04012	ErbB signaling pathway	8/335	84/9270	0.0952381	2.63539	2.91535	0.0107237	0.03645	0.0230472	Eif4ebp1/Map2k1/Pik3cb/Cdkn1a/Cblb/Jun/Hbegf/Pik3ca	8
Cellular Processes	Cell growth and death	mmu04217	Necroptosis	13/335	175/9270	0.0742857	2.05561	2.72968	0.010823	0.03645	0.0230472	Il1a/Fth1/Pla2g4a/Vdac1/Tlr4/Ftl1/Sqstm1/Tnfaip3/Cflar/Nlrp3/Tnf/Hsp90aa1/Glul	13
Environmental Information Processing	Signal transduction	mmu04150	mTOR signaling pathway	12/335	157/9270	0.0764331	2.11503	2.72833	0.0113947	0.0379391	0.0239888	Fnip2/Sgk1/Fnip1/Eif4ebp1/Map2k1/Pik3cb/Ddit4/Slc3a2/Atp6v1c1/Tnf/Clip1/Pik3ca	12
Metabolism	Amino acid metabolism	mmu00330	Arginine and proline metabolism	6/335	54/9270	0.111111	3.07463	2.96045	0.0127713	0.042045	0.0265849	Arg1/Nos2/P4ha2/P4ha1/Smox/Arg2	6
Human Diseases	Infectious disease: bacterial	mmu05152	Tuberculosis	13/335	180/9270	0.0722222	1.99851	2.61937	0.0134759	0.0438717	0.0277399	Nos2/Itgam/Ctsd/Il1a/Cd14/Eea1/Tlr4/Il6/Ripk2/Clec4e/Hspa9/Tnf/Traf6	13
Human Diseases	Cancer: overview	mmu05235	PD-L1 expression and PD-1 checkpoint pathway in cancer	8/335	88/9270	0.0909091	2.5156	2.76599	0.0139752	0.0449969	0.0284515	Nfkbia/Cd274/Tlr4/Map2k1/Pik3cb/Jun/Traf6/Pik3ca	8
Metabolism	Carbohydrate metabolism	mmu00562	Inositol phosphate metabolism	7/335	72/9270	0.0972222	2.6903	2.78788	0.0148938	0.0472798	0.0298949	Tpi1/Impa2/Pik3cb/Synj2/Pi4k2b/Pik3ca/Ipmk	7
Human Diseases	Infectious disease: viral	mmu05161	Hepatitis B	12/335	163/9270	0.0736196	2.03718	2.58672	0.0150069	0.0472798	0.0298949	Nfkbia/Tlr4/Creb5/Map2k1/Il6/Pik3cb/Atf4/Cdkn1a/Jun/Tnf/Traf6/Pik3ca	12
Organismal Systems	Endocrine system	mmu04928	Parathyroid hormone synthesis, secretion and action	9/335	108/9270	0.0833333	2.30597	2.64327	0.0160334	0.0499764	0.0315999	Creb5/Map2k1/Arrb1/Mafb/Atf4/Cdkn1a/Egr1/Hbegf/Arhgef11	9
Organismal Systems	Endocrine system	mmu04923	Regulation of lipolysis in adipocytes	6/335	57/9270	0.105263	2.9128	2.80478	0.0164054	0.0505977	0.0319928	Ptgs2/Pik3cb/Pde3b/Irs2/Abhd5/Pik3ca	6
Human Diseases	Infectious disease: parasitic	mmu05145	Toxoplasmosis	9/335	109/9270	0.0825688	2.28481	2.61261	0.0169412	0.051706	0.0326936	Nos2/Lamc1/Nfkbia/Bcl2l1/Tlr4/Itgb1/Tnf/Traf6/Hspa1a	9
Environmental Information Processing	Signal transduction	mmu04370	VEGF signaling pathway	6/335	58/9270	0.103448	2.86258	2.75514	0.0177604	0.0531001	0.033575	Vegfa/Ptgs2/Pla2g4a/Map2k1/Pik3cb/Pik3ca	6
Human Diseases	Cancer: specific types	mmu05213	Endometrial cancer	6/335	58/9270	0.103448	2.86258	2.75514	0.0177604	0.0531001	0.033575	Gadd45a/Map2k1/Pik3cb/Cdkn1a/Pik3ca/Gadd45g	6
Organismal Systems	Endocrine system	mmu04926	Relaxin signaling pathway	10/335	129/9270	0.0775194	2.14509	2.53588	0.0182785	0.0540971	0.0342054	Nos2/Vegfa/Nfkbia/Creb5/Map2k1/Arrb1/Pik3cb/Atf4/Jun/Pik3ca	10
Human Diseases	Drug resistance: antineoplastic	mmu01522	Endocrine resistance	8/335	93/9270	0.0860215	2.38036	2.59044	0.0189842	0.0553547	0.0350007	Jag1/Mdm2/Map2k1/Pik3cb/Cdkn1a/Jun/Hbegf/Pik3ca	8
Cellular Processes	Transport and catabolism	mmu04144	Endocytosis	17/335	271/9270	0.0627306	1.73586	2.38053	0.0190813	0.0553547	0.0350007	Iqsec1/Eea1/H2-Q6/H2-Q7/Mdm2/Arrb1/Cblb/H2-Q4/Arap2/Bin1/Agap1/Stam/Stam2/Traf6/Washc5/Cxcr4/Hspa1a	17
Cellular Processes	Cell motility	mmu04810	Regulation of actin cytoskeleton	15/335	231/9270	0.0649351	1.79686	2.37476	0.0203162	0.0583593	0.0369004	Itgam/Rgcc/Fn1/Iqgap1/Map2k1/Itgb1/Pik3cb/Itgav/Pdgfa/Baiap2/Lpar1/Pik3ca/Iqgap2/Spata13/Cxcr4	15
Organismal Systems	Endocrine system	mmu04915	Estrogen signaling pathway	10/335	133/9270	0.075188	2.08057	2.43036	0.0221288	0.0629489	0.0398024	Ctsd/Creb5/Map2k1/Pik3cb/Atf4/Jun/Hbegf/Hsp90aa1/Pik3ca/Hspa1a	10
Environmental Information Processing	Signal transduction	mmu04330	Notch signaling pathway	6/335	63/9270	0.0952381	2.63539	2.52189	0.025692	0.071693	0.0453313	Jag1/Rbpj/Atxn1/Maml2/Numb/Dtx4	6
Human Diseases	Immune disease	mmu05332	Graft-versus-host disease	6/335	63/9270	0.0952381	2.63539	2.52189	0.025692	0.071693	0.0453313	Il1a/H2-Q6/H2-Q7/Il6/H2-Q4/Tnf	6
Metabolism	Metabolism of cofactors and vitamins	mmu00670	One carbon pool by folate	3/335	19/9270	0.157895	4.36921	2.84644	0.0294987	0.0808972	0.0511511	Mthfd1l/Mthfs/Mthfd2	3
Organismal Systems	Endocrine system	mmu04919	Thyroid hormone signaling pathway	9/335	120/9270	0.075	2.07537	2.29578	0.0295427	0.0808972	0.0511511	Slc2a1/Mdm2/Map2k1/Pfkl/Pfkp/Pik3cb/Itgav/Slc16a10/Pik3ca	9
Organismal Systems	Immune system	mmu04660	T cell receptor signaling pathway	8/335	103/9270	0.0776699	2.14925	2.27098	0.0326235	0.0885064	0.0559623	Nfkbia/Map2k1/Pik3cb/Cblb/Tec/Jun/Tnf/Pik3ca	8
Environmental Information Processing	Signaling molecules and interaction	mmu04060	Cytokine-cytokine receptor interaction	17/335	294/9270	0.0578231	1.60006	2.02451	0.0377842	0.101567	0.0642204	Inhba/Cxcl3/Cxcl2/Il7r/Il1a/Tnfrsf9/Pf4/Ccl2/Ccl3/Ccl7/Il6/Cxcl14/Tnfsf9/Ccl4/Tnf/Ccl6/Cxcr4	17
Human Diseases	Cancer: specific types	mmu05210	Colorectal cancer	7/335	88/9270	0.0795455	2.20115	2.19211	0.0395706	0.105402	0.0666452	Gadd45a/Map2k1/Pik3cb/Cdkn1a/Jun/Pik3ca/Gadd45g	7
Human Diseases	Cancer: specific types	mmu05221	Acute myeloid leukemia	6/335	70/9270	0.0857143	2.37186	2.23077	0.040299	0.106375	0.0672605	Itgam/Cd14/Eif4ebp1/Map2k1/Pik3cb/Pik3ca	6
Organismal Systems	Endocrine system	mmu04920	Adipocytokine signaling pathway	6/335	71/9270	0.084507	2.33845	2.19206	0.0427394	0.111737	0.0706513	Slc2a1/Nfkbia/Cd36/Acsl4/Irs2/Tnf	6
Organismal Systems	Aging	mmu04211	Longevity regulating pathway	7/335	90/9270	0.0777778	2.15224	2.12684	0.043856	0.111737	0.0706513	Creb5/Eif4ebp1/Pik3cb/Atf4/Irs2/Pik3ca/Sirt1	7
Organismal Systems	Immune system	mmu04612	Antigen processing and presentation	7/335	90/9270	0.0777778	2.15224	2.12684	0.043856	0.111737	0.0706513	Ctsl/H2-Q6/H2-Q7/H2-Q4/Tnf/Hsp90aa1/Hspa1a	7
Organismal Systems	Endocrine system	mmu04912	GnRH signaling pathway	7/335	90/9270	0.0777778	2.15224	2.12684	0.043856	0.111737	0.0706513	Cacna1d/Pla2g4a/Map2k1/Atf4/Jun/Egr1/Hbegf	7
Human Diseases	Cardiovascular disease	mmu05410	Hypertrophic cardiomyopathy	7/335	91/9270	0.0769231	2.12859	2.09484	0.0461067	0.116459	0.0736369	Cacna1d/Il6/Itgb1/Itgav/Lmna/Tnf/Dag1	7
Organismal Systems	Endocrine system	mmu04914	Progesterone-mediated oocyte maturation	7/335	92/9270	0.076087	2.10545	2.06325	0.0484302	0.121283	0.0766867	Cpeb2/Map2k1/Pik3cb/Pde3b/Cpeb4/Hsp90aa1/Pik3ca	7
Human Diseases	Infectious disease: bacterial	mmu05100	Bacterial invasion of epithelial cells	6/335	76/9270	0.0789474	2.1846	2.00779	0.0563174	0.139839	0.0884198	Fn1/Arhgap10/Itgb1/Pik3cb/Met/Pik3ca	6
Organismal Systems	Immune system	mmu04670	Leukocyte transendothelial migration	8/335	119/9270	0.0672269	1.86028	1.82882	0.0661705	0.162443	0.102712	Itgam/Itgb1/Pik3cb/Ctnnd1/Arhgap5/Pik3ca/Afdn/Cxcr4	8
Human Diseases	Infectious disease: viral	mmu05171	Coronavirus disease - COVID-19	14/335	249/9270	0.0562249	1.55584	1.72151	0.0673836	0.162443	0.102712	F13a1/C3ar1/Ccl2/Nfkbia/Tlr4/Il6/Pik3cb/C5ar1/Nlrp3/Jun/Hbegf/Tnf/Traf6/Pik3ca	14
Metabolism	Glycan biosynthesis and metabolism	mmu00514	Other types of O-glycan biosynthesis	4/335	43/9270	0.0930233	2.57411	2.00322	0.0686034	0.162443	0.102712	B4galt1/St6gal1/Galnt6/Ogt	4
Genetic Information Processing	Information processing in viruses	mmu03250	Viral life cycle - HIV-1	5/335	61/9270	0.0819672	2.26817	1.9241	0.0687332	0.162443	0.102712	Ell2/Furin/Ell/Cxcr4/Bicd2	5
Organismal Systems	Aging	mmu04213	Longevity regulating pathway - multiple species	5/335	61/9270	0.0819672	2.26817	1.9241	0.0687332	0.162443	0.102712	Pik3cb/Irs2/Pik3ca/Sirt1/Hspa1a	5
Human Diseases	Drug resistance: antineoplastic	mmu01524	Platinum drug resistance	6/335	80/9270	0.075	2.07537	1.87042	0.0688528	0.162443	0.102712	Bcl2l1/Mdm2/Pik3cb/Cdkn1a/Atp7a/Pik3ca	6
Human Diseases	Neurodegenerative disease	mmu05017	Spinocerebellar ataxia	9/335	141/9270	0.0638298	1.76628	1.77531	0.0693016	0.162443	0.102712	Rbpj/Atxn1/Vdac1/Afg3l2/Rora/Pik3cb/Mcu/Ern1/Pik3ca	9
Organismal Systems	Immune system	mmu04662	B cell receptor signaling pathway	6/335	83/9270	0.0722892	2.00036	1.77256	0.079233	0.184248	0.1165	Nfkbia/Map2k1/Lilrb4a/Pik3cb/Jun/Pik3ca	6
Human Diseases	Cancer: specific types	mmu05224	Breast cancer	9/335	147/9270	0.0612245	1.69418	1.64269	0.0848945	0.19489	0.123228	Jag1/Gadd45a/Map2k1/Cdk6/Pik3cb/Cdkn1a/Jun/Pik3ca/Gadd45g	9
Human Diseases	Drug resistance: antineoplastic	mmu01523	Antifolate resistance	3/335	29/9270	0.103448	2.86258	1.94512	0.0856174	0.19489	0.123228	Abcc1/Il6/Tnf	3
Environmental Information Processing	Signal transduction	mmu04071	Sphingolipid signaling pathway	8/335	126/9270	0.0634921	1.75693	1.6564	0.0858046	0.19489	0.123228	Sgms1/Ctsd/Abcc1/Map2k1/Sgms2/Pik3cb/Tnf/Pik3ca	8
Metabolism	Glycan biosynthesis and metabolism	mmu00533	Glycosaminoglycan biosynthesis - keratan sulfate	2/335	14/9270	0.142857	3.95309	2.14102	0.0890234	0.200339	0.126674	B4galt1/B3gnt2	2
Organismal Systems	Immune system	mmu04664	Fc epsilon RI signaling pathway	5/335	66/9270	0.0757576	2.09634	1.73069	0.0895714	0.200339	0.126674	Pla2g4a/Map2k1/Pik3cb/Tnf/Pik3ca	5
Human Diseases	Infectious disease: viral	mmu05170	Human immunodeficiency virus 1 infection	13/335	240/9270	0.0541667	1.49888	1.51618	0.0949658	0.210795	0.133285	Nfkbia/H2-Q6/Bcl2l1/Tlr4/H2-Q7/Map2k1/Pik3cb/H2-Q4/Jun/Tnf/Traf6/Pik3ca/Cxcr4	13
Organismal Systems	Immune system	mmu04658	Th1 and Th2 cell differentiation	6/335	88/9270	0.0681818	1.8867	1.61824	0.0983723	0.215321	0.136147	Jag1/Rbpj/Nfkbia/Maf/Maml2/Jun	6
Genetic Information Processing	Folding, sorting and degradation	mmu04141	Protein processing in endoplasmic reticulum	10/335	174/9270	0.0574713	1.59032	1.52206	0.0992093	0.215321	0.136147	P4hb/Atf4/Ube2g1/Hsp90aa1/Ern1/Dnajc1/Hspa4l/Man1a/Hspa1a/Tusc3	10
Human Diseases	Cancer: specific types	mmu05225	Hepatocellular carcinoma	10/335	174/9270	0.0574713	1.59032	1.52206	0.0992093	0.215321	0.136147	Hmox1/Gadd45a/Bcl2l1/Map2k1/Cdk6/Pik3cb/Cdkn1a/Met/Pik3ca/Gadd45g	10
Organismal Systems	Endocrine system	mmu03320	PPAR signaling pathway	6/335	89/9270	0.0674157	1.8655	1.58859	0.102471	0.220764	0.139589	Plin2/Cd36/Scd2/Acsl4/Gk/Olr1	6
Human Diseases	Substance dependence	mmu05031	Amphetamine addiction	5/335	69/9270	0.0724638	2.00519	1.62273	0.103476	0.221302	0.139928	Cacna1d/Creb5/Atf4/Jun/Sirt1	5
Human Diseases	Endocrine and metabolic disease	mmu04940	Type I diabetes mellitus	5/335	70/9270	0.0714286	1.97655	1.58796	0.108335	0.230016	0.145439	Il1a/H2-Q6/H2-Q7/H2-Q4/Tnf	5
Human Diseases	Endocrine and metabolic disease	mmu04932	Non-alcoholic fatty liver disease	9/335	156/9270	0.0576923	1.59644	1.45468	0.111919	0.235915	0.149168	Il1a/Il6/Pik3cb/Atf4/Irs2/Jun/Tnf/Ern1/Pik3ca	9
Organismal Systems	Immune system	mmu04622	RIG-I-like receptor signaling pathway	5/335	71/9270	0.0704225	1.94871	1.55376	0.113305	0.23713	0.149937	Nfkbia/Trim25/Tnf/Traf6/Atg12	5
Human Diseases	Cancer: overview	mmu05207	Chemical carcinogenesis - receptor activation	12/335	225/9270	0.0533333	1.47582	1.39901	0.114917	0.238799	0.150992	Jag1/Vegfa/Cacna1d/Creb5/Eif4ebp1/Map2k1/Arrb1/Pik3cb/Atf4/Jun/Hsp90aa1/Pik3ca	12
Environmental Information Processing	Membrane transport	mmu02010	ABC transporters	4/335	52/9270	0.0769231	2.12859	1.58019	0.117681	0.24282	0.153535	Abca1/Abcc1/Abcd3/Abcd2	4
Environmental Information Processing	Signal transduction	mmu04371	Apelin signaling pathway	8/335	137/9270	0.0583942	1.61586	1.40614	0.122824	0.251107	0.158774	Nos2/Jag1/Spp1/Serpine1/Map2k1/Pde3b/Egr1/Hdac4	8
Metabolism	Glycan biosynthesis and metabolism	mmu00510	N-Glycan biosynthesis	4/335	53/9270	0.0754717	2.08843	1.53863	0.123884	0.251107	0.158774	B4galt1/St6gal1/Man1a/Tusc3	4
Human Diseases	Cardiovascular disease	mmu05414	Dilated cardiomyopathy	6/335	94/9270	0.0638298	1.76628	1.44582	0.124268	0.251107	0.158774	Cacna1d/Itgb1/Itgav/Lmna/Tnf/Dag1	6
Environmental Information Processing	Signaling molecules and interaction	mmu04514	Cell adhesion molecules	10/335	183/9270	0.0546448	1.51211	1.35479	0.126434	0.253734	0.160435	Itgam/Alcam/Sdc4/H2-Q6/Cd274/H2-Q7/Itgb1/Sdc1/Itgav/H2-Q4	10
Metabolism	Lipid metabolism	mmu00600	Sphingolipid metabolism	4/335	54/9270	0.0740741	2.04975	1.49797	0.130222	0.258637	0.163535	Sgms1/Sgms2/Cerk/Gla	4
Organismal Systems	Endocrine system	mmu04935	Growth hormone synthesis, secretion and action	7/335	117/9270	0.0598291	1.65557	1.38172	0.130642	0.258637	0.163535	Cacna1d/Creb5/Map2k1/Pik3cb/Atf4/Irs2/Pik3ca	7
Organismal Systems	Immune system	mmu04613	Neutrophil extracellular trap formation	11/335	208/9270	0.0528846	1.4634	1.30879	0.132767	0.260918	0.164978	Itgam/Vdac1/Tlr4/Map2k1/Clcn3/Pik3cb/C5ar1/Clcn5/Pik3ca/Hdac4/Hdac9	11
Environmental Information Processing	Signal transduction	mmu04070	Phosphatidylinositol signaling system	6/335	96/9270	0.0625	1.72948	1.3911	0.133576	0.260918	0.164978	Impa2/Pik3cb/Synj2/Pi4k2b/Pik3ca/Ipmk	6
Environmental Information Processing	Signal transduction	mmu04014	Ras signaling pathway	12/335	235/9270	0.0510638	1.41302	1.24175	0.143955	0.279329	0.176619	Vegfa/Ets1/Pla2g4a/Ralgapa2/Bcl2l1/Map2k1/Ets2/Pik3cb/Met/Pdgfa/Pik3ca/Afdn	12
Human Diseases	Cardiovascular disease	mmu05412	Arrhythmogenic right ventricular cardiomyopathy	5/335	77/9270	0.0649351	1.79686	1.35953	0.145311	0.280107	0.177111	Cacna1d/Itgb1/Itgav/Lmna/Dag1	5
Human Diseases	Infectious disease: viral	mmu05160	Hepatitis C	9/335	166/9270	0.0542169	1.50027	1.25931	0.146913	0.281344	0.177893	Nfkbia/Map2k1/Cdk6/Pik3cb/Cflar/Cdkn1a/Tnf/Traf6/Pik3ca	9
Human Diseases	Neurodegenerative disease	mmu05010	Alzheimer disease	18/335	383/9270	0.0469974	1.30049	1.16292	0.152962	0.291025	0.184014	Nos2/App/Cacna1d/Gapdh/Il1a/Ptgs2/Vdac1/Lrp1/Map2k1/Il6/Pik3cb/Atf4/Mcu/Irs2/Tnf/Slc39a14/Ern1/Pik3ca	18
Organismal Systems	Excretory system	mmu04960	Aldosterone-regulated sodium reabsorption	3/335	38/9270	0.0789474	2.1846	1.4168	0.156931	0.296651	0.187572	Sgk1/Pik3cb/Pik3ca	3
Environmental Information Processing	Signal transduction	mmu04630	JAK-STAT signaling pathway	9/335	171/9270	0.0526316	1.4564	1.16638	0.166256	0.312263	0.197443	Il7r/Bcl2l1/Il6/Pik3cb/Cdkn1a/Pdgfa/Stam/Stam2/Pik3ca	9
Human Diseases	Neurodegenerative disease	mmu05020	Prion disease	13/335	267/9270	0.0486891	1.34731	1.11498	0.169474	0.31628	0.199983	Cacna1d/Lamc1/Il1a/Vdac1/Creb5/Il6/Pik3cb/Atf4/Mcu/Egr1/Tnf/Pik3ca/Hspa1a	13
Metabolism	Glycan biosynthesis and metabolism	mmu00532	Glycosaminoglycan biosynthesis - chondroitin sulfate / dermatan sulfate	2/335	21/9270	0.0952381	2.63539	1.4527	0.174758	0.324077	0.204913	Chst11/Xylt1	2
Genetic Information Processing	Chromosome	mmu03083	Polycomb repressive complex	5/335	84/9270	0.0595238	1.64712	1.1536	0.186907	0.343565	0.217235	Rybp/Ogt/Pcgf5/Sfmbt1/Yaf2	5
Environmental Information Processing	Signal transduction	mmu04024	cAMP signaling pathway	11/335	224/9270	0.0491071	1.35888	1.05276	0.187612	0.343565	0.217235	Cacna1d/Nfkbia/Creb5/Map2k1/Hcar2/Pik3cb/Atp2b4/Pde3b/Jun/Pik3ca/Afdn	11
Metabolism	Lipid metabolism	mmu00561	Glycerolipid metabolism	4/335	63/9270	0.0634921	1.75693	1.16723	0.192665	0.34699	0.219401	Gpat3/Gla/Agpat5/Gk	4
Human Diseases	Immune disease	mmu05330	Allograft rejection	4/335	63/9270	0.0634921	1.75693	1.16723	0.192665	0.34699	0.219401	H2-Q6/H2-Q7/H2-Q4/Tnf	4
Metabolism	Metabolism of cofactors and vitamins	mmu00760	Nicotinate and nicotinamide metabolism	3/335	42/9270	0.0714286	1.97655	1.22816	0.193035	0.34699	0.219401	Nt5e/Bst1/Sirt1	3
Metabolism	Metabolism of other amino acids	mmu00470	D-Amino acid metabolism	1/335	6/9270	0.166667	4.61194	1.7136	0.198206	0.354113	0.223905	Gls	1
Organismal Systems	Endocrine system	mmu04911	Insulin secretion	5/335	86/9270	0.0581395	1.60882	1.09828	0.199517	0.354293	0.224019	Slc2a1/Cacna1d/Creb5/Kcnn4/Atf4	5
Metabolism	Glycan biosynthesis and metabolism	mmu00513	Various types of N-glycan biosynthesis	3/335	43/9270	0.0697674	1.93058	1.18427	0.202368	0.357191	0.225851	B4galt1/Man1a/Tusc3	3
Environmental Information Processing	Signal transduction	mmu04350	TGF-beta signaling pathway	6/335	110/9270	0.0545455	1.50936	1.04056	0.207034	0.363239	0.229675	Inhba/Id2/Thbs1/Tgif1/Smad7/Tnf	6
Metabolism	Glycan biosynthesis and metabolism	mmu00534	Glycosaminoglycan biosynthesis - heparan sulfate / heparin	2/335	24/9270	0.0833333	2.30597	1.24038	0.214555	0.374194	0.236602	Xylt1/Hs2st1	2
Organismal Systems	Nervous system	mmu04725	Cholinergic synapse	6/335	112/9270	0.0535714	1.48241	0.994526	0.218552	0.37891	0.239584	Cacna1d/Creb5/Map2k1/Pik3cb/Atf4/Pik3ca	6
Cellular Processes	Cellular community - eukaryotes	mmu04520	Adherens junction	5/335	92/9270	0.0543478	1.50389	0.940482	0.238941	0.411823	0.260394	Iqgap1/Ctnnd1/Met/Baiap2/Afdn	5
Organismal Systems	Immune system	mmu04666	Fc gamma R-mediated phagocytosis	5/335	93/9270	0.0537634	1.48772	0.915283	0.245714	0.421019	0.266209	Pla2g4a/Map2k1/Pik3cb/Bin1/Pik3ca	5
Human Diseases	Substance dependence	mmu05030	Cocaine addiction	3/335	48/9270	0.0625	1.72948	0.981096	0.250389	0.426535	0.269697	Creb5/Atf4/Jun	3
Metabolism	Glycan biosynthesis and metabolism	mmu00601	Glycosphingolipid biosynthesis - lacto and neolacto series	2/335	27/9270	0.0740741	2.04975	1.05768	0.255071	0.429648	0.271665	B4galt1/B3gnt2	2
Metabolism	Metabolism of cofactors and vitamins	mmu00740	Riboflavin metabolism	1/335	8/9270	0.125	3.45896	1.34721	0.255149	0.429648	0.271665	Blvrb	1
Organismal Systems	Endocrine system	mmu04927	Cortisol synthesis and secretion	4/335	72/9270	0.0555556	1.53731	0.886214	0.262408	0.439346	0.277797	Cacna1d/Creb5/Atf4/Pde8a	4
Organismal Systems	Immune system	mmu04623	Cytosolic DNA-sensing pathway	4/335	75/9270	0.0533333	1.47582	0.801106	0.286679	0.47722	0.301745	Nfkbia/Il6/Nlrp3/Ccl4	4
Environmental Information Processing	Signal transduction	mmu04022	cGMP-PKG signaling pathway	8/335	173/9270	0.0462428	1.27961	0.718826	0.288287	0.47722	0.301745	Cacna1d/Vdac1/Creb5/Map2k1/Atf4/Atp2b4/Pde3b/Irs2	8
Environmental Information Processing	Signal transduction	mmu04072	Phospholipase D signaling pathway	7/335	149/9270	0.0469799	1.30001	0.714824	0.293299	0.48279	0.305267	Pla2g4a/Map2k1/Pik3cb/Agpat5/Pdgfa/Lpar1/Pik3ca	7
Human Diseases	Cancer: specific types	mmu05226	Gastric cancer	7/335	150/9270	0.0466667	1.29134	0.696538	0.299056	0.489517	0.30952	Gadd45a/Map2k1/Pik3cb/Cdkn1a/Met/Pik3ca/Gadd45g	7
Environmental Information Processing	Signal transduction	mmu04020	Calcium signaling pathway	11/335	253/9270	0.0434783	1.20311	0.634253	0.307632	0.498681	0.315315	Nos2/Vegfa/Cacna1d/Vdac1/Asph/Atp2b4/Tpcn2/Mcu/Met/Pdgfa/Cxcr4	11
Genetic Information Processing	Information processing in viruses	mmu03260	Virion - Human immunodeficiency virus	1/335	10/9270	0.1	2.76716	1.08259	0.308059	0.498681	0.315315	Cxcr4	1
Metabolism	Amino acid metabolism	mmu00270	Cysteine and methionine metabolism	3/335	55/9270	0.0545455	1.50936	0.733588	0.319832	0.513809	0.32488	Ldha/Gclc/Gclm	3
Metabolism	Glycan biosynthesis and metabolism	mmu00512	Mucin type O-glycan biosynthesis	2/335	32/9270	0.0625	1.72948	0.800368	0.322665	0.513809	0.32488	Galnt6/Gcnt1	2
Cellular Processes	Transport and catabolism	mmu04136	Autophagy - other	2/335	32/9270	0.0625	1.72948	0.800368	0.322665	0.513809	0.32488	Atg4c/Atg12	2
Organismal Systems	Immune system	mmu04659	Th17 cell differentiation	5/335	105/9270	0.047619	1.3177	0.633918	0.330048	0.522724	0.330517	Nfkbia/Il6/Rora/Jun/Hsp90aa1	5
Metabolism	Energy metabolism	mmu00920	Sulfur metabolism	1/335	11/9270	0.0909091	2.5156	0.973849	0.333091	0.524708	0.331772	Selenbp1	1
Organismal Systems	Nervous system	mmu04726	Serotonergic synapse	6/335	131/9270	0.0458015	1.2674	0.596822	0.336227	0.526816	0.333104	App/Cacna1d/Ptgs2/Pla2g4a/Map2k1/Dusp1	6
Organismal Systems	Environmental adaptation	mmu04710	Circadian rhythm	2/335	34/9270	0.0588235	1.62774	0.710021	0.349341	0.542274	0.342878	Rora/Bhlhe40	2
Environmental Information Processing	Signal transduction	mmu04340	Hedgehog signaling pathway	3/335	58/9270	0.0517241	1.43129	0.637969	0.349794	0.542274	0.342878	Arrb1/Csnk1g3/Csnk1g1	3
Metabolism	Lipid metabolism	mmu00590	Arachidonic acid metabolism	4/335	85/9270	0.0470588	1.30219	0.541937	0.369145	0.566979	0.358499	Ptgs2/Pla2g4a/Tbxas1/Ltc4s	4
Human Diseases	Endocrine and metabolic disease	mmu04934	Cushing syndrome	7/335	162/9270	0.0432099	1.19569	0.486522	0.3696	0.566979	0.358499	Cacna1d/Creb5/Map2k1/Cdk6/Atf4/Cdkn1a/Pde8a	7
Cellular Processes	Transport and catabolism	mmu04146	Peroxisome	4/335	87/9270	0.045977	1.27226	0.494017	0.385684	0.58857	0.372152	Nos2/Acsl4/Abcd3/Abcd2	4
Human Diseases	Cardiovascular disease	mmu05416	Viral myocarditis	4/335	88/9270	0.0454545	1.2578	0.47049	0.393936	0.593597	0.37533	H2-Q6/H2-Q7/H2-Q4/Dag1	4
Cellular Processes	Cellular community - eukaryotes	mmu04550	Signaling pathways regulating pluripotency of stem cells	6/335	140/9270	0.0428571	1.18593	0.429204	0.394651	0.593597	0.37533	Inhba/Id2/Map2k1/Pik3cb/Pcgf5/Pik3ca	6
Organismal Systems	Nervous system	mmu04724	Glutamatergic synapse	5/335	114/9270	0.0438596	1.21367	0.444459	0.395056	0.593597	0.37533	Cacna1d/Pla2g4a/Grik3/Gls/Glul	5
Human Diseases	Cancer: specific types	mmu05217	Basal cell carcinoma	3/335	63/9270	0.047619	1.3177	0.48991	0.399335	0.596965	0.377459	Gadd45a/Cdkn1a/Gadd45g	3
Human Diseases	Cancer: overview	mmu05208	Chemical carcinogenesis - reactive oxygen species	9/335	222/9270	0.0405405	1.12182	0.355731	0.410628	0.609948	0.385669	Vegfa/Hmox1/Nfkbia/Vdac1/Map2k1/Pik3cb/Jun/Met/Pik3ca	9
Metabolism	Amino acid metabolism	mmu00250	Alanine, aspartate and glutamate metabolism	2/335	39/9270	0.0512821	1.41906	0.507778	0.414265	0.609948	0.385669	Gls/Glul	2
Human Diseases	Infectious disease: parasitic	mmu05143	African trypanosomiasis	2/335	39/9270	0.0512821	1.41906	0.507778	0.414265	0.609948	0.385669	Il6/Tnf	2
Human Diseases	Neurodegenerative disease	mmu05022	Pathways of neurodegeneration - multiple diseases	18/335	471/9270	0.0382166	1.05751	0.248065	0.43797	0.641457	0.405592	Nos2/App/Cacna1d/Il1a/Atxn1/Ptgs2/Vdac1/Bcl2l1/Map2k1/Il6/Sqstm1/Atf4/Mcu/Ube2g1/Tnf/Ern1/Lrrk2/C9orf72	18
Genetic Information Processing	Folding, sorting and degradation	mmu04120	Ubiquitin mediated proteolysis	6/335	147/9270	0.0408163	1.12945	0.306337	0.440044	0.641457	0.405592	Mdm2/Ube2q2/Wwp2/Cblb/Ube2g1/Traf6	6
Metabolism	Metabolism of cofactors and vitamins	mmu00860	Porphyrin metabolism	2/335	43/9270	0.0465116	1.28705	0.365307	0.463813	0.661981	0.418569	Hmox1/Blvrb	2
Organismal Systems	Immune system	mmu04672	Intestinal immune network for IgA production	2/335	43/9270	0.0465116	1.28705	0.365307	0.463813	0.661981	0.418569	Il6/Cxcr4	2
Organismal Systems	Digestive system	mmu04975	Fat digestion and absorption	2/335	43/9270	0.0465116	1.28705	0.365307	0.463813	0.661981	0.418569	Abca1/Cd36	2
Metabolism	Glycan biosynthesis and metabolism	mmu00603	Glycosphingolipid biosynthesis - globo and isoglobo series	1/335	17/9270	0.0588235	1.62774	0.501599	0.46542	0.661981	0.418569	Gla	1
Metabolism	Energy metabolism	mmu00910	Nitrogen metabolism	1/335	17/9270	0.0588235	1.62774	0.501599	0.46542	0.661981	0.418569	Glul	1
Metabolism	Global and overview maps	mmu01240	Biosynthesis of cofactors	6/335	152/9270	0.0394737	1.0923	0.222164	0.47209	0.663872	0.419765	Mthfd1l/Dhrs3/Ugp2/Gclc/Mthfd2/Gclm	6
Organismal Systems	Immune system	mmu04611	Platelet activation	5/335	125/9270	0.04	1.10687	0.232913	0.473599	0.663872	0.419765	Pla2g4a/Tbxas1/Itgb1/Pik3cb/Pik3ca	5
Metabolism	Lipid metabolism	mmu00564	Glycerophospholipid metabolism	4/335	98/9270	0.0408163	1.12945	0.249454	0.475023	0.663872	0.419765	Gpat3/Pla2g4a/Agpat5/Chka	4
Metabolism	Carbohydrate metabolism	mmu00620	Pyruvate metabolism	2/335	44/9270	0.0454545	1.2578	0.331892	0.475813	0.663872	0.419765	Pkm/Ldha	2
Organismal Systems	Endocrine system	mmu04921	Oxytocin signaling pathway	6/335	153/9270	0.0392157	1.08516	0.205664	0.478442	0.664377	0.420084	Cacna1d/Ptgs2/Pla2g4a/Map2k1/Cdkn1a/Jun	6
Metabolism	Metabolism of other amino acids	mmu00480	Glutathione metabolism	3/335	72/9270	0.0416667	1.15299	0.252325	0.485401	0.67086	0.424183	Prdx6/Gclc/Gclm	3
Human Diseases	Cardiovascular disease	mmu05415	Diabetic cardiomyopathy	8/335	211/9270	0.0379147	1.04916	0.139869	0.496281	0.682678	0.431655	Slc2a1/Ctsd/Gapdh/Gys1/Vdac1/Cd36/Pik3cb/Pik3ca	8
Metabolism	Lipid metabolism	mmu00061	Fatty acid biosynthesis	1/335	19/9270	0.0526316	1.4564	0.385586	0.50343	0.686495	0.434069	Acsl4	1
Organismal Systems	Endocrine system	mmu04917	Prolactin signaling pathway	3/335	74/9270	0.0405405	1.12182	0.203722	0.503742	0.686495	0.434069	Map2k1/Pik3cb/Pik3ca	3
Organismal Systems	Endocrine system	mmu04925	Aldosterone synthesis and secretion	4/335	102/9270	0.0392157	1.08516	0.167457	0.506349	0.686853	0.434295	Cacna1d/Creb5/Atf4/Atp2b4	4
Metabolism	Lipid metabolism	mmu00100	Steroid biosynthesis	1/335	20/9270	0.05	1.38358	0.332502	0.521412	0.701772	0.443729	Soat1	1
Metabolism	Lipid metabolism	mmu00565	Ether lipid metabolism	2/335	48/9270	0.0416667	1.15299	0.205754	0.522138	0.701772	0.443729	Pla2g4a/Pafah1b3	2
Metabolism	Nucleotide metabolism	mmu00230	Purine metabolism	5/335	134/9270	0.0373134	1.03252	0.0734293	0.535338	0.716228	0.452869	Nt5e/Pgm1/Impdh1/Pde3b/Pde8a	5
Metabolism	Amino acid metabolism	mmu00360	Phenylalanine metabolism	1/335	21/9270	0.047619	1.3177	0.282207	0.538744	0.717509	0.453679	Mif	1
Cellular Processes	Transport and catabolism	mmu04142	Lysosome	5/335	135/9270	0.037037	1.02488	0.0563739	0.542	0.718579	0.454356	Ctsl/Ctsd/Ap3s1/Gla/Npc1	5
Human Diseases	Immune disease	mmu05320	Autoimmune thyroid disease	3/335	79/9270	0.0379747	1.05082	0.0878363	0.548063	0.723345	0.457369	H2-Q6/H2-Q7/H2-Q4	3
Organismal Systems	Digestive system	mmu04974	Protein digestion and absorption	4/335	108/9270	0.037037	1.02488	0.050348	0.551699	0.724878	0.458339	Slc7a8/Kcnn4/Slc3a2/Slc16a10	4
Organismal Systems	Excretory system	mmu04964	Proximal tubule bicarbonate reclamation	1/335	22/9270	0.0454545	1.2578	0.234404	0.555451	0.72655	0.459396	Gls	1
Cellular Processes	Cellular community - eukaryotes	mmu04530	Tight junction	6/335	168/9270	0.0357143	0.988273	-0.0297008	0.570354	0.737733	0.466467	Cacna1d/Rapgef2/Itgb1/Jun/Afdn/Rapgef6	6
Metabolism	Glycan biosynthesis and metabolism	mmu00515	Mannose type O-glycan biosynthesis	1/335	23/9270	0.0434783	1.20311	0.188841	0.571554	0.737733	0.466467	B4galt1	1
Metabolism	Metabolism of terpenoids and polyketides	mmu00900	Terpenoid backbone biosynthesis	1/335	23/9270	0.0434783	1.20311	0.188841	0.571554	0.737733	0.466467	Nus1	1
Organismal Systems	Digestive system	mmu04977	Vitamin digestion and absorption	1/335	24/9270	0.0416667	1.15299	0.145301	0.587076	0.754444	0.477033	Abcc1	1
Metabolism	Global and overview maps	mmu01232	Nucleotide metabolism	3/335	84/9270	0.0357143	0.988273	-0.0209054	0.589987	0.754874	0.477305	Nt5e/Upp1/Impdh1	3
Metabolism	Lipid metabolism	mmu00592	alpha-Linolenic acid metabolism	1/335	25/9270	0.04	1.10687	0.103597	0.602037	0.759087	0.479969	Pla2g4a	1
Human Diseases	Immune disease	mmu05310	Asthma	1/335	25/9270	0.04	1.10687	0.103597	0.602037	0.759087	0.479969	Tnf	1
Cellular Processes	Cellular community - eukaryotes	mmu04540	Gap junction	3/335	86/9270	0.0348837	0.96529	-0.0626155	0.606042	0.759087	0.479969	Map2k1/Pdgfa/Lpar1	3
Organismal Systems	Digestive system	mmu04970	Salivary secretion	3/335	86/9270	0.0348837	0.96529	-0.0626155	0.606042	0.759087	0.479969	Bst1/Kcnn4/Atp2b4	3
Metabolism	Nucleotide metabolism	mmu00240	Pyrimidine metabolism	2/335	56/9270	0.0357143	0.988273	-0.0170432	0.606233	0.759087	0.479969	Nt5e/Upp1	2
Human Diseases	Neurodegenerative disease	mmu05012	Parkinson disease	9/335	264/9270	0.0340909	0.943351	-0.180808	0.619334	0.77219	0.488254	Vdac1/Bcl2l1/Dusp1/Atf4/Mcu/Ube2g1/Slc39a14/Ern1/Lrrk2	9
Organismal Systems	Nervous system	mmu04727	GABAergic synapse	3/335	89/9270	0.0337079	0.932752	-0.12343	0.629333	0.779302	0.492751	Cacna1d/Gls/Glul	3
Organismal Systems	Excretory system	mmu04966	Collecting duct acid secretion	1/335	27/9270	0.037037	1.02488	0.0250635	0.630357	0.779302	0.492751	Atp6v1c1	1
Organismal Systems	Nervous system	mmu04730	Long-term depression	2/335	60/9270	0.0333333	0.922388	-0.116779	0.643887	0.789905	0.499455	Pla2g4a/Map2k1	2
Human Diseases	Substance dependence	mmu05032	Morphine addiction	3/335	91/9270	0.032967	0.912252	-0.162874	0.644325	0.789905	0.499455	Arrb1/Pde3b/Pde8a	3
Organismal Systems	Immune system	mmu04650	Natural killer cell mediated cytotoxicity	4/335	122/9270	0.0327869	0.907267	-0.199638	0.64821	0.791357	0.500373	Map2k1/Pik3cb/Tnf/Pik3ca	4
Metabolism	Global and overview maps	mmu01212	Fatty acid metabolism	2/335	62/9270	0.0322581	0.892634	-0.164238	0.661624	0.804381	0.508608	Scd2/Acsl4	2
Cellular Processes	Cell growth and death	mmu04110	Cell cycle	5/335	155/9270	0.0322581	0.892634	-0.261004	0.664563	0.804616	0.508757	Gadd45a/Mdm2/Cdk6/Cdkn1a/Gadd45g	5
Organismal Systems	Endocrine system	mmu04913	Ovarian steroidogenesis	2/335	63/9270	0.031746	0.878465	-0.187415	0.670223	0.80813	0.510978	Ptgs2/Pla2g4a	2
Metabolism	Amino acid metabolism	mmu00310	Lysine degradation	2/335	64/9270	0.03125	0.864739	-0.210242	0.678646	0.814552	0.515039	Plod1/Smyd3	2
Metabolism	Carbohydrate metabolism	mmu00640	Propanoate metabolism	1/335	31/9270	0.0322581	0.892634	-0.115939	0.68111	0.814552	0.515039	Ldha	1
Metabolism	Metabolism of other amino acids	mmu00410	beta-Alanine metabolism	1/335	32/9270	0.03125	0.864739	-0.148406	0.692673	0.818359	0.517447	Smox	1
Metabolism	Carbohydrate metabolism	mmu00630	Glyoxylate and dicarboxylate metabolism	1/335	32/9270	0.03125	0.864739	-0.148406	0.692673	0.818359	0.517447	Glul	1
Cellular Processes	Cell growth and death	mmu04215	Apoptosis - multiple species	1/335	32/9270	0.03125	0.864739	-0.148406	0.692673	0.818359	0.517447	Bcl2l1	1
Organismal Systems	Nervous system	mmu04720	Long-term potentiation	2/335	67/9270	0.0298507	0.826019	-0.276736	0.702865	0.827066	0.522952	Map2k1/Atf4	2
Metabolism	Lipid metabolism	mmu01040	Biosynthesis of unsaturated fatty acids	1/335	34/9270	0.0294118	0.813872	-0.210524	0.714559	0.837463	0.529526	Scd2	1
Organismal Systems	Nervous system	mmu04728	Dopaminergic synapse	4/335	135/9270	0.0296296	0.8199	-0.408147	0.724623	0.843196	0.533151	Cacna1d/Creb5/Arrb1/Atf4	4
Genetic Information Processing	Translation	mmu03015	mRNA surveillance pathway	3/335	103/9270	0.0291262	0.80597	-0.383411	0.725206	0.843196	0.533151	Msi2/Smg6/Rngtt	3
Metabolism	Carbohydrate metabolism	mmu00040	Pentose and glucuronate interconversions	1/335	36/9270	0.0277778	0.768657	-0.26928	0.734891	0.847729	0.536017	Ugp2	1
Human Diseases	Immune disease	mmu05340	Primary immunodeficiency	1/335	36/9270	0.0277778	0.768657	-0.26928	0.734891	0.847729	0.536017	Il7r	1
Organismal Systems	Endocrine system	mmu04918	Thyroid hormone synthesis	2/335	74/9270	0.027027	0.747882	-0.421611	0.753506	0.865793	0.547439	Creb5/Atf4	2
Organismal Systems	Endocrine system	mmu04924	Renin secretion	2/335	76/9270	0.0263158	0.728201	-0.460674	0.766543	0.87258	0.55173	Cacna1d/Pde3b	2
Organismal Systems	Circulatory system	mmu04270	Vascular smooth muscle contraction	4/335	144/9270	0.0277778	0.768657	-0.541738	0.769866	0.87258	0.55173	Cacna1d/Pla2g4a/Map2k1/Arhgef11	4
Metabolism	Amino acid metabolism	mmu00260	Glycine, serine and threonine metabolism	1/335	40/9270	0.025	0.691791	-0.378239	0.771325	0.87258	0.55173	Pgam1	1
Metabolism	Amino acid metabolism	mmu00350	Tyrosine metabolism	1/335	40/9270	0.025	0.691791	-0.378239	0.771325	0.87258	0.55173	Mif	1
Genetic Information Processing	Replication and repair	mmu03440	Homologous recombination	1/335	41/9270	0.0243902	0.674918	-0.403923	0.779625	0.878577	0.555522	Rad51b	1
Organismal Systems	Digestive system	mmu04972	Pancreatic secretion	3/335	114/9270	0.0263158	0.728201	-0.565378	0.786069	0.882068	0.557729	Bst1/Atp2b4/Tpcn2	3
Organismal Systems	Development and regeneration	mmu04360	Axon guidance	5/335	181/9270	0.0276243	0.76441	-0.619769	0.788744	0.882068	0.557729	Itgb1/Pik3cb/Met/Pik3ca/Cxcr4	5
Organismal Systems	Excretory system	mmu04962	Vasopressin-regulated water reabsorption	1/335	44/9270	0.0227273	0.628901	-0.47775	0.802764	0.894335	0.565485	Creb5	1
Cellular Processes	Cell growth and death	mmu04114	Oocyte meiosis	3/335	121/9270	0.0247934	0.686074	-0.673015	0.818684	0.907631	0.573893	Cpeb2/Map2k1/Cpeb4	3
Organismal Systems	Circulatory system	mmu04261	Adrenergic signaling in cardiomyocytes	4/335	156/9270	0.025641	0.709529	-0.708438	0.820895	0.907631	0.573893	Cacna1d/Creb5/Atf4/Atp2b4	4
Environmental Information Processing	Signal transduction	mmu04390	Hippo signaling pathway	4/335	157/9270	0.0254777	0.70501	-0.721802	0.824694	0.908404	0.574381	Serpine1/Id2/Smad7/Trp53bp2	4
Organismal Systems	Circulatory system	mmu04260	Cardiac muscle contraction	2/335	87/9270	0.0229885	0.63613	-0.660246	0.828012	0.908643	0.574533	Cacna1d/Asph	2
Metabolism	Lipid metabolism	mmu00591	Linoleic acid metabolism	1/335	50/9270	0.02	0.553433	-0.613053	0.842027	0.913409	0.577546	Pla2g4a	1
Organismal Systems	Sensory system	mmu04750	Inflammatory mediator regulation of TRP channels	3/335	127/9270	0.023622	0.653661	-0.76094	0.84319	0.913409	0.577546	Pla2g4a/Pik3cb/Pik3ca	3
Human Diseases	Infectious disease: bacterial	mmu05150	Staphylococcus aureus infection	3/335	128/9270	0.0234375	0.648554	-0.775237	0.846983	0.913409	0.577546	Itgam/C3ar1/C5ar1	3
Genetic Information Processing	Replication and repair	mmu03460	Fanconi anemia pathway	1/335	51/9270	0.0196078	0.542581	-0.634233	0.847767	0.913409	0.577546	Rev1	1
Metabolism	Xenobiotics biodegradation and metabolism	mmu00983	Drug metabolism - other enzymes	2/335	92/9270	0.0217391	0.601557	-0.743665	0.850821	0.913409	0.577546	Upp1/Impdh1	2
Metabolism	Lipid metabolism	mmu00071	Fatty acid degradation	1/335	52/9270	0.0192308	0.532147	-0.655065	0.853299	0.913409	0.577546	Acsl4	1
Human Diseases	Infectious disease: viral	mmu05168	Herpes simplex virus 1 infection	13/335	459/9270	0.0283224	0.783728	-0.920205	0.854177	0.913409	0.577546	Ccl2/Nfkbia/H2-Q6/Bcl2l1/H2-Q7/Eif4ebp1/Il6/Pik3cb/H2-Q4/Tnf/Traf6/Pik3ca/Zfp52	13
Human Diseases	Substance dependence	mmu05034	Alcoholism	5/335	205/9270	0.0243902	0.674918	-0.911334	0.868692	0.925552	0.585224	Creb5/Map2k1/Atf4/Hdac4/Hdac9	5
Organismal Systems	Endocrine system	mmu04916	Melanogenesis	2/335	100/9270	0.02	0.553433	-0.869348	0.881647	0.935952	0.5918	Mitf/Map2k1	2
Organismal Systems	Excretory system	mmu04961	Endocrine and other factor-regulated calcium reabsorption	1/335	61/9270	0.0163934	0.453633	-0.828961	0.894882	0.946572	0.598515	Atp2b4	1
Human Diseases	Neurodegenerative disease	mmu05014	Amyotrophic lateral sclerosis	9/335	369/9270	0.0243902	0.674918	-1.23389	0.922685	0.97172	0.614416	Nos2/Vdac1/Bcl2l1/Sqstm1/Atf4/Mcu/Tnf/Ern1/C9orf72	9
Cellular Processes	Cell motility	mmu04814	Motor proteins	4/335	196/9270	0.0204082	0.564727	-1.19256	0.928241	0.97172	0.614416	Myo5a/Kif21b/Kif13b/Kif16b	4
Genetic Information Processing	Translation	mmu03013	Nucleocytoplasmic transport	2/335	117/9270	0.017094	0.47302	-1.1107	0.928606	0.97172	0.614416	Tnpo1/Xpot	2
Organismal Systems	Nervous system	mmu04721	Synaptic vesicle cycle	1/335	77/9270	0.012987	0.359372	-1.09299	0.941927	0.982152	0.621012	Atp6v1c1	1
Human Diseases	Cancer: overview	mmu05204	Chemical carcinogenesis - DNA adducts	1/335	84/9270	0.0119048	0.329424	-1.19541	0.95522	0.99248	0.627543	Ptgs2	1
Metabolism	Metabolism of cofactors and vitamins	mmu00830	Retinol metabolism	1/335	97/9270	0.0103093	0.285275	-1.37013	0.972381	0.998758	0.631512	Dhrs3	1
Organismal Systems	Nervous system	mmu04723	Retrograde endocannabinoid signaling	2/335	148/9270	0.0135135	0.373941	-1.48659	0.972637	0.998758	0.631512	Cacna1d/Ptgs2	2
Organismal Systems	Environmental adaptation	mmu04713	Circadian entrainment	1/335	98/9270	0.0102041	0.282364	-1.38286	0.97339	0.998758	0.631512	Cacna1d	1
Organismal Systems	Digestive system	mmu04976	Bile secretion	1/335	100/9270	0.01	0.276716	-1.40804	0.975298	0.998758	0.631512	Slc2a1	1
Organismal Systems	Environmental adaptation	mmu04714	Thermogenesis	3/335	231/9270	0.012987	0.359372	-1.90916	0.991064	0.998758	0.631512	Creb5/Acsl4/Kdm3a	3
Metabolism	Energy metabolism	mmu00190	Oxidative phosphorylation	1/335	135/9270	0.00740741	0.204975	-1.80171	0.993302	0.998758	0.631512	Atp6v1c1	1
Human Diseases	Neurodegenerative disease	mmu05016	Huntington disease	4/335	302/9270	0.013245	0.366512	-2.16713	0.99576	0.998758	0.631512	Vdac1/Creb5/Tgm2/Ern1	4
Human Diseases	Immune disease	mmu05322	Systemic lupus erythematosus	1/335	149/9270	0.00671141	0.185716	-1.94017	0.996031	0.998758	0.631512	Tnf	1
Environmental Information Processing	Signaling molecules and interaction	mmu04080	Neuroactive ligand-receptor interaction	6/335	391/9270	0.0153453	0.424629	-2.25085	0.996068	0.998758	0.631512	C3ar1/Nr3c1/C5ar1/P2ry10b/Grik3/Lpar1	6
Environmental Information Processing	Signal transduction	mmu04310	Wnt signaling pathway	1/335	172/9270	0.00581395	0.160882	-2.15083	0.998324	0.998758	0.631512	Jun	1
Genetic Information Processing	Transcription	mmu03040	Spliceosome	1/335	180/9270	0.00555556	0.153731	-2.22001	0.998758	0.998758	0.631512	Hspa1a	1
