# Supplementary material for: A CD138+ tumor-associated macrophage/Siglec-F+ neutrophil feed-forward loop promotes immune evasion in pancreatic cancer
Source: J Clin Invest. 2026 Mar 12;136(9):e199516. doi: 10.1172/JCI199516 (PMC13132371; doi:10.1172/JCI199516)
Supplement: Supplemental table 12 [file jci-136-199516-s211.xlsx]

## Sheet: Marker genes_CD8+ T cells
p_val	avg_log2FC	pct.1	pct.2	p_val_adj	cluster	gene
0	4.91181	0.58	0.028	0	CD8_Naive-like	Sell
0	0.928765	1	0.999	0	CD8_Naive-like	Rps24
1.06409e-293	3.9081	0.556	0.059	2.60882e-289	CD8_Naive-like	Ccr7
6.9844e-278	-3.04228	0.355	0.925	1.71237e-273	CD8_Naive-like	Lgals1
5.6883e-275	0.931114	0.999	0.999	1.3946e-270	CD8_Naive-like	Rps21
8.80077e-275	-2.87125	0.465	0.948	2.15768e-270	CD8_Naive-like	S100a6
1.12049e-274	0.932574	1	0.999	2.74711e-270	CD8_Naive-like	Rplp1
3.20148e-272	0.985016	1	0.999	7.84906e-268	CD8_Naive-like	Rps20
2.20422e-263	0.738827	1	1	5.40409e-259	CD8_Naive-like	Rpl13
2.91722e-262	1.10462	0.999	0.998	7.15214e-258	CD8_Naive-like	Rps27
3.55764e-257	1.22571	0.999	0.997	8.72226e-253	CD8_Naive-like	Rps29
9.3525e-255	-1.0366	0.999	1	2.29295e-250	CD8_Naive-like	Tmsb4x
1.1909e-252	-1.66573	0.862	0.973	2.91973e-248	CD8_Naive-like	Nkg7
3.90881e-252	-1.67673	0.965	0.99	9.58324e-248	CD8_Naive-like	Gapdh
2.38914e-251	1.20415	0.998	0.995	5.85745e-247	CD8_Naive-like	Rps28
2.42172e-242	0.701978	1	0.999	5.93734e-238	CD8_Naive-like	Rpl23
3.50681e-238	0.674511	1	0.999	8.59764e-234	CD8_Naive-like	Rps16
1.00936e-233	0.713686	1	0.999	2.47464e-229	CD8_Naive-like	Rps7
6.42699e-230	-4.01125	0.12	0.777	1.57571e-225	CD8_Naive-like	S100a4
1.06084e-229	0.677406	0.999	0.999	2.60086e-225	CD8_Naive-like	Rps9
6.47998e-224	-1.65672	0.818	0.979	1.5887e-219	CD8_Naive-like	S100a10
9.72034e-218	-1.66197	0.744	0.959	2.38314e-213	CD8_Naive-like	S100a11
9.53222e-214	1.04569	0.994	0.978	2.33702e-209	CD8_Naive-like	Rpl36a
1.55074e-212	0.677519	1	0.999	3.80194e-208	CD8_Naive-like	Rpl30
5.32752e-212	0.696744	1	0.997	1.30615e-207	CD8_Naive-like	Rpl8
5.93554e-212	0.693523	1	0.999	1.45522e-207	CD8_Naive-like	Rps27a
2.54868e-208	-1.19335	0.999	0.999	6.24861e-204	CD8_Naive-like	Actb
2.2033e-207	0.737541	1	0.999	5.40182e-203	CD8_Naive-like	Rpl36
2.67328e-205	2.61823	0.61	0.137	6.55408e-201	CD8_Naive-like	Tcf7
1.54088e-204	-1.45002	0.839	0.984	3.77777e-200	CD8_Naive-like	AW112010
4.93886e-204	0.658823	1	0.999	1.21086e-199	CD8_Naive-like	Rps5
5.37488e-204	0.6399	1	0.996	1.31776e-199	CD8_Naive-like	Rpl9-ps6
1.50086e-203	0.890039	0.999	0.998	3.67966e-199	CD8_Naive-like	Rps19
7.66648e-202	-3.95996	0.084	0.713	1.87959e-197	CD8_Naive-like	Cxcr6
1.45967e-201	0.777045	1	0.997	3.57867e-197	CD8_Naive-like	Rpl38
7.27848e-201	0.727878	1	0.999	1.78447e-196	CD8_Naive-like	Rpl37a
2.74532e-200	0.582683	0.999	0.999	6.73071e-196	CD8_Naive-like	Rps10
1.82278e-199	0.574165	1	0.998	4.46891e-195	CD8_Naive-like	Rps3
2.68775e-199	0.550181	1	0.999	6.58956e-195	CD8_Naive-like	Rpl19
7.22752e-199	2.34539	0.748	0.256	1.77197e-194	CD8_Naive-like	Klf2
4.74304e-197	0.713977	0.998	0.997	1.16285e-192	CD8_Naive-like	Rps18
4.61192e-196	0.729771	0.999	0.997	1.1307e-191	CD8_Naive-like	Rpl35
8.20149e-193	-5.49597	0.021	0.643	2.01076e-188	CD8_Naive-like	Gzmk
2.37293e-191	0.619393	1	0.998	5.81771e-187	CD8_Naive-like	Rps3a1
9.57264e-191	0.594016	1	0.999	2.34692e-186	CD8_Naive-like	Rplp2
2.42031e-190	0.608003	1	0.999	5.93387e-186	CD8_Naive-like	Rps23
3.06901e-190	0.646493	1	0.997	7.52429e-186	CD8_Naive-like	Rps4x
3.13867e-190	0.568206	1	1	7.69507e-186	CD8_Naive-like	Rpl18a
1.38471e-188	0.769527	1	0.999	3.3949e-184	CD8_Naive-like	Rpl39
4.3701e-187	0.874995	0.995	0.984	1.07142e-182	CD8_Naive-like	Rpl12
7.03462e-186	0.618148	1	0.999	1.72468e-181	CD8_Naive-like	Rpl37
1.6016e-182	-1.08258	0.985	0.994	3.92664e-178	CD8_Naive-like	Cd52
6.46084e-179	4.62506	0.285	0.014	1.584e-174	CD8_Naive-like	Dapl1
8.7401e-179	-1.30966	0.965	0.99	2.14281e-174	CD8_Naive-like	Actg1
6.25345e-175	-1.27811	0.887	0.97	1.53316e-170	CD8_Naive-like	Cd3g
1.06976e-173	-2.90062	0.099	0.693	2.62274e-169	CD8_Naive-like	Gzmb
6.03121e-171	-2.20251	0.479	0.821	1.47867e-166	CD8_Naive-like	Cd8a
3.37791e-166	0.63916	1	0.998	8.28161e-162	CD8_Naive-like	Rpl27a
4.59472e-166	-0.870932	0.993	0.997	1.12649e-161	CD8_Naive-like	Pfn1
6.28476e-162	0.62886	0.998	0.996	1.54084e-157	CD8_Naive-like	Rpl10a
3.07687e-161	3.76621	0.349	0.042	7.54356e-157	CD8_Naive-like	Gm56730
1.90261e-160	-3.15423	0.105	0.666	4.66464e-156	CD8_Naive-like	Bcl2a1d
9.99613e-159	0.512714	1	0.999	2.45075e-154	CD8_Naive-like	Rpl32
8.57138e-158	4.50326	0.271	0.018	2.10145e-153	CD8_Naive-like	Nsg2
2.02446e-156	-1.9701	0.28	0.814	4.96336e-152	CD8_Naive-like	Bcl2a1b
5.66761e-155	-0.99774	0.921	0.974	1.38953e-150	CD8_Naive-like	Sh3bgrl3
2.10862e-154	0.564037	1	0.999	5.1697e-150	CD8_Naive-like	Rps8
1.02915e-153	-0.905046	0.954	0.987	2.52317e-149	CD8_Naive-like	Myl6
1.28838e-149	2.2519	0.646	0.242	3.15873e-145	CD8_Naive-like	Satb1
1.408e-149	-2.12216	0.4	0.828	3.45198e-145	CD8_Naive-like	Ly6a
4.9502e-148	0.596811	1	0.995	1.21364e-143	CD8_Naive-like	Rpl22
2.05518e-147	-2.05669	0.274	0.772	5.03868e-143	CD8_Naive-like	Gng2
6.09885e-147	-1.52967	0.57	0.876	1.49525e-142	CD8_Naive-like	Txn1
8.72318e-146	6.05605	0.202	0.004	2.13866e-141	CD8_Naive-like	Tmem108
3.2037e-144	-0.855673	0.963	0.987	7.8545e-140	CD8_Naive-like	Rac2
3.83257e-144	0.457241	1	0.999	9.39631e-140	CD8_Naive-like	Rpl34
2.40431e-143	-1.76993	0.502	0.865	5.89464e-139	CD8_Naive-like	Vim
3.23582e-142	0.632335	0.998	0.991	7.93326e-138	CD8_Naive-like	Heph
4.5676e-142	-0.93118	0.94	0.983	1.11984e-137	CD8_Naive-like	Fxyd5
3.29287e-141	-1.43249	0.609	0.896	8.07313e-137	CD8_Naive-like	Lsp1
8.3678e-141	0.74586	0.984	0.973	2.05153e-136	CD8_Naive-like	Rpl21
2.21832e-138	2.17268	0.587	0.191	5.43865e-134	CD8_Naive-like	Bach2
1.40553e-137	-1.04771	0.848	0.94	3.44593e-133	CD8_Naive-like	Myl12a
2.30352e-135	-1.67424	0.415	0.853	5.64754e-131	CD8_Naive-like	Id2
5.05236e-133	-1.05082	0.815	0.946	1.23869e-128	CD8_Naive-like	Clic1
5.34358e-133	-0.933566	0.904	0.973	1.31009e-128	CD8_Naive-like	Cd3e
1.96327e-132	2.30902	0.604	0.235	4.81336e-128	CD8_Naive-like	Lef1
4.4554e-132	0.527861	1	0.998	1.09233e-127	CD8_Naive-like	Rpl6
1.56017e-131	0.453593	1	0.999	3.82507e-127	CD8_Naive-like	Rpl11
5.71876e-129	-1.08528	0.762	0.949	1.40207e-124	CD8_Naive-like	Thy1
2.00611e-128	0.567794	0.995	0.994	4.91838e-124	CD8_Naive-like	Rpl15
8.88862e-128	-1.33388	0.609	0.868	2.17922e-123	CD8_Naive-like	Cd8b1
1.44624e-125	0.364073	1	1	3.54576e-121	CD8_Naive-like	Uba52
3.17008e-122	0.726599	0.991	0.973	7.77207e-118	CD8_Naive-like	Eef1b2
5.5064e-122	0.424656	1	1	1.35e-117	CD8_Naive-like	Rpl18
2.26856e-121	-2.92274	0.101	0.579	5.56184e-117	CD8_Naive-like	Lgals3
4.65883e-121	3.44565	0.326	0.054	1.1422e-116	CD8_Naive-like	Id3
4.84722e-120	0.418934	0.999	0.999	1.18839e-115	CD8_Naive-like	Rps14
7.69969e-119	-3.32639	0.167	0.627	1.88773e-114	CD8_Naive-like	Ccl4
9.81245e-118	2.67928	0.361	0.071	2.40572e-113	CD8_Naive-like	Pde2a
2.02439e-117	-2.29901	0.188	0.651	4.9632e-113	CD8_Naive-like	Atxn1
6.04064e-117	-1.64462	0.668	0.866	1.48098e-112	CD8_Naive-like	Aldoa
2.18321e-116	0.418791	1	0.999	5.35258e-112	CD8_Naive-like	Tpt1
2.2308e-114	-3.27287	0.073	0.528	5.46925e-110	CD8_Naive-like	Glrx
4.01445e-114	-4.64171	0.027	0.468	9.84222e-110	CD8_Naive-like	Pdcd1
1.94669e-113	-1.06828	0.733	0.898	4.77269e-109	CD8_Naive-like	Cox5a
1.03016e-112	-1.35592	0.533	0.85	2.52565e-108	CD8_Naive-like	S100a13
1.38774e-111	-1.50247	0.678	0.867	3.40233e-107	CD8_Naive-like	Eno1
2.23411e-111	0.501497	1	0.996	5.47738e-107	CD8_Naive-like	Rpl26
1.21784e-110	1.78733	0.638	0.277	2.98577e-106	CD8_Naive-like	Il7r
1.56621e-110	-4.50198	0.037	0.47	3.83988e-106	CD8_Naive-like	Lag3
9.45484e-110	-0.906729	0.918	0.975	2.31804e-105	CD8_Naive-like	Ms4a4b
7.30844e-109	0.452776	1	1	1.79181e-104	CD8_Naive-like	Tmsb10
8.10119e-108	-1.81972	0.285	0.7	1.98617e-103	CD8_Naive-like	Cmtm7
4.02317e-107	0.419917	1	0.999	9.8636e-103	CD8_Naive-like	Rps15a
7.32478e-107	0.440784	1	0.999	1.79582e-102	CD8_Naive-like	Gm10076
1.9918e-105	-0.813979	0.88	0.965	4.88329e-101	CD8_Naive-like	Itm2b
1.39433e-104	-0.822206	0.963	0.975	3.41847e-100	CD8_Naive-like	Coro1a
1.59687e-103	-0.753974	0.963	0.984	3.91504e-99	CD8_Naive-like	Cfl1
1.18387e-101	-1.61765	0.327	0.733	2.90248e-97	CD8_Naive-like	Cd48
3.40888e-101	-1.34423	0.573	0.863	8.35754e-97	CD8_Naive-like	Rgs1
5.60507e-101	0.842354	0.946	0.91	1.3742e-96	CD8_Naive-like	Gas5
8.21364e-101	-1.34661	0.52	0.825	2.01374e-96	CD8_Naive-like	Ctsd
8.27469e-101	-1.05132	0.701	0.882	2.02871e-96	CD8_Naive-like	Ppp1ca
1.30539e-100	-0.984611	0.821	0.946	3.20043e-96	CD8_Naive-like	Cyba
2.14755e-100	-0.818237	0.933	0.971	5.26514e-96	CD8_Naive-like	Arhgdib
5.88933e-100	-1.84691	0.211	0.65	1.44389e-95	CD8_Naive-like	Tigit
7.97318e-100	0.502356	0.995	0.99	1.95478e-95	CD8_Naive-like	Rpl3
8.60131e-99	-0.867935	0.8	0.94	2.10878e-94	CD8_Naive-like	Ptprcap
2.27655e-98	-0.827412	0.815	0.941	5.58141e-94	CD8_Naive-like	Elob
7.41633e-98	-0.584978	0.978	0.987	1.81826e-93	CD8_Naive-like	Cox8a
4.05059e-96	0.934554	0.97	0.914	9.93083e-92	CD8_Naive-like	Junb
1.03728e-95	-2.39718	0.15	0.564	2.5431e-91	CD8_Naive-like	Ctla4
1.08866e-95	-1.06861	0.654	0.891	2.66907e-91	CD8_Naive-like	Ndfip1
9.78214e-95	-0.828257	0.827	0.936	2.39829e-90	CD8_Naive-like	Cox5b
1.90515e-94	-1.16573	0.556	0.825	4.67085e-90	CD8_Naive-like	Csnk2b
2.64663e-94	-0.802768	0.809	0.93	6.48875e-90	CD8_Naive-like	Cox6b1
3.43629e-94	-0.797318	0.821	0.94	8.42476e-90	CD8_Naive-like	Arpc1b
3.92656e-94	0.449937	1	0.998	9.62675e-90	CD8_Naive-like	Rps2
3.96187e-94	-1.29692	0.452	0.784	9.7133e-90	CD8_Naive-like	Psmb9
7.58156e-93	0.57654	0.993	0.97	1.85877e-88	CD8_Naive-like	Rpl35a
8.55465e-93	1.89194	0.504	0.19	2.09734e-88	CD8_Naive-like	Socs3
2.1315e-92	-1.46124	0.377	0.748	5.22579e-88	CD8_Naive-like	Gimap7
2.6817e-92	-1.03412	0.684	0.885	6.57471e-88	CD8_Naive-like	Abracl
3.10916e-92	-1.25356	0.421	0.772	7.62272e-88	CD8_Naive-like	Reep5
1.71392e-91	-0.863739	0.841	0.954	4.20201e-87	CD8_Naive-like	Laptm5
1.35766e-90	0.443311	0.998	0.999	3.32859e-86	CD8_Naive-like	Rps26
2.15712e-89	2.50518	0.31	0.069	5.28861e-85	CD8_Naive-like	Aff3
4.88555e-89	-2.83551	0.087	0.475	1.19779e-84	CD8_Naive-like	Capg
2.99278e-87	-1.63009	0.607	0.797	7.33739e-83	CD8_Naive-like	Plac8
1.50413e-86	-1.17491	0.678	0.896	3.68767e-82	CD8_Naive-like	Arl6ip1
3.71759e-86	-1.20238	0.544	0.815	9.11442e-82	CD8_Naive-like	Cox17
5.31553e-86	3.72849	0.165	0.013	1.30321e-81	CD8_Naive-like	Klra7
7.40835e-86	-0.721352	0.855	0.954	1.81631e-81	CD8_Naive-like	Arpc2
3.05713e-85	-0.774051	0.898	0.954	7.49517e-81	CD8_Naive-like	Sub1
4.36332e-85	-0.761076	0.857	0.947	1.06976e-80	CD8_Naive-like	Psmb8
6.95347e-85	-1.00521	0.876	0.966	1.70478e-80	CD8_Naive-like	Crip1
2.50269e-84	-0.830937	0.778	0.92	6.13584e-80	CD8_Naive-like	Cdc42
5.24518e-84	-1.08643	0.574	0.831	1.28596e-79	CD8_Naive-like	Arpc4
1.45675e-83	-0.682299	0.957	0.971	3.57151e-79	CD8_Naive-like	Calm1
1.63746e-83	0.721309	0.943	0.918	4.01456e-79	CD8_Naive-like	Cnot6
6.46721e-83	1.25301	0.817	0.57	1.58557e-78	CD8_Naive-like	Emb
8.58794e-83	-1.17301	0.557	0.807	2.1055e-78	CD8_Naive-like	Arpc5
1.17648e-82	-1.75129	0.209	0.598	2.88436e-78	CD8_Naive-like	Ech1
2.0046e-82	-1.27962	0.4	0.756	4.91468e-78	CD8_Naive-like	Plaat3
2.48104e-82	-1.24087	0.395	0.772	6.08278e-78	CD8_Naive-like	Prr13
2.71163e-82	-2.22863	0.167	0.543	6.64811e-78	CD8_Naive-like	Icos
2.29533e-81	1.47042	0.679	0.419	5.62746e-77	CD8_Naive-like	Foxp1
6.34288e-81	-0.827059	0.772	0.905	1.55508e-76	CD8_Naive-like	Ubl5
8.25801e-81	-1.15342	0.561	0.791	2.02462e-76	CD8_Naive-like	Prelid1
8.4155e-81	4.12391	0.179	0.02	2.06323e-76	CD8_Naive-like	Igfbp4
2.96311e-80	0.472956	0.993	0.987	7.26466e-76	CD8_Naive-like	Rps6
1.59406e-79	-1.16193	0.485	0.78	3.90816e-75	CD8_Naive-like	Fkbp1a
1.19336e-78	0.591573	0.972	0.95	2.92576e-74	CD8_Naive-like	Rpl9
9.49616e-78	-2.43767	0.127	0.483	2.32817e-73	CD8_Naive-like	Lmnb1
1.77057e-76	-1.31795	0.579	0.783	4.3409e-72	CD8_Naive-like	Pkm
2.56491e-76	-1.72459	0.232	0.607	6.28839e-72	CD8_Naive-like	Aopep
3.38121e-75	-0.804791	0.737	0.889	8.28971e-71	CD8_Naive-like	Capzb
8.95605e-75	-1.6208	0.268	0.614	2.19576e-70	CD8_Naive-like	Calm3
1.80177e-74	-0.91461	0.652	0.842	4.41741e-70	CD8_Naive-like	Psmb3
1.9401e-74	0.591008	0.971	0.942	4.75654e-70	CD8_Naive-like	Npm1
4.49178e-74	0.351756	1	1	1.10125e-69	CD8_Naive-like	Rpsa
8.79008e-74	-1.89517	0.645	0.853	2.15506e-69	CD8_Naive-like	Hmgb2
3.69513e-73	-0.871716	0.699	0.915	9.05935e-69	CD8_Naive-like	Lat
1.39616e-72	-0.878445	0.7	0.873	3.42297e-68	CD8_Naive-like	Krtcap2
1.54023e-72	-1.06583	0.494	0.788	3.77618e-68	CD8_Naive-like	Atox1
1.78279e-72	-0.749729	0.773	0.913	4.37087e-68	CD8_Naive-like	Ndufa13
2.96097e-72	4.47104	0.115	0.005	7.2594e-68	CD8_Naive-like	Tdrp
4.57499e-72	1.82947	0.48	0.209	1.12165e-67	CD8_Naive-like	Sidt1
4.76331e-72	-0.626209	0.89	0.945	1.16782e-67	CD8_Naive-like	Cox6c
6.05275e-72	1.16749	0.762	0.547	1.48395e-67	CD8_Naive-like	mt-Nd2
6.21454e-72	-1.79663	0.168	0.528	1.52362e-67	CD8_Naive-like	Isg20
9.24321e-72	-1.4501	0.232	0.614	2.26616e-67	CD8_Naive-like	Bhlhe40
2.90977e-71	-0.857104	0.621	0.858	7.13387e-67	CD8_Naive-like	Arf5
3.48e-71	-1.07095	0.35	0.728	8.53192e-67	CD8_Naive-like	Anxa2
4.71455e-71	0.393828	0.999	0.997	1.15587e-66	CD8_Naive-like	Rplp0
5.74315e-71	-0.814495	0.75	0.884	1.40805e-66	CD8_Naive-like	Atp5j
1.47728e-70	-0.487173	0.968	0.984	3.62185e-66	CD8_Naive-like	Cox4i1
2.32384e-70	0.870374	0.905	0.769	5.69737e-66	CD8_Naive-like	Ier2
4.83128e-70	4.24535	0.134	0.011	1.18448e-65	CD8_Naive-like	Ifngr2
1.1418e-69	-0.697846	0.805	0.925	2.79934e-65	CD8_Naive-like	Atp5j2
2.73514e-69	-1.0823	0.522	0.803	6.70575e-65	CD8_Naive-like	Sh2d2a
3.37722e-69	0.427205	0.998	0.996	8.27992e-65	CD8_Naive-like	Rps12
3.5508e-69	-0.85069	0.704	0.878	8.70551e-65	CD8_Naive-like	Lcp1
1.32104e-68	0.611068	0.941	0.892	3.2388e-64	CD8_Naive-like	Rpl10
1.68712e-67	-0.779461	0.68	0.876	4.1363e-63	CD8_Naive-like	Edf1
1.96704e-67	-2.53788	0.07	0.389	4.82258e-63	CD8_Naive-like	Gzma
6.70265e-67	-1.35044	0.31	0.654	1.64329e-62	CD8_Naive-like	Zgpat
8.02649e-67	-0.972791	0.61	0.837	1.96786e-62	CD8_Naive-like	Ucp2
2.05408e-66	-4.06863	0.039	0.342	5.03598e-62	CD8_Naive-like	Mt1
3.6975e-66	-2.1951	0.204	0.517	9.06516e-62	CD8_Naive-like	Dut
1.36448e-65	-1.29583	0.618	0.911	3.34529e-61	CD8_Naive-like	Ccl5
4.30112e-65	-1.74926	0.126	0.476	1.0545e-60	CD8_Naive-like	Ifng
9.87849e-65	3.0724	0.172	0.026	2.42191e-60	CD8_Naive-like	Treml2
7.05504e-64	-1.38231	0.26	0.609	1.72968e-59	CD8_Naive-like	Lamtor4
7.48125e-64	-0.739391	0.746	0.878	1.83418e-59	CD8_Naive-like	Ppib
1.84046e-63	0.3061	1	0.999	4.51225e-59	CD8_Naive-like	Rps11
2.49801e-63	-0.964715	0.774	0.876	6.12437e-59	CD8_Naive-like	Ldha
2.51064e-63	-1.56548	0.384	0.661	6.15535e-59	CD8_Naive-like	Pgk1
5.86344e-63	-3.73415	0.024	0.313	1.43754e-58	CD8_Naive-like	Hip1
7.1467e-63	-0.726601	0.794	0.901	1.75216e-58	CD8_Naive-like	Sumo2
8.26446e-63	-0.344639	1	0.998	2.0262e-58	CD8_Naive-like	B2m
1.16377e-62	-1.12887	0.395	0.697	2.85322e-58	CD8_Naive-like	Ap2s1
1.39805e-62	0.258977	1	1	3.4276e-58	CD8_Naive-like	Fau
5.84465e-62	-1.33449	0.263	0.606	1.43293e-57	CD8_Naive-like	Ctsb
6.23366e-62	-0.918902	0.554	0.786	1.52831e-57	CD8_Naive-like	Ndufb7
1.27732e-61	-0.574391	0.911	0.962	3.1316e-57	CD8_Naive-like	Cox7c
3.72297e-61	1.93422	0.376	0.144	9.12762e-57	CD8_Naive-like	Gm20186
6.17402e-61	-1.22217	0.346	0.68	1.51368e-56	CD8_Naive-like	Vamp8
6.55325e-61	-1.58928	0.161	0.497	1.60666e-56	CD8_Naive-like	Klrc1
1.2583e-60	-0.765693	0.705	0.881	3.08497e-56	CD8_Naive-like	Tspo
1.49339e-60	4.65798	0.106	0.007	3.66135e-56	CD8_Naive-like	Klra1
1.89916e-60	-2.18463	0.107	0.415	4.65618e-56	CD8_Naive-like	Igflr1
4.15723e-60	0.999171	0.793	0.637	1.01923e-55	CD8_Naive-like	Arhgap15
4.82938e-60	-1.30279	0.422	0.701	1.18402e-55	CD8_Naive-like	Cst7
7.24512e-60	2.25687	0.274	0.079	1.77629e-55	CD8_Naive-like	Maff
3.2088e-59	1.2585	0.596	0.346	7.86701e-55	CD8_Naive-like	Ssh2
4.66462e-59	-0.529634	0.927	0.969	1.14363e-54	CD8_Naive-like	Cd3d
5.91914e-59	-0.779545	0.791	0.9	1.4512e-54	CD8_Naive-like	Hnrnpa3
6.02278e-59	2.34254	0.263	0.074	1.4766e-54	CD8_Naive-like	Cmah
6.48586e-59	-0.544278	0.909	0.953	1.59014e-54	CD8_Naive-like	Atp5l
7.70991e-59	0.280634	0.999	0.999	1.89024e-54	CD8_Naive-like	Eef1a1
6.15128e-58	2.70121	0.187	0.036	1.50811e-53	CD8_Naive-like	Rflnb
2.46628e-57	0.983163	0.83	0.718	6.04659e-53	CD8_Naive-like	Vps37b
2.62901e-57	1.77785	0.474	0.242	6.44554e-53	CD8_Naive-like	Txk
3.49889e-57	0.353615	0.996	0.992	8.57823e-53	CD8_Naive-like	Rpl7
4.2115e-57	-0.894585	0.578	0.803	1.03253e-52	CD8_Naive-like	1810037I17Rik
4.32765e-57	0.417163	0.995	0.986	1.06101e-52	CD8_Naive-like	Rpl14
6.1495e-57	-0.812471	0.496	0.838	1.50767e-52	CD8_Naive-like	Ctla2a
1.46872e-56	-1.98287	0.099	0.4	3.60087e-52	CD8_Naive-like	Runx2
4.77766e-56	-1.35139	0.35	0.644	1.17134e-51	CD8_Naive-like	Pycard
5.55835e-56	-2.12371	0.194	0.486	1.36274e-51	CD8_Naive-like	Tpi1
1.12534e-55	-1.96219	0.098	0.401	2.75899e-51	CD8_Naive-like	Ptms
1.17382e-55	-1.77001	0.126	0.436	2.87785e-51	CD8_Naive-like	Slamf7
1.24622e-55	-1.8044	0.102	0.408	3.05536e-51	CD8_Naive-like	Fasl
1.255e-55	-2.22491	0.076	0.366	3.07689e-51	CD8_Naive-like	Lilrb4a
1.33247e-55	-1.21051	0.251	0.592	3.26682e-51	CD8_Naive-like	Itga4
1.51792e-55	-1.39352	0.276	0.573	3.72149e-51	CD8_Naive-like	Atpif1
3.24486e-55	-0.560567	0.912	0.961	7.95543e-51	CD8_Naive-like	Atp5h
9.95962e-55	0.33436	0.998	0.995	2.4418e-50	CD8_Naive-like	Rpl29
1.05475e-54	-1.1096	0.377	0.66	2.58594e-50	CD8_Naive-like	Ywhah
1.76979e-54	-0.485223	0.98	0.992	4.339e-50	CD8_Naive-like	Srgn
1.08364e-53	-0.88724	0.511	0.777	2.65675e-49	CD8_Naive-like	Atp6v0e
1.33871e-53	-3.53065	0.03	0.288	3.28211e-49	CD8_Naive-like	AA467197
1.46289e-53	-2.18329	0.073	0.357	3.58656e-49	CD8_Naive-like	Casp3
2.05739e-53	-0.699536	0.695	0.856	5.04409e-49	CD8_Naive-like	Atp5c1
2.96475e-53	2.59244	0.198	0.045	7.26869e-49	CD8_Naive-like	Atp1b1
4.49903e-53	-1.3686	0.188	0.505	1.10303e-48	CD8_Naive-like	Acot7
5.97572e-53	-0.423284	0.974	0.984	1.46507e-48	CD8_Naive-like	Oaz1
1.04165e-52	-0.715553	0.648	0.859	2.55381e-48	CD8_Naive-like	Ctsw
1.3703e-52	0.440115	0.983	0.971	3.35955e-48	CD8_Naive-like	Rpl5
1.8877e-52	2.9225	0.267	0.087	4.62806e-48	CD8_Naive-like	Fcer1g
2.44387e-52	-2.3547	0.126	0.406	5.99163e-48	CD8_Naive-like	Tnfrsf9
4.78571e-52	-1.02233	0.43	0.701	1.17331e-47	CD8_Naive-like	Gdi2
8.89171e-52	1.70051	0.344	0.134	2.17998e-47	CD8_Naive-like	S1pr1
9.22567e-52	-2.60603	0.063	0.331	2.26186e-47	CD8_Naive-like	Serpinb6a
1.88145e-51	-0.809819	0.593	0.79	4.61275e-47	CD8_Naive-like	Pomp
2.13887e-51	-0.969974	0.457	0.738	5.24387e-47	CD8_Naive-like	Ccdc12
2.78759e-51	2.5584	0.194	0.046	6.83435e-47	CD8_Naive-like	Sh3bp5
2.96083e-51	-1.97857	0.07	0.347	7.25907e-47	CD8_Naive-like	Fgl2
3.1975e-51	3.0066	0.157	0.029	7.83931e-47	CD8_Naive-like	Pakap.1
3.22235e-51	-1.94034	0.093	0.378	7.90025e-47	CD8_Naive-like	Adam19
4.02323e-51	-0.994042	0.404	0.701	9.86375e-47	CD8_Naive-like	Itgb2
5.77677e-51	1.34115	0.479	0.247	1.41629e-46	CD8_Naive-like	Hmgn1
6.69605e-51	-0.599031	0.9	0.943	1.64167e-46	CD8_Naive-like	Rbm3
1.58422e-50	-0.855868	0.596	0.806	3.88403e-46	CD8_Naive-like	Ppp1r18
3.3623e-50	-1.03658	0.444	0.694	8.24335e-46	CD8_Naive-like	Aprt
3.4453e-50	-0.550937	0.809	0.914	8.44683e-46	CD8_Naive-like	Atp5d
3.62039e-50	-1.23889	0.229	0.549	8.87611e-46	CD8_Naive-like	AU020206
4.09472e-50	-2.35359	0.052	0.313	1.0039e-45	CD8_Naive-like	Osbpl3
5.7275e-50	-1.31752	0.238	0.541	1.40421e-45	CD8_Naive-like	Ntan1
7.22136e-50	-1.16976	0.759	0.859	1.77046e-45	CD8_Naive-like	Ifi27l2a
1.39707e-49	0.331021	0.999	0.996	3.42519e-45	CD8_Naive-like	Rpl28
2.30276e-49	-0.726298	0.738	0.864	5.64567e-45	CD8_Naive-like	Cnn2
4.44337e-49	3.1327	0.133	0.02	1.08938e-44	CD8_Naive-like	Patj
1.29885e-48	-0.855271	0.529	0.752	3.18438e-44	CD8_Naive-like	Rbx1
2.85372e-48	-0.751305	0.66	0.839	6.99647e-44	CD8_Naive-like	Ostf1
3.90958e-48	-1.11703	0.426	0.659	9.58511e-44	CD8_Naive-like	Nap1l1
4.37266e-48	-0.832185	0.598	0.799	1.07205e-43	CD8_Naive-like	Gpi1
7.96518e-48	1.85359	0.285	0.101	1.95282e-43	CD8_Naive-like	Ms4a4c
1.03729e-47	-0.566028	0.862	0.931	2.54312e-43	CD8_Naive-like	Atp5g3
1.696e-47	-1.41089	0.163	0.458	4.15807e-43	CD8_Naive-like	Ebp
1.69681e-47	-1.83397	0.061	0.322	4.16007e-43	CD8_Naive-like	Itga1
4.70939e-47	-0.842635	0.545	0.772	1.1546e-42	CD8_Naive-like	Ndufv3
5.55448e-47	2.90919	0.144	0.026	1.36179e-42	CD8_Naive-like	Ramp1
6.59566e-47	-5.17072	0.007	0.224	1.61706e-42	CD8_Naive-like	Gm36723
7.38601e-47	-1.96115	0.088	0.353	1.81083e-42	CD8_Naive-like	Sdf2l1
8.61503e-47	-0.892909	0.43	0.705	2.11215e-42	CD8_Naive-like	Mrps21
1.05888e-46	-1.27248	0.256	0.53	2.59606e-42	CD8_Naive-like	Mrpl18
1.63706e-46	-1.05931	0.335	0.633	4.01357e-42	CD8_Naive-like	Tmem167
2.55199e-46	-0.393168	0.976	0.985	6.25672e-42	CD8_Naive-like	Serf2
2.65707e-46	-0.559215	0.889	0.941	6.51435e-42	CD8_Naive-like	Hnrnpa2b1
3.65597e-46	-0.899542	0.229	0.551	8.96334e-42	CD8_Naive-like	Litaf
4.83995e-46	1.37588	0.493	0.28	1.18661e-41	CD8_Naive-like	Zeb1
5.56955e-46	-1.33241	0.232	0.52	1.36549e-41	CD8_Naive-like	Pstpip1
6.13491e-46	0.952783	0.704	0.544	1.5041e-41	CD8_Naive-like	Snhg8
8.11681e-46	-0.827798	0.524	0.743	1.99e-41	CD8_Naive-like	Ndufb9
9.17863e-46	3.635	0.11	0.014	2.25033e-41	CD8_Naive-like	St6gal1
1.06918e-45	1.14551	0.606	0.408	2.62132e-41	CD8_Naive-like	Smad7
1.34433e-45	-0.696197	0.641	0.804	3.29591e-41	CD8_Naive-like	Atp5pb
1.50887e-45	-1.76822	0.128	0.398	3.69929e-41	CD8_Naive-like	Rpa2
1.96661e-45	1.71002	0.332	0.138	4.82154e-41	CD8_Naive-like	Zbtb20
2.27584e-45	-2.14667	0.091	0.345	5.57968e-41	CD8_Naive-like	Rbpj
3.03645e-45	-1.46808	0.187	0.462	7.44447e-41	CD8_Naive-like	Plp2
3.74123e-45	-1.46744	0.19	0.465	9.17236e-41	CD8_Naive-like	Cd226
3.8802e-45	2.21952	0.202	0.055	9.51308e-41	CD8_Naive-like	Gramd4
5.31405e-45	-0.505304	0.862	0.925	1.30284e-40	CD8_Naive-like	Arpc3
6.35431e-45	-1.0038	0.402	0.667	1.55789e-40	CD8_Naive-like	Rwdd1
8.42535e-45	-0.737676	0.646	0.818	2.06564e-40	CD8_Naive-like	Cd47
1.21981e-44	-1.91313	0.105	0.365	2.99061e-40	CD8_Naive-like	Rora
3.23245e-44	0.942321	0.746	0.596	7.925e-40	CD8_Naive-like	Rapgef6
5.12252e-44	-1.09137	0.333	0.6	1.25589e-39	CD8_Naive-like	Wdr1
6.79251e-44	-2.89492	0.032	0.256	1.66532e-39	CD8_Naive-like	Susd3
6.89585e-44	0.742369	0.843	0.745	1.69066e-39	CD8_Naive-like	Gimap6
7.39764e-44	-0.629051	0.685	0.86	1.81368e-39	CD8_Naive-like	Tmbim6
8.83674e-44	-1.02427	0.354	0.612	2.1665e-39	CD8_Naive-like	Psma4
9.67616e-44	-1.30019	0.249	0.517	2.3723e-39	CD8_Naive-like	Etfb
1.74807e-43	-0.523579	0.818	0.917	4.28574e-39	CD8_Naive-like	Sem1
1.81977e-43	-6.89337	0.007	0.209	4.46153e-39	CD8_Naive-like	Pclaf
2.02488e-43	-1.18397	0.355	0.593	4.9644e-39	CD8_Naive-like	Dbi
2.41498e-43	-0.951445	0.441	0.689	5.92082e-39	CD8_Naive-like	Mrps16
2.75826e-43	-3.13261	0.022	0.237	6.76242e-39	CD8_Naive-like	Entpd1
5.60594e-43	-0.771596	0.511	0.758	1.37441e-38	CD8_Naive-like	Srp14
6.06753e-43	-3.57447	0.015	0.224	1.48758e-38	CD8_Naive-like	Ttc39c
8.15323e-43	-1.20797	0.215	0.496	1.99893e-38	CD8_Naive-like	Crlf2
9.92704e-43	-1.99716	0.076	0.318	2.43381e-38	CD8_Naive-like	Ccr5
1.09824e-42	-1.04059	0.338	0.618	2.69257e-38	CD8_Naive-like	Zap70
1.54204e-42	-0.629522	0.782	0.878	3.78062e-38	CD8_Naive-like	Hint1
1.63251e-42	-1.07125	0.346	0.599	4.00243e-38	CD8_Naive-like	Rps27l
1.98641e-42	1.02813	0.651	0.482	4.87007e-38	CD8_Naive-like	Snhg1
2.16241e-42	0.325702	0.993	0.989	5.30157e-38	CD8_Naive-like	Rack1
2.55942e-42	1.98649	0.215	0.065	6.27493e-38	CD8_Naive-like	Klf4
2.98906e-42	-0.759114	0.552	0.754	7.32828e-38	CD8_Naive-like	Mrpl33
3.81299e-42	-2.23809	0.051	0.281	9.34831e-38	CD8_Naive-like	Atp2b4
4.43035e-42	1.1433	0.493	0.276	1.08619e-37	CD8_Naive-like	Ripor2
4.76945e-42	-0.738592	0.715	0.839	1.16933e-37	CD8_Naive-like	Cotl1
4.92983e-42	0.548084	0.917	0.885	1.20865e-37	CD8_Naive-like	mt-Atp8
6.71016e-42	2.86167	0.118	0.019	1.64513e-37	CD8_Naive-like	Il6ra
7.55401e-42	-1.21754	0.226	0.498	1.85202e-37	CD8_Naive-like	Phf11b
7.79114e-42	-1.17106	0.198	0.479	1.91015e-37	CD8_Naive-like	Septin9
8.44434e-42	0.455094	0.955	0.922	2.0703e-37	CD8_Naive-like	Rpl31
8.52543e-42	-0.996327	0.305	0.593	2.09018e-37	CD8_Naive-like	Cox20
9.13402e-42	-3.31838	0.072	0.301	2.23939e-37	CD8_Naive-like	Ccl3
1.0094e-41	0.91464	0.774	0.62	2.47475e-37	CD8_Naive-like	Zfp36
1.25063e-41	-2.18579	0.05	0.276	3.06618e-37	CD8_Naive-like	Dapk2
1.77537e-41	-1.36996	0.149	0.418	4.35268e-37	CD8_Naive-like	Cish
2.40532e-41	-1.30646	0.201	0.475	5.89712e-37	CD8_Naive-like	Lamtor5
3.40338e-41	-3.7946	0.023	0.227	8.34406e-37	CD8_Naive-like	Ccr2
4.05309e-41	-0.574823	0.78	0.889	9.93695e-37	CD8_Naive-like	Clta
5.58821e-41	-1.592	0.15	0.402	1.37006e-36	CD8_Naive-like	Pkp3
6.58202e-41	-1.61349	0.152	0.409	1.61371e-36	CD8_Naive-like	Rgs16
7.51525e-41	-1.34091	0.23	0.492	1.84251e-36	CD8_Naive-like	Jaml
1.07375e-40	-0.903201	0.627	0.777	2.6325e-36	CD8_Naive-like	Ran
1.15315e-40	-0.711765	0.591	0.773	2.82718e-36	CD8_Naive-like	Tmem258
1.31872e-40	-2.11563	0.066	0.296	3.2331e-36	CD8_Naive-like	Ybx3
1.41595e-40	0.259916	1	0.997	3.47149e-36	CD8_Naive-like	Rps13
1.43328e-40	-0.916172	0.372	0.639	3.51396e-36	CD8_Naive-like	Dynlrb1
1.6658e-40	-6.59042	0.001	0.188	4.08403e-36	CD8_Naive-like	Havcr2
2.01944e-40	-0.730796	0.585	0.775	4.95105e-36	CD8_Naive-like	Ube2i
2.28147e-40	-2.4327	0.048	0.266	5.59347e-36	CD8_Naive-like	Morrbid
3.09186e-40	-3.81461	0.045	0.251	7.58031e-36	CD8_Naive-like	Stmn1
3.09974e-40	-0.817908	0.467	0.71	7.59964e-36	CD8_Naive-like	Ndufa11
4.59791e-40	-0.825303	0.487	0.738	1.12727e-35	CD8_Naive-like	Trac
9.88392e-40	-0.577675	0.816	0.92	2.42324e-35	CD8_Naive-like	Dynll1
1.04501e-39	1.82355	0.276	0.109	2.56206e-35	CD8_Naive-like	A930005H10Rik
1.14172e-39	-1.14938	0.252	0.52	2.79916e-35	CD8_Naive-like	Gng10
1.28022e-39	-0.864156	0.416	0.681	3.13871e-35	CD8_Naive-like	Hopx
1.70969e-39	3.04453	0.124	0.023	4.19165e-35	CD8_Naive-like	Klrb1c
2.9026e-39	-0.819078	0.495	0.743	7.11632e-35	CD8_Naive-like	Lpxn
3.22817e-39	-1.53971	0.15	0.401	7.9145e-35	CD8_Naive-like	Lime1
3.49402e-39	-0.884909	0.424	0.649	8.56629e-35	CD8_Naive-like	Ndufb8
3.6309e-39	-5.55999	0.012	0.201	8.90188e-35	CD8_Naive-like	Ube2c
3.83498e-39	-1.7254	0.128	0.367	9.40221e-35	CD8_Naive-like	Gm44174
6.15502e-39	-2.81921	0.039	0.246	1.50903e-34	CD8_Naive-like	Tmem163
6.48479e-39	-1.49986	0.162	0.405	1.58988e-34	CD8_Naive-like	Cxcr3
6.83731e-39	-4.99875	0.007	0.192	1.6763e-34	CD8_Naive-like	Sdcbp2
7.48341e-39	1.11486	0.63	0.444	1.83471e-34	CD8_Naive-like	Fos
8.05974e-39	-0.623128	0.765	0.881	1.97601e-34	CD8_Naive-like	Gmfg
1.05914e-38	-1.03187	0.267	0.54	2.59669e-34	CD8_Naive-like	Tmem256
1.78571e-38	-0.776229	0.513	0.728	4.37802e-34	CD8_Naive-like	Gnai2
2.0489e-38	-1.53193	0.145	0.39	5.02328e-34	CD8_Naive-like	Eva1b
2.19515e-38	-0.888555	0.321	0.591	5.38186e-34	CD8_Naive-like	Tecr
5.12546e-38	-1.26379	0.156	0.418	1.25661e-33	CD8_Naive-like	Mrpl40
6.14799e-38	0.986373	0.602	0.437	1.5073e-33	CD8_Naive-like	Rps27rt
6.67098e-38	-0.766472	0.666	0.837	1.63552e-33	CD8_Naive-like	Ms4a6b
7.7761e-38	-1.78908	0.061	0.28	1.90647e-33	CD8_Naive-like	Ccdc50
1.08757e-37	-2.29717	0.054	0.264	2.6664e-33	CD8_Naive-like	Gmnn
1.22724e-37	-1.22501	0.318	0.547	3.00882e-33	CD8_Naive-like	Pgam1
1.43089e-37	-0.720851	0.546	0.742	3.5081e-33	CD8_Naive-like	Pdia3
1.48533e-37	-1.97275	0.084	0.306	3.64157e-33	CD8_Naive-like	Lilrb4b
1.62405e-37	-0.882305	0.385	0.639	3.98167e-33	CD8_Naive-like	Esd
1.82452e-37	-1.22286	0.162	0.42	4.47318e-33	CD8_Naive-like	Rnh1
1.99297e-37	1.15639	0.461	0.262	4.88617e-33	CD8_Naive-like	Kdm6b
2.13407e-37	-0.756378	0.841	0.903	5.23209e-33	CD8_Naive-like	Hmgb1
2.24401e-37	-0.883786	0.394	0.624	5.50165e-33	CD8_Naive-like	Tmem14c
2.4522e-37	-0.552926	0.738	0.877	6.01205e-33	CD8_Naive-like	Psmb1
2.8637e-37	-0.533006	0.809	0.907	7.02093e-33	CD8_Naive-like	Sec61g
3.31118e-37	0.421491	0.999	0.994	8.11801e-33	CD8_Naive-like	Malat1
4.20617e-37	-1.32092	0.137	0.385	1.03123e-32	CD8_Naive-like	Surf4
4.43699e-37	-0.816576	0.452	0.684	1.08782e-32	CD8_Naive-like	Taldo1
5.44331e-37	-1.75088	0.083	0.309	1.33454e-32	CD8_Naive-like	Cisd1
6.54354e-37	-0.988876	0.626	0.737	1.60428e-32	CD8_Naive-like	Klrd1
8.29764e-37	-6.16116	0.006	0.18	2.03433e-32	CD8_Naive-like	Birc5
9.56359e-37	0.639665	0.802	0.705	2.34471e-32	CD8_Naive-like	Ide
1.03363e-36	-0.511033	0.76	0.862	2.53414e-32	CD8_Naive-like	Cox7a2
1.18758e-36	0.847654	0.606	0.4	2.9116e-32	CD8_Naive-like	Gm2682
1.87847e-36	-1.0497	0.212	0.473	4.60546e-32	CD8_Naive-like	Tbcb
2.15107e-36	-1.26522	0.128	0.376	5.27378e-32	CD8_Naive-like	Stard3nl
3.26791e-36	-1.03194	0.252	0.516	8.01194e-32	CD8_Naive-like	Coro1b
3.44888e-36	-0.587995	0.704	0.834	8.45561e-32	CD8_Naive-like	Actr3
3.87402e-36	-2.33037	0.116	0.335	9.49792e-32	CD8_Naive-like	Cenpa
5.10275e-36	-0.745736	0.528	0.72	1.25104e-31	CD8_Naive-like	Arhgdia
7.26406e-36	-0.794644	0.482	0.703	1.78093e-31	CD8_Naive-like	Psmb4
8.81224e-36	-1.0029	0.263	0.526	2.1605e-31	CD8_Naive-like	Psma1
1.07151e-35	-1.18458	0.17	0.419	2.62702e-31	CD8_Naive-like	Acadl
1.31184e-35	-1.33546	0.128	0.366	3.21623e-31	CD8_Naive-like	Adprh
1.47658e-35	1.70687	0.285	0.124	3.62012e-31	CD8_Naive-like	Il4ra
1.48078e-35	1.02409	0.587	0.412	3.63043e-31	CD8_Naive-like	Zfp36l1
1.53298e-35	-1.42419	0.135	0.37	3.7584e-31	CD8_Naive-like	Plek
1.85601e-35	-1.09285	0.23	0.489	4.55037e-31	CD8_Naive-like	Hif1a
2.57615e-35	-0.81222	0.466	0.712	6.31596e-31	CD8_Naive-like	Gimap1
2.92639e-35	-2.98774	0.039	0.228	7.17462e-31	CD8_Naive-like	Tyms
4.6477e-35	-1.01588	0.21	0.473	1.13948e-30	CD8_Naive-like	Efhd2
7.00868e-35	-0.736908	0.573	0.77	1.71832e-30	CD8_Naive-like	Leprotl1
9.06716e-35	-0.59296	0.679	0.846	2.223e-30	CD8_Naive-like	Tmem50a
9.43678e-35	-0.971819	0.257	0.52	2.31362e-30	CD8_Naive-like	Bbln
1.05758e-34	-1.48993	0.067	0.279	2.59287e-30	CD8_Naive-like	Plscr1
1.11408e-34	0.644727	0.807	0.694	2.73139e-30	CD8_Naive-like	mt-Nd4l
1.61801e-34	-1.97654	0.068	0.275	3.96688e-30	CD8_Naive-like	Impa2
1.85112e-34	-2.34495	0.029	0.215	4.5384e-30	CD8_Naive-like	Lxn
1.85947e-34	1.45934	0.128	0.028	4.55887e-30	CD8_Naive-like	Tnfsf8
2.62895e-34	-0.781245	0.489	0.713	6.44539e-30	CD8_Naive-like	Gpsm3
2.85544e-34	-0.820431	0.584	0.734	7.00067e-30	CD8_Naive-like	Anp32b
3.0874e-34	-4.76209	0.011	0.178	7.56938e-30	CD8_Naive-like	Mki67
3.82627e-34	-0.70259	0.504	0.712	9.38087e-30	CD8_Naive-like	Gnb2
4.18263e-34	-0.830243	0.401	0.649	1.02545e-29	CD8_Naive-like	Pglyrp1
5.04919e-34	-0.492185	0.8	0.901	1.23791e-29	CD8_Naive-like	Tma7
5.53481e-34	-0.618987	0.624	0.79	1.35697e-29	CD8_Naive-like	Uqcrq
6.85973e-34	-0.907128	0.29	0.55	1.6818e-29	CD8_Naive-like	Hcls1
7.64119e-34	-1.75392	0.079	0.289	1.87339e-29	CD8_Naive-like	Magohb
9.05668e-34	-1.45603	0.14	0.361	2.22043e-29	CD8_Naive-like	Mcm6
9.09011e-34	-3.55156	0.012	0.18	2.22862e-29	CD8_Naive-like	Tmem273
2.60718e-33	-0.911609	0.352	0.603	6.39203e-29	CD8_Naive-like	Med10
3.30747e-33	-0.643153	0.601	0.768	8.10894e-29	CD8_Naive-like	Psma2
3.44764e-33	-2.04367	0.062	0.259	8.45259e-29	CD8_Naive-like	Cmc2
4.3806e-33	-4.29454	0.05	0.233	1.07399e-28	CD8_Naive-like	H2ac8
4.9264e-33	-5.102	0.007	0.167	1.20781e-28	CD8_Naive-like	Spc24
5.4418e-33	-0.777882	0.439	0.687	1.33417e-28	CD8_Naive-like	Spcs2
6.02911e-33	-0.266696	0.999	0.998	1.47816e-28	CD8_Naive-like	H2-D1
6.61698e-33	-2.68104	0.041	0.223	1.62228e-28	CD8_Naive-like	Mcm5
8.39739e-33	-1.1395	0.212	0.455	2.05879e-28	CD8_Naive-like	Ctsa
8.45646e-33	1.01662	0.543	0.37	2.07327e-28	CD8_Naive-like	Itpkb
8.89755e-33	-0.887323	0.273	0.53	2.18141e-28	CD8_Naive-like	Lcp2
9.1012e-33	2.13982	0.16	0.046	2.23134e-28	CD8_Naive-like	Pik3ip1
9.76415e-33	-0.869282	0.337	0.575	2.39388e-28	CD8_Naive-like	Ndufs5
1.13838e-32	-0.53278	0.746	0.856	2.79096e-28	CD8_Naive-like	Cox6a1
1.2646e-32	-3.12325	0.057	0.239	3.10042e-28	CD8_Naive-like	Top2a
1.26978e-32	-0.672636	0.652	0.795	3.11312e-28	CD8_Naive-like	Hsp90b1
1.36422e-32	-2.41157	0.03	0.208	3.34466e-28	CD8_Naive-like	Cd38
1.39491e-32	-1.09722	0.373	0.573	3.4199e-28	CD8_Naive-like	Dek
1.82646e-32	-4.25207	0.012	0.173	4.47792e-28	CD8_Naive-like	Tk1
2.36499e-32	0.778899	0.61	0.432	5.79824e-28	CD8_Naive-like	Tsc22d3
2.37067e-32	-0.88569	0.357	0.605	5.81218e-28	CD8_Naive-like	Pld3
2.41551e-32	-1.29624	0.152	0.377	5.92212e-28	CD8_Naive-like	Dnajc9
2.4474e-32	-0.692436	0.535	0.733	6.0003e-28	CD8_Naive-like	Smdt1
2.46126e-32	-8.2744	0	0.151	6.03426e-28	CD8_Naive-like	Cdk1
2.55741e-32	-2.32909	0.046	0.23	6.27e-28	CD8_Naive-like	Wdr95
2.86502e-32	-1.53668	0.085	0.294	7.02417e-28	CD8_Naive-like	Vcpkmt
3.08118e-32	0.885876	0.621	0.479	7.55412e-28	CD8_Naive-like	Zfas1
3.15266e-32	-1.21772	0.152	0.385	7.72937e-28	CD8_Naive-like	Commd3
3.20572e-32	-0.837381	0.334	0.583	7.85946e-28	CD8_Naive-like	Aurkaip1
3.23764e-32	-0.749565	0.465	0.679	7.93773e-28	CD8_Naive-like	Akr1a1
3.3065e-32	-1.76623	0.138	0.351	8.10655e-28	CD8_Naive-like	Hilpda
4.34159e-32	-1.31041	0.141	0.364	1.06443e-27	CD8_Naive-like	Hpf1
7.54954e-32	1.43108	0.341	0.175	1.85092e-27	CD8_Naive-like	Pim2
8.19715e-32	-1.26443	0.154	0.38	2.00969e-27	CD8_Naive-like	Bscl2
1.23139e-31	-1.207	0.194	0.426	3.01901e-27	CD8_Naive-like	Glipr1
1.71906e-31	-2.06298	0.106	0.307	4.21462e-27	CD8_Naive-like	Prf1
1.89176e-31	-0.96996	0.201	0.443	4.63803e-27	CD8_Naive-like	Mapkapk3
2.1763e-31	-2.6607	0.029	0.2	5.33562e-27	CD8_Naive-like	Mdfic
2.34079e-31	1.11997	0.437	0.262	5.73891e-27	CD8_Naive-like	Snhg12
2.62232e-31	-1.35576	0.063	0.259	6.42915e-27	CD8_Naive-like	Osgin1
2.70946e-31	0.680681	0.748	0.635	6.64277e-27	CD8_Naive-like	mt-Nd1
3.07318e-31	1.33715	0.362	0.191	7.53452e-27	CD8_Naive-like	Thada
3.67067e-31	-1.22621	0.139	0.366	8.99938e-27	CD8_Naive-like	Naxe
3.98849e-31	-0.59236	0.561	0.774	9.77858e-27	CD8_Naive-like	Nedd8
4.969e-31	-0.536555	0.69	0.847	1.21825e-26	CD8_Naive-like	Gimap4
5.65059e-31	-1.94643	0.046	0.223	1.38535e-26	CD8_Naive-like	Ifitm2
6.52549e-31	-0.855959	0.371	0.61	1.59985e-26	CD8_Naive-like	Tbc1d10c
7.49181e-31	1.60587	0.262	0.114	1.83677e-26	CD8_Naive-like	Kbtbd11
8.09374e-31	-0.846827	0.332	0.563	1.98434e-26	CD8_Naive-like	Anapc11
8.54775e-31	-0.802463	0.43	0.641	2.09565e-26	CD8_Naive-like	Bsg
1.03365e-30	-1.3905	0.093	0.292	2.5342e-26	CD8_Naive-like	Irf8
1.06462e-30	0.516644	0.887	0.829	2.61014e-26	CD8_Naive-like	Pnrc1
1.11958e-30	-1.00541	0.217	0.455	2.74486e-26	CD8_Naive-like	Glmp
1.13547e-30	1.92976	0.17	0.054	2.78384e-26	CD8_Naive-like	Zhx2
1.14274e-30	-0.692677	0.49	0.701	2.80166e-26	CD8_Naive-like	Vasp
1.22379e-30	-2.33497	0.055	0.235	3.00037e-26	CD8_Naive-like	Lockd
1.48991e-30	-1.49103	0.088	0.287	3.65282e-26	CD8_Naive-like	Bak1
1.80185e-30	0.613363	0.8	0.717	4.41758e-26	CD8_Naive-like	Srsf5
1.93163e-30	-4.60515	0.009	0.158	4.73578e-26	CD8_Naive-like	Ccnb2
2.5905e-30	-0.926875	0.29	0.532	6.35113e-26	CD8_Naive-like	Tap1
2.76744e-30	-0.616222	0.572	0.738	6.78494e-26	CD8_Naive-like	Uqcrb
2.79212e-30	1.27024	0.329	0.162	6.84545e-26	CD8_Naive-like	Tcp11l2
3.02162e-30	-0.818775	0.371	0.594	7.4081e-26	CD8_Naive-like	Snrpc
3.10101e-30	-0.873547	0.144	0.372	7.60276e-26	CD8_Naive-like	Serpina3g
3.17673e-30	-0.379229	0.999	0.998	7.7884e-26	CD8_Naive-like	Ppia
3.24855e-30	-0.835044	0.313	0.55	7.96446e-26	CD8_Naive-like	Chmp2a
3.28279e-30	-0.72535	0.418	0.639	8.04842e-26	CD8_Naive-like	Ndufb6
3.36428e-30	-0.71195	0.51	0.691	8.24821e-26	CD8_Naive-like	Ybx1
3.74907e-30	-0.612752	0.616	0.768	9.19159e-26	CD8_Naive-like	Atp5o
3.7791e-30	-0.963653	0.239	0.476	9.26521e-26	CD8_Naive-like	Psmd13
3.82024e-30	-1.67921	0.071	0.263	9.36608e-26	CD8_Naive-like	Ggh
3.94177e-30	-2.93134	0.046	0.216	9.66404e-26	CD8_Naive-like	Cks1b
4.06241e-30	1.63041	0.23	0.094	9.9598e-26	CD8_Naive-like	Fam241a
4.47186e-30	-1.01966	0.235	0.466	1.09637e-25	CD8_Naive-like	Serpinb6b
5.15444e-30	-4.24093	0.009	0.157	1.26372e-25	CD8_Naive-like	Tnfrsf4
5.9911e-30	-0.975524	0.229	0.468	1.46884e-25	CD8_Naive-like	Psmb7
6.03384e-30	0.357169	0.961	0.942	1.47932e-25	CD8_Naive-like	Rps25
6.10941e-30	-0.650775	0.513	0.717	1.49784e-25	CD8_Naive-like	Sec11c
6.64358e-30	-0.814444	0.34	0.582	1.62881e-25	CD8_Naive-like	Srp19
6.95951e-30	-0.745521	0.396	0.624	1.70626e-25	CD8_Naive-like	Dctn3
7.15574e-30	-0.465843	0.798	0.878	1.75437e-25	CD8_Naive-like	Rhoa
7.32555e-30	-1.70946	0.065	0.252	1.796e-25	CD8_Naive-like	Ezh2
7.80646e-30	-2.61065	0.022	0.182	1.91391e-25	CD8_Naive-like	Casp1
8.66857e-30	2.02527	0.162	0.051	2.12527e-25	CD8_Naive-like	Taf4b
9.25509e-30	-0.8217	0.238	0.484	2.26907e-25	CD8_Naive-like	Tmem254
9.2768e-30	-0.824458	0.379	0.594	2.27439e-25	CD8_Naive-like	Hprt
1.07046e-29	1.52738	0.251	0.108	2.62445e-25	CD8_Naive-like	AB124611
1.11363e-29	-1.37155	0.078	0.273	2.7303e-25	CD8_Naive-like	Chst12
1.42352e-29	-1.21889	0.19	0.407	3.49005e-25	CD8_Naive-like	Gstp3
1.62538e-29	-1.57457	0.337	0.513	3.98495e-25	CD8_Naive-like	Hmgn2
1.64392e-29	-2.00806	0.054	0.232	4.0304e-25	CD8_Naive-like	Stk39
1.74231e-29	-0.801672	0.356	0.589	4.27161e-25	CD8_Naive-like	Prdx2
1.77822e-29	1.12321	0.418	0.253	4.35967e-25	CD8_Naive-like	Epb41l4aos
2.21364e-29	-1.15516	0.154	0.37	5.42718e-25	CD8_Naive-like	Snrpa
2.50957e-29	-0.662071	0.487	0.704	6.15271e-25	CD8_Naive-like	Cops9
2.56731e-29	-0.765582	0.2	0.438	6.29428e-25	CD8_Naive-like	Samsn1
2.64953e-29	-0.719285	0.479	0.686	6.49585e-25	CD8_Naive-like	Psmb5
2.95138e-29	0.58131	0.749	0.58	7.2359e-25	CD8_Naive-like	Gramd3
3.6606e-29	-0.679333	0.501	0.708	8.97469e-25	CD8_Naive-like	Tomm22
5.89567e-29	-0.456223	0.8	0.901	1.44544e-24	CD8_Naive-like	Lck
6.039e-29	-0.634432	0.515	0.708	1.48058e-24	CD8_Naive-like	Micos10
7.03944e-29	-1.16345	0.191	0.411	1.72586e-24	CD8_Naive-like	Bub3
9.57901e-29	1.51265	0.262	0.118	2.34849e-24	CD8_Naive-like	Fgf13
1.03282e-28	-2.26419	0.037	0.2	2.53216e-24	CD8_Naive-like	Hells
1.03622e-28	-1.26916	0.112	0.318	2.54049e-24	CD8_Naive-like	Mif4gd
1.08236e-28	-0.708095	0.476	0.692	2.65363e-24	CD8_Naive-like	Prdx5
1.15291e-28	-0.464282	0.791	0.897	2.8266e-24	CD8_Naive-like	Tomm7
1.25895e-28	0.836608	0.596	0.445	3.08656e-24	CD8_Naive-like	Chd3
1.26845e-28	-0.616051	0.58	0.781	3.10987e-24	CD8_Naive-like	Gabarapl2
1.39438e-28	-0.743834	0.385	0.622	3.4186e-24	CD8_Naive-like	Med28
1.41496e-28	-6.66764	0.001	0.137	3.46906e-24	CD8_Naive-like	Ccna2
1.6401e-28	-0.802182	0.312	0.554	4.02103e-24	CD8_Naive-like	Cstb
1.81412e-28	-4.20938	0.005	0.144	4.44769e-24	CD8_Naive-like	1500009L16Rik
1.87695e-28	-1.18988	0.124	0.332	4.60172e-24	CD8_Naive-like	Map2k3
2.17075e-28	-0.833727	0.284	0.515	5.32202e-24	CD8_Naive-like	Ddost
2.28383e-28	-0.762288	0.426	0.629	5.59927e-24	CD8_Naive-like	Sdhb
2.32701e-28	-0.961987	0.309	0.536	5.70513e-24	CD8_Naive-like	Themis
2.68985e-28	0.592996	0.356	0.189	6.59471e-24	CD8_Naive-like	Xcl1
2.81354e-28	-1.71006	0.083	0.267	6.89795e-24	CD8_Naive-like	Cenpw
3.04081e-28	1.16676	0.37	0.207	7.45515e-24	CD8_Naive-like	Scml4
3.29808e-28	-1.40213	0.09	0.283	8.0859e-24	CD8_Naive-like	Ap1s1
3.38856e-28	-1.07412	0.166	0.385	8.30773e-24	CD8_Naive-like	Nucb1
3.47196e-28	-1.06172	0.16	0.378	8.5122e-24	CD8_Naive-like	Snapc5
3.63982e-28	-4.37851	0.013	0.156	8.92374e-24	CD8_Naive-like	Rrm2
4.52977e-28	-3.71413	0.009	0.149	1.11056e-23	CD8_Naive-like	Lamc1
5.03861e-28	-1.26006	0.143	0.351	1.23532e-23	CD8_Naive-like	Myo1f
6.0138e-28	-1.86618	0.055	0.228	1.4744e-23	CD8_Naive-like	Gna15
7.55292e-28	-4.76371	0.01	0.148	1.85175e-23	CD8_Naive-like	Cdca3
8.27845e-28	-0.771639	0.405	0.613	2.02963e-23	CD8_Naive-like	Ywhae
8.65976e-28	-0.940239	0.26	0.49	2.12311e-23	CD8_Naive-like	Itgb1
9.49133e-28	-3.77762	0.016	0.158	2.32699e-23	CD8_Naive-like	Ifitm1
1.01252e-27	-1.1156	0.213	0.43	2.4824e-23	CD8_Naive-like	Fam162a
1.0788e-27	-0.994414	0.22	0.44	2.64489e-23	CD8_Naive-like	Ssna1
1.13991e-27	-0.579672	0.623	0.774	2.79473e-23	CD8_Naive-like	Psma7
1.26567e-27	-1.14882	0.246	0.455	3.10303e-23	CD8_Naive-like	Cd6
1.42775e-27	0.682141	0.755	0.673	3.50042e-23	CD8_Naive-like	mt-Atp6
1.42962e-27	0.423796	0.899	0.84	3.50499e-23	CD8_Naive-like	mt-Cytb
1.57348e-27	-1.39565	0.089	0.276	3.85769e-23	CD8_Naive-like	Ppp1r35
1.9911e-27	-0.760291	0.406	0.611	4.88159e-23	CD8_Naive-like	Ndufc2
2.24145e-27	1.6456	0.261	0.122	5.49537e-23	CD8_Naive-like	Cxcr4
2.36545e-27	-2.32904	0.043	0.202	5.79938e-23	CD8_Naive-like	A430093F15Rik
2.8078e-27	-0.974887	0.273	0.501	6.88387e-23	CD8_Naive-like	D16Ertd472e
3.74622e-27	-1.78622	0.066	0.239	9.18461e-23	CD8_Naive-like	Acsbg1
3.79969e-27	-1.18587	0.145	0.35	9.3157e-23	CD8_Naive-like	Yipf1
3.85661e-27	-0.674801	0.459	0.676	9.45525e-23	CD8_Naive-like	Anxa6
4.73928e-27	-1.27116	0.106	0.301	1.16193e-22	CD8_Naive-like	Rps6ka1
5.98021e-27	-0.772772	0.335	0.571	1.46617e-22	CD8_Naive-like	Mien1
6.70479e-27	-2.14957	0.029	0.182	1.64381e-22	CD8_Naive-like	Ncald
7.17004e-27	-0.437418	0.737	0.856	1.75788e-22	CD8_Naive-like	Tomm6
7.76254e-27	1.17645	0.393	0.229	1.90314e-22	CD8_Naive-like	Rgcc
7.91912e-27	-0.813252	0.28	0.502	1.94153e-22	CD8_Naive-like	Ube2n
8.36327e-27	-0.766119	0.42	0.614	2.05042e-22	CD8_Naive-like	Manf
8.66596e-27	-0.8851	0.246	0.47	2.12463e-22	CD8_Naive-like	Ssr2
9.51511e-27	-0.640225	0.463	0.68	2.33282e-22	CD8_Naive-like	Sh3glb1
9.60155e-27	-0.851945	0.248	0.483	2.35401e-22	CD8_Naive-like	Dnajc1
1.08089e-26	1.29088	0.327	0.175	2.65001e-22	CD8_Naive-like	Cebpb
1.19567e-26	-1.60963	0.09	0.268	2.93142e-22	CD8_Naive-like	Trgv2
1.27292e-26	-1.15242	0.126	0.327	3.12082e-22	CD8_Naive-like	Sla2
1.3435e-26	-0.614016	0.544	0.712	3.29386e-22	CD8_Naive-like	Mdh2
1.39716e-26	-0.740491	0.361	0.587	3.42542e-22	CD8_Naive-like	Txndc17
1.42596e-26	-0.69154	0.472	0.673	3.49603e-22	CD8_Naive-like	Rhog
1.64072e-26	-0.750924	0.252	0.492	4.02256e-22	CD8_Naive-like	Ttc39b
1.71576e-26	-0.688613	0.459	0.664	4.20653e-22	CD8_Naive-like	Vdac2
2.07837e-26	-4.72539	0.005	0.134	5.09554e-22	CD8_Naive-like	Gm35113
2.16994e-26	-1.89941	0.055	0.218	5.32004e-22	CD8_Naive-like	Tipin
2.45731e-26	-0.851282	0.312	0.539	6.02459e-22	CD8_Naive-like	Itgal
2.58392e-26	-3.94884	0.011	0.145	6.335e-22	CD8_Naive-like	H1f5
3.03534e-26	-1.2796	0.09	0.274	7.44175e-22	CD8_Naive-like	Rab19
3.39511e-26	-2.15707	0.065	0.228	8.3238e-22	CD8_Naive-like	Smc2
3.58092e-26	-0.666948	0.426	0.629	8.77934e-22	CD8_Naive-like	Ube2l3
3.93597e-26	-0.822166	0.346	0.566	9.64982e-22	CD8_Naive-like	Fundc2
4.01203e-26	-1.82227	0.045	0.204	9.83629e-22	CD8_Naive-like	Nmb
4.09257e-26	1.53343	0.267	0.132	1.00338e-21	CD8_Naive-like	Actn1
4.31146e-26	-3.51107	0.021	0.159	1.05704e-21	CD8_Naive-like	Cdca8
6.13122e-26	-1.06983	0.195	0.403	1.50319e-21	CD8_Naive-like	Dap
7.08997e-26	-0.826173	0.218	0.438	1.73825e-21	CD8_Naive-like	Mrpl42
8.04437e-26	-0.8164	0.24	0.463	1.97224e-21	CD8_Naive-like	Grina
8.13671e-26	-0.730383	0.418	0.623	1.99488e-21	CD8_Naive-like	Psmd8
8.18589e-26	-1.12458	0.134	0.334	2.00693e-21	CD8_Naive-like	Commd1
8.94637e-26	-0.755287	0.3	0.531	2.19338e-21	CD8_Naive-like	Ufc1
8.95831e-26	-2.48613	0.026	0.17	2.19631e-21	CD8_Naive-like	Zeb2
9.78655e-26	-0.673308	0.332	0.555	2.39937e-21	CD8_Naive-like	Apobec3
9.93097e-26	-0.912328	0.335	0.535	2.43477e-21	CD8_Naive-like	Ptpn6
1.13738e-25	-1.85891	0.063	0.226	2.78852e-21	CD8_Naive-like	Mcm3
1.27222e-25	-4.68362	0.002	0.126	3.1191e-21	CD8_Naive-like	Cenpm
1.34771e-25	-2.04839	0.039	0.192	3.30418e-21	CD8_Naive-like	Nsd2
1.36172e-25	-1.7004	0.087	0.259	3.33854e-21	CD8_Naive-like	Lig1
1.49228e-25	1.41236	0.354	0.212	3.65862e-21	CD8_Naive-like	Dusp10
1.4953e-25	-4.48305	0.012	0.142	3.66602e-21	CD8_Naive-like	H2ac23
1.68864e-25	-0.792438	0.233	0.455	4.14005e-21	CD8_Naive-like	Borcs8
1.72921e-25	-1.23738	0.126	0.314	4.23951e-21	CD8_Naive-like	Vps54
1.78222e-25	-1.00795	0.204	0.41	4.36947e-21	CD8_Naive-like	Exosc8
1.83532e-25	-2.88842	0.022	0.161	4.49965e-21	CD8_Naive-like	Asf1b
1.87401e-25	-1.3963	0.111	0.292	4.59451e-21	CD8_Naive-like	Dctpp1
1.89243e-25	-0.920692	0.22	0.439	4.63967e-21	CD8_Naive-like	Cyth4
1.92173e-25	-0.873269	0.248	0.472	4.7115e-21	CD8_Naive-like	Sra1
2.22402e-25	-0.691285	0.391	0.608	5.45264e-21	CD8_Naive-like	Ostc
2.37924e-25	-4.84973	0.004	0.127	5.83317e-21	CD8_Naive-like	Cx3cr1
2.53217e-25	-0.612234	0.567	0.748	6.20813e-21	CD8_Naive-like	Rnasek
2.64266e-25	-0.623368	0.482	0.666	6.47902e-21	CD8_Naive-like	Psmb2
2.74483e-25	-0.993658	0.156	0.357	6.72951e-21	CD8_Naive-like	Mrpl51
3.41655e-25	-0.795662	0.34	0.54	8.37635e-21	CD8_Naive-like	Lsm6
3.43797e-25	-4.69736	0.005	0.128	8.42886e-21	CD8_Naive-like	Tpx2
3.64758e-25	-1.16425	0.12	0.309	8.94278e-21	CD8_Naive-like	Itgav
3.75289e-25	-0.944949	0.223	0.439	9.20097e-21	CD8_Naive-like	Vmp1
3.98476e-25	-0.458945	0.826	0.903	9.76943e-21	CD8_Naive-like	Selplg
4.27212e-25	-0.77399	0.302	0.524	1.0474e-20	CD8_Naive-like	Mrpl54
4.82037e-25	-1.56587	0.077	0.245	1.18181e-20	CD8_Naive-like	Dnmt1
5.19028e-25	-1.72678	0.061	0.223	1.2725e-20	CD8_Naive-like	Plekhb2
5.71324e-25	-0.487472	0.722	0.841	1.40072e-20	CD8_Naive-like	Gabarap
6.38959e-25	-0.765526	0.283	0.501	1.56654e-20	CD8_Naive-like	Gm19585
6.63262e-25	-4.55264	0.005	0.127	1.62612e-20	CD8_Naive-like	Clspn
6.69152e-25	-0.541606	0.63	0.776	1.64056e-20	CD8_Naive-like	Uqcr10
7.49563e-25	-0.94718	0.224	0.437	1.8377e-20	CD8_Naive-like	Mrpl43
8.23219e-25	-1.17616	0.11	0.296	2.01829e-20	CD8_Naive-like	Slc35b1
9.2375e-25	-1.2438	0.12	0.303	2.26476e-20	CD8_Naive-like	Cdk6
1.02905e-24	-0.56443	0.617	0.775	2.52291e-20	CD8_Naive-like	Ndufb1
1.04243e-24	-0.685225	0.377	0.588	2.55572e-20	CD8_Naive-like	Cap1
1.10645e-24	-3.51805	0.009	0.133	2.71267e-20	CD8_Naive-like	Uhrf1
1.3405e-24	-1.03887	0.176	0.374	3.28652e-20	CD8_Naive-like	Ddx39a
1.44311e-24	-1.49331	0.087	0.255	3.53807e-20	CD8_Naive-like	Abi3
1.49296e-24	-0.726564	0.387	0.599	3.66029e-20	CD8_Naive-like	Ndufb3
1.51773e-24	1.3185	0.351	0.208	3.72101e-20	CD8_Naive-like	Sugct
1.54574e-24	-0.700191	0.777	0.825	3.7897e-20	CD8_Naive-like	Mif
1.58535e-24	-0.798213	0.257	0.485	3.8868e-20	CD8_Naive-like	Rilpl2
1.62224e-24	-0.969308	0.177	0.382	3.97726e-20	CD8_Naive-like	0610010K14Rik
1.75444e-24	-1.05728	0.176	0.375	4.30135e-20	CD8_Naive-like	Mapre2
1.75713e-24	0.465925	0.902	0.857	4.30796e-20	CD8_Naive-like	Btg1
1.79347e-24	-0.475664	0.688	0.813	4.39704e-20	CD8_Naive-like	Rac1
1.86685e-24	-0.707716	0.452	0.656	4.57695e-20	CD8_Naive-like	Slfn2
1.90391e-24	-0.658028	0.504	0.685	4.66781e-20	CD8_Naive-like	Higd1a
2.02878e-24	-0.933083	0.212	0.417	4.97397e-20	CD8_Naive-like	Dpy30
2.14124e-24	2.8415	0.156	0.056	5.24967e-20	CD8_Naive-like	Tyrobp
2.34587e-24	-1.42063	0.074	0.239	5.75137e-20	CD8_Naive-like	Il10ra
2.50132e-24	-1.08156	0.13	0.323	6.13248e-20	CD8_Naive-like	Tceal9
2.68422e-24	-0.674098	0.422	0.636	6.58091e-20	CD8_Naive-like	Rap1a
2.78192e-24	-0.782085	0.282	0.501	6.82044e-20	CD8_Naive-like	Sft2d1
2.84189e-24	-0.817132	0.288	0.505	6.96746e-20	CD8_Naive-like	Ssu72
2.8972e-24	-0.709048	0.146	0.345	7.10306e-20	CD8_Naive-like	Serpinb9
3.34062e-24	-0.868155	0.201	0.408	8.19021e-20	CD8_Naive-like	Ctsc
3.6682e-24	-2.64694	0.028	0.165	8.99334e-20	CD8_Naive-like	Incenp
4.036e-24	-0.96894	0.154	0.354	9.89505e-20	CD8_Naive-like	Sar1b
4.1881e-24	-1.38263	0.093	0.265	1.0268e-19	CD8_Naive-like	Iah1
4.30266e-24	-0.48845	0.7	0.83	1.05488e-19	CD8_Naive-like	Cox7b
5.42006e-24	-5.6364	0.001	0.116	1.32884e-19	CD8_Naive-like	Kif15
5.84894e-24	0.392789	0.941	0.918	1.43398e-19	CD8_Naive-like	Rpl22l1
6.15017e-24	-0.803674	0.302	0.518	1.50784e-19	CD8_Naive-like	Rinl
6.17413e-24	2.17443	0.101	0.025	1.51371e-19	CD8_Naive-like	Gm19705
6.3495e-24	0.800892	0.618	0.51	1.55671e-19	CD8_Naive-like	mt-Nd4
6.66623e-24	-0.952278	0.185	0.388	1.63436e-19	CD8_Naive-like	Tmem126a
6.67297e-24	1.29772	0.274	0.137	1.63601e-19	CD8_Naive-like	Klf3
7.42643e-24	-0.861423	0.261	0.462	1.82074e-19	CD8_Naive-like	Bola3
8.12213e-24	-1.86196	0.045	0.193	1.9913e-19	CD8_Naive-like	Smpd1
8.23665e-24	-0.830853	0.346	0.547	2.01938e-19	CD8_Naive-like	Mrpl57
9.74357e-24	-0.896507	0.243	0.45	2.38883e-19	CD8_Naive-like	Pfkp
1.19809e-23	-1.21093	0.144	0.326	2.93735e-19	CD8_Naive-like	Pdlim2
1.43977e-23	-0.793892	0.255	0.471	3.52989e-19	CD8_Naive-like	Rab11a
1.46016e-23	-3.96409	0.009	0.128	3.57987e-19	CD8_Naive-like	Klrg1
1.48831e-23	-2.47811	0.021	0.151	3.6489e-19	CD8_Naive-like	Glmn
1.50828e-23	-0.685973	0.363	0.57	3.69785e-19	CD8_Naive-like	Ndufa8
1.54603e-23	-0.839057	0.294	0.497	3.79041e-19	CD8_Naive-like	Mrpl58
1.56827e-23	-1.79052	0.045	0.193	3.84494e-19	CD8_Naive-like	H4c9
1.76702e-23	-0.270234	0.968	0.977	4.33221e-19	CD8_Naive-like	Atp5e
1.96007e-23	0.920128	0.379	0.226	4.8055e-19	CD8_Naive-like	Nfkbid
2.0472e-23	-6.09918	0.001	0.113	5.01911e-19	CD8_Naive-like	Aurkb
2.1026e-23	-1.11866	0.138	0.323	5.15494e-19	CD8_Naive-like	Fkbp2
2.20942e-23	-0.603748	0.357	0.583	5.41682e-19	CD8_Naive-like	Ahnak
2.484e-23	-1.51346	0.073	0.232	6.09002e-19	CD8_Naive-like	3830406C13Rik
2.62926e-23	-0.388316	0.93	0.968	6.44616e-19	CD8_Naive-like	H2-Q7
3.01351e-23	1.70601	0.167	0.064	7.38823e-19	CD8_Naive-like	Znrf3
3.0278e-23	-4.20787	0.009	0.126	7.42327e-19	CD8_Naive-like	Mt2
3.25062e-23	-1.99396	0.035	0.175	7.96953e-19	CD8_Naive-like	Crot
3.35353e-23	-0.717422	0.287	0.503	8.22184e-19	CD8_Naive-like	Mrps36
3.36792e-23	-1.01533	0.144	0.335	8.25713e-19	CD8_Naive-like	Bnip2
3.46516e-23	0.6589	0.54	0.376	8.49552e-19	CD8_Naive-like	Rgs10
3.89829e-23	-1.12886	0.117	0.295	9.55744e-19	CD8_Naive-like	Smarcb1
4.04867e-23	-0.789073	0.201	0.412	9.92614e-19	CD8_Naive-like	Anxa5
4.12583e-23	-1.62802	0.046	0.192	1.01153e-18	CD8_Naive-like	Leprot
4.45329e-23	-0.574832	0.543	0.717	1.09181e-18	CD8_Naive-like	Ndufa1
4.4919e-23	-0.697973	0.365	0.568	1.10128e-18	CD8_Naive-like	Ndufv2
4.79753e-23	-1.13907	0.099	0.273	1.17621e-18	CD8_Naive-like	Elovl1
5.04021e-23	-3.21922	0.007	0.124	1.23571e-18	CD8_Naive-like	Kif11
5.13487e-23	0.563305	0.544	0.385	1.25892e-18	CD8_Naive-like	Nr4a1
6.23714e-23	-2.16919	0.03	0.165	1.52916e-18	CD8_Naive-like	Ccdc34
6.55176e-23	2.15808	0.124	0.039	1.6063e-18	CD8_Naive-like	Il6st
7.08362e-23	1.80147	0.171	0.067	1.73669e-18	CD8_Naive-like	1810041H14Rik
7.14051e-23	-1.5792	0.056	0.207	1.75064e-18	CD8_Naive-like	Cibar1
7.88778e-23	-1.45415	0.059	0.21	1.93385e-18	CD8_Naive-like	Rnaseh2b
7.88944e-23	-1.69129	0.067	0.221	1.93425e-18	CD8_Naive-like	Tspan31
8.04667e-23	-1.23759	0.087	0.252	1.9728e-18	CD8_Naive-like	Blvra
8.82528e-23	-0.854206	0.191	0.389	2.16369e-18	CD8_Naive-like	Degs1
9.00105e-23	-1.11964	0.09	0.259	2.20679e-18	CD8_Naive-like	Trappc1
9.22446e-23	-0.990036	0.162	0.351	2.26156e-18	CD8_Naive-like	H2-M3
9.85128e-23	-0.817152	0.234	0.441	2.41524e-18	CD8_Naive-like	Smim29
9.86315e-23	0.449543	0.835	0.774	2.41815e-18	CD8_Naive-like	Jak1
1.06999e-22	-0.608817	0.485	0.655	2.62329e-18	CD8_Naive-like	Sf3b5
1.12128e-22	-0.626063	0.498	0.664	2.74904e-18	CD8_Naive-like	Swi5
1.23585e-22	-4.1602	0.004	0.115	3.02993e-18	CD8_Naive-like	Adam8
1.27268e-22	-0.991374	0.206	0.392	3.12022e-18	CD8_Naive-like	Ssrp1
1.33063e-22	-0.86075	0.172	0.368	3.26229e-18	CD8_Naive-like	Idh3a
1.3308e-22	-0.853533	0.2	0.403	3.26273e-18	CD8_Naive-like	Lamtor1
1.38144e-22	0.570288	0.727	0.631	3.38688e-18	CD8_Naive-like	Rabac1
1.5198e-22	-0.993104	0.152	0.339	3.72609e-18	CD8_Naive-like	Lfng
1.52044e-22	-4.22447	0.006	0.119	3.72766e-18	CD8_Naive-like	Nusap1
1.61804e-22	-3.91206	0.009	0.123	3.96695e-18	CD8_Naive-like	Prc1
1.64245e-22	-1.05558	0.135	0.317	4.02679e-18	CD8_Naive-like	Taf12
1.66297e-22	-0.494368	0.621	0.766	4.07709e-18	CD8_Naive-like	Hnrnpk
1.70539e-22	-0.34754	0.916	0.942	4.18109e-18	CD8_Naive-like	Sec61b
1.8051e-22	-0.834783	0.274	0.482	4.42556e-18	CD8_Naive-like	Nedd9
1.8933e-22	-4.04967	0.006	0.118	4.6418e-18	CD8_Naive-like	Ly6g5b
1.93995e-22	-1.48249	0.055	0.203	4.75618e-18	CD8_Naive-like	Gpd2
2.00736e-22	-3.31157	0.007	0.121	4.92145e-18	CD8_Naive-like	Gins2
2.04477e-22	-0.954218	0.207	0.403	5.01315e-18	CD8_Naive-like	Cd44
2.21585e-22	-1.53041	0.048	0.191	5.43259e-18	CD8_Naive-like	Smim3
2.24842e-22	-0.547206	0.541	0.699	5.51245e-18	CD8_Naive-like	Raly
2.53131e-22	-1.43106	0.067	0.22	6.20602e-18	CD8_Naive-like	Trpv2
2.69185e-22	-0.65194	0.423	0.615	6.5996e-18	CD8_Naive-like	Septin7
3.05412e-22	-0.570875	0.437	0.643	7.48779e-18	CD8_Naive-like	Zyx
3.26901e-22	-1.22841	0.109	0.278	8.01463e-18	CD8_Naive-like	Rpa3
3.96253e-22	-0.866529	0.199	0.389	9.71495e-18	CD8_Naive-like	Nans
4.20821e-22	-0.915953	0.195	0.389	1.03173e-17	CD8_Naive-like	Ehd1
4.28216e-22	-0.944394	0.165	0.353	1.04986e-17	CD8_Naive-like	Cbx3
4.98145e-22	-4.19585	0.002	0.109	1.2213e-17	CD8_Naive-like	Mt3
5.07497e-22	-0.919834	0.221	0.415	1.24423e-17	CD8_Naive-like	Sla
5.76981e-22	-0.9052	0.173	0.366	1.41458e-17	CD8_Naive-like	Polr2c
6.14641e-22	0.94931	0.412	0.266	1.50692e-17	CD8_Naive-like	Fosb
6.73565e-22	-2.2744	0.034	0.165	1.65138e-17	CD8_Naive-like	Slamf1
6.99191e-22	0.534348	0.87	0.774	1.71421e-17	CD8_Naive-like	Nfkbia
7.04369e-22	1.24017	0.368	0.24	1.7269e-17	CD8_Naive-like	Sptbn1
7.35774e-22	-0.869713	0.196	0.391	1.8039e-17	CD8_Naive-like	Bin1
7.84367e-22	-1.00652	0.155	0.338	1.92303e-17	CD8_Naive-like	Zbtb8os
8.8393e-22	-0.668383	0.395	0.591	2.16713e-17	CD8_Naive-like	Cope
9.744e-22	-1.12241	0.133	0.307	2.38894e-17	CD8_Naive-like	Pdcl3
1.06556e-21	-0.677779	0.327	0.53	2.61244e-17	CD8_Naive-like	Ndufc1
1.1897e-21	-0.869385	0.183	0.372	2.9168e-17	CD8_Naive-like	Trappc2l
1.2295e-21	0.600534	0.711	0.631	3.01437e-17	CD8_Naive-like	Grik3
1.3284e-21	-0.688385	0.332	0.538	3.25684e-17	CD8_Naive-like	Uqcc2
1.34517e-21	-0.727357	0.287	0.492	3.29796e-17	CD8_Naive-like	Mrpl4
1.42619e-21	0.365471	0.963	0.957	3.4966e-17	CD8_Naive-like	mt-Co1
1.47095e-21	-0.861522	0.174	0.366	3.60634e-17	CD8_Naive-like	Lasp1
1.60807e-21	-0.679585	0.349	0.547	3.94251e-17	CD8_Naive-like	Psmc3
1.61212e-21	-0.335558	0.946	0.962	3.95243e-17	CD8_Naive-like	Shisa5
1.84321e-21	-0.671121	0.416	0.602	4.519e-17	CD8_Naive-like	Inpp4b
1.93796e-21	0.521372	0.71	0.619	4.7513e-17	CD8_Naive-like	Atp1b3
2.00723e-21	-0.543751	0.551	0.716	4.92113e-17	CD8_Naive-like	Psma3
2.12872e-21	-1.24216	0.089	0.246	5.21898e-17	CD8_Naive-like	Ebpl
2.19197e-21	-1.39606	0.062	0.209	5.37406e-17	CD8_Naive-like	Mphosph6
2.19899e-21	-0.888711	0.15	0.332	5.39126e-17	CD8_Naive-like	Elof1
2.20815e-21	-1.19779	0.095	0.258	5.41373e-17	CD8_Naive-like	Mrpl27
2.20894e-21	-6.43036	0.001	0.104	5.41565e-17	CD8_Naive-like	Cenpf
2.25059e-21	-0.858679	0.196	0.381	5.51778e-17	CD8_Naive-like	Paics
2.26655e-21	-0.767594	0.257	0.459	5.5569e-17	CD8_Naive-like	Rab1b
2.41708e-21	-0.866658	0.255	0.446	5.92595e-17	CD8_Naive-like	Mrps18c
2.46248e-21	-0.824596	0.295	0.493	6.03727e-17	CD8_Naive-like	Ikzf3
2.57263e-21	-0.837307	0.188	0.383	6.30731e-17	CD8_Naive-like	Tram1
2.77698e-21	-0.869093	0.163	0.35	6.80831e-17	CD8_Naive-like	Ndfip2
2.83566e-21	-0.372969	0.77	0.868	6.95218e-17	CD8_Naive-like	Atp5md
3.07633e-21	-1.72758	0.046	0.182	7.54223e-17	CD8_Naive-like	Hnrnpll
3.36102e-21	-0.888837	0.193	0.379	8.24021e-17	CD8_Naive-like	Gpr171
3.47055e-21	-0.554808	0.445	0.638	8.50875e-17	CD8_Naive-like	Psmb6
3.81889e-21	-1.9121	0.046	0.181	9.36276e-17	CD8_Naive-like	Alcam
3.94363e-21	-0.779782	0.232	0.432	9.6686e-17	CD8_Naive-like	Pigx
4.00687e-21	-2.93559	0.015	0.128	9.82365e-17	CD8_Naive-like	Tacc3
4.27495e-21	-2.64563	0.016	0.131	1.04809e-16	CD8_Naive-like	H1f3
4.43458e-21	1.27001	0.29	0.164	1.08722e-16	CD8_Naive-like	Gnl3
5.07813e-21	-0.546977	0.56	0.709	1.24501e-16	CD8_Naive-like	Spcs1
5.19559e-21	-1.32747	0.087	0.24	1.2738e-16	CD8_Naive-like	Abr
5.25052e-21	-3.6693	0.029	0.149	1.28727e-16	CD8_Naive-like	H2ac24
5.34614e-21	-0.797499	0.235	0.431	1.31071e-16	CD8_Naive-like	Ccdc124
5.41692e-21	-0.709017	0.262	0.466	1.32807e-16	CD8_Naive-like	Polr2g
5.49892e-21	-0.704532	0.254	0.454	1.34817e-16	CD8_Naive-like	Vdac3
5.82017e-21	-4.76565	0.005	0.109	1.42693e-16	CD8_Naive-like	Cenpe
5.8679e-21	-0.700062	0.329	0.519	1.43863e-16	CD8_Naive-like	Mrpl20
6.24463e-21	-1.14219	0.111	0.275	1.531e-16	CD8_Naive-like	Ubash3a
6.89405e-21	-1.60333	0.06	0.201	1.69021e-16	CD8_Naive-like	Comt
7.16157e-21	0.993042	0.322	0.187	1.7558e-16	CD8_Naive-like	Ighm
7.1791e-21	-1.3111	0.083	0.236	1.7601e-16	CD8_Naive-like	Stap1
7.42647e-21	-1.29525	0.072	0.221	1.82075e-16	CD8_Naive-like	Rnpep
7.56606e-21	-4.52665	0.004	0.106	1.85497e-16	CD8_Naive-like	Knl1
8.39998e-21	0.898636	0.473	0.351	2.05942e-16	CD8_Naive-like	Taf1d
9.10317e-21	-0.770919	0.302	0.497	2.23183e-16	CD8_Naive-like	Arrb2
9.13403e-21	-0.59551	0.432	0.622	2.23939e-16	CD8_Naive-like	Tmem160
9.20113e-21	-0.843096	0.154	0.337	2.25584e-16	CD8_Naive-like	Scamp2
9.3573e-21	-0.797724	0.24	0.439	2.29413e-16	CD8_Naive-like	Ddt
9.39018e-21	-1.37428	0.068	0.213	2.30219e-16	CD8_Naive-like	Evi2a
9.68238e-21	-0.749361	0.228	0.426	2.37383e-16	CD8_Naive-like	Pfdn1
9.75336e-21	1.10254	0.533	0.39	2.39123e-16	CD8_Naive-like	Cd7
9.77811e-21	-1.06292	0.101	0.263	2.3973e-16	CD8_Naive-like	Maea
9.94652e-21	0.935396	0.5	0.385	2.43859e-16	CD8_Naive-like	Gpr132
9.97348e-21	-0.70608	0.272	0.47	2.4452e-16	CD8_Naive-like	Ndufs8
1.01966e-20	-2.20523	0.02	0.136	2.49989e-16	CD8_Naive-like	Mad2l1
1.1253e-20	-0.637015	0.37	0.563	2.7589e-16	CD8_Naive-like	Psma5
1.1678e-20	-0.645727	0.201	0.4	2.86309e-16	CD8_Naive-like	Ilk
1.2084e-20	-0.952621	0.138	0.312	2.96265e-16	CD8_Naive-like	Rfc2
1.21283e-20	-0.840601	0.2	0.388	2.9735e-16	CD8_Naive-like	Ift20
1.28926e-20	-0.994548	0.143	0.317	3.16087e-16	CD8_Naive-like	Smim20
1.30962e-20	-1.63737	0.039	0.169	3.2108e-16	CD8_Naive-like	Gpaa1
1.32744e-20	-1.11928	0.096	0.255	3.25447e-16	CD8_Naive-like	Emc8
1.36206e-20	-0.937344	0.148	0.322	3.33936e-16	CD8_Naive-like	Mrpl13
1.38261e-20	0.982001	0.435	0.306	3.38974e-16	CD8_Naive-like	Dgka
1.44136e-20	1.0125	0.346	0.209	3.53378e-16	CD8_Naive-like	Mideas
1.45678e-20	-1.08448	0.122	0.288	3.57159e-16	CD8_Naive-like	Dtymk
1.49773e-20	-1.76131	0.034	0.161	3.67199e-16	CD8_Naive-like	Rfc5
1.54116e-20	-1.78855	0.045	0.176	3.77846e-16	CD8_Naive-like	Bcl2l1
1.61396e-20	-1.07767	0.08	0.233	3.95694e-16	CD8_Naive-like	Chn2
1.61862e-20	-0.624465	0.322	0.528	3.96837e-16	CD8_Naive-like	Camk4
1.6976e-20	-0.885931	0.217	0.404	4.16202e-16	CD8_Naive-like	Rnf166
1.71173e-20	-0.549488	0.71	0.777	4.19664e-16	CD8_Naive-like	Prdx1
1.73065e-20	-0.865513	0.198	0.385	4.24302e-16	CD8_Naive-like	Dcps
1.81447e-20	-0.775544	0.191	0.382	4.44854e-16	CD8_Naive-like	Tmem30a
1.8485e-20	-0.810526	0.182	0.37	4.53196e-16	CD8_Naive-like	Psmc2
1.99073e-20	-0.928805	0.16	0.337	4.88068e-16	CD8_Naive-like	Otub1
2.07809e-20	-0.828292	0.152	0.33	5.09485e-16	CD8_Naive-like	Slc25a39
2.34615e-20	-0.858005	0.178	0.362	5.75206e-16	CD8_Naive-like	1810009A15Rik
2.51035e-20	-5.03998	0.004	0.103	6.15462e-16	CD8_Naive-like	H2ac11
2.54937e-20	-0.541416	0.493	0.676	6.2503e-16	CD8_Naive-like	Uqcr11
2.58141e-20	0.690145	0.537	0.426	6.32884e-16	CD8_Naive-like	mt-Nd5
2.99359e-20	-0.940587	0.149	0.326	7.33939e-16	CD8_Naive-like	Cs
3.27848e-20	-3.87492	0.006	0.108	8.03786e-16	CD8_Naive-like	Nmral1
3.28322e-20	-0.584805	0.455	0.641	8.04947e-16	CD8_Naive-like	Atp5k
3.58663e-20	-0.695511	0.259	0.458	8.79333e-16	CD8_Naive-like	Ciao2b
4.19408e-20	-0.750209	0.198	0.387	1.02826e-15	CD8_Naive-like	Surf1
4.19495e-20	-1.02621	0.076	0.226	1.02847e-15	CD8_Naive-like	Alad
4.25231e-20	-1.13575	0.088	0.241	1.04254e-15	CD8_Naive-like	Ndufaf3
4.32085e-20	1.1552	0.326	0.196	1.05934e-15	CD8_Naive-like	Arhgef12
4.4365e-20	-4.60453	0.004	0.103	1.0877e-15	CD8_Naive-like	H3c3
4.46639e-20	-0.627581	0.328	0.527	1.09503e-15	CD8_Naive-like	Erp29
4.5589e-20	-0.69867	0.267	0.466	1.11771e-15	CD8_Naive-like	M6pr
4.63804e-20	-0.564341	0.633	0.732	1.13711e-15	CD8_Naive-like	Erh
4.97377e-20	-1.40308	0.067	0.209	1.21942e-15	CD8_Naive-like	Lin37
5.94189e-20	-0.74812	0.284	0.479	1.45677e-15	CD8_Naive-like	Lypla2
6.21795e-20	-0.842191	0.151	0.325	1.52445e-15	CD8_Naive-like	Tbx21
6.66069e-20	-1.40603	0.098	0.248	1.633e-15	CD8_Naive-like	H1f4
6.85976e-20	-1.98221	0.03	0.15	1.68181e-15	CD8_Naive-like	Pqlc3
6.99205e-20	-2.50042	0.015	0.123	1.71424e-15	CD8_Naive-like	Gm36496
7.41926e-20	-0.641909	0.332	0.53	1.81898e-15	CD8_Naive-like	Idh3b
7.68559e-20	-0.975788	0.146	0.317	1.88428e-15	CD8_Naive-like	Golga7
8.05899e-20	-3.17682	0.01	0.113	1.97582e-15	CD8_Naive-like	Tcf19
8.11441e-20	-0.840516	0.261	0.443	1.98941e-15	CD8_Naive-like	Zbp1
8.27189e-20	-0.722361	0.257	0.452	2.02802e-15	CD8_Naive-like	Tmem9b
8.36968e-20	-0.724765	0.233	0.428	2.052e-15	CD8_Naive-like	Coa3
8.57569e-20	-0.746523	0.209	0.399	2.1025e-15	CD8_Naive-like	Chmp5
9.20142e-20	-0.949365	0.196	0.372	2.25591e-15	CD8_Naive-like	Spn
1.06868e-19	-0.875252	0.162	0.338	2.62009e-15	CD8_Naive-like	Sirt2
1.09702e-19	-1.00059	0.134	0.301	2.68956e-15	CD8_Naive-like	Exosc4
1.18747e-19	-0.76587	0.245	0.432	2.91132e-15	CD8_Naive-like	Aip
1.21568e-19	0.715193	0.559	0.421	2.98048e-15	CD8_Naive-like	Bcl2
1.24745e-19	1.40757	0.188	0.084	3.05837e-15	CD8_Naive-like	Abcg1
1.30663e-19	-0.844141	0.134	0.303	3.20347e-15	CD8_Naive-like	Gbp7
1.37197e-19	0.263866	0.971	0.964	3.36365e-15	CD8_Naive-like	Rpl4
1.571e-19	-3.02285	0.007	0.107	3.85163e-15	CD8_Naive-like	Rad51
1.67546e-19	-2.96766	0.013	0.118	4.10773e-15	CD8_Naive-like	Knstrn
1.704e-19	-0.684363	0.259	0.461	4.1777e-15	CD8_Naive-like	Mea1
1.73725e-19	0.761073	0.5	0.371	4.25921e-15	CD8_Naive-like	Pdcd4
1.83581e-19	-1.56665	0.059	0.192	4.50085e-15	CD8_Naive-like	Pmf1
1.87348e-19	-0.436226	0.677	0.794	4.59321e-15	CD8_Naive-like	Fis1
1.89739e-19	-0.680131	0.293	0.487	4.65182e-15	CD8_Naive-like	Diaph1
1.98627e-19	-0.538991	0.426	0.628	4.86973e-15	CD8_Naive-like	Tes
2.07111e-19	-1.86051	0.049	0.175	5.07773e-15	CD8_Naive-like	Gnpda1
2.12393e-19	-0.940721	0.117	0.28	5.20724e-15	CD8_Naive-like	Utp11
2.18205e-19	-0.726554	0.298	0.487	5.34974e-15	CD8_Naive-like	Macroh2a1
2.23506e-19	-0.955754	0.179	0.354	5.4797e-15	CD8_Naive-like	Itgb1bp1
2.30416e-19	-1.43851	0.057	0.191	5.64911e-15	CD8_Naive-like	Fen1
2.38856e-19	-0.693087	0.249	0.439	5.85604e-15	CD8_Naive-like	Hdac1
2.48735e-19	-2.3342	0.024	0.137	6.09824e-15	CD8_Naive-like	Diaph3
2.4963e-19	-2.83618	0.012	0.116	6.12018e-15	CD8_Naive-like	Zdhhc2
2.60868e-19	-0.751121	0.215	0.403	6.39569e-15	CD8_Naive-like	Commd7
2.66177e-19	-0.598889	0.499	0.677	6.52587e-15	CD8_Naive-like	Sp100
2.78477e-19	-0.501846	0.495	0.672	6.82742e-15	CD8_Naive-like	Zfp706
2.80435e-19	-0.663423	0.307	0.505	6.87541e-15	CD8_Naive-like	Phf5a
2.99736e-19	-1.62056	0.066	0.2	7.34863e-15	CD8_Naive-like	Hmgn2-ps
3.10031e-19	-1.82366	0.04	0.162	7.60102e-15	CD8_Naive-like	Ms4a6d
3.27011e-19	0.837635	0.434	0.302	8.01733e-15	CD8_Naive-like	Klhl6
3.49852e-19	-0.497104	0.713	0.823	8.57733e-15	CD8_Naive-like	Supt4a
3.98403e-19	0.32369	0.927	0.888	9.76764e-15	CD8_Naive-like	Hspe1
4.08367e-19	-1.63853	0.041	0.164	1.00119e-14	CD8_Naive-like	Gbp3
4.30512e-19	-0.660509	0.563	0.691	1.05549e-14	CD8_Naive-like	Emp3
4.30888e-19	-0.647753	0.318	0.515	1.05641e-14	CD8_Naive-like	Lman2
4.40831e-19	-0.987174	0.118	0.278	1.08078e-14	CD8_Naive-like	Mlx
4.5121e-19	-2.11186	0.029	0.144	1.10623e-14	CD8_Naive-like	Fbxo6
4.55649e-19	-2.14825	0.033	0.15	1.11711e-14	CD8_Naive-like	Kpna2
4.76673e-19	-2.28562	0.022	0.132	1.16866e-14	CD8_Naive-like	Nrp1
5.06491e-19	-2.34997	0.018	0.125	1.24176e-14	CD8_Naive-like	Prim1
5.14937e-19	-0.273714	0.926	0.963	1.26247e-14	CD8_Naive-like	Myl12b
5.188e-19	-2.3946	0.023	0.133	1.27194e-14	CD8_Naive-like	H1f0
5.21386e-19	-0.820966	0.529	0.665	1.27828e-14	CD8_Naive-like	H2az2
5.32992e-19	-0.594317	0.477	0.647	1.30674e-14	CD8_Naive-like	Ifi27
5.53623e-19	-4.32122	0.006	0.102	1.35732e-14	CD8_Naive-like	Cdkn3
5.77976e-19	-1.47991	0.05	0.177	1.41702e-14	CD8_Naive-like	Fabp5
5.94185e-19	-0.591425	0.374	0.568	1.45676e-14	CD8_Naive-like	Rer1
5.95845e-19	-3.50453	0.012	0.113	1.46083e-14	CD8_Naive-like	H2bc11
6.38565e-19	-0.661356	0.305	0.5	1.56557e-14	CD8_Naive-like	Mlf2
6.41396e-19	-0.465867	0.622	0.772	1.57251e-14	CD8_Naive-like	Gnas
6.8012e-19	-0.781307	0.228	0.41	1.66745e-14	CD8_Naive-like	Naa10
7.30436e-19	-0.822923	0.206	0.388	1.79081e-14	CD8_Naive-like	Cmpk1
7.45153e-19	-1.31969	0.09	0.234	1.82689e-14	CD8_Naive-like	Sh3bgrl
7.83505e-19	-0.66711	0.243	0.437	1.92092e-14	CD8_Naive-like	Rab8b
7.92123e-19	-1.149	0.079	0.221	1.94205e-14	CD8_Naive-like	Ifi30
8.29098e-19	-0.784184	0.216	0.398	2.0327e-14	CD8_Naive-like	Rtn3
8.66464e-19	-0.418545	0.752	0.828	2.12431e-14	CD8_Naive-like	Slc25a5
8.6766e-19	-0.722348	0.245	0.436	2.12724e-14	CD8_Naive-like	Actr10
8.83052e-19	-0.656459	0.304	0.503	2.16498e-14	CD8_Naive-like	Vps29
9.0099e-19	-0.695548	0.2	0.383	2.20896e-14	CD8_Naive-like	Arf6
9.23673e-19	-0.800204	0.137	0.301	2.26457e-14	CD8_Naive-like	Oip5os1
9.37055e-19	-1.449	0.066	0.199	2.29738e-14	CD8_Naive-like	Nrm
9.84745e-19	-0.667266	0.216	0.403	2.4143e-14	CD8_Naive-like	Mtch2
9.97094e-19	-0.764266	0.177	0.353	2.44458e-14	CD8_Naive-like	Dok2
1.00288e-18	-1.70196	0.041	0.162	2.45877e-14	CD8_Naive-like	Slc2a3
1.04325e-18	-0.76217	0.251	0.437	2.55773e-14	CD8_Naive-like	Mvb12a
1.08686e-18	-1.23497	0.095	0.239	2.66467e-14	CD8_Naive-like	Tmpo
1.14757e-18	-0.671483	0.33	0.515	2.81349e-14	CD8_Naive-like	Ap2m1
1.15236e-18	1.11951	0.274	0.155	2.82525e-14	CD8_Naive-like	Rras2
1.21617e-18	-0.952875	0.123	0.281	2.98169e-14	CD8_Naive-like	Tmem223
1.22042e-18	-0.661529	0.307	0.502	2.99209e-14	CD8_Naive-like	Actr2
1.29678e-18	-0.387773	0.721	0.832	3.17932e-14	CD8_Naive-like	Ndufa2
1.38265e-18	-0.80282	0.152	0.324	3.38984e-14	CD8_Naive-like	Acp1
1.45034e-18	-0.37708	0.824	0.883	3.55579e-14	CD8_Naive-like	Psme2
1.46556e-18	-0.997217	0.1	0.25	3.59312e-14	CD8_Naive-like	Erg28
1.55249e-18	-0.864653	0.137	0.303	3.80625e-14	CD8_Naive-like	Cyb5b
1.62183e-18	-0.460165	0.413	0.612	3.97624e-14	CD8_Naive-like	Cd82
1.65315e-18	0.281367	0.959	0.961	4.05304e-14	CD8_Naive-like	Rpl17
1.7874e-18	-0.322317	0.829	0.892	4.38218e-14	CD8_Naive-like	Ywhaz
1.83295e-18	-1.34875	0.057	0.185	4.49385e-14	CD8_Naive-like	Pik3ap1
2.00932e-18	-1.41965	0.059	0.189	4.92626e-14	CD8_Naive-like	Eea1
2.02131e-18	-2.90326	0.015	0.115	4.95564e-14	CD8_Naive-like	Nrgn
2.13459e-18	-1.2123	0.093	0.236	5.23336e-14	CD8_Naive-like	Rftn1
2.19141e-18	-1.01679	0.077	0.217	5.37269e-14	CD8_Naive-like	Niban1
2.20043e-18	-0.60174	0.343	0.536	5.3948e-14	CD8_Naive-like	Trir
2.47297e-18	-0.631909	0.343	0.535	6.06299e-14	CD8_Naive-like	Ociad1
2.54218e-18	-0.962304	0.128	0.281	6.23267e-14	CD8_Naive-like	Rgs3
2.54557e-18	-1.02066	0.099	0.247	6.24097e-14	CD8_Naive-like	Creld2
2.62536e-18	-0.836052	0.12	0.277	6.43661e-14	CD8_Naive-like	Irag2
2.68328e-18	-2.40648	0.012	0.111	6.5786e-14	CD8_Naive-like	Dhfr
2.69047e-18	0.798865	0.55	0.456	6.59623e-14	CD8_Naive-like	Ifrd1
2.81154e-18	-0.671404	0.268	0.455	6.89304e-14	CD8_Naive-like	Psmd14
2.92066e-18	-0.845167	0.183	0.355	7.16058e-14	CD8_Naive-like	Arpc1a
3.06861e-18	-0.574142	0.355	0.544	7.52331e-14	CD8_Naive-like	Ndufs6
3.24523e-18	-0.932496	0.129	0.289	7.95633e-14	CD8_Naive-like	Blmh
3.29231e-18	-0.750123	0.251	0.433	8.07177e-14	CD8_Naive-like	R3hdm4
3.67142e-18	-0.533013	0.702	0.818	9.00121e-14	CD8_Naive-like	Epsti1
3.69502e-18	-0.587762	0.213	0.398	9.05907e-14	CD8_Naive-like	Ctla2b
3.97748e-18	-2.2596	0.017	0.119	9.75158e-14	CD8_Naive-like	Anxa4
4.03546e-18	-1.00595	0.123	0.279	9.89375e-14	CD8_Naive-like	Jak3
4.05469e-18	0.983623	0.345	0.216	9.94088e-14	CD8_Naive-like	Fosl2
4.15933e-18	-0.565486	0.393	0.584	1.01974e-13	CD8_Naive-like	Capza1
4.37413e-18	-0.577473	0.193	0.379	1.0724e-13	CD8_Naive-like	Syngr2
4.62244e-18	-1.52705	0.054	0.178	1.13328e-13	CD8_Naive-like	Riox2
4.91049e-18	-0.666681	0.209	0.388	1.20391e-13	CD8_Naive-like	Anxa11
4.92315e-18	-0.595817	0.343	0.519	1.20701e-13	CD8_Naive-like	Tkt
4.98882e-18	-0.998339	0.128	0.281	1.22311e-13	CD8_Naive-like	Hint3
5.14551e-18	-0.424372	0.696	0.81	1.26152e-13	CD8_Naive-like	Ndufa3
5.31325e-18	-1.00514	0.08	0.222	1.30265e-13	CD8_Naive-like	Septin11
5.33076e-18	-0.999479	0.11	0.26	1.30694e-13	CD8_Naive-like	Polr3k
5.35478e-18	-1.5177	0.041	0.159	1.31283e-13	CD8_Naive-like	Endod1
5.68022e-18	-0.525387	0.438	0.614	1.39262e-13	CD8_Naive-like	Ppp4c
5.74712e-18	-0.369055	0.824	0.87	1.40902e-13	CD8_Naive-like	Snrpe
5.76382e-18	-0.680142	0.295	0.476	1.41312e-13	CD8_Naive-like	Cyc1
6.03983e-18	-0.39963	0.727	0.808	1.48079e-13	CD8_Naive-like	Hnrnpf
6.35369e-18	-0.594095	0.388	0.582	1.55773e-13	CD8_Naive-like	Sugt1
6.52409e-18	0.688704	0.583	0.478	1.59951e-13	CD8_Naive-like	Ppp1r15a
7.05237e-18	0.745736	0.51	0.398	1.72903e-13	CD8_Naive-like	Macf1
7.20678e-18	-0.877406	0.059	0.187	1.76689e-13	CD8_Naive-like	Fhl2
7.4728e-18	-0.519172	0.482	0.657	1.83211e-13	CD8_Naive-like	Cuta
7.60795e-18	-1.10628	0.074	0.212	1.86524e-13	CD8_Naive-like	Itpa
7.93222e-18	-0.659494	0.357	0.535	1.94474e-13	CD8_Naive-like	Uqcrc1
8.57349e-18	-0.602553	0.316	0.501	2.10196e-13	CD8_Naive-like	Nono
9.47795e-18	-0.556217	0.3	0.495	2.32371e-13	CD8_Naive-like	Grap
9.5242e-18	-1.08902	0.095	0.236	2.33505e-13	CD8_Naive-like	Mthfsl
9.74408e-18	1.31625	0.174	0.079	2.38896e-13	CD8_Naive-like	Irs2
9.93509e-18	-1.22151	0.079	0.215	2.43579e-13	CD8_Naive-like	Wbp1
1.00902e-17	-0.352166	0.726	0.837	2.47383e-13	CD8_Naive-like	Atp6v1f
1.02688e-17	-0.379611	0.829	0.897	2.51761e-13	CD8_Naive-like	Selenow
1.07802e-17	-0.868066	0.129	0.287	2.64297e-13	CD8_Naive-like	Nt5c3b
1.11259e-17	-0.406021	0.632	0.769	2.72773e-13	CD8_Naive-like	Prkar1a
1.14242e-17	-0.767542	0.234	0.408	2.80087e-13	CD8_Naive-like	Sash3
1.15446e-17	-1.02771	0.109	0.255	2.83039e-13	CD8_Naive-like	Rmnd5b
1.26547e-17	-0.906824	0.148	0.307	3.10254e-13	CD8_Naive-like	Prelid3b
1.29239e-17	-0.677981	0.332	0.503	3.16856e-13	CD8_Naive-like	Sh2d1a
1.30339e-17	-0.627922	0.34	0.533	3.19553e-13	CD8_Naive-like	Tap2
1.39061e-17	1.32016	0.224	0.119	3.40935e-13	CD8_Naive-like	Kif1b
1.45397e-17	-0.565311	0.491	0.647	3.56469e-13	CD8_Naive-like	Fkbp3
1.48326e-17	-1.0295	0.117	0.264	3.6365e-13	CD8_Naive-like	Dhrs7
1.4897e-17	-0.570987	0.411	0.587	3.65229e-13	CD8_Naive-like	Sin3b
1.52803e-17	-1.3829	0.059	0.183	3.74627e-13	CD8_Naive-like	Rrm1
1.53734e-17	1.53385	0.15	0.064	3.76909e-13	CD8_Naive-like	Bbc3
1.53924e-17	-1.67484	0.037	0.149	3.77374e-13	CD8_Naive-like	Pmvk
1.64723e-17	-0.833246	0.178	0.344	4.03851e-13	CD8_Naive-like	Vamp4
1.69164e-17	-0.630219	0.322	0.504	4.14739e-13	CD8_Naive-like	Snx5
1.71969e-17	-1.43554	0.062	0.187	4.21616e-13	CD8_Naive-like	Fam110a
1.77381e-17	-0.608068	0.318	0.503	4.34886e-13	CD8_Naive-like	Tmed5
1.90233e-17	-0.823969	0.179	0.345	4.66393e-13	CD8_Naive-like	Zfp207
1.94603e-17	-1.11216	0.093	0.232	4.77107e-13	CD8_Naive-like	Ppil1
2.04333e-17	-3.0894	0.011	0.104	5.00964e-13	CD8_Naive-like	Tnfsf11
2.19073e-17	-2.31787	0.026	0.129	5.37102e-13	CD8_Naive-like	Prelid2
2.24332e-17	-2.22264	0.017	0.116	5.49995e-13	CD8_Naive-like	Il2ra
2.37246e-17	-1.18279	0.056	0.18	5.81655e-13	CD8_Naive-like	Cox19
2.38792e-17	-0.755424	0.539	0.687	5.85446e-13	CD8_Naive-like	Sdf4
2.47651e-17	-0.363096	0.805	0.883	6.07166e-13	CD8_Naive-like	Il2rg
2.5065e-17	-1.17255	0.051	0.172	6.14518e-13	CD8_Naive-like	Lat2
2.57414e-17	-1.03685	0.091	0.232	6.31103e-13	CD8_Naive-like	AI662270
2.5752e-17	-1.52761	0.07	0.194	6.31361e-13	CD8_Naive-like	Actn2
2.59124e-17	-0.581292	0.323	0.511	6.35294e-13	CD8_Naive-like	Ciao2a
2.63076e-17	-1.09171	0.09	0.23	6.44984e-13	CD8_Naive-like	Ormdl2
2.63432e-17	-1.00548	0.099	0.241	6.45855e-13	CD8_Naive-like	Gpr68
2.66683e-17	-1.35361	0.044	0.161	6.53827e-13	CD8_Naive-like	Lyrm9
2.76864e-17	-0.750623	0.211	0.388	6.78788e-13	CD8_Naive-like	Rab5c
2.93721e-17	-0.691954	0.233	0.409	7.20116e-13	CD8_Naive-like	Commd4
2.95517e-17	-0.602237	0.361	0.545	7.24519e-13	CD8_Naive-like	Tmem179b
3.09627e-17	-0.716175	0.189	0.362	7.59112e-13	CD8_Naive-like	Gnptg
3.14344e-17	-0.453393	0.559	0.716	7.70678e-13	CD8_Naive-like	Arf1
3.26359e-17	-1.07236	0.094	0.233	8.00134e-13	CD8_Naive-like	Anxa7
3.48189e-17	-0.946603	0.27	0.425	8.53654e-13	CD8_Naive-like	Cd5
3.54831e-17	-0.918617	0.107	0.253	8.69939e-13	CD8_Naive-like	Cebpzos
3.61345e-17	-0.762215	0.241	0.414	8.85909e-13	CD8_Naive-like	Mrpl32
3.64281e-17	-1.01107	0.093	0.234	8.93108e-13	CD8_Naive-like	Pfdn4
3.71641e-17	-1.16087	0.074	0.205	9.11152e-13	CD8_Naive-like	Ap1s2
3.85391e-17	-0.713233	0.209	0.378	9.44864e-13	CD8_Naive-like	Cd96
4.01553e-17	-1.42298	0.044	0.159	9.84488e-13	CD8_Naive-like	Carhsp1
4.39735e-17	-0.597814	0.29	0.48	1.0781e-12	CD8_Naive-like	Hnrnpl
4.48808e-17	-0.919341	0.177	0.331	1.10034e-12	CD8_Naive-like	Siva1
4.64102e-17	-1.25254	0.059	0.182	1.13784e-12	CD8_Naive-like	Psat1
4.67962e-17	-0.853099	0.14	0.296	1.1473e-12	CD8_Naive-like	Cnih4
4.76297e-17	-0.823099	0.162	0.323	1.16774e-12	CD8_Naive-like	Lims1
4.93564e-17	-0.829135	0.116	0.262	1.21007e-12	CD8_Naive-like	Arsb
4.95696e-17	-1.95302	0.035	0.143	1.2153e-12	CD8_Naive-like	Ece1
5.03438e-17	-0.776329	0.151	0.314	1.23428e-12	CD8_Naive-like	Commd2
5.06136e-17	-2.21621	0.032	0.136	1.24089e-12	CD8_Naive-like	Dusp4
5.07e-17	-0.596869	0.395	0.56	1.24301e-12	CD8_Naive-like	Lsm5
5.07428e-17	-0.624453	0.239	0.427	1.24406e-12	CD8_Naive-like	Frg1
5.08027e-17	-2.69397	0.018	0.115	1.24553e-12	CD8_Naive-like	Ube2l6
5.15041e-17	-1.12302	0.083	0.217	1.26273e-12	CD8_Naive-like	Cdca4
5.3999e-17	-0.546483	0.343	0.533	1.32389e-12	CD8_Naive-like	Map2k2
5.99209e-17	-0.420529	0.607	0.758	1.46908e-12	CD8_Naive-like	Sri
6.16623e-17	-0.544441	0.221	0.4	1.51178e-12	CD8_Naive-like	Capns1
6.20463e-17	-0.839565	0.109	0.253	1.52119e-12	CD8_Naive-like	Skic8
6.33047e-17	-0.632922	0.318	0.51	1.55204e-12	CD8_Naive-like	Pttg1
6.38314e-17	-0.532363	0.454	0.644	1.56496e-12	CD8_Naive-like	Cd28
6.77296e-17	-0.648758	0.241	0.419	1.66053e-12	CD8_Naive-like	Sec13
6.91291e-17	-0.575795	0.301	0.485	1.69484e-12	CD8_Naive-like	Ak2
6.9545e-17	-0.788522	0.156	0.317	1.70504e-12	CD8_Naive-like	Cnih1
7.09803e-17	-1.14246	0.073	0.202	1.74022e-12	CD8_Naive-like	Fam111a
7.12638e-17	-1.09215	0.087	0.221	1.74717e-12	CD8_Naive-like	Nme3
7.31638e-17	-1.68431	0.028	0.132	1.79376e-12	CD8_Naive-like	Hmgb3
8.02383e-17	-0.897761	0.124	0.273	1.9672e-12	CD8_Naive-like	Trappc3
8.23001e-17	-0.62931	0.511	0.628	2.01775e-12	CD8_Naive-like	Banf1
8.24585e-17	1.28352	0.206	0.105	2.02163e-12	CD8_Naive-like	Ssbp2
8.54895e-17	-0.811299	0.339	0.488	2.09595e-12	CD8_Naive-like	Selenoh
8.58876e-17	-1.72931	0.041	0.152	2.10571e-12	CD8_Naive-like	H4c4
8.70749e-17	-0.474076	0.42	0.604	2.13481e-12	CD8_Naive-like	Tle5
9.10263e-17	-0.890208	0.104	0.247	2.23169e-12	CD8_Naive-like	Usp1
9.12019e-17	0.348191	0.911	0.898	2.236e-12	CD8_Naive-like	2410006H16Rik
9.36776e-17	-0.693189	0.221	0.4	2.29669e-12	CD8_Naive-like	Timm8b
9.65088e-17	-0.816049	0.162	0.317	2.36611e-12	CD8_Naive-like	Nabp2
9.8052e-17	-0.752841	0.182	0.349	2.40394e-12	CD8_Naive-like	Mtpn
1.00506e-16	-1.13187	0.113	0.252	2.4641e-12	CD8_Naive-like	Oas1a
1.03612e-16	-0.660422	0.282	0.459	2.54026e-12	CD8_Naive-like	Arpc5l
1.04101e-16	-1.69684	0.03	0.136	2.55225e-12	CD8_Naive-like	Farp1
1.05256e-16	-0.71956	0.176	0.344	2.58057e-12	CD8_Naive-like	Slc25a11
1.05939e-16	-0.576306	0.361	0.547	2.59732e-12	CD8_Naive-like	Timm10b
1.06097e-16	-0.379051	0.706	0.819	2.60117e-12	CD8_Naive-like	Ndufb11
1.06467e-16	-0.843028	0.127	0.275	2.61024e-12	CD8_Naive-like	Ssbp4
1.0734e-16	0.50906	0.674	0.578	2.63166e-12	CD8_Naive-like	Jun
1.0769e-16	-0.840642	0.135	0.287	2.64025e-12	CD8_Naive-like	2210016F16Rik
1.08403e-16	-0.934325	0.099	0.238	2.6577e-12	CD8_Naive-like	Eef1akmt1
1.12409e-16	-0.493548	0.37	0.565	2.75594e-12	CD8_Naive-like	Smap1
1.14038e-16	-1.74465	0.034	0.141	2.79587e-12	CD8_Naive-like	Gprin3
1.30419e-16	-0.525665	0.404	0.583	3.19749e-12	CD8_Naive-like	Cst3
1.31772e-16	-2.87567	0.011	0.1	3.23066e-12	CD8_Naive-like	Phactr2
1.32296e-16	-1.68778	0.045	0.157	3.2435e-12	CD8_Naive-like	Mcm2
1.36654e-16	-0.705689	0.135	0.291	3.35035e-12	CD8_Naive-like	2310011J03Rik
1.37038e-16	-0.828234	0.166	0.324	3.35977e-12	CD8_Naive-like	Bbip1
1.44959e-16	-0.881718	0.124	0.272	3.55396e-12	CD8_Naive-like	Nfyb
1.45287e-16	1.36771	0.209	0.109	3.56201e-12	CD8_Naive-like	Aff1
1.51669e-16	-0.744778	0.182	0.34	3.71847e-12	CD8_Naive-like	Lsm2
1.51905e-16	-0.566931	0.261	0.439	3.72426e-12	CD8_Naive-like	Rex1bd
1.5422e-16	-1.24862	0.046	0.161	3.78102e-12	CD8_Naive-like	Rfc3
1.57267e-16	1.8316	0.128	0.052	3.85572e-12	CD8_Naive-like	Cd55
1.62454e-16	0.893215	0.401	0.284	3.98289e-12	CD8_Naive-like	Ppm1h
1.65986e-16	-1.11143	0.071	0.197	4.06948e-12	CD8_Naive-like	Pdzd11
1.69651e-16	-0.506724	0.476	0.651	4.15933e-12	CD8_Naive-like	Mettl23
1.81485e-16	-0.393765	0.645	0.771	4.44947e-12	CD8_Naive-like	Sap18
1.8282e-16	-1.06348	0.085	0.218	4.48219e-12	CD8_Naive-like	Arhgap10
1.86694e-16	-0.979696	0.106	0.246	4.57718e-12	CD8_Naive-like	Ciapin1
1.95305e-16	-0.686296	0.224	0.392	4.78829e-12	CD8_Naive-like	Bex3
2.04279e-16	-1.12088	0.065	0.188	5.00831e-12	CD8_Naive-like	Pop4
2.13671e-16	-0.679789	0.204	0.371	5.23857e-12	CD8_Naive-like	Flt3l
2.2159e-16	-1.0127	0.06	0.182	5.43272e-12	CD8_Naive-like	Nde1
2.25129e-16	-1.56911	0.032	0.136	5.51948e-12	CD8_Naive-like	Gabarapl1
2.52976e-16	-0.641463	0.318	0.499	6.2022e-12	CD8_Naive-like	Lsm12
2.73917e-16	-0.429253	0.554	0.713	6.71562e-12	CD8_Naive-like	Uqcrfs1
2.79661e-16	-1.64322	0.032	0.135	6.85646e-12	CD8_Naive-like	Pola1
3.0259e-16	-0.432489	0.754	0.847	7.4186e-12	CD8_Naive-like	Trbc2
3.06393e-16	-0.796647	0.22	0.381	7.51183e-12	CD8_Naive-like	Lax1
3.12224e-16	-0.944512	0.162	0.311	7.65479e-12	CD8_Naive-like	Xaf1
3.28782e-16	-1.4603	0.04	0.149	8.06074e-12	CD8_Naive-like	Xpnpep1
3.35797e-16	-0.575249	0.372	0.542	8.23272e-12	CD8_Naive-like	Ndufab1
3.40276e-16	-0.57565	0.365	0.547	8.34256e-12	CD8_Naive-like	Ghitm
3.54151e-16	-0.55082	0.162	0.326	8.68271e-12	CD8_Naive-like	Rtf2
3.55264e-16	-1.09357	0.055	0.172	8.71001e-12	CD8_Naive-like	Cbx5
3.71398e-16	-0.679491	0.212	0.379	9.10556e-12	CD8_Naive-like	Hmox2
3.79767e-16	-1.15872	0.078	0.205	9.31075e-12	CD8_Naive-like	Atxn7l1
3.83987e-16	-1.73057	0.023	0.12	9.41421e-12	CD8_Naive-like	Chaf1b
4.02753e-16	-1.17978	0.076	0.201	9.87429e-12	CD8_Naive-like	Mmadhc
4.05236e-16	-0.908069	0.121	0.264	9.93517e-12	CD8_Naive-like	Tmed3
4.06644e-16	-1.82052	0.028	0.128	9.96968e-12	CD8_Naive-like	Cdc14a
4.08843e-16	-1.27283	0.044	0.154	1.00236e-11	CD8_Naive-like	Gpatch11
4.21536e-16	1.75405	0.121	0.047	1.03348e-11	CD8_Naive-like	Ldlrap1
4.27838e-16	-0.611057	0.246	0.422	1.04893e-11	CD8_Naive-like	Nmi
4.4092e-16	-0.816343	0.135	0.286	1.081e-11	CD8_Naive-like	Pglyrp2
4.45722e-16	-0.485336	0.468	0.636	1.09278e-11	CD8_Naive-like	Eloc
4.61088e-16	-1.85582	0.039	0.144	1.13045e-11	CD8_Naive-like	Trgc2
4.72504e-16	-1.14569	0.088	0.217	1.15844e-11	CD8_Naive-like	AI467606
4.77136e-16	-0.538881	0.415	0.599	1.1698e-11	CD8_Naive-like	Stmp1
4.82347e-16	-0.585121	0.312	0.485	1.18257e-11	CD8_Naive-like	Pdap1
4.82701e-16	-0.64708	0.162	0.322	1.18344e-11	CD8_Naive-like	Mrpl41
5.02426e-16	-0.917187	0.088	0.221	1.2318e-11	CD8_Naive-like	Cpsf2
5.11884e-16	-0.701538	0.313	0.483	1.25498e-11	CD8_Naive-like	Wipf1
5.12049e-16	-0.610601	0.267	0.442	1.25539e-11	CD8_Naive-like	Esyt1
5.37729e-16	1.17915	0.172	0.08	1.31835e-11	CD8_Naive-like	Jmy
5.41134e-16	0.910653	0.339	0.22	1.3267e-11	CD8_Naive-like	Nr4a3
5.81397e-16	-1.13219	0.091	0.221	1.42541e-11	CD8_Naive-like	Cisd3
6.01605e-16	-0.977915	0.091	0.222	1.47496e-11	CD8_Naive-like	Smim15
6.39651e-16	0.669086	0.561	0.461	1.56823e-11	CD8_Naive-like	Irf1
6.56138e-16	-0.670844	0.261	0.432	1.60865e-11	CD8_Naive-like	Twf2
6.56307e-16	-1.59973	0.035	0.139	1.60907e-11	CD8_Naive-like	Tstd3
6.59661e-16	-0.668826	0.16	0.317	1.61729e-11	CD8_Naive-like	Ptpa
6.65972e-16	-0.603078	0.304	0.475	1.63276e-11	CD8_Naive-like	Eif4a3
6.71994e-16	-0.556278	0.404	0.58	1.64753e-11	CD8_Naive-like	Spacdr
7.40777e-16	-0.570091	0.241	0.418	1.81616e-11	CD8_Naive-like	Vps36
7.63764e-16	-0.587872	0.276	0.463	1.87252e-11	CD8_Naive-like	Pcnp
7.70528e-16	-1.24387	0.045	0.156	1.8891e-11	CD8_Naive-like	Fuca2
7.96112e-16	0.813594	0.402	0.293	1.95183e-11	CD8_Naive-like	Bltp1
8.10288e-16	-1.12507	0.078	0.203	1.98658e-11	CD8_Naive-like	Htatip2
8.14507e-16	0.321242	0.927	0.904	1.99693e-11	CD8_Naive-like	Ddx5
8.28846e-16	-1.55775	0.032	0.133	2.03208e-11	CD8_Naive-like	Ncapd2
8.47514e-16	-0.422309	0.567	0.722	2.07785e-11	CD8_Naive-like	Rtraf
8.63913e-16	-1.14515	0.093	0.221	2.11806e-11	CD8_Naive-like	Atp10a
8.65244e-16	-1.00969	0.104	0.238	2.12132e-11	CD8_Naive-like	Map4k1
8.71494e-16	-0.877481	0.098	0.233	2.13664e-11	CD8_Naive-like	Mrps11
8.98402e-16	-0.698535	0.177	0.335	2.20261e-11	CD8_Naive-like	Zcchc17
9.04842e-16	-0.647082	0.196	0.356	2.2184e-11	CD8_Naive-like	Cd160
9.18355e-16	-0.770408	0.159	0.313	2.25153e-11	CD8_Naive-like	Snrnp27
9.28188e-16	-1.05092	0.054	0.169	2.27564e-11	CD8_Naive-like	Ptprj
9.94221e-16	1.2518	0.282	0.174	2.43753e-11	CD8_Naive-like	Rrad
1.01327e-15	-0.866846	0.11	0.247	2.48423e-11	CD8_Naive-like	Med8
1.02698e-15	-0.623079	0.288	0.465	2.51785e-11	CD8_Naive-like	Hsbp1
1.03181e-15	-1.11222	0.091	0.222	2.52969e-11	CD8_Naive-like	Abcb1b
1.0358e-15	-2.07366	0.021	0.113	2.53947e-11	CD8_Naive-like	H2ac13
1.06746e-15	-1.21913	0.061	0.177	2.61709e-11	CD8_Naive-like	Mmgt2
1.07899e-15	-1.73693	0.048	0.154	2.64535e-11	CD8_Naive-like	Insl6
1.09644e-15	-0.350477	0.79	0.853	2.68814e-11	CD8_Naive-like	Tpm3
1.1021e-15	-0.533705	0.385	0.558	2.70201e-11	CD8_Naive-like	Psma6
1.17223e-15	-0.753833	0.138	0.287	2.87396e-11	CD8_Naive-like	Msrb1
1.17652e-15	-0.736126	0.146	0.299	2.88448e-11	CD8_Naive-like	Spag7
1.21434e-15	-0.615446	0.212	0.38	2.9772e-11	CD8_Naive-like	Rdx
1.25157e-15	1.40775	0.198	0.104	3.06846e-11	CD8_Naive-like	Snhg15
1.31876e-15	-0.693449	0.205	0.369	3.23319e-11	CD8_Naive-like	Rassf5
1.34921e-15	0.29414	0.917	0.894	3.30785e-11	CD8_Naive-like	mt-Co2
1.40573e-15	-0.844797	0.102	0.237	3.44643e-11	CD8_Naive-like	Alyref
1.43421e-15	-0.770899	0.173	0.329	3.51625e-11	CD8_Naive-like	Glrx2
1.45399e-15	-0.455942	0.19	0.36	3.56475e-11	CD8_Naive-like	Ncf4
1.67029e-15	-0.703402	0.221	0.386	4.09505e-11	CD8_Naive-like	Ndufa9
1.76831e-15	-1.98769	0.015	0.101	4.33537e-11	CD8_Naive-like	Ckb
1.8011e-15	-0.759879	0.224	0.384	4.41574e-11	CD8_Naive-like	Pdia6
1.83552e-15	-1.18956	0.055	0.167	4.50016e-11	CD8_Naive-like	Eif4e3
1.87849e-15	-0.934134	0.096	0.228	4.6055e-11	CD8_Naive-like	Dera
1.95645e-15	-0.798841	0.195	0.352	4.79662e-11	CD8_Naive-like	Fam89b
2.13895e-15	-0.599434	0.183	0.345	5.24407e-11	CD8_Naive-like	Lsm1
2.18644e-15	-1.16716	0.07	0.188	5.36048e-11	CD8_Naive-like	Mrpl49
2.33896e-15	-0.677309	0.233	0.398	5.73442e-11	CD8_Naive-like	Mrpl36
2.41278e-15	-0.747026	0.1	0.235	5.91541e-11	CD8_Naive-like	Il12rb2
2.55931e-15	-1.14772	0.079	0.201	6.27467e-11	CD8_Naive-like	Ehmt2
2.59921e-15	-1.36833	0.04	0.144	6.37249e-11	CD8_Naive-like	Trp53i13
2.61463e-15	-0.599092	0.261	0.435	6.41028e-11	CD8_Naive-like	Mrpl15
2.65584e-15	-0.837799	0.818	0.851	6.51131e-11	CD8_Naive-like	H2az1
2.7624e-15	-1.06895	0.067	0.185	6.77258e-11	CD8_Naive-like	Akip1
2.84793e-15	-0.473968	0.461	0.635	6.98227e-11	CD8_Naive-like	Mrps24
2.93303e-15	-0.479054	0.467	0.618	7.19091e-11	CD8_Naive-like	U2af1
3.04693e-15	-0.697192	0.177	0.334	7.47015e-11	CD8_Naive-like	Hikeshi
3.0746e-15	-1.60181	0.052	0.159	7.53801e-11	CD8_Naive-like	Pmaip1
3.17352e-15	-1.26953	0.054	0.164	7.78052e-11	CD8_Naive-like	Rfc4
3.19683e-15	-0.817112	0.122	0.259	7.83767e-11	CD8_Naive-like	Ahcy
3.20464e-15	-0.619858	0.183	0.343	7.85682e-11	CD8_Naive-like	Myo1g
3.2185e-15	1.69252	0.115	0.045	7.89081e-11	CD8_Naive-like	Klhdc1
3.28942e-15	-0.721091	0.17	0.321	8.06466e-11	CD8_Naive-like	Znhit1
3.35564e-15	-0.860392	0.076	0.198	8.22702e-11	CD8_Naive-like	Nelfe
3.75892e-15	1.4194	0.191	0.1	9.21573e-11	CD8_Naive-like	Slc43a2
3.79032e-15	-0.985173	0.105	0.235	9.29273e-11	CD8_Naive-like	Ubash3b
3.92092e-15	-1.49632	0.054	0.162	9.61292e-11	CD8_Naive-like	Mxi1
4.05135e-15	-0.493852	0.413	0.588	9.93268e-11	CD8_Naive-like	Ndufs4
4.24496e-15	-1.16906	0.045	0.151	1.04074e-10	CD8_Naive-like	Dpysl2
4.48504e-15	-0.263575	0.849	0.916	1.0996e-10	CD8_Naive-like	Gng5
4.48863e-15	-0.780028	0.121	0.261	1.10048e-10	CD8_Naive-like	Psmd1
4.66615e-15	-0.702171	0.228	0.391	1.144e-10	CD8_Naive-like	Mapk1
4.78089e-15	-1.06281	0.122	0.254	1.17213e-10	CD8_Naive-like	Mxd4
4.78466e-15	-0.848704	0.099	0.227	1.17305e-10	CD8_Naive-like	Tpgs1
5.05319e-15	-0.948536	0.078	0.2	1.23889e-10	CD8_Naive-like	Ppih
5.30542e-15	-0.616535	0.224	0.389	1.30073e-10	CD8_Naive-like	Mrpl14
5.40317e-15	-0.481473	0.509	0.656	1.32469e-10	CD8_Naive-like	Timm13
6.38045e-15	-0.574166	0.293	0.458	1.56429e-10	CD8_Naive-like	Eif1ax
6.47553e-15	-0.320588	0.826	0.866	1.58761e-10	CD8_Naive-like	Atp5b
6.48497e-15	-0.678037	0.129	0.275	1.58992e-10	CD8_Naive-like	Mlec
6.53185e-15	-0.537267	0.323	0.486	1.60141e-10	CD8_Naive-like	Ndufa12
6.61938e-15	-1.83536	0.029	0.123	1.62287e-10	CD8_Naive-like	Itgax
6.66833e-15	-0.681407	0.178	0.332	1.63487e-10	CD8_Naive-like	Mydgf
6.78937e-15	-0.735154	0.17	0.317	1.66455e-10	CD8_Naive-like	Rpn1
7.74328e-15	-1.29372	0.055	0.163	1.89842e-10	CD8_Naive-like	Tfdp1
7.90268e-15	-0.883738	0.093	0.221	1.9375e-10	CD8_Naive-like	Keap1
7.97191e-15	-0.527139	0.361	0.534	1.95447e-10	CD8_Naive-like	Metap2
7.98143e-15	-0.818183	0.132	0.272	1.95681e-10	CD8_Naive-like	Dpm2
8.24007e-15	-1.24822	0.045	0.149	2.02022e-10	CD8_Naive-like	Sytl2
8.30391e-15	-1.36422	0.037	0.136	2.03587e-10	CD8_Naive-like	Stx11
8.42551e-15	-0.535001	0.376	0.546	2.06568e-10	CD8_Naive-like	Mrps14
8.57914e-15	-0.844682	0.129	0.265	2.10335e-10	CD8_Naive-like	Cklf
8.6238e-15	1.40663	0.21	0.117	2.1143e-10	CD8_Naive-like	Itm2a
8.65023e-15	-0.545148	0.363	0.534	2.12078e-10	CD8_Naive-like	Ube2v1
9.25871e-15	-0.861637	0.118	0.255	2.26996e-10	CD8_Naive-like	Actr1a
9.60795e-15	-0.516516	0.246	0.418	2.35558e-10	CD8_Naive-like	Ppp1r11
9.6827e-15	-1.12268	0.077	0.194	2.37391e-10	CD8_Naive-like	Haus4
1.01374e-14	-0.733042	0.123	0.263	2.48539e-10	CD8_Naive-like	Impa1
1.06485e-14	-0.696423	0.204	0.359	2.61069e-10	CD8_Naive-like	Exosc3
1.09484e-14	-0.593685	0.318	0.487	2.68423e-10	CD8_Naive-like	Cenpx
1.12335e-14	-0.683847	0.252	0.413	2.75411e-10	CD8_Naive-like	Cib1
1.19983e-14	-1.29171	0.037	0.135	2.94162e-10	CD8_Naive-like	Tubg1
1.2904e-14	1.49981	0.143	0.065	3.16368e-10	CD8_Naive-like	Ikbke
1.29914e-14	-0.662755	0.189	0.346	3.18511e-10	CD8_Naive-like	Commd6
1.35349e-14	-0.450199	0.59	0.697	3.31836e-10	CD8_Naive-like	Srsf3
1.37539e-14	-0.681244	0.189	0.343	3.37204e-10	CD8_Naive-like	Cdc123
1.38012e-14	-0.77707	0.179	0.327	3.38364e-10	CD8_Naive-like	Naa20
1.41526e-14	-1.81836	0.026	0.115	3.46978e-10	CD8_Naive-like	Casp4
1.41977e-14	0.807646	0.323	0.208	3.48085e-10	CD8_Naive-like	Tex14
1.4356e-14	-0.706649	0.19	0.342	3.51965e-10	CD8_Naive-like	Rhof
1.44312e-14	-0.939691	0.096	0.222	3.53809e-10	CD8_Naive-like	Hk1
1.4675e-14	-0.558151	0.363	0.533	3.59787e-10	CD8_Naive-like	Ndufb2
1.46949e-14	-0.727149	0.11	0.242	3.60276e-10	CD8_Naive-like	Desi1
1.4897e-14	1.56434	0.133	0.059	3.6523e-10	CD8_Naive-like	Pecam1
1.53267e-14	-0.717047	0.321	0.483	3.75764e-10	CD8_Naive-like	Cmip
1.57678e-14	-0.729266	0.121	0.259	3.8658e-10	CD8_Naive-like	Lage3
1.60232e-14	-1.0133	0.093	0.217	3.9284e-10	CD8_Naive-like	Cnpy2
1.60775e-14	-0.948985	0.088	0.21	3.94171e-10	CD8_Naive-like	Cat
1.61422e-14	-0.38718	0.601	0.746	3.95758e-10	CD8_Naive-like	Psenen
1.63133e-14	-0.547042	0.311	0.486	3.99954e-10	CD8_Naive-like	Naa38
1.65257e-14	-0.54359	0.295	0.474	4.0516e-10	CD8_Naive-like	Tmem128
1.91398e-14	-0.881573	0.112	0.244	4.69251e-10	CD8_Naive-like	Sdhaf2
1.93388e-14	-0.821318	0.155	0.298	4.74128e-10	CD8_Naive-like	Cflar
1.93401e-14	-0.515946	0.339	0.513	4.74162e-10	CD8_Naive-like	Gtf2h5
1.9455e-14	-0.627962	0.228	0.391	4.76979e-10	CD8_Naive-like	Erp44
1.95104e-14	-0.762707	0.157	0.3	4.78336e-10	CD8_Naive-like	Med21
2.03781e-14	-0.774209	0.111	0.244	4.99609e-10	CD8_Naive-like	Hat1
2.07098e-14	-0.467749	0.438	0.601	5.07742e-10	CD8_Naive-like	Iqgap1
2.12895e-14	-0.628745	0.191	0.349	5.21954e-10	CD8_Naive-like	Txndc9
2.13054e-14	-1.5649	0.024	0.113	5.22344e-10	CD8_Naive-like	Syce2
2.3252e-14	-0.756745	0.111	0.242	5.7007e-10	CD8_Naive-like	Ino80e
2.3397e-14	-0.59747	0.243	0.411	5.73625e-10	CD8_Naive-like	Pnp
2.36629e-14	-0.974868	0.118	0.249	5.80142e-10	CD8_Naive-like	Maz
2.39471e-14	-0.559402	0.157	0.306	5.87112e-10	CD8_Naive-like	Vma21
2.75372e-14	-1.07385	0.054	0.159	6.75129e-10	CD8_Naive-like	Tmem120a
2.78152e-14	-1.02709	0.071	0.184	6.81945e-10	CD8_Naive-like	Gskip
2.81941e-14	-0.670587	0.149	0.296	6.91235e-10	CD8_Naive-like	Slirp
2.91323e-14	-0.492721	0.393	0.569	7.14237e-10	CD8_Naive-like	Psmd4
2.95962e-14	-2.00272	0.024	0.111	7.2561e-10	CD8_Naive-like	Gm33782
2.96652e-14	-0.75578	0.144	0.283	7.27303e-10	CD8_Naive-like	Cops4
3.03204e-14	-0.673558	0.18	0.332	7.43364e-10	CD8_Naive-like	Psmd6
3.04887e-14	-0.748621	0.129	0.265	7.47492e-10	CD8_Naive-like	Got2
3.0578e-14	-0.54373	0.34	0.508	7.49682e-10	CD8_Naive-like	Capza2
3.1112e-14	-0.62901	0.202	0.353	7.62773e-10	CD8_Naive-like	Psmd7
3.19987e-14	-1.45433	0.028	0.118	7.84512e-10	CD8_Naive-like	Unc119
3.36536e-14	1.16489	0.22	0.126	8.25085e-10	CD8_Naive-like	Slamf6
3.62304e-14	0.263844	0.933	0.922	8.88261e-10	CD8_Naive-like	Nme2
3.78732e-14	0.630332	0.522	0.428	9.28538e-10	CD8_Naive-like	Mrpl23
3.81392e-14	-0.712147	0.145	0.288	9.35058e-10	CD8_Naive-like	Ubl7
3.83053e-14	-0.818985	0.076	0.192	9.39131e-10	CD8_Naive-like	Tnfsf10
3.8733e-14	-0.655111	0.215	0.372	9.49616e-10	CD8_Naive-like	Eif1b
3.97979e-14	-0.442105	0.445	0.618	9.75725e-10	CD8_Naive-like	Bloc1s1
4.06564e-14	-0.752161	0.167	0.313	9.96773e-10	CD8_Naive-like	Pop7
4.06824e-14	0.853801	0.396	0.296	9.9741e-10	CD8_Naive-like	Atp11b
4.22781e-14	-1.8331	0.029	0.119	1.03653e-09	CD8_Naive-like	Dock5
4.24444e-14	-0.709403	0.105	0.233	1.04061e-09	CD8_Naive-like	Gid8
4.3157e-14	-0.484182	0.28	0.451	1.05808e-09	CD8_Naive-like	Zcrb1
4.52917e-14	-0.859944	0.12	0.251	1.11042e-09	CD8_Naive-like	Zmiz1
4.63157e-14	-0.590428	0.18	0.332	1.13552e-09	CD8_Naive-like	Eif4e
4.66476e-14	1.22827	0.182	0.093	1.14366e-09	CD8_Naive-like	Ust
4.78599e-14	-0.7347	0.137	0.275	1.17338e-09	CD8_Naive-like	Prkcsh
4.80215e-14	-1.265	0.048	0.149	1.17734e-09	CD8_Naive-like	Tax1bp3
4.81757e-14	-0.521404	0.27	0.439	1.18112e-09	CD8_Naive-like	Ralbp1
4.94139e-14	-0.577549	0.338	0.499	1.21148e-09	CD8_Naive-like	Mapre1
5.1276e-14	-0.632948	0.255	0.416	1.25713e-09	CD8_Naive-like	Polr2j
5.15721e-14	-0.894691	0.098	0.22	1.26439e-09	CD8_Naive-like	Lamtor3
5.18348e-14	-0.329168	0.79	0.861	1.27083e-09	CD8_Naive-like	Polr1d
5.21245e-14	-0.58211	0.298	0.462	1.27794e-09	CD8_Naive-like	Rnf7
5.33235e-14	-0.711579	0.106	0.233	1.30733e-09	CD8_Naive-like	1700017B05Rik
5.42206e-14	-0.657094	0.174	0.324	1.32933e-09	CD8_Naive-like	Arl1
5.44128e-14	-0.825108	0.072	0.186	1.33404e-09	CD8_Naive-like	Lman1
5.50759e-14	-0.526748	0.42	0.591	1.3503e-09	CD8_Naive-like	Fyn
5.5635e-14	-0.770365	0.189	0.335	1.364e-09	CD8_Naive-like	Dctn4
5.56719e-14	-1.17845	0.059	0.165	1.36491e-09	CD8_Naive-like	Cdk5
5.63828e-14	-0.64128	0.216	0.371	1.38234e-09	CD8_Naive-like	Ergic3
5.70007e-14	-0.835525	0.152	0.287	1.39749e-09	CD8_Naive-like	Itpr1
5.81177e-14	1.00177	0.278	0.179	1.42487e-09	CD8_Naive-like	Pdlim1
5.88345e-14	-0.744011	0.123	0.257	1.44245e-09	CD8_Naive-like	Cops5
6.19159e-14	-2.25623	0.02	0.101	1.51799e-09	CD8_Naive-like	Arl14ep
6.3301e-14	-2.28247	0.024	0.109	1.55195e-09	CD8_Naive-like	P2rx7
6.38765e-14	-0.756423	0.138	0.275	1.56606e-09	CD8_Naive-like	Sec22b
6.44223e-14	-0.687892	0.12	0.252	1.57944e-09	CD8_Naive-like	1500011B03Rik
6.58743e-14	-0.864115	0.104	0.228	1.61504e-09	CD8_Naive-like	Stk26
6.95209e-14	-0.696747	0.137	0.273	1.70444e-09	CD8_Naive-like	Cd2bp2
7.16076e-14	-0.587509	0.212	0.37	1.7556e-09	CD8_Naive-like	Os9
7.31656e-14	-0.72672	0.126	0.259	1.7938e-09	CD8_Naive-like	Ufd1
7.33646e-14	-0.903164	0.082	0.198	1.79868e-09	CD8_Naive-like	Acads
7.36311e-14	0.883046	0.357	0.255	1.80521e-09	CD8_Naive-like	Tcf12
7.42673e-14	-1.29312	0.065	0.169	1.82081e-09	CD8_Naive-like	1700097N02Rik
7.67195e-14	-0.85999	0.106	0.232	1.88093e-09	CD8_Naive-like	Gps1
7.8307e-14	-0.821389	0.1	0.224	1.91985e-09	CD8_Naive-like	Mrpl39
8.02473e-14	-0.906972	0.09	0.21	1.96742e-09	CD8_Naive-like	Nubp2
8.09525e-14	-0.526287	0.326	0.489	1.98471e-09	CD8_Naive-like	Tpm4
8.16163e-14	-0.959523	0.132	0.258	2.00099e-09	CD8_Naive-like	1600014C10Rik
8.25525e-14	-0.534435	0.243	0.404	2.02394e-09	CD8_Naive-like	Sdhd
8.48421e-14	-0.5827	0.278	0.441	2.08007e-09	CD8_Naive-like	Eif4h
8.73401e-14	-0.797465	0.149	0.286	2.14132e-09	CD8_Naive-like	Nxt1
8.89858e-14	-0.539055	0.266	0.437	2.18166e-09	CD8_Naive-like	Trappc4
9.01441e-14	-0.672945	0.176	0.323	2.21006e-09	CD8_Naive-like	C1d
9.07307e-14	-0.714333	0.157	0.299	2.22444e-09	CD8_Naive-like	Mob3a
9.16859e-14	1.56046	0.135	0.062	2.24786e-09	CD8_Naive-like	Bicdl1
9.64197e-14	1.68739	0.152	0.076	2.36392e-09	CD8_Naive-like	Adk
9.72345e-14	-0.692096	0.16	0.3	2.3839e-09	CD8_Naive-like	Pcbd2
9.81211e-14	1.01091	0.306	0.202	2.40563e-09	CD8_Naive-like	Tob2
9.85883e-14	-1.62024	0.03	0.119	2.41709e-09	CD8_Naive-like	Pvrig
9.88774e-14	-0.864685	0.073	0.187	2.42418e-09	CD8_Naive-like	Nfkbil1
9.92012e-14	-0.413914	0.588	0.706	2.43211e-09	CD8_Naive-like	Sf3b6
9.9915e-14	-0.617746	0.22	0.377	2.44962e-09	CD8_Naive-like	Kdelr1
1.10133e-13	-1.19901	0.065	0.17	2.70012e-09	CD8_Naive-like	Gm34794
1.11948e-13	-0.465739	0.416	0.587	2.74463e-09	CD8_Naive-like	Ier3ip1
1.13199e-13	1.69483	0.178	0.096	2.7753e-09	CD8_Naive-like	Klhdc2
1.14374e-13	-0.701911	0.134	0.27	2.8041e-09	CD8_Naive-like	Mpdu1
1.16864e-13	0.86538	0.354	0.252	2.86516e-09	CD8_Naive-like	Bzw2
1.18794e-13	-0.508485	0.317	0.489	2.91248e-09	CD8_Naive-like	Ube2a
1.20295e-13	-0.584127	0.241	0.4	2.94926e-09	CD8_Naive-like	Svbp
1.2079e-13	-0.80139	0.113	0.242	2.96141e-09	CD8_Naive-like	Derl2
1.22965e-13	-0.394439	0.66	0.795	3.01472e-09	CD8_Naive-like	Scand1
1.24087e-13	-1.05691	0.094	0.212	3.04223e-09	CD8_Naive-like	Rab27a
1.2432e-13	-0.777128	0.095	0.218	3.04795e-09	CD8_Naive-like	Dctn5
1.25575e-13	-0.701274	0.16	0.3	3.07872e-09	CD8_Naive-like	Padi2
1.26176e-13	-0.872482	0.085	0.201	3.09345e-09	CD8_Naive-like	A430005L14Rik
1.28624e-13	-0.640443	0.162	0.309	3.15348e-09	CD8_Naive-like	Nsmce2
1.29525e-13	-0.381531	0.544	0.699	3.17556e-09	CD8_Naive-like	Vps28
1.30555e-13	-0.580494	0.237	0.389	3.20081e-09	CD8_Naive-like	Nutf2
1.32738e-13	-0.827795	0.099	0.22	3.25433e-09	CD8_Naive-like	Mthfd2
1.35445e-13	-0.531145	0.43	0.589	3.32071e-09	CD8_Naive-like	Ifi47
1.36024e-13	-1.8586	0.029	0.116	3.3349e-09	CD8_Naive-like	Dgkh
1.36035e-13	-0.565152	0.233	0.394	3.33516e-09	CD8_Naive-like	Ola1
1.40695e-13	-0.419377	0.532	0.669	3.44942e-09	CD8_Naive-like	Tmed9
1.44091e-13	-0.575125	0.179	0.33	3.53269e-09	CD8_Naive-like	Bag1
1.51789e-13	-0.490902	0.326	0.487	3.7214e-09	CD8_Naive-like	Sdcbp
1.56379e-13	-0.459909	0.334	0.506	3.83395e-09	CD8_Naive-like	Tnfrsf18
1.61738e-13	-0.690017	0.161	0.303	3.96532e-09	CD8_Naive-like	Cers2
1.6305e-13	-0.448921	0.407	0.583	3.99749e-09	CD8_Naive-like	Aup1
1.69274e-13	-0.611752	0.195	0.346	4.15009e-09	CD8_Naive-like	Hdgf
1.71906e-13	-1.15242	0.055	0.155	4.21461e-09	CD8_Naive-like	Nenf
1.72358e-13	-1.07298	0.062	0.168	4.2257e-09	CD8_Naive-like	Eef1akmt2
1.73217e-13	-0.514422	0.317	0.489	4.24676e-09	CD8_Naive-like	Fli1
1.74041e-13	-0.674079	0.128	0.262	4.26696e-09	CD8_Naive-like	Snrnp25
1.76601e-13	-1.40141	0.029	0.117	4.32973e-09	CD8_Naive-like	Lmf2
1.84841e-13	-0.85797	0.137	0.263	4.53176e-09	CD8_Naive-like	Gm57204
1.86814e-13	-0.525117	0.239	0.393	4.58013e-09	CD8_Naive-like	Lgals3bp
1.89075e-13	-0.530329	0.183	0.336	4.63556e-09	CD8_Naive-like	Kdelr2
1.92175e-13	-0.999996	0.08	0.194	4.71155e-09	CD8_Naive-like	Cfap20
1.9992e-13	-0.734348	0.087	0.206	4.90144e-09	CD8_Naive-like	Nudt5
2.01602e-13	-1.12968	0.063	0.168	4.94267e-09	CD8_Naive-like	Soat1
2.11507e-13	-0.663788	0.15	0.288	5.18552e-09	CD8_Naive-like	Cdkn2aipnl
2.26077e-13	0.943658	0.351	0.254	5.54274e-09	CD8_Naive-like	Birc3
2.44823e-13	-0.544193	0.241	0.403	6.00233e-09	CD8_Naive-like	Dnajb11
2.70826e-13	-0.749088	0.145	0.279	6.63985e-09	CD8_Naive-like	Mrps18a
2.71639e-13	-0.572646	0.262	0.422	6.65979e-09	CD8_Naive-like	Emc7
2.73051e-13	-0.773113	0.113	0.24	6.69439e-09	CD8_Naive-like	Ptpn7
2.81916e-13	-0.731603	0.12	0.247	6.91174e-09	CD8_Naive-like	Zfp52
2.91102e-13	-0.592932	0.263	0.411	7.13695e-09	CD8_Naive-like	Cdk4
3.00101e-13	-0.765514	0.139	0.271	7.35759e-09	CD8_Naive-like	Rpp25l
3.02535e-13	-0.918123	0.134	0.257	7.41726e-09	CD8_Naive-like	Abcb9
3.04827e-13	-0.670978	0.117	0.246	7.47343e-09	CD8_Naive-like	Rnf181
3.14434e-13	1.37656	0.132	0.06	7.70897e-09	CD8_Naive-like	Ctsl
3.1568e-13	0.814328	0.329	0.226	7.73953e-09	CD8_Naive-like	Stk38
3.19886e-13	-0.911063	0.096	0.214	7.84264e-09	CD8_Naive-like	Acot9
3.42636e-13	-0.947481	0.09	0.204	8.40042e-09	CD8_Naive-like	Gnptab
3.43957e-13	-0.480852	0.249	0.418	8.4328e-09	CD8_Naive-like	Ppp2r1a
3.46217e-13	-0.687841	0.143	0.276	8.4882e-09	CD8_Naive-like	Drg1
3.57982e-13	-0.58011	0.191	0.34	8.77665e-09	CD8_Naive-like	Polr2i
3.6497e-13	-0.769948	0.139	0.271	8.94798e-09	CD8_Naive-like	Ccdc25
3.72518e-13	-0.591954	0.316	0.462	9.13302e-09	CD8_Naive-like	Slbp
3.86e-13	-0.854708	0.094	0.212	9.46356e-09	CD8_Naive-like	Afg3l1
3.88551e-13	-0.518362	0.287	0.448	9.52611e-09	CD8_Naive-like	Polr2k
3.90117e-13	-0.824176	0.112	0.236	9.56451e-09	CD8_Naive-like	Ncbp2
3.93683e-13	-0.547769	0.259	0.418	9.65193e-09	CD8_Naive-like	Psmd11
3.95752e-13	-1.02832	0.079	0.189	9.70265e-09	CD8_Naive-like	Hmg20b
4.12404e-13	-0.356823	0.673	0.781	1.01109e-08	CD8_Naive-like	Ndufa7
4.15111e-13	-0.432021	0.43	0.582	1.01773e-08	CD8_Naive-like	Nudt21
4.23058e-13	-0.577718	0.273	0.428	1.03721e-08	CD8_Naive-like	Eif2s1
4.24703e-13	-1.13141	0.05	0.147	1.04124e-08	CD8_Naive-like	Zfp414
4.34806e-13	-0.592945	0.196	0.344	1.06601e-08	CD8_Naive-like	Cbx1
4.4353e-13	-0.617588	0.176	0.322	1.0874e-08	CD8_Naive-like	Aph1a
4.75292e-13	-1.05795	0.057	0.159	1.16527e-08	CD8_Naive-like	Stard4
4.89458e-13	-0.919208	0.062	0.167	1.2e-08	CD8_Naive-like	Spcs3
5.01357e-13	-0.661153	0.189	0.33	1.22918e-08	CD8_Naive-like	Sipa1l1
5.02437e-13	-2.86946	0.026	0.104	1.23183e-08	CD8_Naive-like	Trav12-1
5.06245e-13	-0.839546	0.105	0.224	1.24116e-08	CD8_Naive-like	Coro2a
5.12857e-13	0.392183	0.806	0.78	1.25737e-08	CD8_Naive-like	Tra2b
5.14908e-13	-0.96564	0.121	0.239	1.2624e-08	CD8_Naive-like	Orc6
5.74166e-13	-1.09552	0.055	0.153	1.40768e-08	CD8_Naive-like	Naa35
5.87658e-13	-1.55606	0.024	0.106	1.44076e-08	CD8_Naive-like	Cdca7
5.97144e-13	1.18797	0.235	0.147	1.46402e-08	CD8_Naive-like	Rcsd1
6.0759e-13	-1.13397	0.06	0.161	1.48963e-08	CD8_Naive-like	Chmp6
6.25479e-13	-0.361738	0.132	0.264	1.53349e-08	CD8_Naive-like	Dgat1
6.3539e-13	-1.1205	0.05	0.147	1.55779e-08	CD8_Naive-like	Ergic1
6.37072e-13	-1.01662	0.054	0.152	1.56191e-08	CD8_Naive-like	Mtch1
6.57426e-13	-1.83024	0.038	0.124	1.61181e-08	CD8_Naive-like	Emp1
6.64589e-13	-0.835719	0.105	0.224	1.62937e-08	CD8_Naive-like	Nudt16l1
6.97769e-13	-0.547982	0.183	0.329	1.71072e-08	CD8_Naive-like	Dctn2
6.99227e-13	-0.627911	0.241	0.39	1.71429e-08	CD8_Naive-like	Med30
7.00257e-13	0.600415	0.416	0.304	1.71682e-08	CD8_Naive-like	Gm26740
7.02961e-13	-0.710081	0.106	0.227	1.72345e-08	CD8_Naive-like	Mospd3
7.22201e-13	-0.570721	0.272	0.428	1.77062e-08	CD8_Naive-like	Thoc7
7.36345e-13	-1.18704	0.059	0.157	1.8053e-08	CD8_Naive-like	Ckap5
7.47247e-13	-1.30733	0.038	0.127	1.83203e-08	CD8_Naive-like	Nudt1
7.54447e-13	-1.22219	0.057	0.156	1.84968e-08	CD8_Naive-like	Mocs2
8.02904e-13	-0.691648	0.188	0.324	1.96848e-08	CD8_Naive-like	Phgdh
8.11014e-13	-0.626246	0.189	0.333	1.98836e-08	CD8_Naive-like	Smu1
8.27134e-13	-0.439531	0.493	0.634	2.02788e-08	CD8_Naive-like	Mdh1
8.30592e-13	-1.16715	0.046	0.14	2.03636e-08	CD8_Naive-like	Grhpr
8.39075e-13	-0.547532	0.315	0.471	2.05716e-08	CD8_Naive-like	Rsrp1
8.40666e-13	-0.864342	0.065	0.168	2.06106e-08	CD8_Naive-like	Rwdd4a
8.58039e-13	-1.68076	0.029	0.112	2.10365e-08	CD8_Naive-like	Ddx28
8.804e-13	-0.974448	0.063	0.166	2.15848e-08	CD8_Naive-like	Galk1
8.94396e-13	-1.20182	0.037	0.125	2.19279e-08	CD8_Naive-like	Il3ra
8.96258e-13	-0.878424	0.08	0.191	2.19735e-08	CD8_Naive-like	Ptrh2
9.01045e-13	-0.504407	0.338	0.493	2.20909e-08	CD8_Naive-like	Fnbp1
9.22796e-13	-0.749734	0.102	0.221	2.26242e-08	CD8_Naive-like	Mindy3
9.63793e-13	-0.62685	0.2	0.349	2.36293e-08	CD8_Naive-like	Zmat5
9.69258e-13	-1.224	0.04	0.13	2.37633e-08	CD8_Naive-like	Mns1
1.03098e-12	-0.639726	0.134	0.265	2.52766e-08	CD8_Naive-like	Vbp1
1.03716e-12	-0.961066	0.045	0.138	2.54282e-08	CD8_Naive-like	Hmbs
1.05657e-12	-0.835347	0.095	0.208	2.59038e-08	CD8_Naive-like	Ptrhd1
1.09109e-12	-0.666236	0.145	0.277	2.67502e-08	CD8_Naive-like	Zfp511
1.10087e-12	-0.578417	0.322	0.469	2.69901e-08	CD8_Naive-like	Txnl1
1.12412e-12	-0.594184	0.24	0.391	2.756e-08	CD8_Naive-like	Adrm1
1.16834e-12	-1.24214	0.048	0.141	2.86441e-08	CD8_Naive-like	Fdft1
1.17627e-12	-0.525886	0.155	0.291	2.88386e-08	CD8_Naive-like	Tmco1
1.19318e-12	-0.559258	0.268	0.422	2.92533e-08	CD8_Naive-like	Rpn2
1.19551e-12	-0.986854	0.077	0.183	2.93104e-08	CD8_Naive-like	Trabd
1.20102e-12	-1.30662	0.055	0.15	2.94454e-08	CD8_Naive-like	Cd86
1.20306e-12	-1.42237	0.033	0.118	2.94955e-08	CD8_Naive-like	Grn
1.24702e-12	-0.594106	0.145	0.278	3.05733e-08	CD8_Naive-like	Chp1
1.30896e-12	-0.505519	0.295	0.452	3.20917e-08	CD8_Naive-like	Eif3d
1.32274e-12	-0.731746	0.126	0.249	3.24296e-08	CD8_Naive-like	Mgat2
1.36302e-12	1.32446	0.148	0.073	3.3417e-08	CD8_Naive-like	Pdk1
1.44692e-12	-0.81058	0.117	0.238	3.54741e-08	CD8_Naive-like	Nras
1.48925e-12	-0.526591	0.199	0.348	3.65119e-08	CD8_Naive-like	Tpp2
1.48964e-12	-0.96954	0.089	0.199	3.65214e-08	CD8_Naive-like	Inpp1
1.51586e-12	0.629134	0.505	0.412	3.71643e-08	CD8_Naive-like	Evl
1.61577e-12	-0.693195	0.13	0.256	3.96137e-08	CD8_Naive-like	Evi2b
1.624e-12	-0.830644	0.132	0.253	3.98157e-08	CD8_Naive-like	Got1
1.64274e-12	-0.745441	0.115	0.235	4.0275e-08	CD8_Naive-like	Gm56878
1.65054e-12	-1.16832	0.054	0.148	4.04664e-08	CD8_Naive-like	Ak3
1.68894e-12	-0.568806	0.135	0.267	4.14078e-08	CD8_Naive-like	Ergic2
1.69189e-12	-0.580326	0.222	0.369	4.148e-08	CD8_Naive-like	Timm17a
1.86795e-12	-0.423886	0.727	0.804	4.57965e-08	CD8_Naive-like	Dnajc15
1.8997e-12	-0.737228	0.127	0.252	4.65749e-08	CD8_Naive-like	Acsl5
1.96416e-12	-0.597961	0.259	0.409	4.81552e-08	CD8_Naive-like	Ndufs2
2.01774e-12	-1.05962	0.063	0.163	4.9469e-08	CD8_Naive-like	Dhrs1
2.05268e-12	-0.653193	0.117	0.24	5.03256e-08	CD8_Naive-like	Sucla2
2.06438e-12	-0.53389	0.295	0.449	5.06125e-08	CD8_Naive-like	Polr2f
2.08019e-12	-0.587994	0.134	0.264	5.10001e-08	CD8_Naive-like	Copb1
2.11668e-12	-1.02225	0.1	0.209	5.18946e-08	CD8_Naive-like	Mcm7
2.13566e-12	-1.19648	0.045	0.136	5.23601e-08	CD8_Naive-like	Slc48a1
2.14334e-12	-0.513795	0.252	0.409	5.25483e-08	CD8_Naive-like	Mrps23
2.17287e-12	-0.857106	0.087	0.195	5.32722e-08	CD8_Naive-like	Unc13d
2.19762e-12	-0.751478	0.115	0.234	5.3879e-08	CD8_Naive-like	Cers5
2.20235e-12	0.595969	0.613	0.566	5.39951e-08	CD8_Naive-like	Dnajb1
2.22968e-12	-0.578569	0.188	0.329	5.46651e-08	CD8_Naive-like	Ap3s1
2.33798e-12	-0.438726	0.279	0.439	5.73203e-08	CD8_Naive-like	Lrp10
2.435e-12	-0.359939	0.633	0.735	5.96989e-08	CD8_Naive-like	Cycs
2.45956e-12	-1.15309	0.049	0.141	6.03011e-08	CD8_Naive-like	Dok1
2.4822e-12	-0.535291	0.17	0.31	6.08562e-08	CD8_Naive-like	Copb2
2.50999e-12	0.990563	0.315	0.222	6.15373e-08	CD8_Naive-like	Man1a
2.55611e-12	-0.587246	0.229	0.375	6.26681e-08	CD8_Naive-like	Atxn10
2.5572e-12	0.297476	0.843	0.806	6.26948e-08	CD8_Naive-like	Limd2
2.59134e-12	-0.531337	0.184	0.328	6.35319e-08	CD8_Naive-like	Dazap1
2.66457e-12	-0.821655	0.094	0.206	6.53272e-08	CD8_Naive-like	Mrpl10
2.68818e-12	-0.789967	0.067	0.168	6.59062e-08	CD8_Naive-like	Hmces
2.76093e-12	-0.779095	0.124	0.243	6.76898e-08	CD8_Naive-like	Apol7e
2.78683e-12	-0.443709	0.335	0.506	6.83246e-08	CD8_Naive-like	Tmem134
2.79177e-12	-0.343071	0.66	0.786	6.84459e-08	CD8_Naive-like	Fyb
2.9033e-12	-0.768979	0.091	0.204	7.11802e-08	CD8_Naive-like	Yif1b
3.03004e-12	-1.06406	0.079	0.183	7.42874e-08	CD8_Naive-like	Cyb561d2
3.05029e-12	-0.803091	0.088	0.198	7.47839e-08	CD8_Naive-like	Slc35b2
3.11608e-12	-0.906665	0.091	0.2	7.63969e-08	CD8_Naive-like	Hexb
3.14239e-12	1.42142	0.138	0.068	7.7042e-08	CD8_Naive-like	Acot2
3.21375e-12	0.890489	0.365	0.271	7.87914e-08	CD8_Naive-like	Ipcef1
3.24703e-12	-1.0242	0.065	0.163	7.96073e-08	CD8_Naive-like	Znhit2
3.2804e-12	-1.6641	0.04	0.125	8.04255e-08	CD8_Naive-like	Gm56993
3.2879e-12	-0.762073	0.084	0.193	8.06094e-08	CD8_Naive-like	Fh1
3.30489e-12	-0.56323	0.19	0.333	8.10261e-08	CD8_Naive-like	Cntrl
3.32335e-12	-0.664508	0.2	0.337	8.14786e-08	CD8_Naive-like	Snrpa1
3.36292e-12	-0.465494	0.188	0.331	8.24487e-08	CD8_Naive-like	Tmbim4
3.36617e-12	-0.95353	0.066	0.165	8.25284e-08	CD8_Naive-like	Akt1
3.3758e-12	-0.670817	0.127	0.25	8.27645e-08	CD8_Naive-like	Ncaph2
3.51713e-12	-0.845895	0.101	0.215	8.62294e-08	CD8_Naive-like	Pgp
3.55539e-12	-0.787745	0.106	0.222	8.71675e-08	CD8_Naive-like	Mrpl55
3.71396e-12	-0.719118	0.102	0.217	9.10551e-08	CD8_Naive-like	Tsr3
3.72953e-12	0.61107	0.471	0.375	9.1437e-08	CD8_Naive-like	Socs1
3.97399e-12	-0.835306	0.084	0.19	9.74304e-08	CD8_Naive-like	Hip1r
3.99024e-12	-1.57791	0.029	0.109	9.78287e-08	CD8_Naive-like	Afmid
4.21498e-12	-0.562243	0.211	0.358	1.03339e-07	CD8_Naive-like	Psmd12
4.24538e-12	-0.736569	0.126	0.247	1.04084e-07	CD8_Naive-like	Bri3bp
4.29899e-12	-0.58638	0.22	0.366	1.05398e-07	CD8_Naive-like	Actn4
4.32213e-12	-0.654967	0.101	0.217	1.05966e-07	CD8_Naive-like	Meaf6
4.61718e-12	-0.592684	0.246	0.389	1.13199e-07	CD8_Naive-like	Sorl1
4.74405e-12	-0.450009	0.445	0.597	1.1631e-07	CD8_Naive-like	Pgls
4.98055e-12	-0.463385	0.413	0.564	1.22108e-07	CD8_Naive-like	Wdr83os
5.26139e-12	-0.57882	0.162	0.296	1.28994e-07	CD8_Naive-like	Ssbp1
5.28938e-12	-0.504121	0.42	0.563	1.2968e-07	CD8_Naive-like	Ddx39b
5.32893e-12	-0.41164	0.238	0.394	1.30649e-07	CD8_Naive-like	Timm17b
5.33764e-12	-0.66451	0.213	0.342	1.30863e-07	CD8_Naive-like	Trbv12-2
5.85219e-12	-0.902823	0.063	0.161	1.43478e-07	CD8_Naive-like	Gsr
5.94462e-12	-0.744104	0.112	0.228	1.45744e-07	CD8_Naive-like	Mrps25
5.98814e-12	-0.549228	0.22	0.364	1.46811e-07	CD8_Naive-like	Anapc13
6.00583e-12	-0.614432	0.204	0.339	1.47245e-07	CD8_Naive-like	Rad21
6.01816e-12	-0.636414	0.12	0.239	1.47547e-07	CD8_Naive-like	Lrpap1
6.04177e-12	-0.735011	0.111	0.228	1.48126e-07	CD8_Naive-like	Mrpl53
6.1121e-12	-0.415826	0.545	0.69	1.4985e-07	CD8_Naive-like	Emg1
6.14873e-12	-0.466246	0.212	0.356	1.50748e-07	CD8_Naive-like	Batf
6.15564e-12	-0.553335	0.144	0.273	1.50918e-07	CD8_Naive-like	Get3
6.63549e-12	-0.856181	0.074	0.176	1.62682e-07	CD8_Naive-like	Ugp2
6.7756e-12	-0.696707	0.112	0.229	1.66117e-07	CD8_Naive-like	Smim30
7.22397e-12	-0.434548	0.515	0.634	1.7711e-07	CD8_Naive-like	Snrpd1
7.30955e-12	-1.12529	0.055	0.146	1.79208e-07	CD8_Naive-like	Hccs
7.32077e-12	1.17045	0.2	0.118	1.79483e-07	CD8_Naive-like	Rab3ip
7.37331e-12	-0.899106	0.073	0.175	1.80771e-07	CD8_Naive-like	Rtca
7.37347e-12	0.464988	0.65	0.607	1.80775e-07	CD8_Naive-like	Skp1
7.45543e-12	-0.93537	0.067	0.165	1.82785e-07	CD8_Naive-like	Mad2l2
7.59796e-12	-0.718111	0.317	0.442	1.86279e-07	CD8_Naive-like	Anp32e
7.64888e-12	-0.607305	0.155	0.284	1.87528e-07	CD8_Naive-like	Gtf3a
7.67551e-12	-0.475249	0.266	0.418	1.8818e-07	CD8_Naive-like	Mrpl12
7.75581e-12	-0.8115	0.085	0.191	1.90149e-07	CD8_Naive-like	Nsmaf
7.9916e-12	-0.615538	0.145	0.271	1.9593e-07	CD8_Naive-like	Pdia4
8.10427e-12	-0.556449	0.179	0.316	1.98692e-07	CD8_Naive-like	Larp7
8.14478e-12	-0.491245	0.202	0.35	1.99685e-07	CD8_Naive-like	Snx6
8.20494e-12	-0.551734	0.293	0.438	2.01161e-07	CD8_Naive-like	Foxn3
8.41591e-12	-0.565749	0.23	0.372	2.06333e-07	CD8_Naive-like	Sdf2
8.53265e-12	-1.51994	0.033	0.113	2.09195e-07	CD8_Naive-like	Zfp367
8.7847e-12	-0.753776	0.112	0.227	2.15374e-07	CD8_Naive-like	Tor2a
8.78856e-12	-0.578933	0.162	0.294	2.15469e-07	CD8_Naive-like	Ubl4a
8.94476e-12	-0.884375	0.079	0.182	2.19299e-07	CD8_Naive-like	Spsb3
8.98714e-12	-0.956687	0.099	0.206	2.20338e-07	CD8_Naive-like	Fdps
8.98879e-12	-0.538123	0.239	0.386	2.20378e-07	CD8_Naive-like	Hcfc1r1
9.21185e-12	-0.515464	0.205	0.348	2.25847e-07	CD8_Naive-like	Atp6v0d1
9.29293e-12	-0.698765	0.139	0.263	2.27835e-07	CD8_Naive-like	Mob2
9.78815e-12	0.89435	0.365	0.274	2.39976e-07	CD8_Naive-like	Tgif1
9.96327e-12	0.287301	0.927	0.899	2.44269e-07	CD8_Naive-like	mt-Co3
1.06347e-11	-1.19942	0.045	0.131	2.60732e-07	CD8_Naive-like	Ehbp1l1
1.0636e-11	-0.54319	0.216	0.358	2.60764e-07	CD8_Naive-like	Emc10
1.06881e-11	-0.369318	0.485	0.639	2.6204e-07	CD8_Naive-like	Cct7
1.07118e-11	-0.622181	0.161	0.293	2.6262e-07	CD8_Naive-like	Stoml2
1.07386e-11	-0.880271	0.071	0.168	2.63278e-07	CD8_Naive-like	Gstt2
1.09489e-11	-1.35605	0.032	0.111	2.68435e-07	CD8_Naive-like	Cinp
1.10092e-11	-0.325325	0.602	0.729	2.69913e-07	CD8_Naive-like	Ndufb10
1.10498e-11	-0.474634	0.265	0.414	2.70908e-07	CD8_Naive-like	Cops6
1.1105e-11	-0.332761	0.55	0.692	2.72262e-07	CD8_Naive-like	Tln1
1.1239e-11	-0.949775	0.065	0.16	2.75545e-07	CD8_Naive-like	Agpat4
1.17011e-11	-0.447927	0.305	0.462	2.86876e-07	CD8_Naive-like	Eif6
1.17136e-11	-0.348111	0.555	0.684	2.87182e-07	CD8_Naive-like	Cwc15
1.17749e-11	-0.698062	0.098	0.208	2.88685e-07	CD8_Naive-like	Stxbp2
1.18933e-11	-0.55096	0.162	0.292	2.91589e-07	CD8_Naive-like	Phax
1.1971e-11	-0.949313	0.077	0.177	2.93493e-07	CD8_Naive-like	Tm2d3
1.2108e-11	-0.339591	0.688	0.774	2.96851e-07	CD8_Naive-like	Snrpb
1.21346e-11	-0.44191	0.455	0.604	2.97505e-07	CD8_Naive-like	Tmed2
1.24606e-11	-0.468636	0.372	0.525	3.05495e-07	CD8_Naive-like	Plekhj1
1.24751e-11	-0.914892	0.084	0.187	3.05852e-07	CD8_Naive-like	Mical1
1.24759e-11	-1.93533	0.033	0.11	3.05872e-07	CD8_Naive-like	Nsdhl
1.25652e-11	1.34101	0.254	0.171	3.08061e-07	CD8_Naive-like	Sdhaf1
1.29124e-11	-0.943037	0.061	0.155	3.16573e-07	CD8_Naive-like	Lsm10
1.30914e-11	0.485771	0.574	0.496	3.20962e-07	CD8_Naive-like	Rnf138
1.35539e-11	-0.737474	0.091	0.198	3.32301e-07	CD8_Naive-like	Armc1
1.3633e-11	-0.465689	0.334	0.488	3.3424e-07	CD8_Naive-like	Sms
1.38052e-11	1.38986	0.161	0.088	3.38463e-07	CD8_Naive-like	Dph5
1.39057e-11	-0.93729	0.107	0.215	3.40927e-07	CD8_Naive-like	Calhm6
1.4231e-11	-0.600072	0.161	0.291	3.48902e-07	CD8_Naive-like	Zranb2
1.46404e-11	1.19893	0.176	0.099	3.58939e-07	CD8_Naive-like	Mafk
1.4664e-11	-0.68623	0.068	0.167	3.59517e-07	CD8_Naive-like	Anapc15
1.49466e-11	-0.992204	0.056	0.148	3.66446e-07	CD8_Naive-like	Plin2
1.54471e-11	-0.937552	0.062	0.157	3.78717e-07	CD8_Naive-like	Sdr39u1
1.54903e-11	-0.986181	0.087	0.189	3.79775e-07	CD8_Naive-like	Bin3
1.55716e-11	-0.649396	0.128	0.248	3.81769e-07	CD8_Naive-like	Tmem192
1.56944e-11	-0.503103	0.316	0.468	3.84779e-07	CD8_Naive-like	Rab5if
1.57072e-11	-1.01532	0.06	0.152	3.85094e-07	CD8_Naive-like	Dusp19
1.6205e-11	-0.519353	0.26	0.413	3.97297e-07	CD8_Naive-like	Cdc5l
1.66033e-11	-0.551581	0.204	0.343	4.07064e-07	CD8_Naive-like	Mbd2
1.66328e-11	-0.728153	0.101	0.212	4.07786e-07	CD8_Naive-like	Cndp2
1.66809e-11	-0.536185	0.23	0.379	4.08965e-07	CD8_Naive-like	Smim11
1.72259e-11	-1.02277	0.044	0.129	4.22327e-07	CD8_Naive-like	Mms22l
1.78846e-11	-0.477073	0.334	0.489	4.38477e-07	CD8_Naive-like	Isy1
1.79356e-11	-0.669518	0.124	0.242	4.39727e-07	CD8_Naive-like	Nipsnap3b
1.8001e-11	-0.655668	0.15	0.273	4.4133e-07	CD8_Naive-like	Tmem147
1.85188e-11	-0.589664	0.156	0.285	4.54026e-07	CD8_Naive-like	Gars
1.86855e-11	-0.405618	0.42	0.574	4.58113e-07	CD8_Naive-like	Dnajc8
1.88901e-11	-0.688278	0.099	0.208	4.63129e-07	CD8_Naive-like	Ift27
1.91977e-11	-0.287646	0.745	0.847	4.7067e-07	CD8_Naive-like	Septin1
1.92425e-11	-0.632992	0.104	0.215	4.71769e-07	CD8_Naive-like	Dynlt1b
1.96012e-11	-0.815705	0.089	0.192	4.80563e-07	CD8_Naive-like	Gm7030
2.03718e-11	-0.502429	0.241	0.387	4.99456e-07	CD8_Naive-like	Tmem208
2.10289e-11	-1.14188	0.051	0.139	5.15566e-07	CD8_Naive-like	Cobll1
2.12731e-11	0.377316	0.755	0.71	5.21553e-07	CD8_Naive-like	Jund
2.16742e-11	-0.729219	0.11	0.223	5.31387e-07	CD8_Naive-like	Ccdc107
2.2086e-11	-0.668927	0.141	0.263	5.41481e-07	CD8_Naive-like	Ppil3
2.27833e-11	-0.429881	0.199	0.34	5.58578e-07	CD8_Naive-like	Pin1
2.37525e-11	-0.8363	0.078	0.178	5.82339e-07	CD8_Naive-like	Elk3
2.42881e-11	-0.446937	0.299	0.456	5.95471e-07	CD8_Naive-like	Dbnl
2.45054e-11	-0.438391	0.346	0.506	6.008e-07	CD8_Naive-like	Kif5b
2.45118e-11	-0.490651	0.279	0.431	6.00955e-07	CD8_Naive-like	Atp6v1d
2.56783e-11	0.885072	0.267	0.176	6.29554e-07	CD8_Naive-like	Tob1
2.62422e-11	-1.46753	0.038	0.117	6.4338e-07	CD8_Naive-like	Arl5a
2.64265e-11	-0.464448	0.276	0.426	6.479e-07	CD8_Naive-like	Smc6
2.648e-11	-0.687809	0.102	0.211	6.4921e-07	CD8_Naive-like	Cep20
2.66299e-11	-0.779247	0.118	0.229	6.52884e-07	CD8_Naive-like	Tbl1xr1
2.83529e-11	-1.11562	0.067	0.159	6.95127e-07	CD8_Naive-like	Gm14029
2.86196e-11	0.953004	0.204	0.12	7.01667e-07	CD8_Naive-like	Arl5c
2.87056e-11	-1.25882	0.037	0.117	7.03776e-07	CD8_Naive-like	Tmem97
3.08414e-11	-1.68133	0.032	0.107	7.56138e-07	CD8_Naive-like	Matk
3.11821e-11	-0.901501	0.077	0.174	7.64492e-07	CD8_Naive-like	Xlr4b
3.20708e-11	-0.665175	0.196	0.325	7.86279e-07	CD8_Naive-like	Arl15
3.2485e-11	-0.414986	0.461	0.6	7.96436e-07	CD8_Naive-like	Sarnp
3.29628e-11	-0.802899	0.046	0.132	8.08149e-07	CD8_Naive-like	Rhoc
3.37546e-11	-1.25627	0.048	0.132	8.27562e-07	CD8_Naive-like	H3c6
3.40736e-11	-0.390968	0.576	0.677	8.35383e-07	CD8_Naive-like	Lsm4
3.42032e-11	-0.407123	0.343	0.49	8.38561e-07	CD8_Naive-like	Lsm8
3.48374e-11	-0.534646	0.168	0.298	8.5411e-07	CD8_Naive-like	Frmd8
3.48662e-11	-0.594946	0.154	0.278	8.54814e-07	CD8_Naive-like	Mrpl28
3.53741e-11	-1.12573	0.055	0.142	8.67266e-07	CD8_Naive-like	Fzr1
3.77207e-11	-0.864687	0.088	0.186	9.24799e-07	CD8_Naive-like	Il18rap
3.8496e-11	-0.711953	0.127	0.242	9.43807e-07	CD8_Naive-like	Nab1
4.03615e-11	-1.05803	0.055	0.142	9.89543e-07	CD8_Naive-like	Ppt2
4.06917e-11	-1.09553	0.048	0.132	9.97638e-07	CD8_Naive-like	Pafah1b3
4.09702e-11	-0.462285	0.237	0.382	1.00447e-06	CD8_Naive-like	Mrps12
4.11281e-11	0.877201	0.345	0.26	1.00834e-06	CD8_Naive-like	Dip2b
4.13716e-11	-1.29205	0.033	0.109	1.01431e-06	CD8_Naive-like	Rnf216
4.42285e-11	-0.42696	0.549	0.682	1.08435e-06	CD8_Naive-like	H2-T22
4.83159e-11	-0.413951	0.357	0.51	1.18456e-06	CD8_Naive-like	Tsn
4.85853e-11	-1.09443	0.051	0.137	1.19117e-06	CD8_Naive-like	Ndufaf7
4.94527e-11	-0.953296	0.061	0.152	1.21243e-06	CD8_Naive-like	Smco4
5.04096e-11	-0.450575	0.22	0.362	1.23589e-06	CD8_Naive-like	Cetn2
5.07365e-11	-0.793784	0.12	0.23	1.24391e-06	CD8_Naive-like	Gm2a
5.09027e-11	-0.553238	0.149	0.273	1.24798e-06	CD8_Naive-like	Cuedc2
5.17794e-11	-0.38113	0.317	0.475	1.26948e-06	CD8_Naive-like	Fgfr1op2
5.21552e-11	-0.684279	0.111	0.221	1.27869e-06	CD8_Naive-like	3110040N11Rik
5.28709e-11	-0.971323	0.054	0.141	1.29624e-06	CD8_Naive-like	Rhno1
5.42147e-11	-1.07843	0.041	0.123	1.32918e-06	CD8_Naive-like	Amdhd2
5.59495e-11	-0.502729	0.244	0.383	1.37171e-06	CD8_Naive-like	Ppp1cc
5.66808e-11	-0.565563	0.171	0.3	1.38964e-06	CD8_Naive-like	Psmc1
5.78616e-11	-0.808237	0.361	0.486	1.41859e-06	CD8_Naive-like	Tuba1c
5.85312e-11	-0.506677	0.224	0.364	1.43501e-06	CD8_Naive-like	Hsd11b1
6.20367e-11	1.02097	0.238	0.153	1.52095e-06	CD8_Naive-like	Aff4
6.24147e-11	-0.798706	0.082	0.18	1.53022e-06	CD8_Naive-like	Ube2m
6.32109e-11	0.66539	0.42	0.339	1.54974e-06	CD8_Naive-like	Impdh2
6.41001e-11	-0.70075	0.101	0.208	1.57154e-06	CD8_Naive-like	Mrpl22
6.48894e-11	-0.785511	0.054	0.142	1.59089e-06	CD8_Naive-like	Med9
6.64846e-11	-0.51186	0.149	0.276	1.63e-06	CD8_Naive-like	Rpa1
6.71774e-11	1.0637	0.218	0.135	1.64699e-06	CD8_Naive-like	Lcn4
6.89583e-11	-0.340769	0.594	0.739	1.69065e-06	CD8_Naive-like	Nol7
7.04823e-11	-0.933719	0.039	0.119	1.72801e-06	CD8_Naive-like	Bcl7c
7.20022e-11	-0.460536	0.328	0.476	1.76528e-06	CD8_Naive-like	Kxd1
7.29766e-11	-1.07518	0.057	0.144	1.78917e-06	CD8_Naive-like	Cdc25b
7.30142e-11	-0.506126	0.254	0.397	1.79009e-06	CD8_Naive-like	Mcts1
7.34483e-11	1.02072	0.154	0.081	1.80073e-06	CD8_Naive-like	Mylip
7.52112e-11	-0.553081	0.212	0.345	1.84395e-06	CD8_Naive-like	Sdhc
7.64167e-11	-1.03516	0.062	0.151	1.87351e-06	CD8_Naive-like	Rab29
7.6579e-11	-0.458734	0.278	0.427	1.87749e-06	CD8_Naive-like	Psmc5
7.94068e-11	-0.790748	0.071	0.165	1.94682e-06	CD8_Naive-like	Tsfm
8.25335e-11	-0.768693	0.067	0.16	2.02347e-06	CD8_Naive-like	Fnta
8.63054e-11	-0.404844	0.456	0.611	2.11595e-06	CD8_Naive-like	Bax
8.81534e-11	-1.28288	0.033	0.108	2.16126e-06	CD8_Naive-like	Brip1os
8.9838e-11	-0.684325	0.08	0.178	2.20256e-06	CD8_Naive-like	Atp2a2
9.06091e-11	0.427923	0.693	0.655	2.22146e-06	CD8_Naive-like	Ablim1
9.18565e-11	-0.682154	0.117	0.229	2.25205e-06	CD8_Naive-like	Tradd
9.33306e-11	-0.511457	0.188	0.32	2.28819e-06	CD8_Naive-like	Supt16
9.36828e-11	-0.596682	0.129	0.242	2.29682e-06	CD8_Naive-like	Mitd1
9.44557e-11	-0.787365	0.089	0.189	2.31577e-06	CD8_Naive-like	Atp6v1a
9.56744e-11	-0.448538	0.232	0.375	2.34565e-06	CD8_Naive-like	Gnb1
9.80046e-11	-0.881418	0.06	0.147	2.40278e-06	CD8_Naive-like	Dstn
9.87651e-11	-0.683587	0.106	0.213	2.42142e-06	CD8_Naive-like	Mis18a
9.95574e-11	1.12454	0.196	0.119	2.44085e-06	CD8_Naive-like	Ccdc117
1.04677e-10	-0.563139	0.111	0.223	2.56636e-06	CD8_Naive-like	Get4
1.04897e-10	-0.941271	0.048	0.13	2.57175e-06	CD8_Naive-like	Agfg2
1.05811e-10	-0.731104	0.068	0.161	2.59416e-06	CD8_Naive-like	Commd10
1.09494e-10	-1.22605	0.034	0.109	2.68447e-06	CD8_Naive-like	Ino80c
1.11864e-10	0.620411	0.487	0.405	2.74258e-06	CD8_Naive-like	Slc38a2
1.16321e-10	-0.486042	0.266	0.407	2.85183e-06	CD8_Naive-like	Mat2b
1.17317e-10	0.767789	0.306	0.217	2.87625e-06	CD8_Naive-like	Arl4c
1.21799e-10	-0.462856	0.267	0.415	2.98616e-06	CD8_Naive-like	Pam16
1.23476e-10	-0.619442	0.143	0.259	3.02726e-06	CD8_Naive-like	Cops2
1.24588e-10	-0.856183	0.104	0.205	3.05451e-06	CD8_Naive-like	Rab24
1.25909e-10	-0.457513	0.332	0.477	3.08692e-06	CD8_Naive-like	Ndufa5
1.26928e-10	-0.926821	0.052	0.137	3.1119e-06	CD8_Naive-like	Nup85
1.27897e-10	-1.08937	0.039	0.116	3.13565e-06	CD8_Naive-like	Phf11a
1.32583e-10	-0.530847	0.318	0.465	3.25054e-06	CD8_Naive-like	Rbms1
1.32985e-10	-0.475333	0.435	0.574	3.26039e-06	CD8_Naive-like	Stat3
1.39178e-10	-0.871092	0.051	0.135	3.41222e-06	CD8_Naive-like	Rnf121
1.40573e-10	1.24219	0.118	0.057	3.44643e-06	CD8_Naive-like	Gm56655
1.41613e-10	-0.407295	0.12	0.233	3.47194e-06	CD8_Naive-like	Pdcd1lg2
1.41995e-10	-0.577587	0.184	0.311	3.48128e-06	CD8_Naive-like	Ten1
1.42031e-10	-1.19214	0.034	0.109	3.48218e-06	CD8_Naive-like	Hjurp
1.42337e-10	-0.644028	0.155	0.272	3.48968e-06	CD8_Naive-like	Snx20
1.43084e-10	-0.475601	0.206	0.341	3.50799e-06	CD8_Naive-like	Arl6ip4
1.45177e-10	-0.749879	0.1	0.201	3.5593e-06	CD8_Naive-like	Pih1d1
1.46079e-10	-1.08285	0.062	0.149	3.58143e-06	CD8_Naive-like	Zfp524
1.47766e-10	-0.875686	0.089	0.185	3.62279e-06	CD8_Naive-like	Gm5547
1.50071e-10	-0.475001	0.316	0.466	3.6793e-06	CD8_Naive-like	Vti1b
1.51945e-10	-0.446302	0.313	0.464	3.72523e-06	CD8_Naive-like	Ndufa10
1.54572e-10	-1.52364	0.03	0.102	3.78963e-06	CD8_Naive-like	Il12rb1
1.54801e-10	-0.366352	0.474	0.614	3.79526e-06	CD8_Naive-like	Ssb
1.56354e-10	0.428892	0.732	0.685	3.83332e-06	CD8_Naive-like	Elf1
1.56993e-10	-1.07618	0.046	0.127	3.84899e-06	CD8_Naive-like	Minpp1
1.57559e-10	-0.803338	0.093	0.191	3.86287e-06	CD8_Naive-like	Nbeal2
1.58854e-10	-0.635583	0.138	0.252	3.89463e-06	CD8_Naive-like	Parvg
1.59693e-10	-1.06527	0.054	0.137	3.91519e-06	CD8_Naive-like	Gsap
1.62173e-10	-0.3978	0.483	0.631	3.97601e-06	CD8_Naive-like	Brk1
1.63409e-10	-0.863004	0.076	0.168	4.0063e-06	CD8_Naive-like	Capn2
1.64469e-10	-0.391908	0.318	0.471	4.03228e-06	CD8_Naive-like	Fermt3
1.73314e-10	-1.18319	0.048	0.127	4.24914e-06	CD8_Naive-like	Irf4
1.76471e-10	-0.761448	0.1	0.201	4.32654e-06	CD8_Naive-like	Triap1
1.78754e-10	-0.813089	0.09	0.187	4.3825e-06	CD8_Naive-like	Rsu1
1.82335e-10	-0.529267	0.171	0.298	4.4703e-06	CD8_Naive-like	Tial1
1.96231e-10	-0.404071	0.302	0.457	4.81099e-06	CD8_Naive-like	Fkbp8
1.97918e-10	-0.498733	0.304	0.442	4.85235e-06	CD8_Naive-like	Denr
1.98491e-10	-0.825705	0.082	0.175	4.8664e-06	CD8_Naive-like	Setbp1
1.99271e-10	-0.533631	0.159	0.281	4.88553e-06	CD8_Naive-like	Mrpl17
2.03852e-10	-0.566909	0.285	0.418	4.99784e-06	CD8_Naive-like	Vsir
2.14005e-10	-0.770689	0.074	0.166	5.24677e-06	CD8_Naive-like	Pmpcb
2.15937e-10	-0.359409	0.622	0.716	5.29412e-06	CD8_Naive-like	Arpp19
2.17042e-10	-0.732873	0.101	0.204	5.32122e-06	CD8_Naive-like	Apeh
2.17585e-10	0.553168	0.31	0.211	5.33453e-06	CD8_Naive-like	Rasgrp2
2.18978e-10	-0.418368	0.328	0.465	5.36868e-06	CD8_Naive-like	P4hb
2.23807e-10	-0.372633	0.456	0.618	5.48708e-06	CD8_Naive-like	Ppp1r12a
2.29307e-10	-0.619525	0.132	0.244	5.62193e-06	CD8_Naive-like	Xbp1
2.32757e-10	-0.581873	0.079	0.174	5.70651e-06	CD8_Naive-like	Ints11
2.33748e-10	-0.728439	0.096	0.197	5.73081e-06	CD8_Naive-like	Acot8
2.39179e-10	-0.931914	0.074	0.165	5.86395e-06	CD8_Naive-like	Mfsd1
2.39531e-10	-1.45472	0.085	0.174	5.87257e-06	CD8_Naive-like	Ifitm3
2.41316e-10	-0.485077	0.228	0.365	5.91634e-06	CD8_Naive-like	Copz1
2.60483e-10	-0.495268	0.165	0.287	6.38627e-06	CD8_Naive-like	Uba2
2.62589e-10	0.868751	0.287	0.201	6.43791e-06	CD8_Naive-like	Gm47283
2.64289e-10	-0.741749	0.116	0.22	6.47958e-06	CD8_Naive-like	Dtx3l
2.66517e-10	-0.594393	0.074	0.169	6.5342e-06	CD8_Naive-like	Gclm
2.67513e-10	-0.708822	0.085	0.182	6.55861e-06	CD8_Naive-like	Usp14
2.71114e-10	-0.621916	0.177	0.296	6.6469e-06	CD8_Naive-like	Ccndbp1
2.75832e-10	-0.509233	0.199	0.327	6.76258e-06	CD8_Naive-like	Uchl3
2.78501e-10	-0.404054	0.196	0.332	6.82802e-06	CD8_Naive-like	Emc2
2.84222e-10	-0.841105	0.048	0.128	6.96828e-06	CD8_Naive-like	Dnaaf2
2.91123e-10	-0.681999	0.09	0.188	7.13746e-06	CD8_Naive-like	Gins4
2.93899e-10	-0.855727	0.044	0.122	7.20553e-06	CD8_Naive-like	Apip
2.94852e-10	-0.479348	0.309	0.445	7.22888e-06	CD8_Naive-like	Nhp2
3.01188e-10	-0.450553	0.179	0.306	7.38422e-06	CD8_Naive-like	Tufm
3.01664e-10	-0.509139	0.143	0.259	7.39591e-06	CD8_Naive-like	Chmp3
3.03906e-10	-0.702535	0.065	0.153	7.45086e-06	CD8_Naive-like	Usp39
3.04505e-10	1.42697	0.122	0.061	7.46555e-06	CD8_Naive-like	Tmem243
3.05371e-10	-0.562228	0.116	0.224	7.48679e-06	CD8_Naive-like	Eci1
3.11327e-10	-0.776352	0.051	0.134	7.6328e-06	CD8_Naive-like	Saal1
3.18246e-10	-0.583659	0.104	0.207	7.80243e-06	CD8_Naive-like	Camk2g
3.23159e-10	-0.562126	0.113	0.22	7.9229e-06	CD8_Naive-like	Upf3a
3.23738e-10	-0.741776	0.11	0.212	7.93708e-06	CD8_Naive-like	Abcb1a
3.31238e-10	0.759579	0.362	0.284	8.12097e-06	CD8_Naive-like	Ddx3x
3.37326e-10	-0.348514	0.249	0.391	8.27021e-06	CD8_Naive-like	Emd
3.37709e-10	-0.550599	0.194	0.318	8.2796e-06	CD8_Naive-like	Ak6
3.41789e-10	-1.58786	0.033	0.103	8.37965e-06	CD8_Naive-like	Dennd5a
3.42722e-10	-0.493554	0.206	0.337	8.40252e-06	CD8_Naive-like	Yipf3
3.53647e-10	-0.377727	0.23	0.372	8.67035e-06	CD8_Naive-like	Pcmt1
3.61102e-10	-0.410752	0.209	0.345	8.85314e-06	CD8_Naive-like	Idh3g
3.63229e-10	-0.858405	0.072	0.161	8.90529e-06	CD8_Naive-like	2310061I04Rik
3.64517e-10	-0.320663	0.494	0.641	8.93685e-06	CD8_Naive-like	Pdcd5
3.75356e-10	-0.650938	0.188	0.307	9.20261e-06	CD8_Naive-like	Ifi209
3.99819e-10	-0.453695	0.235	0.37	9.80235e-06	CD8_Naive-like	Dctn6
4.0323e-10	-0.5627	0.137	0.248	9.886e-06	CD8_Naive-like	Fuca1
4.05374e-10	-0.545481	0.101	0.203	9.93855e-06	CD8_Naive-like	Paxx
4.14411e-10	-0.863282	0.085	0.179	1.01601e-05	CD8_Naive-like	Cds2
4.17047e-10	-0.771262	0.059	0.142	1.02247e-05	CD8_Naive-like	Ttc33
4.17896e-10	-0.407861	0.409	0.552	1.02456e-05	CD8_Naive-like	Runx3
4.19277e-10	0.384468	0.683	0.632	1.02794e-05	CD8_Naive-like	Nop10
4.29507e-10	-0.703489	0.099	0.198	1.05302e-05	CD8_Naive-like	Atp6v1c1
4.31123e-10	-0.613284	0.096	0.195	1.05698e-05	CD8_Naive-like	Ormdl1
4.33178e-10	-1.06299	0.05	0.129	1.06202e-05	CD8_Naive-like	Fbxl8
4.39942e-10	-0.920497	0.044	0.122	1.07861e-05	CD8_Naive-like	Dck
4.4626e-10	-0.420275	0.333	0.479	1.0941e-05	CD8_Naive-like	Abcf1
4.68415e-10	-0.488501	0.171	0.294	1.14841e-05	CD8_Naive-like	Psph
4.81144e-10	-1.16666	0.032	0.102	1.17962e-05	CD8_Naive-like	Tbc1d10b
4.87393e-10	-0.980483	0.054	0.135	1.19494e-05	CD8_Naive-like	Aimp2
4.87521e-10	-0.78147	0.07	0.158	1.19526e-05	CD8_Naive-like	Cog8
4.93701e-10	-0.446123	0.168	0.291	1.21041e-05	CD8_Naive-like	Atg5
5.13946e-10	-0.697169	0.098	0.195	1.26004e-05	CD8_Naive-like	Atp6v0a2
5.14129e-10	-1.13169	0.046	0.123	1.26049e-05	CD8_Naive-like	Scly
5.20572e-10	-0.885735	0.076	0.165	1.27629e-05	CD8_Naive-like	Arl3
5.3574e-10	0.26536	0.821	0.802	1.31347e-05	CD8_Naive-like	Eef1g
5.38648e-10	-0.494415	0.202	0.332	1.3206e-05	CD8_Naive-like	Mta3
5.42594e-10	-0.826211	0.11	0.209	1.33028e-05	CD8_Naive-like	Prkcz
5.54182e-10	-0.765648	0.091	0.187	1.35869e-05	CD8_Naive-like	Eloa
5.60436e-10	-0.542883	0.227	0.356	1.37402e-05	CD8_Naive-like	Hscb
5.80293e-10	-0.859616	0.072	0.16	1.4227e-05	CD8_Naive-like	Cep250
5.9008e-10	1.3638	0.117	0.058	1.4467e-05	CD8_Naive-like	Slc12a7
5.9141e-10	-0.925428	0.05	0.129	1.44996e-05	CD8_Naive-like	Sap30
6.04164e-10	-0.456588	0.213	0.343	1.48123e-05	CD8_Naive-like	Nubp1
6.14163e-10	-0.485881	0.17	0.293	1.50574e-05	CD8_Naive-like	Hadha
6.34022e-10	-0.693598	0.093	0.19	1.55443e-05	CD8_Naive-like	Actr1b
6.47313e-10	-0.504684	0.16	0.279	1.58702e-05	CD8_Naive-like	Vta1
6.70943e-10	-1.08826	0.048	0.124	1.64495e-05	CD8_Naive-like	Nudt18
6.75241e-10	-0.666896	0.129	0.235	1.65549e-05	CD8_Naive-like	Gon7
6.77064e-10	1.34701	0.128	0.067	1.65996e-05	CD8_Naive-like	Selenop
6.77297e-10	-0.672279	0.07	0.158	1.66053e-05	CD8_Naive-like	Arhgap1
6.81929e-10	-0.783241	0.072	0.16	1.67188e-05	CD8_Naive-like	Snf8
6.86808e-10	-0.459479	0.24	0.374	1.68385e-05	CD8_Naive-like	Plgrkt
6.99532e-10	-0.6208	0.078	0.169	1.71504e-05	CD8_Naive-like	Med27
7.00485e-10	-0.8791	0.054	0.134	1.71738e-05	CD8_Naive-like	Ube2t
7.23939e-10	-0.788564	0.073	0.162	1.77488e-05	CD8_Naive-like	Haus8
7.67684e-10	-0.785084	0.062	0.146	1.88213e-05	CD8_Naive-like	Lamp2
7.71356e-10	-0.642777	0.068	0.155	1.89113e-05	CD8_Naive-like	Far1
7.92905e-10	-0.838888	0.082	0.172	1.94397e-05	CD8_Naive-like	Gba
7.97403e-10	-1.04878	0.04	0.114	1.95499e-05	CD8_Naive-like	Rfwd3
7.99068e-10	-1.07594	0.045	0.12	1.95907e-05	CD8_Naive-like	Bcl2l12
8.10522e-10	-0.686071	0.061	0.144	1.98716e-05	CD8_Naive-like	Pdk3
8.11329e-10	-0.645302	0.118	0.223	1.98914e-05	CD8_Naive-like	Eipr1
8.14228e-10	-0.5555	0.098	0.196	1.99624e-05	CD8_Naive-like	Tfg
8.14839e-10	-0.562726	0.483	0.573	1.99774e-05	CD8_Naive-like	Ranbp1
8.14962e-10	-0.395824	0.4	0.551	1.99804e-05	CD8_Naive-like	BC031181
8.29573e-10	0.821647	0.273	0.191	2.03386e-05	CD8_Naive-like	Dnajb9
8.45521e-10	-0.403015	0.268	0.411	2.07296e-05	CD8_Naive-like	Fam32a
8.54938e-10	-0.550555	0.188	0.307	2.09605e-05	CD8_Naive-like	Cab39
8.57624e-10	-0.438055	0.294	0.431	2.10264e-05	CD8_Naive-like	Rab4b
8.58721e-10	-0.463556	0.215	0.347	2.10533e-05	CD8_Naive-like	Bud31
8.60597e-10	-0.412922	0.293	0.442	2.10992e-05	CD8_Naive-like	Cmc1
8.61501e-10	-0.598908	0.105	0.206	2.11214e-05	CD8_Naive-like	Mrpl16
8.89205e-10	-0.716343	0.111	0.212	2.18006e-05	CD8_Naive-like	Nudcd2
9.12273e-10	0.762186	0.302	0.217	2.23662e-05	CD8_Naive-like	Hexim1
9.55501e-10	-0.866409	0.066	0.15	2.3426e-05	CD8_Naive-like	Cybc1
9.56935e-10	-0.375128	0.217	0.35	2.34612e-05	CD8_Naive-like	Sae1
9.93834e-10	-0.841707	0.062	0.145	2.43658e-05	CD8_Naive-like	Pmm1
1.00892e-09	-0.357988	0.444	0.596	2.47357e-05	CD8_Naive-like	Mndal
1.03434e-09	-0.794066	0.104	0.199	2.53589e-05	CD8_Naive-like	Atp2a3
1.04692e-09	-0.539695	0.135	0.246	2.56673e-05	CD8_Naive-like	Hars
1.04899e-09	-0.451211	0.112	0.213	2.57182e-05	CD8_Naive-like	Lrrk1
1.05321e-09	-0.603423	0.094	0.19	2.58216e-05	CD8_Naive-like	Xpo1
1.05765e-09	-0.603132	0.083	0.174	2.59305e-05	CD8_Naive-like	Pex16
1.05859e-09	-0.629594	0.102	0.199	2.59535e-05	CD8_Naive-like	Hacd3
1.07066e-09	-0.491488	0.185	0.31	2.62493e-05	CD8_Naive-like	Hnrnpd
1.07066e-09	-1.11433	0.041	0.115	2.62493e-05	CD8_Naive-like	Camk2n1
1.07713e-09	-0.405771	0.324	0.47	2.64079e-05	CD8_Naive-like	Sema4d
1.09731e-09	-0.356005	0.404	0.553	2.69027e-05	CD8_Naive-like	Sh3kbp1
1.10475e-09	-0.68718	0.102	0.2	2.70851e-05	CD8_Naive-like	Nabp1
1.10669e-09	-0.484709	0.312	0.451	2.71326e-05	CD8_Naive-like	Arhgap9
1.14056e-09	-0.843352	0.088	0.178	2.79632e-05	CD8_Naive-like	Adam10
1.16541e-09	-0.9236	0.059	0.139	2.85724e-05	CD8_Naive-like	Slc35a4
1.17113e-09	-0.379557	0.418	0.561	2.87126e-05	CD8_Naive-like	Ndufs7
1.19625e-09	-0.537844	0.178	0.297	2.93284e-05	CD8_Naive-like	Chmp1a
1.23045e-09	-1.05156	0.034	0.103	3.01668e-05	CD8_Naive-like	Mid1ip1
1.23998e-09	-0.386649	0.184	0.309	3.04005e-05	CD8_Naive-like	Trappc6a
1.24592e-09	-0.423248	0.422	0.549	3.05461e-05	CD8_Naive-like	Phb2
1.2598e-09	-0.686646	0.089	0.182	3.08866e-05	CD8_Naive-like	9530068E07Rik
1.26436e-09	-0.821977	0.078	0.166	3.09983e-05	CD8_Naive-like	Mrpl44
1.28039e-09	-1.03763	0.06	0.14	3.13913e-05	CD8_Naive-like	Pelo
1.31561e-09	1.03673	0.25	0.176	3.22549e-05	CD8_Naive-like	Pim3
1.35085e-09	-0.5667	0.149	0.261	3.31188e-05	CD8_Naive-like	Glod4
1.38355e-09	-0.386484	0.262	0.398	3.39204e-05	CD8_Naive-like	Ppig
1.40501e-09	-0.77163	0.033	0.102	3.44467e-05	CD8_Naive-like	Plk4
1.42448e-09	-0.945138	0.07	0.154	3.4924e-05	CD8_Naive-like	Lrwd1
1.46216e-09	-0.422818	0.267	0.4	3.58477e-05	CD8_Naive-like	Vdac1
1.49572e-09	-0.867589	0.045	0.12	3.66706e-05	CD8_Naive-like	Pigf
1.49824e-09	-0.816484	0.113	0.208	3.67324e-05	CD8_Naive-like	BE692007
1.51727e-09	0.26544	0.804	0.756	3.71988e-05	CD8_Naive-like	Ncl
1.55879e-09	-0.680115	0.077	0.165	3.82168e-05	CD8_Naive-like	Ptdss1
1.59241e-09	-0.667432	0.061	0.143	3.90412e-05	CD8_Naive-like	Lzic
1.64936e-09	-0.380261	0.389	0.536	4.04374e-05	CD8_Naive-like	Fmnl1
1.6501e-09	-1.26415	0.043	0.114	4.04555e-05	CD8_Naive-like	Nmrk1
1.7275e-09	-0.298934	0.452	0.614	4.23532e-05	CD8_Naive-like	Gm8369
1.75742e-09	-0.665947	0.084	0.173	4.30866e-05	CD8_Naive-like	Rcbtb2
1.76475e-09	-0.586839	0.106	0.204	4.32664e-05	CD8_Naive-like	Srsf4
1.80473e-09	-0.335922	0.546	0.671	4.42465e-05	CD8_Naive-like	Snx3
1.8149e-09	-0.737651	0.128	0.227	4.44959e-05	CD8_Naive-like	Il18r1
1.8149e-09	-0.63961	0.104	0.201	4.4496e-05	CD8_Naive-like	Urod
1.81511e-09	-0.643399	0.091	0.186	4.4501e-05	CD8_Naive-like	Elp5
1.84679e-09	-0.322323	0.338	0.485	4.52777e-05	CD8_Naive-like	Rab11b
1.94159e-09	-0.60996	0.124	0.228	4.76019e-05	CD8_Naive-like	Necap2
1.96445e-09	-0.413292	0.189	0.304	4.81623e-05	CD8_Naive-like	Klre1
1.96766e-09	-0.560239	0.117	0.219	4.82411e-05	CD8_Naive-like	Pgd
1.99048e-09	-0.469975	0.133	0.239	4.88005e-05	CD8_Naive-like	Pigs
1.99384e-09	-0.560712	0.117	0.217	4.88831e-05	CD8_Naive-like	Isca2
2.02134e-09	-0.501813	0.121	0.226	4.95572e-05	CD8_Naive-like	Aarsd1
2.03405e-09	-0.572087	0.073	0.161	4.98687e-05	CD8_Naive-like	Aldh9a1
2.14259e-09	-1.27372	0.039	0.108	5.25299e-05	CD8_Naive-like	Vps26c
2.16354e-09	-0.606011	0.159	0.266	5.30435e-05	CD8_Naive-like	Psd4
2.21157e-09	-0.321495	0.498	0.644	5.42211e-05	CD8_Naive-like	Dnajb6
2.29845e-09	-0.922846	0.033	0.1	5.63511e-05	CD8_Naive-like	Pradc1
2.34876e-09	-0.513664	0.141	0.251	5.75845e-05	CD8_Naive-like	Gatd3a
2.36633e-09	-0.699017	0.088	0.178	5.80154e-05	CD8_Naive-like	Thap7
2.48747e-09	1.13629	0.117	0.059	6.09852e-05	CD8_Naive-like	Dyrk2
2.51883e-09	-0.474798	0.215	0.342	6.1754e-05	CD8_Naive-like	Trappc6b
2.52857e-09	-0.387254	0.172	0.289	6.19929e-05	CD8_Naive-like	Zfand5
2.55066e-09	-0.752707	0.104	0.197	6.25345e-05	CD8_Naive-like	Rbl2
2.57367e-09	-0.636945	0.141	0.245	6.30987e-05	CD8_Naive-like	Gbp4
2.64772e-09	-0.650939	0.07	0.153	6.49141e-05	CD8_Naive-like	Acsl4
2.6528e-09	-0.968193	0.05	0.125	6.50388e-05	CD8_Naive-like	Slc39a6
2.72695e-09	-0.549431	0.285	0.405	6.68567e-05	CD8_Naive-like	Pcna
2.7593e-09	-1.18068	0.048	0.12	6.76497e-05	CD8_Naive-like	Ttc9c
2.76221e-09	-0.317401	0.679	0.77	6.77211e-05	CD8_Naive-like	Jpt1
2.79337e-09	-0.475727	0.096	0.192	6.84851e-05	CD8_Naive-like	Mmd
2.80373e-09	-0.711255	0.155	0.257	6.87392e-05	CD8_Naive-like	Armc7
2.82846e-09	0.488443	0.56	0.506	6.93454e-05	CD8_Naive-like	Ccnl1
2.83363e-09	-0.900084	0.062	0.141	6.94721e-05	CD8_Naive-like	1110059G10Rik
2.84569e-09	-0.988718	0.055	0.131	6.97679e-05	CD8_Naive-like	Vps52
2.8604e-09	-1.07617	0.056	0.132	7.01284e-05	CD8_Naive-like	Srek1ip1
2.89626e-09	-0.445879	0.235	0.367	7.10076e-05	CD8_Naive-like	Srp72
2.91408e-09	-0.657457	0.104	0.199	7.14444e-05	CD8_Naive-like	Hmgn5
2.98079e-09	-0.551556	0.12	0.22	7.308e-05	CD8_Naive-like	Cnot8
3.04257e-09	-1.08431	0.078	0.162	7.45946e-05	CD8_Naive-like	H2bc4
3.05438e-09	-0.418527	0.417	0.562	7.48843e-05	CD8_Naive-like	Tpst2
3.11371e-09	-0.565518	0.143	0.247	7.63388e-05	CD8_Naive-like	Chsy1
3.13654e-09	-0.369376	0.428	0.569	7.68985e-05	CD8_Naive-like	Septin6
3.20322e-09	-0.366018	0.328	0.465	7.85333e-05	CD8_Naive-like	Cript
3.22336e-09	-0.346112	0.394	0.532	7.90272e-05	CD8_Naive-like	Txn2
3.33221e-09	-0.678196	0.085	0.175	8.16958e-05	CD8_Naive-like	Eci2
3.41029e-09	-0.823785	0.052	0.128	8.361e-05	CD8_Naive-like	Gtf2e2
3.42939e-09	-0.834347	0.068	0.15	8.40783e-05	CD8_Naive-like	Xlr4a
3.44317e-09	-0.372645	0.443	0.573	8.44161e-05	CD8_Naive-like	Slc25a4
3.47293e-09	-0.312905	0.58	0.707	8.51459e-05	CD8_Naive-like	Psmb10
3.50435e-09	-1.0131	0.077	0.159	8.59161e-05	CD8_Naive-like	Ptger4
3.51516e-09	-0.76261	0.06	0.139	8.61812e-05	CD8_Naive-like	Lcmt1
3.5471e-09	-0.804413	0.068	0.15	8.69642e-05	CD8_Naive-like	Ripk3
3.57841e-09	-0.395128	0.146	0.257	8.77319e-05	CD8_Naive-like	Clns1a
3.63034e-09	-0.483952	0.201	0.323	8.9005e-05	CD8_Naive-like	Chd9
3.6679e-09	-0.489579	0.172	0.287	8.99258e-05	CD8_Naive-like	Cltc
3.722e-09	-0.342792	0.783	0.81	9.12524e-05	CD8_Naive-like	Ndufa4
3.73955e-09	-0.847382	0.084	0.17	9.16825e-05	CD8_Naive-like	Sigirr
3.78177e-09	-0.789535	0.074	0.158	9.27178e-05	CD8_Naive-like	Crcp
3.80525e-09	-0.447225	0.188	0.31	9.32934e-05	CD8_Naive-like	Mrps17
[truncated: 10,236 more rows]

## Sheet: DEGs_CD138+ vs. CD138- TAMs
gene	p_val	avg_log2FC	pct.1	pct.2	p_val_adj
Rps29	1.29436e-164	0.799515	0.999	0.995	3.17339e-160
Rps28	1.3699e-156	0.776857	0.996	0.995	3.35858e-152
Rps27	2.68012e-116	0.672671	1	0.997	6.57085e-112
Rpl38	6.43163e-116	0.499323	0.998	0.998	1.57684e-111
AW112010	2.57621e-110	-0.663653	0.928	0.985	6.3161e-106
Rpl13a	6.18977e-102	-0.352293	0.999	0.999	1.51755e-97
Cd52	6.32117e-90	-0.518252	0.989	0.996	1.54976e-85
Ccr7	2.12291e-80	2.89229	0.254	0.051	5.20473e-76
Tmsb4x	1.89906e-78	-0.365679	0.999	1	4.65594e-74
Rpl37a	3.80529e-77	0.391961	1	0.998	9.32944e-73
Rpl39	2.48098e-75	0.401362	0.999	1	6.08261e-71
Rpl36	9.4121e-70	0.368067	1	0.999	2.30757e-65
Nkg7	4.5588e-68	-0.463763	0.925	0.979	1.11768e-63
Gm10076	5.88554e-65	0.273187	1	0.998	1.44296e-60
Ctsw	8.04833e-65	-0.623273	0.746	0.892	1.97321e-60
Rps21	2.27166e-61	0.404581	0.999	0.999	5.56943e-57
Sell	3.57359e-55	2.01301	0.212	0.053	8.76136e-51
Klf2	2.28335e-53	1.45568	0.449	0.248	5.5981e-49
Id2	5.0222e-53	-0.603809	0.686	0.854	1.23129e-48
Myl6	2.11924e-52	-0.350685	0.971	0.991	5.19575e-48
Gng2	5.95747e-51	-0.663561	0.59	0.765	1.46059e-46
Junb	1.07458e-49	0.64228	0.95	0.9	2.63454e-45
Tcf7	1.47599e-48	1.38443	0.317	0.135	3.61868e-44
S100a6	5.82236e-48	-0.466011	0.766	0.948	1.42747e-43
Cd3g	1.30576e-45	-0.377316	0.948	0.96	3.20134e-41
S100a11	1.37075e-45	-0.393766	0.875	0.961	3.36066e-41
Nfkbia	1.93604e-45	0.67884	0.858	0.727	4.7466e-41
Rpl37	5.94183e-45	0.262112	1	1	1.45676e-40
Trav12-1	1.06512e-42	-3.06411	0.031	0.147	2.61136e-38
Bach2	1.11991e-42	1.1503	0.356	0.176	2.74568e-38
Sugct	7.91994e-42	1.44952	0.32	0.151	1.94173e-37
Ier2	2.31154e-41	0.683633	0.844	0.747	5.6672e-37
Cxcr6	1.39919e-40	-0.544144	0.487	0.702	3.4304e-36
Rps24	1.05103e-39	0.315459	0.999	1	2.57682e-35
Nr4a1	2.74186e-39	0.941393	0.506	0.326	6.72223e-35
Dapl1	7.75778e-39	2.86391	0.114	0.017	1.90197e-34
Pfn1	1.99352e-38	-0.270758	0.996	0.997	4.88752e-34
Isg20	3.05529e-38	-0.884932	0.371	0.549	7.49065e-34
Actb	2.23087e-37	-0.309753	0.999	1	5.46943e-33
Psmb8	7.05852e-37	-0.340731	0.911	0.95	1.73054e-32
Plaat3	2.45255e-36	-0.538656	0.618	0.76	6.01291e-32
Ech1	3.78318e-36	-0.682537	0.444	0.605	9.27523e-32
mt-Atp6	9.49085e-36	0.59221	0.753	0.624	2.32687e-31
Rpl21	4.19878e-35	0.319092	0.983	0.969	1.02941e-30
Lef1	1.61991e-34	1.16627	0.385	0.225	3.97153e-30
Ccl4	1.97668e-34	-0.868409	0.454	0.627	4.84622e-30
Arhgef12	8.62357e-34	1.2405	0.295	0.146	2.11424e-29
S100a4	1.11078e-33	-0.448451	0.555	0.752	2.7233e-29
Il7r	1.37439e-33	1.01134	0.425	0.265	3.36958e-29
mt-Co1	6.89379e-33	0.332443	0.972	0.944	1.69015e-28
Jaml	1.00357e-31	-0.795164	0.364	0.521	2.46045e-27
mt-Nd2	1.02055e-31	0.662639	0.658	0.519	2.50209e-27
Gzmk	1.10954e-31	-0.577629	0.436	0.615	2.72025e-27
Rgs1	1.25739e-31	-0.524248	0.758	0.859	3.08275e-27
Sh3bgrl3	1.86326e-30	-0.276733	0.955	0.973	4.56816e-26
Satb1	2.47016e-30	0.97499	0.395	0.242	6.0561e-26
Cotl1	3.4062e-30	-0.436936	0.785	0.846	8.35098e-26
Nsg2	5.76095e-30	2.09469	0.108	0.023	1.41241e-25
Ptprcap	6.78298e-30	-0.328284	0.887	0.94	1.66298e-25
Vps37b	1.18034e-29	0.535887	0.8	0.679	2.89383e-25
mt-Atp8	2.92473e-29	0.318604	0.92	0.862	7.17057e-25
Gimap7	1.74101e-28	-0.473328	0.609	0.748	4.26844e-24
Cox5a	2.55223e-28	-0.329944	0.837	0.897	6.25731e-24
Gzmb	5.89636e-28	-0.373958	0.493	0.669	1.44561e-23
Rpl36a	6.47782e-28	0.368823	0.982	0.98	1.58817e-23
Grik3	6.91738e-27	0.523171	0.707	0.586	1.69593e-22
Rps19	3.06692e-26	0.297981	0.999	0.998	7.51917e-22
Socs3	6.98362e-26	0.982262	0.316	0.183	1.71217e-21
Aff3	8.60111e-26	1.50275	0.164	0.064	2.10873e-21
Ndufa13	1.13254e-25	-0.309793	0.864	0.91	2.77665e-21
Trbv12-2	1.51667e-25	-0.927433	0.252	0.384	3.71843e-21
Ctsd	1.62801e-25	-0.387248	0.712	0.823	3.99139e-21
AU020206	3.947e-25	-0.688948	0.421	0.557	9.67686e-21
Atxn1	4.64316e-25	-0.576922	0.498	0.63	1.13836e-20
mt-Nd4l	6.88241e-25	0.403366	0.764	0.668	1.68736e-20
Itga1	7.18159e-25	-0.880527	0.207	0.338	1.76071e-20
Trbv13-2	1.05319e-24	-1.3927	0.083	0.187	2.58211e-20
Rasgrp2	2.13186e-24	0.961795	0.292	0.168	5.22668e-20
Plac8	7.97443e-24	-0.455122	0.724	0.799	1.95509e-19
Cmah	1.29104e-23	1.26847	0.157	0.063	3.16524e-19
Clic1	1.47536e-23	-0.273771	0.901	0.942	3.61714e-19
Pde2a	6.06814e-23	1.27231	0.175	0.077	1.48773e-18
Ucp2	1.36483e-22	-0.375434	0.757	0.832	3.34616e-18
Kdm6b	2.36158e-22	0.706149	0.367	0.232	5.78989e-18
Gramd3	4.19561e-22	0.411147	0.684	0.54	1.02864e-17
Klf3	5.8641e-22	1.02845	0.218	0.109	1.4377e-17
Hip1	9.12133e-22	-1.04575	0.201	0.316	2.23628e-17
Lsp1	1.71364e-21	-0.314216	0.802	0.882	4.20134e-17
Clu	1.99098e-21	-1.1077	0.104	0.208	4.8813e-17
mt-Co2	2.41154e-21	0.262831	0.928	0.869	5.91237e-17
Pim1	2.97362e-21	0.511196	0.644	0.526	7.29044e-17
Sidt1	4.12058e-21	0.900281	0.322	0.2	1.01024e-16
Gm56730	5.07109e-21	1.42831	0.142	0.058	1.24328e-16
Itm2b	5.23369e-21	-0.262734	0.938	0.96	1.28314e-16
Cox5b	9.17892e-21	-0.25071	0.905	0.926	2.2504e-16
Elob	1.21911e-20	-0.266155	0.902	0.934	2.98888e-16
Tgif1	3.19163e-20	0.870945	0.351	0.232	7.82491e-16
Id3	3.25395e-20	1.56999	0.148	0.063	7.97772e-16
Cd8a	4.08074e-20	-0.308177	0.719	0.795	1.00047e-15
Ripor2	6.24833e-20	0.711849	0.38	0.255	1.5319e-15
Snhg8	8.54184e-20	0.561366	0.632	0.517	2.0942e-15
Rgcc	1.00855e-19	0.997997	0.317	0.203	2.47266e-15
S1pr1	1.3507e-19	1.07752	0.224	0.123	3.31152e-15
Ms4a4b	1.36255e-19	-0.265072	0.96	0.969	3.34057e-15
Psmb3	1.38817e-19	-0.314276	0.778	0.834	3.40338e-15
Gpr132	1.59012e-19	0.654659	0.471	0.344	3.89849e-15
Txn1	1.62112e-19	-0.292452	0.778	0.859	3.97449e-15
Lamtor4	1.90579e-19	-0.490793	0.487	0.6	4.67241e-15
Emb	2.08881e-19	0.420753	0.675	0.558	5.12114e-15
Csnk2b	4.46714e-19	-0.348002	0.733	0.816	1.09521e-14
Malat1	4.93256e-19	0.313712	0.998	0.992	1.20932e-14
Aopep	1.02753e-18	-0.498455	0.481	0.593	2.51919e-14
Cyba	1.08862e-18	-0.262878	0.902	0.942	2.66897e-14
Glrx	1.3489e-18	-0.484691	0.381	0.504	3.30709e-14
Trgv2	2.02553e-18	-0.781907	0.178	0.29	4.966e-14
Ctla2a	2.20851e-18	-0.270224	0.698	0.85	5.4146e-14
Tspo	2.20944e-18	-0.293508	0.818	0.878	5.41687e-14
Dynll1	5.7919e-18	-0.304958	0.885	0.916	1.42e-13
Taf1d	8.91746e-18	0.646479	0.432	0.317	2.18629e-13
Tigit	9.63721e-18	-0.456757	0.506	0.629	2.36275e-13
Ly6a	9.884e-18	-0.459658	0.721	0.775	2.42326e-13
Litaf	1.29208e-17	-0.448601	0.421	0.56	3.1678e-13
Ifrd1	1.3329e-17	0.517204	0.534	0.415	3.26786e-13
Dapk2	2.22163e-17	-0.840827	0.181	0.285	5.44677e-13
Efhd2	2.53993e-17	-0.588237	0.368	0.478	6.22714e-13
Capzb	2.90739e-17	-0.260961	0.829	0.891	7.12804e-13
Atp1b3	3.70089e-17	0.435139	0.684	0.588	9.07348e-13
Hmgn1	6.34514e-17	0.624398	0.348	0.233	1.55564e-12
Arl5c	6.87974e-17	1.01076	0.18	0.093	1.68671e-12
Rps20	7.3347e-17	0.268796	1	0.999	1.79825e-12
Psmb9	8.01689e-17	-0.333254	0.686	0.758	1.9655e-12
Itgae	8.05195e-17	-1.26827	0.054	0.125	1.9741e-12
Trgc2	8.6123e-17	-1.23225	0.084	0.164	2.11148e-12
Dgka	1.38477e-16	0.687382	0.387	0.275	3.39505e-12
Trbc2	1.47594e-16	-0.36065	0.813	0.846	3.61855e-12
Irf1	1.53874e-16	0.546118	0.535	0.425	3.77252e-12
Txk	1.7205e-16	0.720813	0.341	0.231	4.21814e-12
Abracl	1.73718e-16	-0.275181	0.818	0.876	4.25904e-12
Foxp1	2.19278e-16	0.611746	0.518	0.418	5.37604e-12
Abi3	3.39331e-16	-0.877611	0.177	0.27	8.31939e-12
Srsf5	4.52365e-16	0.33292	0.779	0.687	1.10906e-11
Slamf6	6.72929e-16	0.948465	0.186	0.101	1.64982e-11
Hexim1	8.23725e-16	0.723611	0.285	0.183	2.01953e-11
Zfp36	8.54177e-16	0.62172	0.687	0.611	2.09418e-11
Atox1	9.53958e-16	-0.324222	0.695	0.77	2.33882e-11
Chn2	9.56622e-16	-0.915914	0.157	0.251	2.34535e-11
Gimap6	1.23385e-15	0.372351	0.798	0.73	3.02503e-11
Arl6ip1	1.42973e-15	-0.30389	0.828	0.883	3.50526e-11
Rbm3	1.63708e-15	-0.250833	0.931	0.939	4.01363e-11
Prr13	1.81325e-15	-0.312891	0.647	0.755	4.44553e-11
Arf5	2.49024e-15	-0.262084	0.788	0.838	6.10533e-11
Kbtbd11	2.50922e-15	1.03816	0.183	0.102	6.15185e-11
Actn2	2.77115e-15	-0.887704	0.126	0.214	6.79403e-11
Ubald2	3.02368e-15	0.403625	0.694	0.595	7.41315e-11
mt-Nd3	3.18919e-15	0.870583	0.2	0.114	7.81894e-11
Inpp4b	3.19259e-15	-0.437789	0.517	0.617	7.82728e-11
Pglyrp1	4.47044e-15	-0.305365	0.548	0.655	1.09602e-10
Nfkbid	6.12402e-15	0.729262	0.306	0.204	1.50142e-10
Osgin1	6.88822e-15	-0.821344	0.175	0.269	1.68878e-10
Ndufa11	8.30385e-15	-0.345127	0.626	0.702	2.03585e-10
mt-Nd4	8.35957e-15	0.4216	0.582	0.479	2.04952e-10
Akr1a1	8.86542e-15	-0.364743	0.599	0.678	2.17353e-10
Csrnp1	8.93834e-15	0.557831	0.441	0.331	2.19141e-10
Ppp1r15a	1.3762e-14	0.462861	0.552	0.444	3.37403e-10
Fos	1.41985e-14	0.772758	0.529	0.429	3.48104e-10
Ms4a4c	3.21667e-14	0.744015	0.175	0.097	7.88631e-10
Cd226	4.98771e-14	-0.489411	0.364	0.462	1.22284e-09
Fgl2	6.44699e-14	-0.532162	0.244	0.346	1.58061e-09
mt-Nd1	7.54611e-14	0.298836	0.701	0.612	1.85008e-09
Lag3	7.63683e-14	-0.323199	0.332	0.446	1.87232e-09
Cuta	1.2716e-13	-0.362759	0.588	0.659	3.11759e-09
Tsc22d3	1.31322e-13	0.487409	0.519	0.412	3.21962e-09
Fosb	1.59445e-13	0.740048	0.341	0.246	3.90912e-09
Cd7	1.92514e-13	-0.76307	0.374	0.458	4.71986e-09
Tnfaip3	3.16464e-13	0.35668	0.794	0.708	7.75874e-09
Rnf138	3.32349e-13	0.365324	0.567	0.456	8.1482e-09
Tox	5.52432e-13	-0.708348	0.272	0.36	1.3544e-08
Gm20186	5.72739e-13	0.775622	0.23	0.145	1.40418e-08
Wdr95	6.01581e-13	-0.79342	0.154	0.236	1.4749e-08
Mrps16	6.10182e-13	-0.325127	0.607	0.678	1.49598e-08
Nr4a3	7.29188e-13	0.60037	0.289	0.196	1.78775e-08
Cmtm7	7.48726e-13	-0.333302	0.571	0.673	1.83565e-08
Gstp3	8.15941e-13	-0.594112	0.323	0.409	2.00044e-08
Icam2	8.9813e-13	0.963986	0.129	0.065	2.20194e-08
Ccl3	1.0758e-12	-1.00323	0.216	0.3	2.63755e-08
Il4ra	1.17142e-12	0.7858	0.193	0.116	2.87198e-08
Cish	1.17374e-12	-0.492336	0.318	0.416	2.87766e-08
Snhg1	1.64642e-12	0.403276	0.562	0.467	4.03652e-08
Cxcr4	1.65265e-12	0.779439	0.187	0.111	4.05181e-08
Car2	1.68605e-12	-0.912148	0.15	0.229	4.13368e-08
Adk	1.8565e-12	1.2826	0.121	0.061	4.55159e-08
Gm11707	1.95727e-12	-0.904555	0.107	0.178	4.79865e-08
Prdx5	3.80738e-12	-0.306817	0.611	0.691	9.33457e-08
Zfp36l1	4.54673e-12	0.466339	0.496	0.395	1.11472e-07
Mxd4	4.58044e-12	-0.659131	0.187	0.27	1.12299e-07
Rbx1	5.16899e-12	-0.30051	0.683	0.737	1.26728e-07
Gimap4	6.69617e-12	-0.265607	0.795	0.84	1.6417e-07
Ssh2	1.14822e-11	0.432702	0.443	0.343	2.81508e-07
Adam19	1.4607e-11	-0.588761	0.282	0.367	3.58121e-07
Gnl3	1.5028e-11	0.815363	0.225	0.15	3.68442e-07
Atp6v0e	1.58845e-11	-0.262553	0.689	0.765	3.89441e-07
Grina	1.90811e-11	-0.497708	0.38	0.462	4.67811e-07
Prdx2	1.98247e-11	-0.378654	0.512	0.578	4.86043e-07
Klf4	2.40344e-11	1.23913	0.122	0.065	5.89252e-07
Jund	2.41462e-11	0.333574	0.762	0.675	5.91993e-07
Smyd3	2.43002e-11	-0.615414	0.312	0.394	5.95769e-07
Dusp10	2.4424e-11	0.721183	0.28	0.198	5.98803e-07
Ptprj	2.57225e-11	-0.782509	0.112	0.182	6.30638e-07
Vamp8	3.05543e-11	-0.32673	0.577	0.658	7.49099e-07
Gm26740	3.22912e-11	0.479433	0.372	0.278	7.91683e-07
mt-Nd5	3.23246e-11	0.311408	0.498	0.396	7.92503e-07
Pycard	3.36271e-11	-0.295891	0.538	0.64	8.24436e-07
Ier5	3.78338e-11	0.476836	0.389	0.296	9.27572e-07
Ap2s1	3.82797e-11	-0.255358	0.595	0.686	9.38503e-07
Snhg12	3.9053e-11	0.627215	0.337	0.252	9.57462e-07
Igflr1	4.92776e-11	-0.394357	0.31	0.404	1.20814e-06
Cxcr3	6.64637e-11	-0.486102	0.316	0.402	1.62949e-06
Ccnl1	7.0173e-11	0.405419	0.565	0.469	1.72043e-06
Chd3	7.78459e-11	0.435481	0.518	0.429	1.90855e-06
Gngt2	9.42819e-11	-0.7242	0.212	0.287	2.31151e-06
Trappc2l	1.09193e-10	-0.51583	0.298	0.376	2.67709e-06
Tra2b	1.21434e-10	0.291027	0.813	0.757	2.9772e-06
Taldo1	1.28453e-10	-0.289507	0.613	0.668	3.14929e-06
A930005H10Rik	1.42561e-10	0.768203	0.174	0.108	3.49517e-06
Irs2	1.62033e-10	0.691824	0.126	0.069	3.97256e-06
Phf11b	1.65222e-10	-0.50577	0.409	0.485	4.05075e-06
Gm56906	1.81089e-10	0.417999	0.575	0.486	4.43975e-06
Calm3	2.01304e-10	-0.333857	0.511	0.587	4.93537e-06
Ccdc12	2.14981e-10	-0.290551	0.65	0.721	5.27068e-06
Bcl2a1d	2.17242e-10	-0.287542	0.507	0.614	5.32611e-06
Stk38	2.28233e-10	0.500504	0.286	0.205	5.59558e-06
Trbv29	2.40213e-10	1.07307	0.1	0.05	5.88929e-06
Psma4	2.44601e-10	-0.316278	0.523	0.604	5.99689e-06
Susd3	2.69675e-10	-0.659725	0.177	0.251	6.61163e-06
Gnai2	3.18888e-10	-0.272681	0.651	0.724	7.81817e-06
Birc3	3.95279e-10	0.512279	0.315	0.231	9.69106e-06
Osbpl3	4.20584e-10	-0.54088	0.226	0.302	1.03115e-05
Capg	4.66425e-10	-0.35315	0.355	0.448	1.14353e-05
Psmb10	4.90171e-10	-0.296583	0.652	0.714	1.20175e-05
Micos10	4.93271e-10	-0.262097	0.644	0.698	1.20935e-05
Smdt1	5.00856e-10	-0.258779	0.669	0.723	1.22795e-05
Padi2	5.05802e-10	-0.531789	0.235	0.311	1.24007e-05
Klrc1	6.43254e-10	-0.276297	0.383	0.484	1.57707e-05
Tob1	6.7079e-10	0.634723	0.23	0.157	1.64458e-05
Lcn4	7.02907e-10	0.682995	0.184	0.117	1.72332e-05
Ifi47	7.42643e-10	-0.358831	0.522	0.597	1.82074e-05
Maff	7.44716e-10	0.730177	0.146	0.086	1.82582e-05
Nme1	8.01426e-10	-0.302385	0.62	0.668	1.96486e-05
Scml4	8.17177e-10	0.531075	0.277	0.198	2.00347e-05
Gm2682	8.22871e-10	0.338055	0.485	0.392	2.01743e-05
Ldlrad4	8.23368e-10	-0.468586	0.305	0.387	2.01865e-05
Rftn1	9.14262e-10	-0.686513	0.174	0.244	2.2415e-05
Cyth1	9.17004e-10	0.592713	0.251	0.177	2.24822e-05
Cdh1	9.75003e-10	-1.00201	0.059	0.11	2.39042e-05
Gramd4	1.04539e-09	0.786731	0.109	0.058	2.56298e-05
Pstpip1	1.04876e-09	-0.382363	0.431	0.5	2.57125e-05
Tcp11l2	1.20055e-09	0.648801	0.23	0.157	2.94338e-05
Med10	1.32654e-09	-0.3532	0.525	0.586	3.25228e-05
Ntan1	1.67218e-09	-0.330232	0.443	0.525	4.09968e-05
Sp110	1.71836e-09	-0.415356	0.431	0.499	4.21291e-05
Rrad	1.80047e-09	0.847744	0.229	0.16	4.41422e-05
Sptbn1	2.28816e-09	0.454524	0.304	0.225	5.60989e-05
Dynlrb1	2.29829e-09	-0.296422	0.557	0.622	5.63472e-05
Zc3h12a	2.35136e-09	0.538739	0.321	0.242	5.76483e-05
Bbln	3.73997e-09	-0.349912	0.432	0.509	9.16928e-05
Tob2	4.0095e-09	0.587674	0.258	0.186	9.83008e-05
Arhgap15	4.07917e-09	0.301155	0.701	0.631	0.000100009
Pik3r5	4.62637e-09	0.408217	0.273	0.198	0.000113425
Tmem273	4.87388e-09	-0.776959	0.118	0.179	0.000119493
Ythdc1	4.89053e-09	0.38611	0.529	0.446	0.000119901
Serpina3g	4.98747e-09	-0.46081	0.288	0.369	0.000122278
Epsti1	5.11928e-09	-0.276602	0.772	0.82	0.000125509
Rcsd1	5.86579e-09	0.61398	0.196	0.132	0.000143811
Zgpat	6.52577e-09	-0.300043	0.559	0.619	0.000159992
Bzw2	7.13731e-09	0.476172	0.309	0.235	0.000174985
Spcs2	8.25755e-09	-0.285983	0.609	0.672	0.00020245
Tmem163	8.3118e-09	-0.716385	0.176	0.239	0.00020378
Adgre5	8.87887e-09	0.304873	0.584	0.491	0.000217683
Zbp1	9.04255e-09	-0.588425	0.378	0.439	0.000221696
Esd	1.03667e-08	-0.312657	0.563	0.619	0.00025416
Tax1bp1	1.27452e-08	0.275265	0.611	0.529	0.000312475
Sec11c	1.42367e-08	-0.26537	0.651	0.706	0.000349042
Arf4	1.6068e-08	0.298214	0.712	0.65	0.000393938
Smad7	1.6172e-08	0.348644	0.485	0.406	0.00039649
Slc38a2	1.664e-08	0.331103	0.463	0.379	0.000407963
Fosl2	1.68839e-08	0.431204	0.277	0.203	0.000413943
Mrps36	1.8463e-08	-0.346704	0.432	0.492	0.000452658
Rbm38	1.89528e-08	0.342905	0.434	0.354	0.000464665
Ncf4	1.9833e-08	-0.433356	0.293	0.363	0.000486246
Skp1	2.25447e-08	0.295499	0.649	0.582	0.000552728
Gadd45b	2.34966e-08	0.42953	0.458	0.381	0.000576066
Tubb2a	2.44216e-08	0.935412	0.106	0.06	0.000598744
Ehbp1	2.56669e-08	0.750877	0.134	0.082	0.000629277
Fam241a	2.68895e-08	0.570023	0.147	0.092	0.000659249
Pdcd1	2.79735e-08	-0.335711	0.344	0.427	0.000685826
Psmb4	2.89534e-08	-0.267181	0.633	0.69	0.00070985
Hnrnpdl	3.01695e-08	0.358789	0.481	0.408	0.000739666
Rasa3	3.10987e-08	0.512852	0.262	0.192	0.000762448
Qpct	3.10999e-08	-0.608871	0.093	0.147	0.000762477
Dtx1	3.14827e-08	0.650126	0.133	0.081	0.000771862
Kdm2b	3.64177e-08	0.362752	0.349	0.272	0.000892853
Ndufv2	3.72922e-08	-0.344627	0.504	0.555	0.000914292
Tnfsf10	3.80634e-08	-0.715907	0.141	0.199	0.0009332
Trir	4.16468e-08	-0.335992	0.467	0.531	0.00102106
Cdk11b	4.17718e-08	0.344432	0.472	0.393	0.00102412
Tmem14c	4.65007e-08	-0.28595	0.549	0.612	0.00114006
Abcg1	4.85314e-08	0.774605	0.129	0.079	0.00118984
Tagap	5.03501e-08	0.629734	0.231	0.168	0.00123443
Ralbp1	5.3515e-08	-0.362335	0.376	0.439	0.00131203
Tbcb	5.49842e-08	-0.331985	0.39	0.459	0.00134805
Rapgef6	5.61585e-08	0.256927	0.663	0.585	0.00137684
Cd160	5.76547e-08	-0.500027	0.294	0.358	0.00141352
Rwdd1	6.05554e-08	-0.28072	0.587	0.648	0.00148464
Runx3	6.44082e-08	-0.331371	0.491	0.558	0.00157909
Trpm3	6.51905e-08	0.54991	0.222	0.159	0.00159828
Gpr171	7.1716e-08	-0.41744	0.31	0.378	0.00175826
Slamf7	8.30487e-08	-0.45547	0.345	0.411	0.0020361
Cox20	9.96281e-08	-0.295452	0.51	0.568	0.00244258
Scaf11	1.07354e-07	0.416343	0.334	0.262	0.00263201
Chsy1	1.08186e-07	-0.59073	0.196	0.259	0.0026524
Rara	1.10139e-07	0.472009	0.216	0.153	0.00270028
Ywhah	1.10976e-07	-0.252823	0.574	0.64	0.0027208
Cmip	1.15523e-07	-0.420248	0.422	0.482	0.00283229
Nfkbiz	1.21356e-07	0.438122	0.308	0.237	0.00297529
Timm13	1.22856e-07	-0.260936	0.6	0.655	0.00301206
Arrb2	1.24801e-07	-0.32195	0.43	0.49	0.00305976
Ddx3x	1.33074e-07	0.499939	0.333	0.265	0.00326257
Prr7	1.38731e-07	0.626718	0.225	0.164	0.00340127
Tspan32	1.39843e-07	0.676546	0.106	0.062	0.00342852
Nedd9	1.4233e-07	-0.424849	0.412	0.473	0.0034895
Dph5	1.55714e-07	0.809923	0.126	0.078	0.00381765
Sgk1	1.66984e-07	0.949695	0.145	0.095	0.00409395
Fundc2	1.68215e-07	-0.314981	0.495	0.553	0.00412413
Trerf1	1.76577e-07	-0.907484	0.079	0.125	0.00432913
Tmem254	1.82508e-07	-0.353863	0.405	0.47	0.00447455
Plscr1	2.02642e-07	-0.497513	0.207	0.272	0.00496817
Wsb1	2.04568e-07	0.387936	0.275	0.206	0.00501539
Mrps14	2.07092e-07	-0.318554	0.488	0.54	0.00507727
Adrb2	2.14478e-07	0.702545	0.12	0.074	0.00525836
Sorl1	2.2317e-07	-0.403821	0.33	0.394	0.00547147
Gm36723	2.23216e-07	-0.587257	0.155	0.212	0.00547259
Rabac1	2.49104e-07	0.279018	0.682	0.617	0.00610727
Ktn1	2.56152e-07	0.704815	0.134	0.085	0.00628008
Snhg15	2.56568e-07	0.612457	0.147	0.097	0.00629027
Dnajb9	2.87144e-07	0.535418	0.237	0.177	0.00703991
Cysltr2	3.0529e-07	-0.87367	0.083	0.128	0.00748479
Eif1b	3.07269e-07	-0.420477	0.313	0.372	0.00753333
Rab3ip	3.23742e-07	0.629263	0.159	0.108	0.00793719
Septin9	3.2399e-07	-0.356192	0.398	0.455	0.00794327
Hcls1	3.24384e-07	-0.314455	0.473	0.53	0.00795292
Cks2	3.33314e-07	0.279638	0.52	0.45	0.00817187
Chst12	3.38502e-07	-0.592601	0.207	0.265	0.00829906
Paxx	3.45239e-07	-0.689862	0.156	0.211	0.00846422
Atic	3.71351e-07	0.556691	0.213	0.155	0.0091044
Capns1	4.02156e-07	-0.330306	0.333	0.398	0.00985966
Bcl2	4.11439e-07	-0.432997	0.417	0.476	0.0100873
Dip2b	4.13064e-07	0.329955	0.312	0.24	0.0101271
Mrpl41	4.21282e-07	-0.452245	0.263	0.321	0.0103286
Ypel3	4.35899e-07	-0.381522	0.365	0.431	0.0106869
Magohb	4.39864e-07	-0.501775	0.22	0.279	0.0107841
Borcs8	4.55533e-07	-0.354211	0.382	0.444	0.0111683
Arhgap9	4.84503e-07	-0.403173	0.399	0.45	0.0118786
Arl4c	5.2608e-07	0.510535	0.264	0.203	0.0128979
Lilrb4b	5.30807e-07	-0.531319	0.235	0.294	0.0130138
Coq10b	5.48344e-07	0.368238	0.425	0.353	0.0134437
Zfp326	5.59372e-07	0.554909	0.162	0.11	0.0137141
P2rx7	5.74319e-07	-0.820412	0.071	0.115	0.0140806
Gm47283	6.12195e-07	0.690242	0.247	0.189	0.0150092
1600014C10Rik	6.25051e-07	-0.518999	0.205	0.264	0.0153244
Ttc39b	6.3831e-07	-0.321168	0.414	0.481	0.0156495
Ralgps2	6.80251e-07	0.784099	0.103	0.062	0.0166777
Stard3nl	6.8229e-07	-0.406149	0.299	0.36	0.0167277
Dhx15	7.21869e-07	0.257787	0.428	0.353	0.0176981
Ckb	7.64981e-07	-0.799724	0.064	0.106	0.018755
Pdlim1	7.80734e-07	0.515774	0.227	0.169	0.0191413
Exosc4	8.02933e-07	-0.484818	0.239	0.299	0.0196855
Cdk6	8.31702e-07	-0.490028	0.239	0.298	0.0203908
Nap1l1	8.37422e-07	-0.278385	0.594	0.636	0.0205311
Chmp2a	8.63794e-07	-0.326857	0.485	0.526	0.0211776
Trbv19	8.91045e-07	0.724188	0.105	0.064	0.0218458
Rps27rt	8.94296e-07	0.339366	0.501	0.436	0.0219254
Abr	9.1194e-07	-0.670975	0.184	0.237	0.022358
Sp100	1.0253e-06	-0.251838	0.616	0.671	0.0251374
Uqcc5	1.03746e-06	0.4537	0.238	0.177	0.0254355
Cisd1	1.08211e-06	-0.439275	0.238	0.295	0.0265301
Thada	1.09528e-06	0.35771	0.256	0.191	0.0268529
Mbp	1.13477e-06	0.389103	0.338	0.271	0.0278212
Sertad1	1.16472e-06	0.330429	0.508	0.433	0.0285555
Lax1	1.17684e-06	-0.381174	0.323	0.378	0.0288527
Gch1	1.31157e-06	0.42193	0.311	0.248	0.0321557
Odc1	1.31579e-06	0.331076	0.348	0.278	0.0322592
Rtp4	1.41571e-06	-0.500599	0.259	0.316	0.034709
Rbbp6	1.42377e-06	0.478321	0.26	0.2	0.0349065
Gpr68	1.5412e-06	-0.422829	0.184	0.243	0.0377855
Dbnl	1.57172e-06	-0.333838	0.399	0.454	0.0385339
Aurkaip1	1.5908e-06	-0.273126	0.511	0.562	0.0390017
Bltp1	1.63724e-06	0.366176	0.347	0.281	0.0401403
AA467197	1.67173e-06	-0.485663	0.209	0.27	0.0409859
Atp11b	1.67488e-06	0.37309	0.347	0.283	0.0410631
Bscl2	1.69261e-06	-0.390567	0.308	0.367	0.0414978
Bola2	1.74994e-06	0.257598	0.635	0.573	0.0429033
Cdc14a	1.78935e-06	-0.750978	0.087	0.131	0.0438695
Pdk1	1.86631e-06	0.633684	0.108	0.067	0.0457564
Ndufa8	1.95993e-06	-0.264386	0.503	0.56	0.0480515
Naa10	1.98126e-06	-0.368744	0.348	0.403	0.0485745
Themis	2.17485e-06	-0.288974	0.465	0.522	0.0533209
Sdf2l1	2.20172e-06	-0.388498	0.275	0.332	0.0539797
Dut	2.23255e-06	-0.406131	0.433	0.484	0.0547354
Lxn	2.32312e-06	-0.498563	0.154	0.206	0.0569558
Fam32a	2.38657e-06	-0.368895	0.356	0.412	0.0585116
Relb	2.44371e-06	0.387902	0.261	0.198	0.0599124
Glipr1	2.44894e-06	-0.358172	0.354	0.411	0.0600406
Arhgef18	2.52117e-06	0.490394	0.181	0.129	0.0618116
Traf4	2.57933e-06	0.444976	0.207	0.151	0.0632374
Rbpj	2.95606e-06	-0.41093	0.268	0.327	0.0724738
Rgs3	2.97843e-06	-0.438782	0.225	0.28	0.0730223
Ighm	2.99185e-06	0.284992	0.243	0.182	0.0733513
Ptms	3.59851e-06	-0.38824	0.315	0.373	0.0882247
Stk39	3.73695e-06	-0.612999	0.174	0.222	0.0916189
Ndufa12	3.78509e-06	-0.310453	0.431	0.48	0.0927991
Dynll2	3.9791e-06	-0.61599	0.122	0.169	0.0975556
Tmem256	4.02967e-06	-0.255172	0.457	0.521	0.0987954
Traf6	4.26135e-06	0.367105	0.238	0.18	0.104476
Ass1	4.43227e-06	0.490766	0.198	0.146	0.108666
Bak1	4.6353e-06	-0.492735	0.223	0.277	0.113644
Tcof1	4.79421e-06	0.341471	0.331	0.267	0.11754
Glul	5.00212e-06	0.357664	0.234	0.175	0.122637
Txnip	5.06738e-06	0.298008	0.443	0.374	0.124237
Crlf3	5.12969e-06	0.371966	0.375	0.313	0.125765
Macir	5.25e-06	0.577409	0.114	0.073	0.128714
Mppe1	5.2778e-06	0.475813	0.166	0.118	0.129396
Epb41l4aos	5.30086e-06	0.399312	0.313	0.256	0.129961
Itpkb	5.48057e-06	0.293893	0.436	0.368	0.134367
Lcmt1	5.70988e-06	-0.620629	0.102	0.146	0.139989
Sash3	5.72901e-06	-0.366527	0.35	0.401	0.140458
Ly9	5.85447e-06	0.372065	0.211	0.156	0.143534
A430093F15Rik	5.87106e-06	-0.658203	0.149	0.195	0.143941
Coro1b	5.92312e-06	-0.282549	0.438	0.496	0.145217
Rab3gap1	6.00175e-06	0.39811	0.252	0.194	0.147145
Lamp2	6.08617e-06	-0.652675	0.109	0.152	0.149215
Rcl1	6.764e-06	0.427464	0.165	0.117	0.165833
Rab4b	6.83392e-06	-0.318249	0.38	0.43	0.167547
Xrn2	7.00483e-06	0.252143	0.528	0.465	0.171737
Gm57133	7.14253e-06	0.582066	0.113	0.074	0.175113
Ifng	7.21129e-06	-0.277151	0.379	0.442	0.176799
Wdr43	7.49319e-06	0.399152	0.223	0.168	0.183711
Macf1	7.53463e-06	0.313882	0.449	0.39	0.184727
Tuba1a	7.61321e-06	0.264971	0.549	0.488	0.186653
Ciao2a	7.61655e-06	-0.296917	0.452	0.499	0.186735
Lgals9	7.62725e-06	-0.298938	0.518	0.562	0.186997
Ccr2	7.63591e-06	-0.444678	0.163	0.215	0.18721
Zfas1	7.63671e-06	0.267838	0.537	0.474	0.187229
Lims1	7.88047e-06	-0.457991	0.267	0.319	0.193206

## Sheet: GSEA_CD138+ vs. CD138- TAMs
ID	Description	setSize	enrichmentScore	NES	pvalue	p.adjust	qvalue	rank	leading_edge	core_enrichment	MsigDB_category
HALLMARK_TNFA_SIGNALING_VIA_NFKB	HALLMARK_TNFA_SIGNALING_VIA_NFKB	108	0.633177	2.7109	1e-10	5e-09	3.89474e-09	833	tags=55%, list=15%, signal=47%	Klf2/Klf4/Il7r/Socs3/Sgk1/Nr4a1/Tubb2a/Tgif1/Fos/Fosb/Maff/Kdm6b/Irs2/Ier2/Nfkbia/Junb/Zfp36/Nr4a3/Irf1/Zc3h12a/Birc3/Cdkn1a/Ier5/Ppp1r15a/Fosl2/Gadd45b/Gch1/Ccnl1/Klf10/Nfkb2/Tiparp/Relb/Cebpb/Tnfaip3/Dnajb4/Traf1/Map3k8/Smad3/Dusp1/Birc2/Per1/Rel/Rela/Egr1/Rhob/Stat5a/Icam1/Btg2/Dusp5/Nfe2l2/Ninj1/Mcl1/Tnip1/Atp2b1/Eif1/Tank/Pnrc1/Btg1/Dusp2	mh
MARSHALL_VIRAL_INFECTION_RESPONSE_DN	MARSHALL_VIRAL_INFECTION_RESPONSE_DN	28	0.784671	2.67655	4.85994e-08	9.32623e-06	8.14936e-06	569	tags=68%, list=11%, signal=61%	Klf2/Tcf7/Klf3/Sgk1/Tgif1/Txk/Nfkbia/Dtx1/Tob1/Pdlim1/Rasa3/Pim1/Kif23/Relb/Gabpb1/Cks2/Stat5b/Klrg1/S1pr4	m2
WP_CYTOPLASMIC_RIBOSOMAL_PROTEINS	WP_CYTOPLASMIC_RIBOSOMAL_PROTEINS	75	0.623948	2.59832	1.29156e-09	4.13085e-07	3.60958e-07	1338	tags=72%, list=25%, signal=55%	Rps29/Rps28/Rps27/Rpl38/Rps21/Rpl39/Rpl37a/Rpl36a/Rpl36/Rpl21/Rps24/Rps19/Rps20/Rpl37/Rpl22/Rpl8/Rpl35/Rpl35a/Rpl30/Rps18/Rpl10a/Rps4x/Rps3/Rps23/Rps3a1/Rplp1/Rpl6/Rpl13/Rps27a/Rpl15/Rpl10/Rps5/Rpl12/Rplp0/Rpl27a/Rpl34/Rps7/Rpl19/Rpl9/Rpl3/Rps2/Rps10/Rpl41/Rpl26/Rpl18a/Rps16/Rpsa/Rps26/Rpl32/Rps8/Rps17/Rpl11/Rpl7/Rpl31	m2
REACTOME_MAJOR_PATHWAY_OF_RRNA_PROCESSING_IN_THE_NUCLEOLUS_AND_CYTOSOL	REACTOME_MAJOR_PATHWAY_OF_RRNA_PROCESSING_IN_THE_NUCLEOLUS_AND_CYTOSOL	145	0.552043	2.57041	1e-10	4.7975e-08	4.19211e-08	1172	tags=54%, list=22%, signal=43%	Gnl3/Rps29/Rps28/Rps27/Rpl38/Rcl1/Rps21/Rpl39/Wdr43/Rpl37a/Utp4/Wdr75/Rpl36a/Pes1/Rpl36/Rrp9/Rps27rt/Rpl21/Rps24/Nop56/Rps19/Exosc1/Rps20/Rpl37/Nol11/Xrn2/Rpl22/Rpl8/Ddx21/Rpl35/Rpl35a/Rpl30/Pno1/Rps18/Exosc9/Rps4x/Rpl22l1/Pdcd11/Rps3/Rps23/Rps3a1/Rplp1/Rpl6/Rpl13/Rps27a/Eri1/Rpl15/Utp14a/Rps9/Rplp2/Rpl23/Rpl10/Ncl/Rps5/Rpl12/Exosc10/Snu13/Rplp0/Rpl27a/Las1l/Ddx52/Rpl34/Rps7/Tex10/Ftsj3/Rpl19/Rpl…	m2
REACTOME_NONSENSE_MEDIATED_DECAY_NMD_INDEPENDENT_OF_THE_EXON_JUNCTION_COMPLEX_EJC	REACTOME_NONSENSE_MEDIATED_DECAY_NMD_INDEPENDENT_OF_THE_EXON_JUNCTION_COMPLEX_EJC	89	0.590547	2.54779	2.85997e-09	7.8404e-07	6.85102e-07	1338	tags=66%, list=25%, signal=51%	Rps29/Rps28/Rps27/Rpl38/Rps21/Rpl39/Rpl37a/Rpl36a/Rpl36/Rps27rt/Rpl21/Rps24/Rps19/Rps20/Rpl37/Rpl22/Rpl8/Rpl35/Rpl35a/Rpl30/Rps18/Rps4x/Rpl22l1/Rps3/Rps23/Rps3a1/Rplp1/Rpl6/Rpl13/Rps27a/Ncbp1/Rpl15/Rps9/Rplp2/Rpl23/Rpl10/Rps5/Rpl12/Rplp0/Rpl27a/Rpl34/Rps7/Rpl19/Rpl9/Rpl3/Rps2/Rps10/Rpl26/Rpl18a/Rps16/Rpsa/Rps26/Rpl32/Etf1/Rps8/Rps17/Rpl11/Rpl7/Rpl31	m2
GOCC_CYTOSOLIC_RIBOSOME	GOCC_CYTOSOLIC_RIBOSOME	104	0.586864	2.54275	1.74156e-10	5.31438e-07	4.89562e-07	1338	tags=66%, list=25%, signal=51%	Rps29/Rps28/Rps27/Ddx3x/Rpl38/Rps21/Rpl39/Rpl37a/Usp10/Rpl36a/Rpl36/Rps27rt/Eif2a/Rpl21/Rps24/Hbs1l/Rps19/Abce1/Gcn1/Rps20/Rpl37/Larp4/Rpl22/Rpl8/Rpl35/Rpl9-ps6/Rpl35a/Rpl30/Rps18/Rpl10a/Rps4x/Ascc3/Rps3/Rps23/Rps3a1/Rplp1/Rpl6/Rpl13/Rps27a/Rpl15/Rps9/Rplp2/Rpl23/Rpl10/Rps5/Rpl12/Rplp0/Rpl27a/Rpl34/Rps7/Rpl19/Rpl9/Rpl3/Rps2/Rps10/Rpl7l1/Rpl41/Rpl26/Rpl18a/Rps16/Rpsa/Rps26/Rpl32/Etf1/Rps8/Rps17/Rp…	m5
REACTOME_EUKARYOTIC_TRANSLATION_INITIATION	REACTOME_EUKARYOTIC_TRANSLATION_INITIATION	113	0.549753	2.43794	9.46802e-10	3.63383e-07	3.17528e-07	1338	tags=55%, list=25%, signal=42%	Rps29/Rps28/Rps27/Rpl38/Rps21/Rpl39/Rpl37a/Rpl36a/Rpl36/Rps27rt/Rpl21/Rps24/Rps19/Rps20/Rpl37/Rpl22/Rpl8/Rpl35/Rpl35a/Eif4a2/Rpl30/Rps18/Rps4x/Eif3l/Rpl22l1/Rps3/Rps23/Rps3a1/Rplp1/Rpl6/Rpl13/Rps27a/Rpl15/Rps9/Rplp2/Rpl23/Rpl10/Rps5/Rpl12/Rplp0/Rpl27a/Eif3j1/Rpl34/Rps7/Rpl19/Rpl9/Rpl3/Rps2/Rps10/Rpl26/Rpl18a/Rps16/Rpsa/Rps26/Rpl32/Eif2s3x/Rps8/Rps17/Rpl11/Eif2b2/Rpl7/Rpl31	m2
BURTON_ADIPOGENESIS_PEAK_AT_2HR	BURTON_ADIPOGENESIS_PEAK_AT_2HR	25	0.736777	2.41213	5.39624e-06	0.000575299	0.000502703	680	tags=52%, list=13%, signal=46%	Id3/Klf4/Nr4a1/Fos/Fosb/Junb/Zfp36/Ppp1r15a/Dnajb4/Gadd45g/Dusp1/Rhob/Btg2	m2
LI_INDUCED_T_TO_NATURAL_KILLER_DN	LI_INDUCED_T_TO_NATURAL_KILLER_DN	54	0.617383	2.40757	1.31901e-06	0.000210932	0.000184315	684	tags=37%, list=13%, signal=33%	Tcf7/Rgcc/Satb1/Dgka/Tspan32/Dtx1/Pdk1/Actn1/Slc29a1/Prkcd/Adgre5/Arhgap15/Txnip/Setd1b/Dap3/Fam169b/Alkbh1/Stk4/Ctse/Hibadh	m2
GOBP_TRANSLATION_AT_SYNAPSE	GOBP_TRANSLATION_AT_SYNAPSE	48	0.638371	2.36774	9.55517e-07	0.000530138	0.000488365	1215	tags=62%, list=23%, signal=49%	Rps28/Rps27/Rpl38/Rpl37a/Rpl36a/Rpl36/Rps24/Rpl37/Rpl22/Rpl8/Rpl35/Rpl35a/Rpl10a/Rpl6/Rpl13/Rps27a/Rpl15/Rplp2/Rpl23/Rpl10/Rps5/Rpl12/Rpl27a/Rpl34/Rpl9/Rps10/Rpl26/Rps16/Rps26/Rpl32	m5
REACTOME_NONSENSE_MEDIATED_DECAY_NMD	REACTOME_NONSENSE_MEDIATED_DECAY_NMD	106	0.533935	2.35363	2.2528e-08	4.80348e-06	4.19733e-06	1338	tags=59%, list=25%, signal=46%	Rps29/Rps28/Rps27/Rpl38/Rps21/Rpl39/Rpl37a/Rpl36a/Rpl36/Rps27rt/Rpl21/Rps24/Rps19/Rps20/Rpl37/Rpl22/Rpl8/Rpl35/Rpl35a/Rpl30/Rps18/Rps4x/Rpl22l1/Rps3/Rps23/Rps3a1/Rplp1/Rpl6/Rpl13/Rps27a/Ncbp1/Rpl15/Rps9/Rplp2/Rpl23/Rpl10/Rps5/Rpl12/Smg9/Rplp0/Rpl27a/Rpl34/Rps7/Rpl19/Casc3/Rpl9/Upf2/Rpl3/Rps2/Rps10/Rpl26/Rpl18a/Rps16/Rpsa/Rps26/Rpl32/Etf1/Rps8/Rps17/Ppp2r2a/Rpl11/Rpl7/Rpl31	m2
MA_RAT_AGING_DN	MA_RAT_AGING_DN	58	0.597378	2.33456	1.5936e-06	0.00023524	0.000205556	583	tags=38%, list=11%, signal=34%	Dapl1/Id3/Klf4/Rps29/Rps28/Fos/Zfp36/mt-Atp6/Itm2a/Rpl38/Rps21/Rpl39/Cebpb/Jund/Flna/mt-Nd1/Gadd45g/Dusp1/Tuba1a/Rpl37/Chd2/Egr1	m2
GOCC_SMALL_SUBUNIT_PROCESSOME	GOCC_SMALL_SUBUNIT_PROCESSOME	56	0.607076	2.30932	8.28398e-07	0.000530138	0.000488365	1297	tags=61%, list=24%, signal=47%	Rps28/Rps27/Rcl1/Wdr43/Utp4/Wdr75/Rrp9/Rps27rt/Rps24/Nop56/Rps19/Ngdn/Dnttip2/Pno1/Rps4x/Pdcd11/Rps23/Rps3a1/Rps27a/Utp14a/Rps9/Rps5/Exosc10/Snu13/Rps7/Nol10/Aatf/Bms1/Rps16/Rps19bp1/Wdr36/Nop58/Rps8/Rps17	m5
GOCC_PRERIBOSOME	GOCC_PRERIBOSOME	85	0.542312	2.26945	2.27633e-07	0.000190376	0.000175375	1297	tags=55%, list=24%, signal=43%	Rps28/Rps27/Kri1/Rcl1/Wdr43/Utp4/Wdr75/Pes1/Rrp9/Rps27rt/Mdn1/Rps24/Nop56/Rps19/Ngdn/Mak16/Dnttip2/Rrp15/Pno1/Rps4x/Pdcd11/Rrp1/Rps23/Rps3a1/Rps27a/Utp14a/Rps9/Rps5/Ppan/Exosc10/Snu13/Las1l/Rps7/Ftsj3/Noc2l/Nol10/Aatf/Bms1/Nob1/Mrto4/Wdr74/Rps16/Rps19bp1/Wdr36/Nop58/Rps8/Rps17	m5
GOCC_CYTOSOLIC_LARGE_RIBOSOMAL_SUBUNIT	GOCC_CYTOSOLIC_LARGE_RIBOSOMAL_SUBUNIT	53	0.600698	2.26055	9.04556e-07	0.000530138	0.000488365	1338	tags=68%, list=25%, signal=52%	Rpl38/Rpl39/Rpl37a/Rpl36a/Rpl36/Rpl21/Rpl37/Rpl22/Rpl8/Rpl35/Rpl9-ps6/Rpl35a/Rpl30/Rpl10a/Rplp1/Rpl6/Rpl13/Rpl15/Rplp2/Rpl23/Rpl10/Rpl12/Rplp0/Rpl27a/Rpl34/Rpl19/Rpl9/Rpl3/Rpl7l1/Rpl41/Rpl26/Rpl18a/Rpl32/Rpl11/Rpl7/Rpl31	m5
GOMF_DNA_BINDING_TRANSCRIPTION_FACTOR_ACTIVITY	GOMF_DNA_BINDING_TRANSCRIPTION_FACTOR_ACTIVITY	209	0.464635	2.25003	1.17957e-10	5.31438e-07	4.89562e-07	701	tags=30%, list=13%, signal=27%	Aff3/Klf2/Tcf7/Klf4/Lef1/Bach2/Klf3/Satb1/Nr4a1/Tgif1/Fos/Fosb/Maff/Junb/Foxp1/Nr4a3/Aff1/Csrnp1/Irf1/Rara/Fosl2/Mafk/Prdm2/Klf10/Nfkb2/Relb/Zeb1/Zfp398/Cux1/Cebpb/Hsf1/Zbtb17/Zbtb20/Zkscan14/Jund/Pknox1/Zfp131/Smad3/Kmt2d/Klf13/Klf7/Hbp1/Zfp53/Crem/Zfp871/Rel/Stat5b/Runx1/Bbx/Ikzf2/Rela/Egr1/Zeb2/Yy1/Stat6/Irf4/Stat5a/Smad4/Hif1a/Elf2/Abhd2/Nfe2l2/Zbtb11	m5
GESERICK_TERT_TARGETS_DN	GESERICK_TERT_TARGETS_DN	13	0.818185	2.24623	6.77993e-05	0.004197	0.00366738	440	tags=69%, list=8%, signal=64%	Klf4/Nr4a1/Fosb/Junb/Zfp36/Nfkbiz/Gadd45b/Klf10/Gadd45g	m2
GOBP_MESODERM_DEVELOPMENT	GOBP_MESODERM_DEVELOPMENT	27	0.665347	2.19197	0.000159022	0.02257	0.0207916	422	tags=33%, list=8%, signal=31%	Lef1/Kdm6b/Nr4a3/Rpl38/Zfp36l1/Ext1/Pofut2/Macf1/Smad3	m5
GOBP_ALPHA_BETA_T_CELL_DIFFERENTIATION	GOBP_ALPHA_BETA_T_CELL_DIFFERENTIATION	77	0.536463	2.19068	1.86944e-06	0.000814944	0.000750729	605	tags=32%, list=11%, signal=29%	Ccr7/Tcf7/Lef1/Satb1/Slamf6/Il4ra/Nfkbid/Txk/Prr7/Foxp1/Irf1/Zc3h12a/Rara/Nfkbiz/Fosl2/Relb/Ly9/Smad7/Braf/Itpkb/Gadd45g/Runx1/Rpl22/Stat6/Irf4	m5
GOCC_CYTOSOLIC_SMALL_RIBOSOMAL_SUBUNIT	GOCC_CYTOSOLIC_SMALL_RIBOSOMAL_SUBUNIT	41	0.610545	2.18947	2.7063e-05	0.00635251	0.00585196	1172	tags=61%, list=22%, signal=48%	Rps29/Rps28/Rps27/Ddx3x/Rps21/Rps27rt/Eif2a/Rps24/Rps19/Rps20/Larp4/Rps18/Rps4x/Rps3/Rps23/Rps3a1/Rps27a/Rps9/Rps5/Rps7/Rps2/Rps10/Rps16/Rpsa/Rps26	m5
GOBP_CYTOPLASMIC_TRANSLATION	GOBP_CYTOPLASMIC_TRANSLATION	123	0.487218	2.16916	2.49551e-07	0.000190376	0.000175375	1338	tags=54%, list=25%, signal=42%	Rps29/Rps28/Rpl38/Rps21/Rpl39/Rpl37a/Rpl36a/Rpl36/Rpl21/Rps24/Nmnat2/Rps19/Rps20/Impact/Rpl22/Rpl8/Eif2s3y/Rpl9-ps6/Rpl35a/Eif4a2/Rpl30/Rps18/Rpl10a/Rps4x/Rpl22l1/Rps3/Rps23/Rps3a1/Rplp1/Rpl6/Rpl13/Rps27a/Ncbp1/Rpl15/Csde1/Cnbp/Rps9/Rplp2/Rpl23/Rps5/Rpl12/Rplp0/Rpl27a/Dhx36/Rpl34/Rps7/Rpl19/Rpl9/Dhx9/Rpl3/Rps2/Rps10/Rpl41/Rpl26/Rpl18a/Rps16/Rpsa/Rps26/Rpl32/Eif2s3x/Etf1/Rps8/Rps17/Rpl11/Eif2b2/Rp…	m5
GOMF_CIS_REGULATORY_REGION_SEQUENCE_SPECIFIC_DNA_BINDING	GOMF_CIS_REGULATORY_REGION_SEQUENCE_SPECIFIC_DNA_BINDING	228	0.441767	2.16862	4.95188e-10	1.00738e-06	9.27999e-07	640	tags=26%, list=12%, signal=24%	Klf2/Tcf7/Klf4/Lef1/Bach2/Klf3/Satb1/Nr4a1/Tgif1/Fos/Fosb/Maff/Kdm6b/Junb/Foxp1/Nr4a3/Irf1/Mybbp1a/Rara/Nfkbiz/Fosl2/Mafk/Klf10/Nfkb2/Tiparp/Relb/Zeb1/Cux1/Kdm2b/Cebpb/Hsf1/Zbtb17/Zbtb20/Zkscan14/Jund/Pknox1/Zfp131/Smad3/Klf13/Klf7/Hbp1/Zfp53/Crem/Zfp871/Per1/Rel/Stat5b/Runx1/Chd2/Ikzf2/Rela/Egr1/Zeb2/Yy1/Stat6/Irf4/Stat5a/Kdm1a/Smad4/Hif1a	m5
GOBP_CD4_POSITIVE_ALPHA_BETA_T_CELL_DIFFERENTIATION	GOBP_CD4_POSITIVE_ALPHA_BETA_T_CELL_DIFFERENTIATION	55	0.566996	2.16249	8.5372e-06	0.00286005	0.00263469	605	tags=35%, list=11%, signal=31%	Ccr7/Lef1/Satb1/Slamf6/Il4ra/Nfkbid/Foxp1/Irf1/Zc3h12a/Rara/Nfkbiz/Relb/Ly9/Smad7/Braf/Gadd45g/Runx1/Stat6/Irf4	m5
GOBP_REGULATION_OF_T_HELPER_CELL_DIFFERENTIATION	GOBP_REGULATION_OF_T_HELPER_CELL_DIFFERENTIATION	18	0.729557	2.16073	0.000146632	0.021307	0.0196281	292	tags=44%, list=5%, signal=42%	Ccr7/Il4ra/Nfkbid/Irf1/Zc3h12a/Rara/Nfkbiz/Smad7	m5
LAZARO_GENETIC_MOUSE_MODEL_HIGH_GRADE_LARGE_CELL_NEUROENDOCRINE_LUNG_CARCINOMA_DN	LAZARO_GENETIC_MOUSE_MODEL_HIGH_GRADE_LARGE_CELL_NEUROENDOCRINE_LUNG_CARCINOMA_DN	92	0.498038	2.15482	1.36995e-05	0.00119497	0.00104418	379	tags=23%, list=7%, signal=22%	Ccr7/Aff3/Klf2/Adk/Lef1/S1pr1/Icam2/Rasgrp2/Txk/Ripor2/Dgka/mt-Atp6/Arhgef18/Sptbn1/Tmem71/Il27ra/Smad7/Numb/Macf1/Adgre5/Arhgap15	m2
HAN_JNK_SINGALING_DN	HAN_JNK_SINGALING_DN	12	0.799225	2.13902	0.000275594	0.0139175	0.0121613	351	tags=58%, list=7%, signal=55%	Socs3/Taf1d/Fas/Ifitm1/Cd74/Slc29a1/Cd9	m2
XU_CREBBP_TARGETS_DN	XU_CREBBP_TARGETS_DN	22	0.678339	2.11893	0.000289037	0.0142221	0.0124274	449	tags=32%, list=8%, signal=29%	Ccr7/Id3/Ms4a4c/Cyth1/Relb/Adgre5/Tbc1d10a	m2
GOBP_T_CELL_DIFFERENTIATION_INVOLVED_IN_IMMUNE_RESPONSE	GOBP_T_CELL_DIFFERENTIATION_INVOLVED_IN_IMMUNE_RESPONSE	43	0.579684	2.11422	6.72152e-05	0.0120651	0.0111144	292	tags=30%, list=5%, signal=29%	Ccr7/Lef1/Slamf6/Il4ra/Nfkbid/Foxp1/Irf1/Zc3h12a/Rara/Nfkbiz/Relb/Ly9/Smad7	m5
GOBP_MESODERM_MORPHOGENESIS	GOBP_MESODERM_MORPHOGENESIS	17	0.732353	2.11327	0.000213292	0.0282983	0.0260685	422	tags=35%, list=8%, signal=33%	Lef1/Kdm6b/Nr4a3/Pofut2/Macf1/Smad3	m5
CAIRO_LIVER_DEVELOPMENT_UP	CAIRO_LIVER_DEVELOPMENT_UP	43	0.564485	2.10251	0.000348928	0.014803	0.012935	274	tags=26%, list=5%, signal=24%	Id3/Satb1/Tgif1/Ehbp1/Hmgn1/Ifrd1/Rcn2/Marcksl1/Fgf13/Rnf138/Ptbp2	m2
GOBP_POSITIVE_REGULATION_OF_FILOPODIUM_ASSEMBLY	GOBP_POSITIVE_REGULATION_OF_FILOPODIUM_ASSEMBLY	15	0.744062	2.09873	0.000688018	0.0496159	0.0457064	57	tags=13%, list=1%, signal=13%	Ccr7/Ripor2	m5
GOBP_POSITIVE_REGULATION_OF_CD4_POSITIVE_ALPHA_BETA_T_CELL_DIFFERENTIATION	GOBP_POSITIVE_REGULATION_OF_CD4_POSITIVE_ALPHA_BETA_T_CELL_DIFFERENTIATION	19	0.70422	2.09706	0.000688208	0.0496159	0.0457064	174	tags=32%, list=3%, signal=31%	Ccr7/Il4ra/Nfkbid/Irf1/Rara/Nfkbiz	m5
BOYLAN_MULTIPLE_MYELOMA_C_D_UP	BOYLAN_MULTIPLE_MYELOMA_C_D_UP	60	0.528748	2.08083	6.71344e-05	0.004197	0.00366738	493	tags=27%, list=9%, signal=24%	Id3/Aff3/Bach2/Taf1d/Snhg8/Pdlim1/Cdkn1a/Gch1/Agpat5/Rbm38/Slc29a1/Dnajb4/Nolc1/Gcn1/Zfas1/Sgms1	m2
ZHENG_FOXP3_TARGETS_IN_T_LYMPHOCYTE_DN	ZHENG_FOXP3_TARGETS_IN_T_LYMPHOCYTE_DN	31	0.596833	2.07741	0.000341005	0.014803	0.012935	497	tags=32%, list=9%, signal=29%	Cmah/Lef1/Bach2/Satb1/Dph5/Foxp1/Scml4/Tespa1/Abtb2/Rapgef6	m2
GOMF_DNA_BINDING_TRANSCRIPTION_ACTIVATOR_ACTIVITY	GOMF_DNA_BINDING_TRANSCRIPTION_ACTIVATOR_ACTIVITY	109	0.475906	2.07669	2.58228e-06	0.00100228	0.000923302	855	tags=39%, list=16%, signal=33%	Klf4/Lef1/Nr4a1/Fos/Fosb/Maff/Junb/Nr4a3/Csrnp1/Irf1/Fosl2/Prdm2/Klf10/Nfkb2/Relb/Cebpb/Hsf1/Zbtb17/Jund/Zfp131/Smad3/Kmt2d/Klf13/Klf7/Rel/Stat5b/Runx1/Rela/Egr1/Zeb2/Yy1/Stat6/Irf4/Stat5a/Smad4/Hif1a/Nfe2l2/Creb1/Elk4/Elf1/Vezf1/Atf2	m5
GOMF_RNA_POLYMERASE_II_TRANSCRIPTION_REGULATORY_REGION_SEQUENCE_SPECIFIC_DNA_BINDING	GOMF_RNA_POLYMERASE_II_TRANSCRIPTION_REGULATORY_REGION_SEQUENCE_SPECIFIC_DNA_BINDING	254	0.418976	2.07574	3.63138e-09	4.43246e-06	4.0832e-06	701	tags=26%, list=13%, signal=24%	Klf2/Tcf7/Klf4/Lef1/Bach2/Klf3/Satb1/Nr4a1/Tgif1/Fos/Fosb/Maff/Kdm6b/Junb/Foxp1/Nr4a3/Irf1/Taf1/Mybbp1a/Rara/Nfkbiz/Fosl2/Mafk/Prdm2/Klf10/Nfkb2/Relb/Zeb1/Zfp398/Cux1/Kdm2b/Cebpb/Hsf1/Zbtb17/Zbtb20/Zkscan14/Jund/Pknox1/Zfp131/Smad3/Klf13/Klf7/Hbp1/Zfp53/Crem/Zfp871/Per1/Rel/Stat5b/Runx1/Chd2/Bbx/Ikzf2/Rela/Egr1/Zeb2/Yy1/Stat6/Irf4/Stat5a/Kdm1a/Smad4/Hif1a/Crebbp/Rps3/Nfe2l2/Zbtb11	m5
MCBRYAN_PUBERTAL_BREAST_3_4WK_DN	MCBRYAN_PUBERTAL_BREAST_3_4WK_DN	18	0.690175	2.07399	0.000523506	0.0195413	0.0170754	427	tags=39%, list=8%, signal=36%	Tcf7/Ripor2/Cdkn1a/Nfkb2/Mbp/Rpl36a/Ighm	m2
GOBP_GASTRULATION	GOBP_GASTRULATION	61	0.537188	2.07341	3.49565e-05	0.00735653	0.00677686	1075	tags=38%, list=20%, signal=31%	Klf4/Lef1/Tgif1/Kdm6b/Nr4a3/Ext1/Pofut2/Mbp/Rnf2/Tnfaip3/Zbtb17/Macf1/Smad3/Dusp1/Smad4/Dusp5/Cul3/Dusp2/Clasp2/Ldb1/Taf10/Map2k5/Nsd1	m5
REACTOME_ACTIVATION_OF_THE_MRNA_UPON_BINDING_OF_THE_CAP_BINDING_COMPLEX_AND_EIFS_AND_SUBSEQUENT_BINDING_TO_43S	REACTOME_ACTIVATION_OF_THE_MRNA_UPON_BINDING_OF_THE_CAP_BINDING_COMPLEX_AND_EIFS_AND_SUBSEQUENT_BINDING_TO_43S	59	0.526804	2.07181	8.81754e-05	0.00512753	0.00448049	1297	tags=47%, list=24%, signal=36%	Rps29/Rps28/Rps27/Rps21/Rps27rt/Rps24/Rps19/Rps20/Eif4a2/Rps18/Rps4x/Eif3l/Rps3/Rps23/Rps3a1/Rps27a/Rps9/Rps5/Eif3j1/Rps7/Rps2/Rps10/Rps16/Rpsa/Rps26/Eif2s3x/Rps8/Rps17	m2
REACTOME_FORMATION_OF_THE_BETA_CATENIN_TCF_TRANSACTIVATING_COMPLEX	REACTOME_FORMATION_OF_THE_BETA_CATENIN_TCF_TRANSACTIVATING_COMPLEX	13	0.752753	2.0666	0.00101984	0.0313048	0.0273545	425	tags=38%, list=8%, signal=36%	Tcf7/Lef1/Tle4/Bcl9l/Kmt2d	m2
GOBP_POSITIVE_REGULATION_OF_T_HELPER_CELL_DIFFERENTIATION	GOBP_POSITIVE_REGULATION_OF_T_HELPER_CELL_DIFFERENTIATION	12	0.790635	2.05586	0.000504021	0.0421375	0.0388172	174	tags=50%, list=3%, signal=48%	Ccr7/Il4ra/Nfkbid/Irf1/Rara/Nfkbiz	m5
BURTON_ADIPOGENESIS_1	BURTON_ADIPOGENESIS_1	19	0.67903	2.05149	0.00105123	0.0313048	0.0273545	601	tags=53%, list=11%, signal=47%	Id3/Sgk1/Maff/Irs2/Arl4c/Fosl2/Cebpb/Dnajb4/Per1/Rhob	m2
GOMF_DNA_BINDING_TRANSCRIPTION_REPRESSOR_ACTIVITY	GOMF_DNA_BINDING_TRANSCRIPTION_REPRESSOR_ACTIVITY	69	0.512152	2.04316	4.19663e-05	0.00826195	0.00761094	640	tags=30%, list=12%, signal=27%	Tcf7/Lef1/Bach2/Satb1/Tgif1/Foxp1/Rara/Mafk/Prdm2/Zeb1/Cebpb/Hsf1/Zbtb20/Zfp131/Smad3/Hbp1/Crem/Rela/Zeb2/Yy1/Hif1a	m5
GOBP_RIBOSOMAL_SMALL_SUBUNIT_BIOGENESIS	GOBP_RIBOSOMAL_SMALL_SUBUNIT_BIOGENESIS	75	0.499944	2.02946	5.43324e-05	0.0100482	0.00925644	1297	tags=51%, list=24%, signal=39%	Rps28/Rps27/Kri1/Rcl1/Rps21/Wdr43/Utp4/Wdr75/Rrp9/Rps27rt/Rps24/Nop56/Rps19/Ngdn/Nol11/Dnttip2/Pno1/Npm1/Rps23/Mettl17/Rps3a1/Rps9/Rps5/Exosc10/Snu13/Ddx52/Rps7/Nol10/Aatf/Bms1/Nob1/Rps16/Rpsa/Rps19bp1/Wdr36/Nop58/Rps8/Rps17	m5
KASLER_HDAC7_TARGETS_2_DN	KASLER_HDAC7_TARGETS_2_DN	12	0.758096	2.02894	0.00106515	0.0313048	0.0273545	303	tags=42%, list=6%, signal=39%	Klf2/Nfkbia/Cdkn1a/Gadd45b/Add3	m2
YU_MYC_TARGETS_DN	YU_MYC_TARGETS_DN	27	0.603807	2.02699	0.00107224	0.0313048	0.0273545	618	tags=37%, list=11%, signal=33%	Klf2/Cmah/Klf3/Dgka/Cd74/Macf1/Ero1b/Arhgef1/Zcchc7/H2-DMa	m2
YAO_TEMPORAL_RESPONSE_TO_PROGESTERONE_CLUSTER_1	YAO_TEMPORAL_RESPONSE_TO_PROGESTERONE_CLUSTER_1	22	0.645942	2.01773	0.000828813	0.0279034	0.0243823	469	tags=41%, list=9%, signal=37%	Id3/Nr4a1/Irs2/Gadd45b/Cebpb/Map3k8/Txnip/Gadd45g/Dusp1	m2
GOBP_LABYRINTHINE_LAYER_MORPHOGENESIS	GOBP_LABYRINTHINE_LAYER_MORPHOGENESIS	11	0.792261	2.00913	0.000535862	0.0430311	0.0396404	193	tags=36%, list=4%, signal=35%	Lef1/Socs3/Zfp36l1/Fgfr2	m5
MORI_PRE_BI_LYMPHOCYTE_DN	MORI_PRE_BI_LYMPHOCYTE_DN	57	0.511331	2.00164	0.000113738	0.00623612	0.00544919	832	tags=37%, list=15%, signal=31%	Klf2/S1pr1/Il4ra/Ralgps2/Dtx1/Zfp36/Birc3/Tsnax/Nfkbiz/Tmem71/Cd74/Dip2b/Ero1b/Gpcpd1/Cytip/Btg2/Mcl1/Clk1/Tank/Tut7/Btg1	m2
GOBP_REGULATION_OF_CD4_POSITIVE_ALPHA_BETA_T_CELL_DIFFERENTIATION	GOBP_REGULATION_OF_CD4_POSITIVE_ALPHA_BETA_T_CELL_DIFFERENTIATION	30	0.597163	2.00141	0.000410194	0.0386893	0.0356407	292	tags=27%, list=5%, signal=25%	Ccr7/Il4ra/Nfkbid/Irf1/Zc3h12a/Rara/Nfkbiz/Smad7	m5
GOBP_SMOOTH_MUSCLE_TISSUE_DEVELOPMENT	GOBP_SMOOTH_MUSCLE_TISSUE_DEVELOPMENT	5	0.948039	1.99657	0.000231795	0.0294718	0.0271495	227	tags=60%, list=4%, signal=58%	Foxp1/Fosl2/Tiparp	m5
GOBP_ALPHA_BETA_T_CELL_ACTIVATION	GOBP_ALPHA_BETA_T_CELL_ACTIVATION	108	0.458099	1.98965	2.88694e-05	0.00652555	0.00601136	328	tags=19%, list=6%, signal=19%	Ccr7/Dapl1/Tcf7/Lef1/Satb1/Slamf6/Il4ra/Nfkbid/Txk/Prr7/Foxp1/Irf1/Zc3h12a/Rara/Nfkbiz/Fosl2/Relb/Ly9/Cebpb/Smad7/Braf	m5
GOBP_T_CELL_ACTIVATION_INVOLVED_IN_IMMUNE_RESPONSE	GOBP_T_CELL_ACTIVATION_INVOLVED_IN_IMMUNE_RESPONSE	59	0.514565	1.98298	8.45022e-05	0.0142868	0.013161	292	tags=24%, list=5%, signal=23%	Ccr7/Lef1/Slamf6/Il4ra/Nfkbid/Foxp1/Irf1/Zc3h12a/Rara/Nfkbiz/Cd74/Relb/Ly9/Smad7	m5
WP_MECHANISMS_ASSOCIATED_WITH_PLURIPOTENCY	WP_MECHANISMS_ASSOCIATED_WITH_PLURIPOTENCY	143	0.426227	1.97975	1.22411e-05	0.00111861	0.000977451	788	tags=27%, list=15%, signal=24%	Klf2/Tcf7/Klf4/Lef1/Satb1/Sgk1/Fos/Kdm6b/Dgka/Pim1/Rcn2/Cdkn1a/Tle4/Relb/Rnf2/Pim3/Smad7/Parp1/P4ha1/Smad3/Kmt2d/Sf1/Rel/Rela/Yy1/Kdm1a/Jak1/Raf1/Smad4/Hif1a/Ddb1/Icam1/Crebbp/Spp1/Kpna2/Sin3a/Cabin1/Creb1/Chd4	m2
MCCLUNG_COCAIN_REWARD_4WK	MCCLUNG_COCAIN_REWARD_4WK	31	0.567292	1.97459	0.00104246	0.0313048	0.0273545	503	tags=32%, list=9%, signal=29%	Klf4/Nr4a1/Fos/Kif1b/Klf10/Traf6/P4ha1/Dusp1/Kin/Per1	m2
GROSS_HYPOXIA_VIA_HIF1A_DN	GROSS_HYPOXIA_VIA_HIF1A_DN	47	0.522671	1.97324	0.000913508	0.029217	0.0255302	534	tags=30%, list=10%, signal=27%	Klf4/Sgk1/Tgif1/Fos/Nfkbia/Zfp36/Csrnp1/Klf10/Traf6/Pim3/Setx/Gadd45g/Hilpda/Traf3ip2	m2
PASQUALUCCI_LYMPHOMA_BY_GC_STAGE_DN	PASQUALUCCI_LYMPHOMA_BY_GC_STAGE_DN	108	0.444666	1.96206	3.14384e-05	0.0023204	0.00202759	379	tags=18%, list=7%, signal=17%	Ccr7/Id3/Aff3/Klf2/Pde2a/Bach2/Rasgrp2/Ripor2/Rcsd1/Pdlim1/Arhgef18/Uqcc5/Emb/Rnf2/Cux1/Hnrnpdl/Rbm38/Spast/Arhgap15	m2
RASHI_RESPONSE_TO_IONIZING_RADIATION_2	RASHI_RESPONSE_TO_IONIZING_RADIATION_2	65	0.480938	1.93993	0.000385696	0.014803	0.012935	832	tags=42%, list=15%, signal=36%	Klf4/Tubb2a/Tgif1/Nfkbia/Junb/Irf1/Vps37b/Birc3/Cdkn1a/Nfkbiz/Klf10/Nfkb2/Relb/Tnfaip3/Map3k8/Sdhaf1/Gpcpd1/Rela/Gna13/Icam1/Btg2/Nfe2l2/Bcl10/Oser1/Tnip1/Rell1/Btg1	m2
GOBP_EPITHELIAL_CELL_DIFFERENTIATION	GOBP_EPITHELIAL_CELL_DIFFERENTIATION	161	0.414469	1.93091	1.04991e-05	0.00320381	0.00295137	844	tags=30%, list=16%, signal=26%	Id3/Klf2/Pde2a/Klf4/Lef1/Cxcr4/Maff/Ripor2/Kdm6b/Zfp36/Foxp1/Cdkn1a/Rara/Zfp36l1/Ext1/Nfkbiz/Fosl2/Fgfr2/Zeb1/Cux1/Cebpb/Numb/Flna/Il31ra/Txnip/Cdkn1b/Ppp3r1/Smad3/Klf7/Zfas1/Stat5b/Stk4/Zeb2/Stat5a/Ccm2/Smad4/Hif1a/Icam1/Asxl1/Plec/Abcb1b/Numa1/Creb1/Ezr/Vezf1/Btg1/Kras/Rap2c	m5
MORI_MATURE_B_LYMPHOCYTE_UP	MORI_MATURE_B_LYMPHOCYTE_UP	59	0.49009	1.92742	0.000639882	0.0227395	0.01987	404	tags=20%, list=8%, signal=19%	Sell/Id3/Ripor2/Adrb2/Rasa3/Zfp36l1/Wdr43/Cd74/Ythdc1/Macf1/Map3k8/Man1a	m2
ZHENG_BOUND_BY_FOXP3	ZHENG_BOUND_BY_FOXP3	318	0.382513	1.92523	8.8835e-09	2.13093e-06	1.86203e-06	640	tags=24%, list=12%, signal=22%	Ccr7/Dapl1/Sell/Klf2/Cmah/Lef1/S1pr1/Kbtbd11/Klf3/Il7r/Satb1/Slamf6/Ms4a4c/Hexim1/Rab3ip/Rcsd1/Foxp1/Nr4a3/Cyth1/Vps37b/Scml4/Rasa3/Fas/Rbbp6/Bzw2/Ext1/Sptbn1/Nfkbiz/Atp1b3/Ssh2/Tmem71/mt-Nd4l/Agpat5/Rras2/Gimap6/Thada/Tnfaip3/Zbtb20/Add3/Arl4a/Macf1/Hbs1l/P4ha1/Map3k8/Arhgap15/Tlk1/Cdkn1b/Man1a/Tra2b/Smad3/Fam169b/Gtdc1/Tespa1/Parp8/Sesn1/Tbc1d15/Crem/Herpud2/Rpl37/Abtb2/Sgms1/Rapgef6/Stat5b/Vgl…	m2
WP_GPCRS_OTHER	WP_GPCRS_OTHER	5	0.93322	1.92271	0.000350239	0.014803	0.012935	72	tags=80%, list=1%, signal=79%	Ccr7/S1pr1/Adrb2/Gpr132	m2
GERY_CEBP_TARGETS	GERY_CEBP_TARGETS	46	0.509253	1.90925	0.00166356	0.0437311	0.0382126	469	tags=37%, list=9%, signal=34%	Id3/Klf4/Rrad/Fos/Ier2/Junb/Dnajb9/Ifrd1/Pim1/Ppp1r15a/Gadd45b/Mafk/Gch1/Baiap2/Gadd45g/Gpcpd1/Dusp1	m2
GOBP_NEGATIVE_REGULATION_OF_CELL_CELL_ADHESION	GOBP_NEGATIVE_REGULATION_OF_CELL_CELL_ADHESION	84	0.457593	1.90672	8.66148e-05	0.0142868	0.013161	355	tags=23%, list=7%, signal=21%	Dapl1/Klf4/Rgcc/Il4ra/Nfkbid/Ripor2/Tspan32/Dtx1/Irf1/Zc3h12a/Ass1/Cd74/Mbp/Cebpb/Tnfaip3/Smad7/Gtpbp4/Cd9/Prkcd	m5
SWEET_LUNG_CANCER_KRAS_DN	SWEET_LUNG_CANCER_KRAS_DN	98	0.43882	1.90353	0.000192029	0.0102362	0.00894453	601	tags=32%, list=11%, signal=29%	Id3/Klf2/Klf4/Satb1/Icam2/Cxcr4/Ripor2/Adrb2/Nfkbia/Pdlim1/Fas/Sptbn1/Tmem71/Gadd45b/Fgfr2/Il27ra/Zeb1/Glul/Zbtb20/Numb/Macf1/Eps15/Adgre5/Itpkb/Sesn1/Klf7/Dusp1/Tuba1a/Psip1/Kalrn/Rhob	m2
GOMF_TRANSCRIPTION_REGULATOR_ACTIVITY	GOMF_TRANSCRIPTION_REGULATOR_ACTIVITY	464	0.358303	1.87184	8.10503e-10	1.23662e-06	1.13918e-06	788	tags=24%, list=15%, signal=23%	Id3/Aff3/Klf2/Tcf7/Klf4/Lef1/Bach2/Klf3/Satb1/Nr4a1/Tgif1/Fos/Fosb/Maff/Junb/Irf2bp2/Tob1/Foxp1/Nr4a3/Tob2/Aff1/Csrnp1/Irf1/Actn1/Pdlim1/Mybbp1a/Rara/Tle4/Jmy/Nfkbiz/Ddx1/Fosl2/Bcl9l/Rere/Mafk/Prdm2/Klf10/Wdr43/Nfkb2/Relb/Zeb1/Kdm7a/Zfp398/Cux1/Kdm2b/Rbbp8/Cebpb/Hsf1/Zbtb17/Smad7/Zbtb20/Cebpz/Zkscan14/Jund/Sertad1/Pknox1/Zfp131/Kdm5a/Tfb2m/Smad3/Kmt2d/Klf13/Arl2bp/Klf7/Hbp1/Zfp53/Crem/Birc2/Zfp87…	m5
GOBP_NEGATIVE_REGULATION_OF_LEUKOCYTE_CELL_CELL_ADHESION	GOBP_NEGATIVE_REGULATION_OF_LEUKOCYTE_CELL_CELL_ADHESION	66	0.470256	1.87045	0.000473062	0.0412442	0.0379943	292	tags=20%, list=5%, signal=19%	Dapl1/Klf4/Il4ra/Nfkbid/Ripor2/Tspan32/Dtx1/Irf1/Zc3h12a/Ass1/Cd74/Cebpb/Smad7	m5
GOBP_LEUKOCYTE_CELL_CELL_ADHESION	GOBP_LEUKOCYTE_CELL_CELL_ADHESION	189	0.391703	1.86849	2.62763e-06	0.00100228	0.000923302	292	tags=13%, list=5%, signal=12%	Ccr7/Dapl1/Sell/Adk/Klf4/Lef1/Il7r/Il4ra/Nfkbid/Dusp10/Ripor2/Tspan32/Dtx1/Nr4a3/Irf1/Zc3h12a/Ass1/Rara/Ext1/Nfkbiz/Cd74/Traf6/Cebpb/Smad7	m5
GROSS_HYPOXIA_VIA_ELK3_AND_HIF1A_UP	GROSS_HYPOXIA_VIA_ELK3_AND_HIF1A_UP	71	0.453836	1.86805	0.00107666	0.0313048	0.0273545	370	tags=23%, list=7%, signal=21%	Klf4/Sgk1/Tgif1/Fos/Nfkbia/Pdk1/Zfp36/Csrnp1/Nfkbiz/Wsb1/Traf6/Pim3/Zbtb20/Dnajb4/Spast/P4ha1	m2
GOMF_TRANSCRIPTION_COREGULATOR_BINDING	GOMF_TRANSCRIPTION_COREGULATOR_BINDING	71	0.463967	1.86699	0.000307886	0.033554	0.0309101	1095	tags=45%, list=20%, signal=36%	Klf4/Lef1/Fos/Foxp1/Nr4a3/Phf1/Rara/Baiap2/Zbtb17/Jund/Smad3/Per1/Runx1/Vgll4/Rela/Stat6/Smad4/Hif1a/Chd6/Crebbp/Nfe2l2/Creb1/Chd4/Cdk9/Rpl23/Fam89b/Ar/Med6/Mtf2/Rora/Ccnt2/Med1	m5
GOBP_CD4_POSITIVE_ALPHA_BETA_T_CELL_ACTIVATION	GOBP_CD4_POSITIVE_ALPHA_BETA_T_CELL_ACTIVATION	75	0.457517	1.85723	0.000629809	0.0474534	0.0437142	328	tags=21%, list=6%, signal=20%	Ccr7/Lef1/Satb1/Slamf6/Il4ra/Nfkbid/Foxp1/Irf1/Zc3h12a/Rara/Nfkbiz/Relb/Ly9/Cebpb/Smad7/Braf	m5
GOBP_T_CELL_DIFFERENTIATION	GOBP_T_CELL_DIFFERENTIATION	178	0.393041	1.85228	2.17197e-05	0.00552313	0.00508793	639	tags=23%, list=12%, signal=21%	Ccr7/Tcf7/Lef1/Il7r/Satb1/Slamf6/Il4ra/Nfkbid/Dusp10/Txk/Dtx1/Prr7/Foxp1/Irf1/Zc3h12a/Fas/Rara/Zfp36l1/Nfkbiz/Fosl2/Cd74/Relb/Zeb1/Ly9/Smad7/Braf/Pknox1/Itpkb/Gadd45g/Tespa1/Stat5b/Wwp1/Runx1/Traf3ip2/Rpl22/Egr1/Stat6/Irf4/Stat5a/H2-DMa/Lmbr1l	m5
HALLMARK_MYC_TARGETS_V2	HALLMARK_MYC_TARGETS_V2	40	0.517389	1.85079	0.00197333	0.0171223	0.0133373	1132	tags=55%, list=21%, signal=44%	Gnl3/Tbrg4/Mybbp1a/Rcl1/Wdr43/Pes1/Rrp9/Tcof1/Nop56/Nolc1/Tfb2m/Ddx18/Npm1/Srm/Dusp2/Ppan/Las1l/Ndufaf4/Pus1/Mrto4/Wdr74/Mcm4	mh
GOBP_NEGATIVE_REGULATION_OF_CELL_ADHESION	GOBP_NEGATIVE_REGULATION_OF_CELL_ADHESION	103	0.427206	1.84856	0.000248156	0.0302899	0.0279032	529	tags=24%, list=10%, signal=22%	Dapl1/Klf4/Rgcc/Il4ra/Nfkbid/Ripor2/Tspan32/Dtx1/Irf1/Zc3h12a/Ass1/Rcc2/Cd74/Mbp/Cebpb/Tnfaip3/Smad7/Gtpbp4/Cd9/Prkcd/Marchf7/Cbll1/Dusp1/Runx1/Mia3	m5
GOMF_SEQUENCE_SPECIFIC_DNA_BINDING	GOMF_SEQUENCE_SPECIFIC_DNA_BINDING	373	0.35501	1.84735	6.25407e-08	6.36143e-05	5.86017e-05	941	tags=28%, list=17%, signal=24%	Klf2/Tcf7/Klf4/Lef1/Bach2/Klf3/Satb1/Nr4a1/Tgif1/Fos/Fosb/Maff/Kdm6b/Junb/Foxp1/Nr4a3/Csrnp1/Irf1/Taf1/Mybbp1a/Rara/Tsnax/Nfkbiz/Chd3/Fosl2/Rere/Mafk/Prdm2/Klf10/Nfkb2/Tiparp/Relb/Zeb1/Mbd1/Zfp398/Cux1/Kdm2b/Cebpb/Tinf2/Hsf1/Zbtb17/Zbtb20/Zkscan14/Jund/Pknox1/Zfp131/Kdm5a/Setx/Gabpb1/Smad3/Kmt2d/Klf13/Klf7/Hbp1/Zfp53/Crem/Zfp871/Per1/Rel/Stat5b/Xrn2/Runx1/Chd2/Bbx/Ikzf2/Rela/Egr1/Zeb2/Yy1/Stat6/I…	m5
GOBP_RIBOSOME_BIOGENESIS	GOBP_RIBOSOME_BIOGENESIS	211	0.371141	1.8055	8.90398e-06	0.00286005	0.00263469	1300	tags=44%, list=24%, signal=34%	Rps28/Rps27/Ddx3x/Rpl38/Mybbp1a/Kri1/Wbp11/Rcl1/Rps21/Wdr43/Utp4/Gnl2/Wdr75/Pes1/Glul/Rrp9/Usp36/Rps27rt/Eif2a/Mdn1/Gtpbp4/Rps24/Nop56/Rps19/Abce1/Tfb2m/Exosc1/Ngdn/Nol11/Ddx18/Ddx21/Rpl35/Znhit3/Mak16/Dnttip2/Rrp15/Rpl35a/Pno1/Npm1/Exosc9/Ddx27/Pdcd11/Rrp1/Rps23/Mettl17/Rps3a1/Rbis/Rpl6/Eri1/Ddx54/Brix1/Ddx10/Utp14a/Pwp1/Rps9/Rpl10/Ncl/Rps5/Ppan/Exosc10/Snu13/Dkc1/Rplp0/Las1l/Ddx52/Rps7/Ftsj3/No…	m5
GOBP_RHYTHMIC_PROCESS	GOBP_RHYTHMIC_PROCESS	99	0.417301	1.79316	0.000437221	0.0392406	0.0361486	770	tags=30%, list=14%, signal=26%	Id3/Fas/Ass1/Mybbp1a/Klf10/Nfkb2/Relb/Sik1/Parp1/Kdm5a/Setx/Huwe1/Dnm1l/Impdh2/Crem/Per1/Stat5b/Csnk2a1/Runx1/2610005L07Rik/Egr1/Stat5a/Ddx5/Prf1/Ddb1/Crebbp/Usp9x/Thrap3/Sin3a/Creb1	m5
GOBP_REGULATION_OF_LYMPHOCYTE_DIFFERENTIATION	GOBP_REGULATION_OF_LYMPHOCYTE_DIFFERENTIATION	111	0.399664	1.75676	0.000414175	0.0386893	0.0356407	328	tags=16%, list=6%, signal=16%	Ccr7/Tcf7/Lef1/Il7r/Il4ra/Nfkbid/Dusp10/Dtx1/Irf1/Zc3h12a/Fas/Rara/Zfp36l1/Nfkbiz/Cd74/Zeb1/Smad7/Braf	m5
GOBP_EMBRYONIC_MORPHOGENESIS	GOBP_EMBRYONIC_MORPHOGENESIS	153	0.37681	1.75174	0.000185884	0.02521	0.0232235	743	tags=24%, list=14%, signal=21%	Aff3/Tcf7/Klf4/Lef1/Socs3/Tgif1/Ripor2/Kdm6b/Nr4a3/Rpl38/Rara/Zfp36l1/Ext1/Fgfr2/Pofut2/Mbp/Zeb1/Rnf2/Traf6/Kdm2b/Tnfaip3/Zbtb17/Cplane1/Macf1/Smad3/Dusp1/Stk4/2610005L07Rik/Zeb2/Smad4/Hif1a/Dusp5/Nup50/Bcl10/Brd2/Cul3	m5
GOBP_REGULATION_OF_CELL_CELL_ADHESION	GOBP_REGULATION_OF_CELL_CELL_ADHESION	201	0.364161	1.75016	3.70442e-05	0.00753603	0.00694222	529	tags=17%, list=10%, signal=16%	Ccr7/Dapl1/Adk/Klf4/Lef1/Il7r/Rgcc/Il4ra/Nfkbid/Dusp10/Ripor2/Tspan32/Dtx1/Nr4a3/Irf1/Zc3h12a/Ass1/Rara/Nfkbiz/Cd74/Mbp/Traf6/Cebpb/Tnfaip3/Smad7/Gtpbp4/Cd9/Prkcd/Itpkb/Marchf7/Tespa1/Slc7a1/Stat5b/Runx1/Mia3	m5
GOBP_REGULATION_OF_T_CELL_ACTIVATION	GOBP_REGULATION_OF_T_CELL_ACTIVATION	175	0.37163	1.74291	8.65839e-05	0.0142868	0.013161	454	tags=15%, list=8%, signal=15%	Ccr7/Dapl1/Tcf7/Adk/Lef1/Il7r/Il4ra/Nfkbid/Dusp10/Ripor2/Tspan32/Dtx1/Irf1/Zc3h12a/Fas/Rara/Nfkbiz/Cd74/Zeb1/Traf6/Cebpb/Smad7/Braf/Itpkb/Marchf7/Tespa1/Slc7a1	m5
HALLMARK_INFLAMMATORY_RESPONSE	HALLMARK_INFLAMMATORY_RESPONSE	68	0.433408	1.73202	0.00276919	0.0197799	0.0154075	204	tags=18%, list=4%, signal=17%	Ccr7/Sell/Il7r/Il4ra/Nfkbia/Gpr132/Irf1/Cdkn1a/Ifitm1/Kif1b/Gch1/Pik3r5	mh
GOBP_RIBONUCLEOPROTEIN_COMPLEX_BIOGENESIS	GOBP_RIBONUCLEOPROTEIN_COMPLEX_BIOGENESIS	297	0.336862	1.68699	1.10348e-05	0.00320694	0.00295424	1331	tags=40%, list=25%, signal=32%	Rps28/Rps27/Ddx3x/Rpl38/Mybbp1a/Kri1/Wbp11/Rcl1/Scaf11/Rps21/Wdr43/Utp4/Clp1/Htatsf1/Ythdc1/Gnl2/Wdr75/Pes1/Ptbp2/Glul/Rrp9/Usp36/Rps27rt/Eif2a/Mdn1/Gtpbp4/Rps24/Setx/Nop56/Prpf4b/Rps19/Abce1/Tfb2m/Exosc1/Ngdn/Nol11/Ddx18/Srsf10/Eif2s3y/Ddx21/Rpl35/Znhit3/Psip1/Mak16/Dnttip2/Rrp15/Srpk1/Rpl35a/Pno1/Npm1/Exosc9/Ddx27/Pdcd11/Rrp1/Rps23/Mettl17/Rps3a1/Rbis/Rpl6/Eri1/Ncbp1/Ddx54/Prpf6/Brix1/Ago3/Ddx1…	m5
FOSTER_TOLERANT_MACROPHAGE_DN	FOSTER_TOLERANT_MACROPHAGE_DN	198	0.345584	1.66525	0.00037826	0.014803	0.012935	534	tags=23%, list=10%, signal=21%	Socs3/Il4ra/Fos/Nfkbid/Ktn1/Dgka/Junb/Tagap/Zfp36/Foxp1/Macir/Fam241a/Aff1/Csrnp1/Pim1/Fas/Cdkn1a/Ext1/Nfkbiz/Mafk/Wdr43/Filip1l/Tiparp/Zeb1/Atp11b/Bltp1/Tnfaip3/Arl4a/Odc1/Prkx/Sertad1/Traf1/Map3k8/Arf4/Mpp7/Itpkb/Spata13/Gadd45g/Camk2d/Parp8/Klf7/Abtb2/Rel/Stx6/Traf3ip2	m2
GOBP_EPITHELIUM_DEVELOPMENT	GOBP_EPITHELIUM_DEVELOPMENT	291	0.333122	1.66127	2.06579e-05	0.00548152	0.0050496	773	tags=23%, list=14%, signal=21%	Id3/Klf2/Tcf7/Pde2a/Klf4/Lef1/Socs3/Tgif1/Cxcr4/Maff/Dusp10/Ripor2/Kdm6b/Zfp36/Foxp1/Cdkn1a/Rbbp6/Rara/Zfp36l1/Ext1/Ifitm1/Nfkbiz/Fosl2/Fgfr2/Orai1/Zeb1/Cux1/Traf6/Kdm2b/Cebpb/Smad7/Numb/Cplane1/Flna/Il31ra/Txnip/Cdkn1b/Ppp3r1/Smad3/Klf7/Zfas1/Stat5b/Runx1/Stk4/Btbd7/Rela/Zeb2/Rhob/Stat6/Stat5a/Ccm2/Abi1/Nrp1/Smad4/Hif1a/Gna13/Rnf220/Icam1/Asxl1/Nsun2/Nup50/Bcl10/Brd2/Plec/Abcb1b/Numa1/Creb1/Ezr	m5
GOBP_NEGATIVE_REGULATION_OF_TRANSCRIPTION_BY_RNA_POLYMERASE_II	GOBP_NEGATIVE_REGULATION_OF_TRANSCRIPTION_BY_RNA_POLYMERASE_II	334	0.322022	1.6414	3.44981e-05	0.00735653	0.00677686	788	tags=22%, list=15%, signal=20%	Id3/Klf2/Tcf7/Pde2a/Klf4/Lef1/Bach2/Klf3/Satb1/Tgif1/Hexim1/Irf2bp2/Zfp36/Foxp1/Nr4a3/Rara/Ppp1r15a/Tle4/Chd3/Mafk/Fgfr2/Prdm2/Zeb1/Rnf2/Sik1/Cux1/Traf6/Kdm2b/Cebpb/Mepce/Hsf1/Smad7/Zbtb20/Jund/Parp1/Dnajb4/Zfp131/Kdm5a/Txnip/Smad3/Klf7/Hbp1/Cggbp1/Crem/Epc1/Per1/Impact/Ing2/Runx1/Fnip1/Rela/Egr1/Zeb2/Yy1/Stat6/Brms1/Kdm1a/Ddx5/Smad4/Hif1a/Wdr5/Btg2/Crebbp/Irf2bpl/Tdg/Sin3a/Cul3/Nif3l1/Ylpm1/Ezr/…	m5
GOBP_CELL_CELL_ADHESION	GOBP_CELL_CELL_ADHESION	261	0.332201	1.64072	0.00010133	0.0162741	0.0149917	454	tags=15%, list=8%, signal=15%	Ccr7/Dapl1/Sell/Adk/Klf4/Lef1/Il7r/Rgcc/Icam2/Il4ra/Nfkbid/Dusp10/Ripor2/Tspan32/Dtx1/Nr4a3/Irf1/Zc3h12a/Ass1/Rara/Zfp36l1/Ext1/Nfkbiz/Emb/Cd74/Mbp/Traf6/Cebpb/Tnfaip3/Smad7/Gtpbp4/Cd9/Prkcd/Itpkb/Rap2b/Nptn/Marchf7/Tespa1/Cbll1/Slc7a1	m5
GOBP_REGULATION_OF_LYMPHOCYTE_ACTIVATION	GOBP_REGULATION_OF_LYMPHOCYTE_ACTIVATION	221	0.333839	1.63126	0.000246202	0.0302899	0.0279032	454	tags=15%, list=8%, signal=14%	Ccr7/Dapl1/Tcf7/Adk/Lef1/Il7r/Il4ra/Nfkbid/Dusp10/Ripor2/Irs2/Tspan32/Dtx1/Irf1/Zc3h12a/Fas/Cdkn1a/Rara/Zfp36l1/Nfkbiz/Il27ra/Cd74/Zeb1/Traf6/Cebpb/Tnfaip3/Smad7/Braf/Itpkb/Ighm/Marchf7/Tespa1/Slc7a1	m5
GOBP_MONONUCLEAR_CELL_DIFFERENTIATION	GOBP_MONONUCLEAR_CELL_DIFFERENTIATION	256	0.328227	1.61769	0.000106588	0.0166796	0.0153653	618	tags=20%, list=11%, signal=19%	Ccr7/Tcf7/Lef1/Il7r/Satb1/Slamf6/Il4ra/Nfkbid/Dusp10/Txk/Dtx1/Irf2bp2/Prr7/Foxp1/Irf1/Zc3h12a/Dnajb9/Itm2a/Fas/Rara/Zfp36l1/Nfkbiz/Fosl2/Nrros/Cd74/Relb/Zeb1/Ly9/Traf6/Cebpb/Tnfaip3/Hsf1/Smad7/Braf/Pknox1/Itpkb/Ighm/Gadd45g/Tespa1/Stat5b/Wwp1/Runx1/Traf3ip2/Rpl22/Fnip1/Egr1/Yy1/Stat6/Irf4/Stat5a/H2-DMa	m5
HALLMARK_HYPOXIA	HALLMARK_HYPOXIA	79	0.386943	1.61058	0.00449116	0.0280697	0.0218648	469	tags=23%, list=9%, signal=21%	Cxcr4/Fos/Maff/Irs2/Pdk1/Zfp36/Pim1/Cdkn1a/Ppp1r15a/Ext1/Fosl2/Tiparp/Wsb1/Tnfaip3/P4ha1/Cdkn1b/Klf7/Dusp1	mh
GOBP_EMBRYO_DEVELOPMENT	GOBP_EMBRYO_DEVELOPMENT	390	0.308389	1.59644	2.5603e-05	0.00625021	0.00575772	743	tags=21%, list=14%, signal=20%	Id3/Aff3/Klf2/Tcf7/Klf4/Lef1/Socs3/Tgif1/Maff/Ripor2/Kdm6b/Junb/Foxp1/Nr4a3/Mapk8ip3/Rpl38/Cdkn1a/Rbbp6/Rara/Zfp36l1/Ext1/Ifitm1/Rictor/Kif1b/Fgfr2/Pofut2/Mbp/Mbtd1/Ythdc1/Zeb1/Rnf2/Traf6/Kdm2b/Rbbp8/Cebpb/Tnfaip3/Hsf1/Zbtb17/Cdk11b/Tcof1/Cplane1/Macf1/Nolc1/Matr3/Tra2b/Smad3/Kmt2d/Racgap1/Cks2/Dusp1/Alkbh1/Runx1/Stk4/2610005L07Rik/Hmgcr/Zeb2/Yy1/Ccm2/Kdm1a/Abi1/Ccdc47/Nasp/Nrp1/Smad4/Hif1a/Gna13…	m5
LAZARO_GENETIC_MOUSE_MODEL_HIGH_GRADE_SMALL_CELL_NEUROENDOCRINE_LUNG_CARCINOMA_DN	LAZARO_GENETIC_MOUSE_MODEL_HIGH_GRADE_SMALL_CELL_NEUROENDOCRINE_LUNG_CARCINOMA_DN	496	0.299242	1.56302	2.77788e-05	0.0021323	0.00186323	471	tags=16%, list=9%, signal=16%	Ccr7/Sell/Id3/Klf2/Tcf7/Adk/Cmah/Arhgef12/Klf4/Lef1/Bach2/S1pr1/Il7r/Rgcc/Icam2/Rasgrp2/Sgk1/Slamf6/Rrad/Il4ra/Fos/Txk/Adrb2/Dgka/Tspan32/Gpr132/Tcp11l2/Taf1d/Tob1/Tagap/Rcsd1/Aff1/AB124611/Birc3/Itm2a/Fas/Arhgef18/Zfp36l1/Sptbn1/Traf4/Ifitm1/Tmem71/Bcl9l/Mafk/Nrros/Pik3r5/Il27ra/Filip1l/Gimap6/Ly9/Crlf3/Rnf157/Rbbp8/Cebpb/Pttg1ip/Arl6ip6/Smad7/4930523C07Rik/Numb/Parp1/Cd84/Spast/Traf1/Flna/Nop56…	m2
GOBP_NUCLEIC_ACID_CATABOLIC_PROCESS	GOBP_NUCLEIC_ACID_CATABOLIC_PROCESS	372	0.299008	1.55018	0.000117767	0.0179684	0.0165525	1129	tags=34%, list=21%, signal=29%	Rps28/Rps27/Tob1/Tbrg4/Zfp36/Zc3h12a/Rbm33/Dus2/Zfp36l1/Kri1/Wbp11/Ddx1/Rcl1/Rps21/Wdr43/Utp4/Clp1/Ythdc1/Kti12/Wdr75/Trmt1/Pes1/Thada/Rrp9/Elp2/Mepce/Hsf1/Usp36/Rbm38/Rps27rt/Gtpbp4/Rps24/Pabpc4/Hbs1l/Ints14/Rps19/Thumpd1/Tfb2m/Exosc1/Gtdc1/Mtpap/Ngdn/Pde12/Nol11/Tut4/Xrn2/Cirbp/Ddx18/Alkbh1/Traf3ip2/Ddx21/Rpl35/Znhit3/Mak16/Rrp15/Zcchc7/Ythdf3/Cnot6/Rpl35a/Fto/Npm1/Cnot7/Ddx5/Exosc9/Trmt10c/Ddx…	m5
GOBP_HEMOPOIESIS	GOBP_HEMOPOIESIS	430	0.296311	1.54225	1.29657e-05	0.0035968	0.00331339	640	tags=19%, list=12%, signal=18%	Ccr7/Klf2/Tcf7/Klf4/Lef1/Il7r/Satb1/Slamf6/Il4ra/Fos/Nfkbid/Dusp10/Txk/Nfkbia/Dtx1/Junb/Irf2bp2/Prr7/Zfp36/Foxp1/Tob2/Irf1/Zc3h12a/Dnajb9/Actn1/Pim1/Itm2a/Fas/Rara/Zfp36l1/Ext1/Nfkbiz/Fosl2/Fgfr2/Nrros/Klf10/Cd74/Tiparp/Relb/Agpat5/Zeb1/Ly9/Traf6/Cebpb/Tnfaip3/Hsf1/Smad7/Braf/Pknox1/Pabpc4/Flna/Srp54a/Rps19/Itpkb/Ighm/Klf13/Racgap1/Gadd45g/Tespa1/Ahctf1/Stat5b/Wwp1/Runx1/Stk4/Traf3ip2/Rpl22/Slc25…	m5
GOBP_POSITIVE_REGULATION_OF_CELL_DIFFERENTIATION	GOBP_POSITIVE_REGULATION_OF_CELL_DIFFERENTIATION	298	0.306048	1.53553	0.000289484	0.0321222	0.0295911	640	tags=19%, list=12%, signal=18%	Ccr7/Lef1/Il7r/Rgcc/Socs3/Sgk1/Tgif1/Il4ra/Cxcr4/Fos/Nfkbid/Dusp10/Ripor2/Junb/Zfp36/Mapk8ip3/Irf1/Zc3h12a/Pim1/Rara/Zfp36l1/Ifitm1/Nfkbiz/Bcl9l/Shoc2/Klf10/Cd74/Baiap2/Zeb1/Cux1/Traf6/Cebpb/Hsf1/Smad7/Jund/Numb/Parp1/Braf/Macf1/Itpkb/Dnm1l/Nptn/Smad3/Tespa1/Epc1/Stat5b/Impact/Runx1/Stk4/Rela/Kalrn/Zeb2/Stat5a/H2-DMa/Kdm1a/Nrp1/Smad4/Hif1a	m5
GOBP_POSITIVE_REGULATION_OF_TRANSCRIPTION_BY_RNA_POLYMERASE_II	GOBP_POSITIVE_REGULATION_OF_TRANSCRIPTION_BY_RNA_POLYMERASE_II	458	0.293042	1.53136	4.54324e-05	0.0086648	0.00798205	781	tags=21%, list=15%, signal=20%	Klf2/Klf4/Lef1/S1pr1/Rgcc/Nr4a1/Fos/Fosb/Maff/Txk/Kdm6b/Adrb2/Ier2/Nfkbia/Junb/Foxp1/Nr4a3/Csrnp1/Irf1/Zc3h12a/Ifrd1/Ddx3x/Mybbp1a/Ier5/Rara/Ssbp2/Nfkbiz/Fosl2/Bcl9l/Fgfr2/Prdm2/Klf10/Nfkb2/Relb/Zeb1/Crlf3/Traf6/Cebpb/Mepce/Hsf1/Zbtb17/Cebpz/Ccpg1/Jund/Parp1/Sertad1/Pknox1/Zfp131/Setx/Gtf2a2/Gabpb1/Hltf/Arf4/Ppp3r1/Smad3/Kmt2d/Klf13/Klf7/Cdk12/Crem/Epc1/Per1/Rel/Stat5b/Runx1/Cdk13/Ddx21/Ikzf2/Rel…	m5
GOBP_LEUKOCYTE_DIFFERENTIATION	GOBP_LEUKOCYTE_DIFFERENTIATION	297	0.305344	1.52915	0.000399146	0.0386665	0.0356197	619	tags=19%, list=12%, signal=18%	Ccr7/Tcf7/Lef1/Il7r/Satb1/Slamf6/Il4ra/Fos/Nfkbid/Dusp10/Txk/Dtx1/Junb/Irf2bp2/Prr7/Foxp1/Tob2/Irf1/Zc3h12a/Dnajb9/Itm2a/Fas/Rara/Zfp36l1/Nfkbiz/Fosl2/Nrros/Klf10/Cd74/Relb/Zeb1/Ly9/Traf6/Cebpb/Tnfaip3/Hsf1/Smad7/Braf/Pknox1/Srp54a/Itpkb/Ighm/Gadd45g/Tespa1/Stat5b/Wwp1/Runx1/Traf3ip2/Rpl22/Fnip1/Egr1/Yy1/Stat6/Irf4/Stat5a/H2-DMa/Kdm1a	m5
GOBP_REGULATION_OF_CELL_ADHESION	GOBP_REGULATION_OF_CELL_ADHESION	287	0.305886	1.52811	0.000390716	0.0386665	0.0356197	708	tags=20%, list=13%, signal=18%	Ccr7/Dapl1/Adk/Klf4/Lef1/S1pr1/Il7r/Rgcc/Il4ra/Cxcr4/Nfkbid/Dusp10/Ripor2/Tspan32/Dtx1/Nr4a3/Irf1/Zc3h12a/Ass1/Rara/Nfkbiz/Rcc2/Cd74/Mbp/Traf6/Cebpb/Tnfaip3/Smad7/Braf/Gtpbp4/Macf1/Cd9/Prkcd/Flna/Itpkb/Smad3/Marchf7/Tespa1/Cbll1/Slc7a1/Dusp1/Stat5b/Runx1/Mia3/Stk4/Cytip/Rela/Stat5a/H2-DMa/Jak1/Nrp1/Icam1/Rps3/Spp1/Map4k4/Bcl10	m5
GOBP_NEGATIVE_REGULATION_OF_RNA_BIOSYNTHETIC_PROCESS	GOBP_NEGATIVE_REGULATION_OF_RNA_BIOSYNTHETIC_PROCESS	438	0.288842	1.50857	0.000126051	0.0187631	0.0172847	875	tags=23%, list=16%, signal=21%	Id3/Klf2/Tcf7/Pde2a/Klf4/Lef1/Bach2/Klf3/Satb1/Tgif1/Hexim1/Irf2bp2/Zfp36/Foxp1/Nr4a3/Irf1/Scml4/Mybbp1a/Rara/Ppp1r15a/Tle4/Chd3/Mafk/Fgfr2/Prdm2/Klf10/Relb/Mbtd1/Zeb1/Rnf2/Sik1/Cux1/Traf6/Kdm2b/Cebpb/Mepce/Hsf1/Smad7/Zbtb20/Jund/Parp1/Dnajb4/Zfp131/Kdm5a/Flna/Txnip/Cdkn1b/Smad3/Klf7/Hbp1/Cggbp1/Crem/Epc1/Per1/Impact/Ing2/Wwp1/Runx1/Vgll4/Fnip1/Pex14/Rela/Egr1/Zeb2/Yy1/Stat6/Brms1/Kdm1a/Cnot7/Ddx…	m5
LIU_OVARIAN_CANCER_TUMORS_AND_XENOGRAFTS_XDGS_DN	LIU_OVARIAN_CANCER_TUMORS_AND_XENOGRAFTS_XDGS_DN	356	0.290753	1.48288	0.000380335	0.014803	0.012935	427	tags=16%, list=8%, signal=16%	Dapl1/Sell/Aff3/Klf2/Pde2a/Cmah/S1pr1/Il7r/Rgcc/Socs3/Satb1/Rasgrp2/Sgk1/Nr4a1/Sidt1/Il4ra/Fos/Fosb/Maff/Ripor2/Gpr132/Junb/Tagap/Zfp36/Rcsd1/Nr4a3/Irf1/Grik3/Rasa3/Birc3/Itm2a/Fas/Cdkn1a/Atp10d/Tle4/Fgf13/Gadd45b/Emb/Nrros/Pik3r5/Filip1l/Cd74/Tiparp/Zeb1/Gimap6/Tnfaip3/Dnajb4/Cd84/Setd7/Adgre5/Arhgap15/Mpp1/Man1a/Ero1b/Stambpl1/Arhgap31/Ighm	m2
GOBP_CELL_ADHESION	GOBP_CELL_ADHESION	376	0.284745	1.47623	0.000604917	0.0461476	0.0425113	469	tags=14%, list=9%, signal=14%	Ccr7/Dapl1/Sell/Adk/Klf4/Lef1/S1pr1/Il7r/Rgcc/Icam2/Il4ra/Cxcr4/Nfkbid/Dusp10/Ripor2/Tspan32/Dtx1/Nr4a3/Irf1/Zc3h12a/Actn1/Ass1/Rara/Zfp36l1/Ext1/Nfkbiz/Rcc2/Emb/Cd74/Mbp/Ly9/Traf6/Cebpb/Tnfaip3/Smad7/Prkx/Braf/Gtpbp4/Cd84/Macf1/Cd9/Prkcd/Flna/Adgre5/Itpkb/Rap2b/Nptn/Smad3/Marchf7/Tespa1/Cbll1/Slc7a1/Dusp1	m5
GOBP_LYMPHOCYTE_ACTIVATION	GOBP_LYMPHOCYTE_ACTIVATION	383	0.283572	1.46345	0.000394994	0.0386665	0.0356197	618	tags=17%, list=11%, signal=17%	Ccr7/Dapl1/Tcf7/Adk/Lef1/Il7r/Satb1/Slamf6/Il4ra/Cxcr4/Nfkbid/Dusp10/Txk/Ripor2/Irs2/Tspan32/Dtx1/Irf2bp2/Prr7/Foxp1/Irf1/Zc3h12a/Dnajb9/Itm2a/Fas/Cdkn1a/Rara/Zfp36l1/Nfkbiz/Fosl2/Il27ra/Cd74/Relb/Zeb1/Ly9/Traf6/Cebpb/Tnfaip3/Smad7/Braf/Cd84/Pknox1/Prkcd/Itpkb/Smad3/Txlna/Ighm/Gadd45g/Marchf7/Tespa1/Slc7a1/Impdh2/Stat5b/Impdh1/Wwp1/Runx1/Traf3ip2/Rpl22/Kmt5b/Fnip1/Lyst/Egr1/Yy1/Stat6/Irf4/Stat5a/…	m5
LEE_BMP2_TARGETS_DN	LEE_BMP2_TARGETS_DN	454	0.262522	1.35841	0.0018789	0.0474421	0.0414554	1181	tags=31%, list=22%, signal=27%	Id3/Rgcc/Gnl3/Taf1d/Tbrg4/Csrnp1/Atic/Ifrd1/Ass1/Mybbp1a/Ier5/Rcc2/Gch1/Snhg1/Wdr43/Utp4/Usp10/Agpat5/Rras2/Wdr75/Amd1/Coq10b/Rnf138/Pim3/Arl6ip6/Smad7/Tcof1/Parp1/Odc1/Ppm1d/Mdn1/Gtpbp4/Rps24/Zfp131/Nop56/Haus3/Prpf4b/Nolc1/Abce1/Exosc1/Slc7a1/Pde12/Nol11/Uap1/Sf3b3/Ddx18/Appbp2/Larp4/Vrk1/Runx1/Srsf10/Ddx21/Hmgcr/Mak16/Rrp15/Eef1e1/Srpk1/Kpna1/Fut8/Cct6a/Ncapd3/Pno1/Jak1/Nasp/Npm1/Rps6kb1/Wdr5/…	m2
GOBP_CHEMICAL_HOMEOSTASIS	GOBP_CHEMICAL_HOMEOSTASIS	302	-0.312343	-1.4508	0.000516218	0.0425381	0.0391863	1271	tags=30%, list=24%, signal=24%	Oxct1/Chp1/Coro1a/Rnasek/Dbi/Atp6v1g1/Tmem106b/Fis1/Usf2/Commd1/Ehd1/Nadk/Jagn1/Ormdl2/Aplp2/Anxa7/Ptpn6/Atg5/Lamtor1/Atp6v1b2/Vapb/Ndufaf2/Pih1d1/Fasl/B2m/Soat1/Rbm4/Mt2/Smdt1/Sar1b/Cyba/Smarcb1/Tm9sf4/Ppt1/Usf1/Cyb561d2/Itpr1/Ifng/Bad/Pde3b/Myc/Prkcb/Atp2c1/Atp2a2/Tspo/Birc5/Dynll1/Stat3/Fundc2/Ttc39b/Atox1/Ptk2b/Znhit1/Akt1/Lime1/Calm3/Itgav/Ddit3/Fabp5/Ucp2/Asl/Cln3/Atp2b4/Cdk5/Oas1a/Ccr5/Nt5…	m5
GOBP_DEFENSE_RESPONSE_TO_OTHER_ORGANISM	GOBP_DEFENSE_RESPONSE_TO_OTHER_ORGANISM	447	-0.301821	-1.45485	0.000376176	0.0386665	0.0356197	1251	tags=32%, list=23%, signal=27%	Rasgrp1/Pmaip1/Vamp4/Irak4/Adar/Gm12185/Tap1/Vim/Phb2/Arf6/Parp14/Rnf213/Ube2n/Irgm1/Parp9/Mapkapk3/Pld3/Nop53/Jagn1/Hmgn2/Ripk3/Casp8/Ptpn6/Ubl7/Atg5/Ncbp3/Pum2/Vapb/Clec2d/Tmem126a/Tnfaip8/Apobec3/Cybc1/B2m/Rab27a/Polr3k/Gbp8/Sp100/Flot1/Marchf2/Mndal/Jak3/Gbp4/Havcr2/Cyba/Herc6/Brcc3/Ifi35/Cd274/Klrc1/Ifng/Trafd1/Nmi/Ifi209/Cd96/Rnasel/Pycard/Lgals9/Stat1/Sdhaf4/Pglyrp1/Cd8a/Zmpste24/Ifi206/Hm…	m5
GOCC_MEMBRANE_PROTEIN_COMPLEX	GOCC_MEMBRANE_PROTEIN_COMPLEX	468	-0.300518	-1.45815	0.00046314	0.0409644	0.0377365	1926	tags=45%, list=36%, signal=32%	Gnas/Timm17b/Ndufs2/Pigk/Ndufb6/Atp6v1c1/Stx16/Chmp3/Stx18/Ndufs7/Afg3l1/Atp6v1f/Cyc1/Mtx2/Ndufs4/Tapbp/Uqcrfs1/Ndufa2/Stx8/Trac/Psenen/Gosr2/Faf1/Ndufs8/Uqcr10/Ndufc1/Tomm5/Cox6a1/Chmp2b/Snx2/Sec13/Sdhb/Ndufab1/Ndufb10/Vps26b/Vps36/Srebf2/Lamtor2/Ufd1/Sec22b/Chmp6/Cope/Ndufb11/Ndufv1/Sec61b/Cox6c/Grb2/Zap70/Vdac2/Tomm22/Spcs1/Lrrc8d/Cd3e/Traf2/Krtcap2/Cox7b/Snf8/Sec24c/Ap2a1/Napa/Ddost/Calr/Il18…	m5
GOBP_LIPID_METABOLIC_PROCESS	GOBP_LIPID_METABOLIC_PROCESS	338	-0.312859	-1.46431	0.000492886	0.0421375	0.0388172	1287	tags=30%, list=24%, signal=25%	Hadha/Impa1/Oxct1/Chp1/Dbi/St3gal4/Phb2/Cyp51/Pxmp4/Acsl4/Sik2/Acot9/Rnf213/Cyb5a/Agap2/Pip4p1/St3gal6/Ormdl2/Pgs1/Aplp2/Pafah1b2/Auh/Gstp1/Fdx1/Pank2/Dnajc19/Ebpl/Plek/Echs1/Etfb/Macroh2a1/Tecr/Golm1/Dctn6/Soat1/Pitpnc1/Ywhah/Ndufs6/Mecp2/Hadh/Acot8/Fuca1/Dcaf5/Ppt1/Hsd17b12/Erg28/Ifng/Pde3b/Ptdss1/Dpm2/Tspo/Inpp5b/Inpp1/Pgap2/Etnk1/Zmpste24/Pgp/Ebp/Ttc39b/Acadl/Peds1/Akt1/Smpd1/Iah1/Pik3cg/Tnfr…	m5
GOCC_ORGANELLE_INNER_MEMBRANE	GOCC_ORGANELLE_INNER_MEMBRANE	318	-0.320938	-1.49465	0.000503741	0.0421375	0.0388172	1947	tags=51%, list=36%, signal=35%	Tufm/Mrpl33/Acaa2/Ak2/Timm17b/Pmpcb/Ndufs2/Ndufb6/Cox18/Mrpl17/Ndufs7/Afg3l1/Cyc1/Mrpl19/Stoml2/Ndufs4/Uqcrfs1/Ndufa2/Mrpl30/Mrps24/Mrpl57/Ndufs8/Uqcr10/Mrpl3/Cibar1/Gpx4/Mrpl54/Ndufc1/Cox6a1/Sdhb/Ndufab1/Mrpl53/Mdh2/Ndufb10/Mrpl21/Ndufb11/Ndufv1/Cox6c/Vdac2/Tomm22/Lgals3/Cox7b/Mrpl39/Uqcrq/Mtch2/Mpv17l2/Micos13/Ndufb5/Afg3l2/Ndufa9/Mrps7/Mrps21/Bcl2l1/Mrpl28/Ifi27/Psen1/Srgap2/Mrpl48/Cox8a/Uqcc3…	m5
GOBP_ENDOCYTOSIS	GOBP_ENDOCYTOSIS	260	-0.330512	-1.51242	0.00059621	0.0460591	0.0424298	1615	tags=39%, list=30%, signal=29%	Rapgef1/Ppp3ca/Grb2/Myh9/Park7/Nr1h2/Dennd1b/Lgals3/Diaph1/Synj2bp/Ap2a1/Calr/Actg1/Fnbp1/Hmgb1/Rab1a/Bcl2l1/Calm1/Rap1a/Snx12/Coro1a/Snx1/Rnasek/Aak1/Vamp4/Arf6/Necap2/Coro1c/Ehd1/Rab22a/Mapkapk3/Itgal/Cnn2/Ap3d1/Rin3/Snx5/Atg5/Rinl/Vps28/B2m/Rab27a/Arfgap1/Bin1/Flot1/Ap2s1/Marchf2/Cyba/Rab5c/Il10ra/Tm9sf4/Ppt1/Ifng/Lilrb4a/Ppp3cc/Pycard/Nme1/Ccdc32/Actb/Rab4b/Ctbp1/Arrb2/Hip1r/Vamp8/Ankfy1/Arhg…	m5
GOBP_MITOCHONDRION_ORGANIZATION	GOBP_MITOCHONDRION_ORGANIZATION	267	-0.332536	-1.52714	0.0004184	0.0386893	0.0356407	1965	tags=51%, list=37%, signal=34%	Bax/Lrba/Cdc37/Acaa2/Ndufs2/Ndufb6/Cox18/Mrpl17/Ndufs7/Afg3l1/Gsk3a/Marchf5/Mtx2/Stoml2/Ndufs4/Ndufa2/Cox14/Ndufs8/Cibar1/Ndufc1/Hsp90aa1/Cox17/Ndufab1/Rrm1/Ndufb10/Prelid1/Ndufb11/Park7/Vdac2/Tomm22/Synj2bp/Mtfr1l/Mrpl39/Mtch2/Micos13/Ndufb5/Afg3l2/Ndufa9/Bcl2l1/Fxn/Bcl2a1b/Atg12/Golph3/Uqcc3/Slirp/Cyrib/Ndufa5/Dmac2/Oxa1l/Pmaip1/Timm22/Mtx1/Fis1/Phb2/Tmem242/Ppp2cb/Irgm1/Tmem135/Ndufc2/Ndufa10/…	m5
GOBP_REGULATION_OF_VESICLE_MEDIATED_TRANSPORT	GOBP_REGULATION_OF_VESICLE_MEDIATED_TRANSPORT	200	-0.357105	-1.58054	0.000564342	0.0447296	0.0412051	1622	tags=41%, list=30%, signal=30%	Rdx/Rapgef1/Ppp3ca/Myh9/Park7/Arhgdia/Nr1h2/Lgals3/Snf8/Synj2bp/Ap2a1/Calr/Actg1/Hmgb1/Bcl2l1/Psen1/Notch1/Rap1a/Snx12/Coro1a/Aak1/Vamp4/Commd1/Ehd1/Rac2/Map2k2/Cnn2/Rin3/Atg5/Vps28/B2m/Rab27a/S100a10/Arfgap1/Bin1/Flot1/Cyba/Rab5c/Ppt1/Casp3/Gnai2/Ifng/Ppp3cc/Prkcb/Atp2c1/Atp2a2/Pycard/Lgals9/Ccdc32/Actb/Rab4b/Arrb2/Use1/Hip1r/Vamp8/Chmp2a/Ankfy1/Smpd1/Ehd4/Stap1/Rabgef1/Itgav/Unc13d/Dtnbp1/Rab29…	m5
HALLMARK_INTERFERON_GAMMA_RESPONSE	HALLMARK_INTERFERON_GAMMA_RESPONSE	121	-0.386166	-1.60954	0.00205467	0.0171223	0.0133373	770	tags=31%, list=14%, signal=27%	Herc6/Il10ra/Ifi35/Tor1b/Casp3/Cd274/Epsti1/Trafd1/Nmi/Psmb10/Stat1/Vamp5/Stat3/Vamp8/Psmb9/Psmb8/Xaf1/Ube2l6/Gbp3/Lgals3bp/Sp110/Slamf7/Plscr1/Rtp4/Eif4e3/Trim14/Cd38/Fgl2/Ifit3/Casp1/Zbp1/Ifitm3/Usp18/Tnfsf10/Xcl1/Isg15/Isg20	mh
GOCC_MITOCHONDRIAL_PROTEIN_CONTAINING_COMPLEX	GOCC_MITOCHONDRIAL_PROTEIN_CONTAINING_COMPLEX	209	-0.362005	-1.61309	0.000270816	0.0317844	0.0292799	2012	tags=59%, list=37%, signal=38%	Cox7a2/Vdac1/Mrps18b/Bax/Mrpl33/Timm17b/Pmpcb/Ndufs2/Ndufb6/Mrpl17/Ndufs7/Afg3l1/Cyc1/Mrpl19/Mtx2/Ndufs4/Uqcrfs1/Ndufa2/Mrpl30/Mrps24/Mrpl57/Ndufs8/Uqcr10/Mrpl3/Mrpl54/Ndufc1/Tomm5/Etfa/Cox6a1/Sdhb/Ndufab1/Mrpl53/Ndufb10/Mrpl21/Ndufb11/Ndufv1/Cox6c/Tomm22/Cox7b/Mrpl39/Uqcrq/Mpv17l2/Micos13/Ndufb5/Afg3l2/Ndufa9/Mrps7/Mrps21/Mrpl28/Fxn/Mrpl48/Cox8a/Uqcc3/Uqcrh/Cox4i1/Mrpl32/Mrps17/Hadha/Ndufa5/Dmac…	m5
GOBP_REGULATION_OF_PROTEOLYSIS	GOBP_REGULATION_OF_PROTEOLYSIS	246	-0.356526	-1.61798	0.000219272	0.0284727	0.0262291	1448	tags=38%, list=27%, signal=29%	Mtch2/Ift52/Psme1/Hmgb1/Plk3/Gapdh/Bcl2l1/Sumo2/Psen1/Bcl2a1b/Rps27l/Traf7/Bcl2l12/Snx12/Uchl5/Pmaip1/Nedd8/Fis1/Cstb/Ctsc/Cst3/Desi1/Cst7/Sgta/Commd1/Prkacb/Nop53/Casp8/Triap1/Pih1d1/Xiap/Alad/Tnfrsf1b/Fasl/S100a10/Bcl2l11/Fam162a/Bin1/Pdcl3/Zyg11b/Ctla2a/Aurkaip1/Ifng/Bad/Serpinb6a/Dap/Myc/Bcl2a1d/Vsir/Cflar/Inpp5b/Pycard/Usp25/Birc5/Lamtor5/Rbx1/Stat1/Aifm1/Arl6ip1/Furin/Svbp/Stat3/Aim2/Ptk2b/…	m5
GOBP_CYTOKINE_MEDIATED_SIGNALING_PATHWAY	GOBP_CYTOKINE_MEDIATED_SIGNALING_PATHWAY	168	-0.372917	-1.62116	0.00069103	0.0496159	0.0457064	889	tags=31%, list=17%, signal=27%	Vrk2/Crlf2/Cpne1/Jak3/Tradd/Commd7/Il10ra/Ifng/Bad/Cib1/Hax1/Lilrb4a/Pycard/Usp25/Stat1/Hcls1/Stat3/Aim2/Ptk2b/Sting1/Akt1/Stap1/Tnfrsf1a/Rabgef1/Dok1/Csnk2b/Nsmaf/Igtp/Irak2/Nup85/Oas1a/Krt8/Ccr2/Mt3/Lims1/Cxcl2/Lilrb4b/Padi2/Cxcr6/Casp1/Il3ra/Fcer1g/Zbp1/Mapk3/Stk39/Krt18/Ifitm3/Xcl1/Isg15/Ccl4/Ccl3/Trbv13-2	m5
LEE_BMP2_TARGETS_UP	LEE_BMP2_TARGETS_UP	207	-0.368394	-1.64213	0.000107581	0.006072	0.00530577	894	tags=31%, list=17%, signal=27%	Bcl2l11/Frmd4b/Flot1/Cndp2/Fuca1/H1f0/Arf5/Itm2b/Chchd10/Gabarapl1/Ctso/Dap/Nmi/Nenf/Mettl26/Rnasel/Vsir/Trpv2/Pycard/Trps1/Sema4a/Eva1b/Ebp/Ptk2b/Use1/Slc48a1/Krt19/Psmb8/Pdlim2/Lrrk1/Gstt2/Igtp/Rab29/Dtx3l/Ypel3/Ctsd/Cln3/Gbp3/Aamdc/Entpd1/Bcl2/Krt8/Inpp4b/Rgs3/Ddit4/Plscr1/Grina/Gsto1/Fgl2/Plaat3/Casp1/Efhd2/Grn/Qpct/Phf11a/Krt18/Mxd4/Gng2/Usp18/Ckb/P2rx7/Car2/Cdh1/Clu	m2
GOBP_MONOATOMIC_ION_HOMEOSTASIS	GOBP_MONOATOMIC_ION_HOMEOSTASIS	176	-0.374453	-1.6459	0.000323508	0.0340408	0.0313585	1373	tags=36%, list=26%, signal=28%	Psen1/Fxn/Calm1/Ccl5/Chp1/Coro1a/Rnasek/Dbi/Atp6v1g1/Tmem106b/Fis1/Commd1/Aplp2/Anxa7/Ptpn6/Atg5/Atp6v1b2/Vapb/Fasl/B2m/Mt2/Smdt1/Cyba/Tm9sf4/Ppt1/Itpr1/Ifng/Myc/Prkcb/Atp2c1/Atp2a2/Atox1/Ptk2b/Znhit1/Lime1/Calm3/Itgav/Ddit3/Cln3/Atp2b4/Cdk5/Ccr5/Nt5e/Bcl2/Inpp4b/Ccr2/Mt3/F2r/Cxcr3/Bak1/Grina/Comt/Vps54/1600014C10Rik/Slc10a7/Gsto1/Grn/Mapk3/Stk39/Lamp2/Xcl1/Ckb/P2rx7/Car2	m5
STARK_PREFRONTAL_CORTEX_22Q11_DELETION_DN	STARK_PREFRONTAL_CORTEX_22Q11_DELETION_DN	349	-0.351901	-1.65852	6.32795e-06	0.000639122	0.000558472	1820	tags=46%, list=34%, signal=33%	Uqcrfs1/Ndufa2/Adh5/Cuedc2/Prdx1/Cox14/Mrpl57/Spsb3/Ndufs8/Psmc4/Uqcr10/Nmt2/Mrpl3/Pura/Leprotl1/Bud31/Cycs/Mis18a/Ss18l2/Actr10/Mdh2/Ndufb10/Lamtor2/Ufd1/Gskip/Sec22b/Prelid1/Ndufb11/Snrpc/Rrp7a/Idh3a/Sec61b/Rtraf/Nr1h2/Sik3/Vdac2/Pfdn6/Krtcap2/Fdps/Ahsa1/Elp5/Tma7/Micos13/Txndc17/Clns1a/Ndufa9/Emc2/Snrnp27/Psmc3/Pomp/Denr/Mcts1/Sra1/Rmnd5b/Tmem208/Psmb6/Polr1c/Pdhb/Psma5/Slirp/Mrps17/Thoc7/Med2…	m2
HALLMARK_COMPLEMENT	HALLMARK_COMPLEMENT	85	-0.42194	-1.65939	0.00173705	0.0171223	0.0133373	1383	tags=45%, list=26%, signal=34%	Casp4/Psen1/Calm1/Ccl5/Rasgrp1/Ctsc/Ppp2cb/Ehd1/Fdx1/Gnb2/Plek/Lcp2/Ctsb/S100a13/Casp3/Pfn1/Gnai2/Ctso/Atox1/Psmb9/Calm3/Pik3cg/Gmfb/Gzmb/Gpd2/Ctsd/Mt3/Plscr1/Dgkh/Casp1/Gzmk/Fcer1g/Lamp2/Gng2/Gngt2/Actn2/Car2/Clu	mh
GOCC_MITOCHONDRIAL_ENVELOPE	GOCC_MITOCHONDRIAL_ENVELOPE	407	-0.351259	-1.67526	1.67203e-06	0.000784955	0.000723103	1947	tags=52%, list=36%, signal=36%	Tufm/Mrpl33/Acaa2/Tmbim6/Ak2/Timm17b/Pmpcb/Ndufs2/Ndufb6/Cox18/Mrpl17/Ndufs7/Afg3l1/Cyc1/Marchf5/Mrpl19/Mtx2/Stoml2/Ndufs4/Uqcrfs1/Ndufa2/Mlxip/Mrpl30/Cox14/Mrps24/Mrpl57/Ndufs8/Uqcr10/Mrpl3/Cibar1/Gpx4/Mrpl54/Ndufc1/Tomm5/Bri3bp/Cox6a1/Cox17/Cycs/Sdhb/Ndufab1/Mrpl53/Mdh2/Ndufb10/Mrpl21/Prelid1/Cfl1/Agpat4/Ndufb11/Ndufv1/Cox6c/Park7/Vdac2/Tomm22/Lgals3/Cox7b/Synj2bp/Mrpl39/Uqcrq/Mtch2/Mpv17l2/Mic…	m5
MIKKELSEN_ES_ICP_WITH_H3K4ME3	MIKKELSEN_ES_ICP_WITH_H3K4ME3	136	-0.405727	-1.70697	0.000301582	0.0144684	0.0126426	995	tags=32%, list=18%, signal=27%	Wdr83os/Clec2d/Apobec3/S100a13/Fam111a/Dusp19/Rbm4/Sap30bp/Gmppa/Tmem256/Clic1/Ctso/Nosip/Zmat5/Trpv2/Pycard/Ubash3a/Irag2/Pglyrp1/Fundc2/Scnm1/Gbp6/Gprin3/Ptprcap/Sh3bgrl/Arhgap30/Psd4/Rab19/Atxn7l1/Entpd1/Mt3/Cxcl2/Bak1/Cd38/Grn/Gstp3/Gng2/Ifitm3/Ech1/Gngt2/Wdr95/P2rx7/Nmral1/Abi3	m2
REACTOME_ANTIMICROBIAL_PEPTIDES	REACTOME_ANTIMICROBIAL_PEPTIDES	5	-0.895667	-1.72454	0.00134372	0.037371	0.0326552	567	tags=100%, list=11%, signal=90%	Pdzd11/Atox1/Pglyrp2/Clu	m2
GOBP_CALCIUM_ION_HOMEOSTASIS	GOBP_CALCIUM_ION_HOMEOSTASIS	99	-0.434225	-1.74384	0.000389314	0.0386665	0.0356197	1415	tags=43%, list=26%, signal=33%	Afg3l2/Psen1/Fxn/Calm1/Ccl5/Coro1a/Dbi/Fis1/Anxa7/Ptpn6/Atg5/Vapb/Fasl/Smdt1/Cyba/Itpr1/Prkcb/Atp2c1/Atp2a2/Ptk2b/Znhit1/Lime1/Calm3/Itgav/Ddit3/Cln3/Atp2b4/Cdk5/Ccr5/Nt5e/Bcl2/Inpp4b/Ccr2/F2r/Cxcr3/Bak1/Grina/Vps54/1600014C10Rik/Slc10a7/Gsto1/Xcl1/P2rx7	m5
HALLMARK_CHOLESTEROL_HOMEOSTASIS	HALLMARK_CHOLESTEROL_HOMEOSTASIS	35	-0.531997	-1.74574	0.00184858	0.0171223	0.0133373	1697	tags=63%, list=32%, signal=43%	Stard4/Abca2/Srebf2/Lgals3/Fdps/Actg1/Fdft1/Nfil3/Ctnnb1/Gusb/Trp53inp1/Cyp51/Niban1/Ebp/Fabp5/S100a11/Atf3/Fbxo6/Plscr1/Pmvk/Ech1/Clu	mh
BROWN_MYELOID_CELL_DEVELOPMENT_UP	BROWN_MYELOID_CELL_DEVELOPMENT_UP	66	-0.462789	-1.74712	0.000854651	0.0282771	0.0247089	1080	tags=39%, list=20%, signal=32%	Cnn2/Atp6v1b2/Dstn/Soat1/Sp100/Cndp2/Qsox1/Lasp1/Lilrb4a/Bcl2a1d/Vsir/Tnfrsf1a/Bbln/Capg/S100a11/Ccr2/Rpe/S100a6/Glrx/Grina/Cd52/Anxa4/Grn/Itgax/Id2/Mapk3	m2
HALLMARK_OXIDATIVE_PHOSPHORYLATION	HALLMARK_OXIDATIVE_PHOSPHORYLATION	149	-0.407712	-1.74803	4.68187e-05	0.00117047	0.000911733	2252	tags=59%, list=42%, signal=35%	Slc25a12/Fh1/Mrps15/Timm8b/Phyh/Mdh1/Sdhd/Tcirg1/Timm17a/Polr2f/Mrpl11/Cox7a2/Vdac1/Bax/Acaa2/Ndufs2/Ndufb6/Atp6v1c1/Ndufs7/Atp6v1f/Cyc1/Mtx2/Ndufs4/Aco2/Uqcrfs1/Ndufa2/Ndufs8/Uqcr10/Gpx4/Ndufc1/Etfa/Cox6a1/Cox17/Sdhb/Ndufab1/Mdh2/Idh3b/Ndufv1/Sucla2/Idh3a/Cox6c/Vdac2/Tomm22/Cox7b/Uqcrq/Ndufb5/Afg3l2/Ndufa9/Fxn/Cox8a/Uqcrh/Cox4i1/Pdhb/Hadha/Ndufa5/Atp6v1d/Oxa1l/Atp6v1g1/Phb2/Cyb5a/Uqcrb/Vdac3/Ndu…	mh
ICHIBA_GRAFT_VERSUS_HOST_DISEASE_D7_UP	ICHIBA_GRAFT_VERSUS_HOST_DISEASE_D7_UP	74	-0.45482	-1.75032	0.000873493	0.0284107	0.0248256	861	tags=36%, list=16%, signal=31%	Flot1/Cyba/Gimap4/Ifi35/Clic1/Psmb10/Saal1/Stat1/Psmb9/Ctla2b/Psmb8/Ifi47/Tmsb4x/Gbp3/Lgals3bp/Litaf/Plac8/Ly6a/Serpina3g/Lilrb4b/Fgl2/Ifit3/Krt18/AW112010/Usp18/Isg15/Ifit1	m2
REACTOME_MITOCHONDRIAL_TRANSLATION	REACTOME_MITOCHONDRIAL_TRANSLATION	78	-0.44987	-1.75241	0.000705346	0.0246102	0.0215046	2189	tags=68%, list=41%, signal=41%	Mrpl46/Mrpl52/Mrpl55/Mrpl11/Mrps35/Mrps18b/Mrpl33/Mrpl17/Mrpl19/Mrpl30/Mrps24/Mrpl57/Mrpl3/Mrpl54/Mrpl53/Mrpl21/Mrpl39/Mrps7/Mrps21/Mrpl28/Mrpl48/Mrpl32/Mrps17/Oxa1l/Mrps18c/Mrpl20/Mrpl22/Mrpl12/Mrpl42/Mrpl36/Mrpl18/Mrpl15/Mrpl37/Mrpl43/Mrpl50/Aurkaip1/Mrpl58/Mrps11/Mrpl16/Mrpl13/Mrpl14/Mrpl49/Mrps14/Mrps18a/Mrps16/Mrpl34/Mrpl40/Mrps36/Mrpl51/Mrpl27/Mrpl44/Mrpl41/Mrps25	m2
REACTOME_PCP_CE_PATHWAY	REACTOME_PCP_CE_PATHWAY	60	-0.475151	-1.76648	0.00181129	0.0463449	0.0404966	2372	tags=80%, list=44%, signal=45%	Psmc6/Rhoa/Psma3/Psmf1/Ap2m1/Psmc2/Psmc1/Psmb2/Ubb/Psmd14/Cltc/Ap2b1/Smurf2/Clta/Psmd6/Psmb7/Psmc5/Psmd8/Psme4/Psmd3/Psmd13/Psmc4/Psme2/Psme3/Ap2a1/Psmb5/Psme1/Psma6/Psmc3/Psmb6/Psma5/Psma1/Psma2/Rac2/Psma7/Psmb1/Psmd4/Psmd12/Ap2s1/Psmb4/Pfn1/Prkcb/Psmb10/Psmb3/Psma4/Arrb2/Psmb8/Psmd10	m2
REACTOME_ACTIVATION_OF_APC_C_AND_APC_C_CDC20_MEDIATED_DEGRADATION_OF_MITOTIC_PROTEINS	REACTOME_ACTIVATION_OF_APC_C_AND_APC_C_CDC20_MEDIATED_DEGRADATION_OF_MITOTIC_PROTEINS	64	-0.471236	-1.76779	0.00158802	0.0429212	0.037505	2379	tags=78%, list=44%, signal=44%	Ccna2/Psmc6/Psma3/Psmf1/Psmc2/Psmc1/Psmb2/Ubb/Psmd14/Cdk1/Anapc10/Anapc2/Psmd6/Psmb7/Psmc5/Anapc11/Psmd8/Psme4/Psmd3/Psmd13/Psmc4/Anapc7/Ube2c/Ube2d1/Psme2/Psme3/Psmb5/Psme1/Pttg1/Psma6/Psmc3/Psmb6/Psma5/Psma1/Psma2/Psma7/Cdc26/Psmb1/Ube2e1/Psmd4/Bub3/Psmd12/Psmb4/Mad2l1/Psmb10/Psmb3/Psma4/Psmb8/Anapc15/Psmd10	m2
GOMF_PEPTIDASE_REGULATOR_ACTIVITY	GOMF_PEPTIDASE_REGULATOR_ACTIVITY	58	-0.487625	-1.77753	0.00064806	0.048233	0.0444324	1973	tags=64%, list=37%, signal=41%	Tgfb1/Psme4/Spint2/Ctss/Psenen/Gbp2/4930486L24Rik/Abca2/Psme2/Psme3/Psme1/Pttg1/Gapdh/Rps27l/Uchl5/Cstb/Ctsc/Cst3/Cst7/Aplp2/Casp8/Xiap/Bin1/Bad/Serpinb6a/Vsir/Cflar/Pycard/Birc5/Furin/Svbp/Aim2/Ctla2b/Sorl1/Apaf1/Serpina3g/Lxn	m5
YAO_TEMPORAL_RESPONSE_TO_PROGESTERONE_CLUSTER_17	YAO_TEMPORAL_RESPONSE_TO_PROGESTERONE_CLUSTER_17	146	-0.420635	-1.78129	5.68664e-05	0.00389738	0.00340557	1931	tags=58%, list=36%, signal=38%	Psmd8/Ndufb6/Fkbp1a/Tpp1/Psmd13/Evl/Erh/Dctn2/Spsb3/Gosr2/Faf1/Hacd3/Pdcd2/Sdhb/Ndufab1/Mdh2/Cope/Prelid1/Krtcap2/Ddost/Uqcrq/Aldh9a1/Stard7/Mrps7/Calm1/Bag1/Psmb6/Slirp/Cks1b/Slc25a39/Cdk4/Phb2/Ubl4a/Cops6/Eif1ax/Coro1c/Psma7/Vdac3/Lamtor1/Dnajc19/Tmem160/Ndufb9/Trappc4/Tor2a/Mrpl36/Ddt/Ndufb7/Mrpl18/Polr3k/Fam162a/Ndufs6/Smdt1/Fuca1/Alg5/Ifi35/Ufc1/Gng10/Hmbs/Hsd17b12/Aurkaip1/Abracl/Nap1l1/Ptd…	m2
REACTOME_G_ALPHA_Q_SIGNALLING_EVENTS	REACTOME_G_ALPHA_Q_SIGNALLING_EVENTS	42	-0.520382	-1.78827	0.0019606	0.0488621	0.0426962	225	tags=29%, list=4%, signal=28%	Gpr68/Rgs3/Nmb/Rps6ka1/F2r/Dgkh/Rgs1/Mapk3/Gng2/Gngt2/Xcl1/Cysltr2	m2
REACTOME_GLUTATHIONE_CONJUGATION	REACTOME_GLUTATHIONE_CONJUGATION	9	-0.774687	-1.79652	0.00164733	0.0437311	0.0382126	1060	tags=89%, list=20%, signal=72%	Gstp1/Cndp2/Esd/Gclm/Gstt2/Akr1a1/Ggct/Gsto1	m2
CUI_TCF21_TARGETS_2_UP	CUI_TCF21_TARGETS_2_UP	142	-0.425921	-1.80039	2.50108e-05	0.00199982	0.00174746	1312	tags=42%, list=24%, signal=32%	Emc8/Tacc3/Cks1b/Cdca7l/Ranbp1/Snrnp70/Sgta/Galk1/Mapkapk3/Nipsnap1/Dctpp1/Pih1d1/Stmn1/Aprt/Knstrn/Ndufb7/Tpx2/D17H6S56E-5/Soat1/Sipa1l1/Cndp2/Cdca3/Uhrf1/Cyba/Syce2/Taldo1/Exosc8/Dtymk/Trappc6a/Nme1/Pgap2/Tyms/Actb/Lsp1/Cdca8/Arsb/Zmiz1/Mcm5/Ankrd54/Gstt2/Dnajc9/Pafah1b3/Fam32a/Anapc15/Hells/Prdx2/Chaf1b/Rfc3/Unc119/Krt8/Spc24/Rrp1b/Vps54/Tk1/Cmc2/Cd38/Mns1/Krt18/Clu	m2
BIOCARTA_BAD_PATHWAY	BIOCARTA_BAD_PATHWAY	14	-0.689046	-1.80349	0.00177801	0.0461082	0.0402898	1142	tags=64%, list=21%, signal=51%	Prkacb/Ywhah/Bad/Akt1/Pik3cg/Bcl2/Rps6ka1/Il3ra/Mapk3	m2
GRAESSMANN_RESPONSE_TO_MC_AND_SERUM_DEPRIVATION_UP	GRAESSMANN_RESPONSE_TO_MC_AND_SERUM_DEPRIVATION_UP	88	-0.45355	-1.8058	0.000529521	0.0195413	0.0170754	1374	tags=47%, list=26%, signal=35%	Ifi27/Gbp7/Septin6/Trp53inp1/N4bp2l1/Oxa1l/Adar/Parp14/Gtf3c6/Irgm1/Parp9/Pde7a/Sp100/Gbp4/Cdca3/Ifi35/Trafd1/Pmepa1/Psmb10/Usp25/Tmpo/Stat1/Mmd/Actb/Gbp6/Ifi47/Igtp/Trim30a/Atg10/Oas1a/Lgals3bp/Sp110/Nedd9/Rtp4/Ifit3/Zbp1/Rbm43/Usp18/Isg15/Dapk2/Ifit1	m2
YAO_TEMPORAL_RESPONSE_TO_PROGESTERONE_CLUSTER_9	YAO_TEMPORAL_RESPONSE_TO_PROGESTERONE_CLUSTER_9	47	-0.512655	-1.80589	0.00137153	0.0375996	0.032855	1541	tags=47%, list=29%, signal=34%	Lgals3/Sugt1/Smim11/Rnaset2b/Immp1l/Ctsc/H2az2/Fam3c/S100a13/Chchd10/Surf1/Nudt4/Vamp8/Psmb9/Krt19/Psmb8/Mdfic/Lxn/Gsto1/Casp1/Isg15/Ifit1	m2
ZENG_GU_ICB_CONTROL_METAGENE_25_PRECICTIVE_ICB_RESPONSE	ZENG_GU_ICB_CONTROL_METAGENE_25_PRECICTIVE_ICB_RESPONSE	113	-0.440697	-1.81076	8.41475e-05	0.00504622	0.00440944	1442	tags=52%, list=27%, signal=39%	Micos13/Skap1/Psme1/Plk3/Casp4/H2-Q7/Bcl2a1b/Lat2/Ccl5/Coro1a/Cyth4/Rac2/Cd3d/Itgal/Fxyd5/Lcp2/Cd8b1/B2m/Sh2d2a/Ctsb/Smdt1/Gimap4/Klrc1/Mindy3/Nmi/Lilrb4a/Bcl2a1d/Psmb10/Stat1/Prdx5/Cd8a/Lsp1/Hcls1/Tgtp2/Traf3ip3/Lag3/Sting1/Runx3/Pdcd1/Cd3g/Myo1f/Ccr5/Gpr171/Entpd1/Ncf4/Tigit/Ly6a/Serpina3g/Nkg7/Cd52/Fcer1g/Zbp1/Itgax/Ctsw/Susd3/Gng2/Cd7/Xcl1/Ccl4	m2
ICHIBA_GRAFT_VERSUS_HOST_DISEASE_35D_UP	ICHIBA_GRAFT_VERSUS_HOST_DISEASE_35D_UP	72	-0.470331	-1.81273	0.000811023	0.027792	0.0242849	885	tags=51%, list=16%, signal=44%	Colgalt1/Lgals3/Mt1/Shisa5/Ccl5/Snx12/Tap1/Ctsc/Irgm1/Pld3/Lcp2/D17H6S56E-5/Rbm3/Mt2/Cyba/Qsox1/Clic1/Birc5/Stat1/Psmb9/Ctla2b/Ifi47/Tmsb4x/S100a11/Gbp3/Ncf4/Litaf/Plac8/Serpina3g/S100a6/Cd52/Lilrb4b/Fgl2/Casp1/Grn/Cd7/Ccl4	m2
NABA_MATRISOME	NABA_MATRISOME	75	-0.468522	-1.81316	0.000368789	0.014803	0.012935	1210	tags=47%, list=22%, signal=37%	Cstb/Ctsc/Cst3/Cst7/Anxa7/Sema4d/Clec2d/Fasl/Ctsb/S100a13/S100a10/Lamc1/Ifng/Serpinb6a/Ctso/Lgals9/Sema4a/Flt3l/Insl6/Lgals4/Clec2i/Ctsd/S100a11/S100a4/Serpina3g/S100a6/Cxcl2/Fgl2/Anxa4/Adam19/Ctsw/Tnfsf10/Xcl1/Ccl4/Ccl3	m2
GOBP_EOSINOPHIL_CHEMOTAXIS	GOBP_EOSINOPHIL_CHEMOTAXIS	6	-0.902399	-1.82426	0.000165602	0.0229697	0.0211598	30	tags=67%, list=1%, signal=66%	Xcl1/Dapk2/Ccl4/Ccl3	m5
REACTOME_ANTIGEN_PROCESSING_CROSS_PRESENTATION	REACTOME_ANTIGEN_PROCESSING_CROSS_PRESENTATION	64	-0.489172	-1.83508	0.000633933	0.0227395	0.01987	2372	tags=77%, list=44%, signal=43%	Psmc6/Psma3/Psmf1/Psmc2/Psmc1/Psmb2/Psmd14/Psmd6/H2-T10/Psmb7/Tap2/Psmc5/Psmd8/Psme4/Psmd3/Psmd13/Tapbp/Psmc4/Psme2/Sec22b/Psme3/Calr/Psmb5/Psme1/Psma6/Psmc3/H2-Q7/Psmb6/Pdia3/Psma5/Psma1/Tap1/Psma2/Psma7/Psmb1/B2m/Psmd4/Psmd12/Cyba/Psmb4/Psmb10/Psmb3/Psma4/Vamp8/Psmb8/Itgav/Psmd10/H2-M3/Ncf4	m2
GOCC_EXTRACELLULAR_SPACE	GOCC_EXTRACELLULAR_SPACE	197	-0.415153	-1.83813	1.33012e-06	0.000676476	0.000623172	1000	tags=34%, list=19%, signal=28%	Manf/Sema4d/Alad/Fasl/B2m/Fam3c/Ctsb/S100a13/S100a10/Ddt/Cklf/Itm2b/Adprh/Qsox1/Ifi35/Man2a1/Ppt1/Clic1/Cd274/Ifng/Serpinb6a/Ctso/Nmi/Nenf/Npepps/Lgals9/Pglyrp1/Fuca2/Hmgn2-ps/Smpd1/Cmtm7/Flt3l/Tnfrsf1a/Glipr1/Dnajc9/Fabp5/Ggh/Gzmb/Lgals4/Nucb1/Naxe/Ctsd/S100a11/Sorl1/H2-M3/Lgals3bp/Entpd1/Mt3/S100a4/Serpina3g/Nmb/Cxcl2/H2bc4/Lxn/Fgl2/Grn/Ctsw/Krt18/Lamp2/Tnfsf10/Xcl1/Ckb/Ccl4/Car2/Ccl3/Clu	m5
GOCC_MITOCHONDRIAL_LARGE_RIBOSOMAL_SUBUNIT	GOCC_MITOCHONDRIAL_LARGE_RIBOSOMAL_SUBUNIT	52	-0.516968	-1.84886	0.000435974	0.0392406	0.0361486	1941	tags=69%, list=36%, signal=45%	Mrpl33/Mrpl17/Mrpl19/Mrpl30/Mrpl57/Mrpl3/Mrpl54/Mrpl53/Mrpl21/Mrpl39/Mpv17l2/Mrpl28/Mrpl48/Mrpl32/Mrpl20/Mrpl22/Mrpl12/Mrpl42/Mrpl36/Mrpl18/Mrpl15/Mrpl37/Mrpl43/Mrpl50/Mrpl58/Mrpl16/Mrpl13/Mrpl14/Mrpl49/Mrps18a/Mrpl34/Mrpl40/Mrpl51/Mrpl27/Mrpl44/Mrpl41	m5
REACTOME_INTRINSIC_PATHWAY_FOR_APOPTOSIS	REACTOME_INTRINSIC_PATHWAY_FOR_APOPTOSIS	30	-0.587783	-1.85256	0.00121187	0.03471	0.03033	1395	tags=63%, list=26%, signal=47%	Bcl2l1/Ywhag/Pmaip1/Casp8/Xiap/Bcl2l11/Ywhah/Casp3/Bad/Ppp3cc/Dynll1/Gzmb/Apaf1/Bcl2/Apip/Bak1/Sfn/Mapk3/Dynll2	m2
GOBP_EOSINOPHIL_MIGRATION	GOBP_EOSINOPHIL_MIGRATION	7	-0.876408	-1.86669	0.000283211	0.0321157	0.0295851	30	tags=57%, list=1%, signal=57%	Xcl1/Dapk2/Ccl4/Ccl3	m5
GOBP_ACTIVATION_OF_CYSTEINE_TYPE_ENDOPEPTIDASE_ACTIVITY_INVOLVED_IN_APOPTOTIC_PROCESS	GOBP_ACTIVATION_OF_CYSTEINE_TYPE_ENDOPEPTIDASE_ACTIVITY_INVOLVED_IN_APOPTOTIC_PROCESS	44	-0.542432	-1.87385	0.000257734	0.0308422	0.0284119	1395	tags=52%, list=26%, signal=39%	Bcl2l1/Bcl2a1b/Rps27l/Pmaip1/Casp8/Fasl/Bcl2l11/Fam162a/Bad/Dap/Myc/Bcl2a1d/Pycard/Stat1/Aifm1/Hip1r/Eif2ak3/Mtch1/Apaf1/Bcl2/F2r/Bak1/Hip1	m5
ZENG_GU_ICB_CONTROL_METAGENE_8_PRECICTIVE_ICB_RESPONSE	ZENG_GU_ICB_CONTROL_METAGENE_8_PRECICTIVE_ICB_RESPONSE	114	-0.456731	-1.87585	4.15743e-05	0.00295486	0.00258198	1253	tags=54%, list=23%, signal=42%	Gimap8/Rasgrp1/Gimap1/Parp14/Cst7/Rnf213/Parp9/Itgal/Cd48/Fasl/Cd8b1/B2m/Sh2d2a/Gbp8/Rassf2/Tapbpl/Havcr2/Gimap4/Il10ra/Cd274/Klrc1/Epsti1/Ifng/Ifi209/Cd96/Stat1/Cd8a/Gbp6/Lag3/Ikzf3/Pdcd1/Pik3cg/Gbp9/Ifi47/Igtp/Sash3/Dtx3l/Cd3g/Lax1/Clec2i/Fam78a/Gpr171/Gpr68/Slamf7/Pglyrp2/Serpina3g/Evi2b/Nkg7/Gimap7/Cd226/Slco3a1/Cd160/Fgl2/Cxcr6/Fcer1g/Cd244a/Qpct/Ctsw/Cd7/Xcl1/Cysltr2	m2
GAVIN_PDE3B_TARGETS	GAVIN_PDE3B_TARGETS	11	-0.754509	-1.87712	0.00123911	0.0349686	0.0305559	1136	tags=82%, list=21%, signal=65%	Hmox2/Lamc1/Sytl2/Gzmb/Nt5e/Entpd1/Ncf4/Fgl2/Tnfsf10	m2
QI_PLASMACYTOMA_UP	QI_PLASMACYTOMA_UP	150	-0.444428	-1.89444	2.75741e-06	0.000369828	0.000323159	1163	tags=41%, list=22%, signal=33%	Cst7/Irgm1/Ehd1/Gpsm3/Rac2/Cd3d/Arhgdib/Ptpn6/Cnn2/Vasp/Arpc4/Plek/Rgs16/S100a13/Ddt/Frmd4b/Rassf2/Sp100/Mtpn/Arf5/Ifi35/Gng10/Casp3/Pfn1/Cib1/Lasp1/Lgals9/Sema4a/Lsp1/Hcls1/Lag3/Psmb9/Stap1/Psmb8/Dok1/Capg/Trim30a/Tmsb4x/Cd3g/Pstpip1/Ccr5/Apaf1/Bcl2/Ccr2/Plac8/Rps6ka1/Cish/Plscr1/Rgs1/Fgl2/Slamf1/Casp1/Cd244a/Id2/Stk39/Cd7/Xcl1/Ccl4/Abi3/Ccl3/Clu	m2
MARKEY_RB1_CHRONIC_LOF_DN	MARKEY_RB1_CHRONIC_LOF_DN	45	-0.54323	-1.89546	0.000353158	0.014803	0.012935	1577	tags=58%, list=29%, signal=41%	Ms4a6b/Colgalt1/Ubfd1/Msrb1/Ifi30/Plin2/Pld3/Lcp2/Dctn6/Mien1/Rnf149/Ctla2a/Gabarapl1/Trpv2/Lgals9/Tceal9/Arl5a/Prdx2/Pstpip1/Septin11/Plac8/H2bc4/Slco3a1/Lilrb4b/Krt18/Ccl3	m2
CAIRO_LIVER_DEVELOPMENT_DN	CAIRO_LIVER_DEVELOPMENT_DN	46	-0.544188	-1.90431	0.00026478	0.0137328	0.0119998	757	tags=30%, list=14%, signal=26%	Man2a1/Lgals9/Herc1/Pglyrp1/Ebp/Rbm14/Gstt2/Cd3g/Ccr2/Plac8/Crot/Ech1/Isg20/Cdh1	m2
GOBP_POSITIVE_REGULATION_OF_INTERLEUKIN_10_PRODUCTION	GOBP_POSITIVE_REGULATION_OF_INTERLEUKIN_10_PRODUCTION	16	-0.698322	-1.90831	0.000522753	0.0425381	0.0391863	723	tags=56%, list=13%, signal=49%	Cd274/Pycard/Lgals9/Stat3/Prkcz/Sash3/Tigit/Fcer1g/Isg15	m5
ZENG_GU_POST_ICB_METAGENE_31	ZENG_GU_POST_ICB_METAGENE_31	129	-0.457759	-1.91076	3.50949e-06	0.000420919	0.000367803	1165	tags=43%, list=22%, signal=34%	Eif4enif1/Cst7/Irgm1/Pip4p1/Nadk/Snx5/Pank2/Vasp/Cd8b1/B2m/Sp140/Tle5/Vrk2/Nbeal2/Tapbpl/Gbp4/Havcr2/Gimap4/Nbdy/Gnai2/Cd274/Klrc1/Ifng/Inpp5b/Ppp6r1/Stat1/Tgtp2/Mapre2/Psmb9/Calm3/Tnfrsf1a/Ifi47/Igtp/Ube2l6/Gzmb/Gbp3/H2-M3/Sp110/Calhm6/B4galt5/Rfc5/Serpina3g/Nkg7/Gimap7/Phf11b/Vps54/Trim14/Fgl2/Ifit3/Cxcr6/Gnpda1/Zbp1/Ctsw/Ccl4/Ccl3	m2
CHEN_METABOLIC_SYNDROM_NETWORK	CHEN_METABOLIC_SYNDROM_NETWORK	445	-0.395104	-1.91575	1e-10	4.7975e-08	4.19211e-08	1272	tags=40%, list=24%, signal=33%	Cyrib/Oxct1/Coro1a/Snx1/Pmaip1/Aak1/Arpc5/Vamp4/Blvra/Vim/Cstb/Clspn/Tnfrsf18/Cyth4/Acot9/Gpsm3/Rac2/Hmox2/Pld3/Arhgdib/Itgal/Pgs1/Ripk3/Ptpn6/Cd48/Mthfs/Snx5/Gnb1/Fxyd5/Ppib/Atp6v1b2/Arpc4/Akna/Plek/Stx7/Sema4d/Rinl/Nans/Lcp2/Etfb/Anapc13/Tnfaip8/Fen1/Apobec3/Tor2a/Cybc1/Ctsb/Fam111a/Ddt/Myl12a/Cklf/Soat1/Sp100/Evi2a/Ywhah/Cndp2/Cdca3/Mtpn/Havcr2/Sdcbp2/Ten1/Cyba/Adprh/Rnf149/Il10ra/Clic1/Cd274/…	m2
GOBP_MEMBRANE_RAFT_ORGANIZATION	GOBP_MEMBRANE_RAFT_ORGANIZATION	12	-0.769259	-1.92021	0.000315421	0.0337721	0.031111	916	tags=67%, list=17%, signal=55%	S100a10/Flot1/Ppt1/Clec2i/Naxe/Cln3/Pacsin2/Rftn1	m5
GOBP_PROTEIN_TARGETING_TO_LYSOSOME	GOBP_PROTEIN_TARGETING_TO_LYSOSOME	18	-0.683042	-1.92155	0.000591448	0.0460591	0.0424298	263	tags=28%, list=5%, signal=27%	Sorl1/Nedd4/Vps54/Lamp2/Clu	m5
MARKEY_RB1_ACUTE_LOF_DN	MARKEY_RB1_ACUTE_LOF_DN	125	-0.462813	-1.92383	5.17202e-06	0.000575299	0.000502703	1230	tags=43%, list=23%, signal=34%	Adar/Tap1/Plin2/H2-Q5/Acsl4/Mxi1/Rac2/Ifi27l2a/Ptpn6/Atp6v1b2/Fndc3a/Ctsb/Fam162a/Sp100/Evi2a/Mt2/Chchd10/Ifi35/Rtf2/Psmb10/Stat1/Ift20/Prdx5/Hcls1/Psmb9/Psmb8/Ifi47/Igtp/Trim30a/Ddit3/Ube2l6/Gbp3/H2-M3/Lgals3bp/Nt5e/Ncf4/Plac8/Cxcl2/H2bc4/Glrx/Grina/Cd52/Lilrb4b/Ifit3/Anxa4/Grn/Itgax/AW112010/Usp18/Isg15/Ccl4/Isg20/Ccl3/Ifit1	m2
MARSHALL_VIRAL_INFECTION_RESPONSE_UP	MARSHALL_VIRAL_INFECTION_RESPONSE_UP	10	-0.805852	-1.92497	0.000329623	0.014803	0.012935	748	tags=80%, list=14%, signal=69%	Ctla2a/Znrf1/Ctla2b/Rbpj/Ddit4/Ly6a/Isg20/Itgae	m2
NABA_SECRETED_FACTORS	NABA_SECRETED_FACTORS	22	-0.654889	-1.94564	0.000361309	0.014803	0.012935	973	tags=64%, list=18%, signal=52%	Fasl/S100a13/S100a10/Ifng/Flt3l/Insl6/S100a11/S100a4/S100a6/Cxcl2/Tnfsf10/Xcl1/Ccl4/Ccl3	m2
YAO_TEMPORAL_RESPONSE_TO_PROGESTERONE_CLUSTER_13	YAO_TEMPORAL_RESPONSE_TO_PROGESTERONE_CLUSTER_13	147	-0.458519	-1.94745	2.89079e-06	0.000369828	0.000323159	1818	tags=56%, list=34%, signal=38%	Ubl5/Ndufa2/Cuedc2/Uqcr10/Gpx4/Ndufc1/Bud31/Tomm5/Cox6a1/Pigx/Psme2/Psat1/Ndufb11/Park7/Cox7b/Gsr/Micos13/Txndc17/Ndufb5/Ndufa9/Snrnp27/Psma6/Psma5/Cyrib/Ndufa5/Dbi/Nedd8/Ndufv3/Vps29/Ppih/Commd1/Nab1/Hddc2/Hnrnpl/Reep5/Uqcrb/Ogfr/Ndufb8/Ppib/Fkbp3/Elof1/Etfb/Anapc13/Ppp1r7/Ncbp2/Fam3c/S100a10/Mrpl18/Polr3k/Naa38/Cox5b/Rbm3/Mien1/Cyba/Elob/Erg28/Eif4ebp1/C1d/Dap/Coa3/Coa6/Dynlrb1/Ciao2a/Lamtor5/M…	m2
PLASARI_TGFB1_TARGETS_10HR_DN	PLASARI_TGFB1_TARGETS_10HR_DN	55	-0.543623	-1.97531	6.19789e-05	0.00410129	0.00358375	1005	tags=44%, list=19%, signal=36%	Plek/Stmn1/Rcbtb2/Knstrn/D17H6S56E-5/Evi2a/Herc6/Nmi/Rnasel/Trps1/Stat1/Arl6ip1/Sh3bgrl/Pdlim2/Serhl/Rfc3/Glrx/Rtp4/Tk1/Lilrb4b/Ifit3/Usp18/Tox/Ifit1	m2
GOMF_CYTOKINE_ACTIVITY	GOMF_CYTOKINE_ACTIVITY	24	-0.663182	-2.02305	0.000284163	0.0321157	0.0295851	973	tags=54%, list=18%, signal=45%	Fasl/Cklf/Crlf2/Ifng/Pglyrp1/Cmtm7/Flt3l/Cxcl2/Grn/Tnfsf10/Xcl1/Ccl4/Ccl3	m5
NABA_MATRISOME_ASSOCIATED	NABA_MATRISOME_ASSOCIATED	64	-0.542998	-2.037	1.6305e-05	0.00136041	0.00118874	1210	tags=52%, list=22%, signal=40%	Cstb/Ctsc/Cst3/Cst7/Anxa7/Sema4d/Clec2d/Fasl/Ctsb/S100a13/S100a10/Ifng/Serpinb6a/Ctso/Lgals9/Sema4a/Flt3l/Insl6/Lgals4/Clec2i/Ctsd/S100a11/S100a4/Serpina3g/S100a6/Cxcl2/Anxa4/Adam19/Ctsw/Tnfsf10/Xcl1/Ccl4/Ccl3	m2
GOMF_SIGNALING_RECEPTOR_REGULATOR_ACTIVITY	GOMF_SIGNALING_RECEPTOR_REGULATOR_ACTIVITY	59	-0.567755	-2.07936	3.94327e-06	0.00141563	0.00130409	1000	tags=47%, list=19%, signal=39%	Manf/Sema4d/Fasl/Cklf/Crlf2/Ifng/Lilrb4a/Nenf/Pglyrp1/Sema4a/Cmtm7/Flt3l/Prrt1/Insl6/Gmfb/Cdk5/Dut/S100a4/Ly6a/Nmb/Cxcl2/Lilrb4b/Grn/Tnfsf10/Xcl1/Osgin1/Ccl4/Ccl3	m5
BOYLAN_MULTIPLE_MYELOMA_PCA1_UP	BOYLAN_MULTIPLE_MYELOMA_PCA1_UP	38	-0.638357	-2.13386	1.07375e-05	0.00103027	0.000900257	781	tags=55%, list=15%, signal=48%	Ms4a4b/Gimap4/Klrc1/Pglyrp1/Gbp6/2310061I04Rik/Ccr2/Serpina3g/Nkg7/F2r/Plscr1/Lilrb4b/Fgl2/Plaat3/Osbpl3/Cxcr6/Zbp1/Ctsw/Ifitm3/Itga1/Isg20	m2
BOYLAN_MULTIPLE_MYELOMA_C_D_DN	BOYLAN_MULTIPLE_MYELOMA_C_D_DN	94	-0.535748	-2.15833	2.7208e-07	4.74655e-05	4.14759e-05	781	tags=45%, list=15%, signal=39%	Ms4a4b/Gimap4/Ctla2a/Runx2/Klrc1/Ptpre/Pglyrp1/Sema4a/Ttc39b/Gbp6/Ggh/Cd3g/Lax1/Bscl2/2310061I04Rik/Myo1f/Entpd1/Inpp4b/Ccr2/Mdfic/Ly6a/Serpina3g/Nkg7/F2r/AA467197/Cd226/Slco3a1/Plscr1/Rtp4/Lilrb4b/Fgl2/Plaat3/Osbpl3/Cxcr6/Gm36723/Zbp1/Id2/Ctsw/Ifitm3/Cd7/Itga1/Isg20	m2
LI_INDUCED_T_TO_NATURAL_KILLER_UP	LI_INDUCED_T_TO_NATURAL_KILLER_UP	201	-0.535026	-2.37781	1e-10	4.7975e-08	4.19211e-08	720	tags=40%, list=13%, signal=36%	Sh3bgrl3/Ifng/Riox2/Serpinb6a/Lasp1/Ppp3cc/Serp2/Sytl2/Tspo/Gfod1/Pglyrp1/Sema4a/Prr13/Furin/Prelid2/Arsb/Lag3/Capns1/Ehd4/Bbln/Lrrk1/Myl6/Ctnna1/Capg/Med10/Glipr1/Khnyn/Irak2/Rab19/Ptms/Sdf2l1/Bscl2/S100a11/Myo1f/Lgals3bp/Ccr5/Nt5e/Gpr68/Calhm6/Ncf4/Cotl1/S100a4/Litaf/Slamf7/Ly6a/Serpina3g/Nkg7/S100a6/F2r/Glrx/Fhl2/AA467197/Cxcr3/Cish/Plscr1/Cd160/Comt/Mfsd10/Eci1/Cd52/Rgs1/Osbpl3/Casp1/Fcer1g/C…	m2
GOLDRATH_ANTIGEN_RESPONSE	GOLDRATH_ANTIGEN_RESPONSE	227	-0.54	-2.43408	1e-10	4.7975e-08	4.19211e-08	1001	tags=45%, list=19%, signal=38%	Dstn/Tmem126a/Alad/Etfb/Fasl/Fen1/Stmn1/S100a13/S100a10/Mrpl18/Polr3k/D17H6S56E-5/Rbm3/Sp100/Evi2a/Rpa3/Mt2/Cdca3/H1f0/Itm2b/Syce2/Ctla2a/Gng10/Casp3/Hmbs/Siva1/Abracl/Runx2/Zfp207/Ifng/Serpinb6a/Tmem14c/Trappc1/Mad2l1/Txn1/Rnh1/Birc5/Tmpo/Pglyrp1/Tyms/Rnaseh2b/Plekhb2/Ebp/Cdca8/Ttc39b/Lag3/Nudt4/Hip1r/Mapre2/Sh3bgrl/Ctla2b/Pdcd1/Tceal9/Lig1/Mcm5/Ctnna1/Capg/Ggh/Gzmb/Arl5a/Ctsd/S100a11/Myo1f/Ccr5…	m2
