# Supplementary material for: A CD138+ tumor-associated macrophage/Siglec-F+ neutrophil feed-forward loop promotes immune evasion in pancreatic cancer
Source: J Clin Invest. 2026 Mar 12;136(9):e199516. doi: 10.1172/JCI199516 (PMC13132371; doi:10.1172/JCI199516)
Supplement: Supplemental table 13 [file jci-136-199516-s212.xlsx]

## Sheet: Marker genes_CD8+ T cells
p_val	avg_log2FC	pct.1	pct.2	p_val_adj	cluster	gene
6.55508e-269	3.21048	0.892	0.138	1.56325e-264	CD8_Naive-like	Tcf7
7.18643e-260	4.17967	0.662	0.033	1.71382e-255	CD8_Naive-like	Sell
7.52952e-226	2.9524	0.899	0.215	1.79564e-221	CD8_Naive-like	Lef1
6.71559e-211	2.63106	0.903	0.224	1.60153e-206	CD8_Naive-like	Aff3
1.29042e-192	3.30676	0.61	0.062	3.07739e-188	CD8_Naive-like	Pde2a
8.35744e-182	2.41781	0.956	0.451	1.99308e-177	CD8_Naive-like	Bach2
1.01801e-178	-2.20278	0.708	0.967	2.42776e-174	CD8_Naive-like	Atxn1
4.28505e-178	2.13811	0.987	0.668	1.0219e-173	CD8_Naive-like	Ssh2
1.77548e-169	-4.71328	0.086	0.801	4.23416e-165	CD8_Naive-like	Tmem163
2.90943e-168	3.99028	0.579	0.08	6.93841e-164	CD8_Naive-like	Patj
6.26801e-168	2.44643	0.976	0.694	1.4948e-163	CD8_Naive-like	Satb1
1.95711e-166	2.01142	0.993	0.804	4.66732e-162	CD8_Naive-like	Foxp1
1.04731e-165	-3.94166	0.127	0.824	2.49762e-161	CD8_Naive-like	Hip1
1.99754e-158	2.88957	0.64	0.111	4.76372e-154	CD8_Naive-like	Klf3
1.10179e-156	2.88058	0.607	0.095	2.62754e-152	CD8_Naive-like	Cmah
1.03552e-151	-3.91608	0.188	0.8	2.46951e-147	CD8_Naive-like	S100a4
2.84611e-151	3.1143	0.665	0.15	6.78741e-147	CD8_Naive-like	Fam241a
5.447e-148	2.00537	0.965	0.606	1.299e-143	CD8_Naive-like	Emb
1.02908e-147	3.03314	0.524	0.063	2.45416e-143	CD8_Naive-like	S1pr1
3.59262e-147	-2.13154	0.684	0.911	8.56767e-143	CD8_Naive-like	Nkg7
4.64762e-145	1.74623	0.967	0.59	1.10836e-140	CD8_Naive-like	Gm2682
5.25202e-145	-4.78237	0.044	0.721	1.2525e-140	CD8_Naive-like	Pdcd1
2.05622e-144	3.27149	0.596	0.117	4.90368e-140	CD8_Naive-like	Socs3
2.43237e-143	-3.15509	0.289	0.827	5.8007e-139	CD8_Naive-like	Rbpj
1.68885e-139	-1.98712	0.807	0.961	4.02756e-135	CD8_Naive-like	S100a6
1.38053e-138	2.34723	0.818	0.337	3.2923e-134	CD8_Naive-like	Txk
7.03826e-138	3.65505	0.443	0.042	1.67849e-133	CD8_Naive-like	St6gal1
2.11186e-136	3.34597	0.526	0.082	5.03636e-132	CD8_Naive-like	Sh3bp5
1.76467e-135	-2.39836	0.43	0.845	4.2084e-131	CD8_Naive-like	Cd8a
2.74583e-135	-3.58551	0.14	0.763	6.54825e-131	CD8_Naive-like	Mdfic
5.98686e-135	-2.32015	0.327	0.892	1.42775e-130	CD8_Naive-like	Runx2
1.19975e-133	-3.36062	0.138	0.761	2.86116e-129	CD8_Naive-like	Cxcr6
2.64807e-128	-3.21664	0.175	0.77	6.31512e-124	CD8_Naive-like	Bcl2a1b
1.55727e-126	1.14401	1	0.981	3.71378e-122	CD8_Naive-like	Arhgap15
5.3626e-126	-2.94516	0.169	0.774	1.27887e-121	CD8_Naive-like	Osbpl3
5.41731e-126	1.76355	0.917	0.487	1.29192e-121	CD8_Naive-like	Gramd3
3.56592e-123	2.26317	0.783	0.313	8.504e-119	CD8_Naive-like	Sidt1
2.32838e-121	-4.49958	0.057	0.66	5.55271e-117	CD8_Naive-like	Bcl2a1d
2.27297e-120	-2.64992	0.165	0.764	5.42058e-116	CD8_Naive-like	Klrc1
3.35579e-120	-2.08477	0.373	0.871	8.00288e-116	CD8_Naive-like	Gng2
2.09586e-119	-2.44206	0.397	0.838	4.9982e-115	CD8_Naive-like	Lgals1
2.98383e-118	3.069	0.386	0.035	7.11583e-114	CD8_Naive-like	Nsg2
1.95156e-116	-2.43329	0.267	0.813	4.65409e-112	CD8_Naive-like	Stk39
6.90772e-115	2.12742	0.638	0.168	1.64735e-110	CD8_Naive-like	Klf2
1.16872e-114	3.22371	0.393	0.041	2.78716e-110	CD8_Naive-like	Ccr7
1.23074e-112	-1.56003	0.82	0.907	2.93508e-108	CD8_Naive-like	Cd3g
6.74223e-112	0.799836	0.996	0.966	1.60789e-107	CD8_Naive-like	Rplp1
2.13099e-111	-5.04472	0.039	0.61	5.08199e-107	CD8_Naive-like	Gm36723
4.2427e-111	-1.79968	0.722	0.903	1.0118e-106	CD8_Naive-like	Gapdh
4.76184e-111	-1.99338	0.414	0.871	1.1356e-106	CD8_Naive-like	Id2
2.35866e-110	3.89389	0.412	0.056	5.62493e-106	CD8_Naive-like	Maml3
4.21344e-110	1.50808	0.987	0.904	1.00482e-105	CD8_Naive-like	Rapgef6
1.75368e-109	-2.6928	0.309	0.783	4.18219e-105	CD8_Naive-like	Itgav
2.00576e-107	3.05075	0.566	0.157	4.78333e-103	CD8_Naive-like	Elovl6
4.28395e-106	-4.4044	0.039	0.598	1.02164e-101	CD8_Naive-like	Entpd1
7.98424e-106	3.44329	0.346	0.031	1.90408e-101	CD8_Naive-like	Rflnb
9.93232e-103	1.51638	0.945	0.643	2.36866e-98	CD8_Naive-like	Zbtb20
6.00726e-101	2.60023	0.518	0.124	1.43261e-96	CD8_Naive-like	Il6st
2.35767e-99	2.55535	0.48	0.097	5.62257e-95	CD8_Naive-like	Nedd4l
7.92481e-99	-3.7695	0.108	0.632	1.88991e-94	CD8_Naive-like	Tnfrsf9
1.07252e-98	3.3546	0.392	0.057	2.55773e-94	CD8_Naive-like	Rapgef4
3.81639e-98	-3.21205	0.099	0.635	9.10133e-94	CD8_Naive-like	Capg
3.23001e-96	-1.79819	0.542	0.881	7.70292e-92	CD8_Naive-like	Vps54
5.24591e-96	1.93537	0.818	0.429	1.25104e-91	CD8_Naive-like	Scml4
5.93424e-96	1.79891	0.868	0.585	1.4152e-91	CD8_Naive-like	Thada
7.52731e-96	-3.40892	0.081	0.609	1.79511e-91	CD8_Naive-like	Plek
1.03728e-95	1.45427	0.899	0.522	2.47371e-91	CD8_Naive-like	Gm26740
8.6174e-95	1.57465	0.811	0.4	2.05508e-90	CD8_Naive-like	Znrf3
3.76233e-93	-1.38938	0.79	0.915	8.97239e-89	CD8_Naive-like	AW112010
4.62198e-93	0.655319	0.989	0.953	1.10225e-88	CD8_Naive-like	Rps24
6.58668e-93	-1.44792	0.71	0.896	1.57079e-88	CD8_Naive-like	Trac
1.2249e-92	-1.57284	0.765	0.937	2.92115e-88	CD8_Naive-like	Rabgap1l
9.69372e-92	1.21907	0.972	0.9	2.31176e-87	CD8_Naive-like	Ablim1
1.68842e-91	1.84059	0.906	0.719	4.02655e-87	CD8_Naive-like	Zeb1
2.93704e-91	-0.871862	0.998	0.984	7.00426e-87	CD8_Naive-like	Tmsb4x
3.13176e-91	-2.1488	0.292	0.761	7.46862e-87	CD8_Naive-like	Ybx3
4.7439e-91	3.30488	0.278	0.019	1.13133e-86	CD8_Naive-like	Ifngr2
1.42125e-90	-4.40057	0.074	0.582	3.3894e-86	CD8_Naive-like	Ccl4
8.93971e-90	3.6555	0.25	0.012	2.13194e-85	CD8_Naive-like	Tdrp
6.13886e-89	-1.39013	0.688	0.891	1.46399e-84	CD8_Naive-like	S100a11
1.37945e-88	-1.4811	0.509	0.898	3.2897e-84	CD8_Naive-like	AU020206
2.74839e-88	-1.69079	0.445	0.815	6.55437e-84	CD8_Naive-like	Cd8b1
6.88845e-87	1.44793	0.893	0.572	1.64276e-82	CD8_Naive-like	Ripor2
5.54787e-86	-1.22552	0.846	0.917	1.32306e-81	CD8_Naive-like	Cd52
1.17837e-85	-2.11668	0.278	0.752	2.81018e-81	CD8_Naive-like	Gm44174
2.19255e-85	1.67325	0.761	0.349	5.2288e-81	CD8_Naive-like	Fgf13
2.86785e-85	-2.05137	0.305	0.777	6.83924e-81	CD8_Naive-like	Adam19
3.18608e-84	-8.36801	0.002	0.473	7.59816e-80	CD8_Naive-like	Havcr2
6.59327e-84	3.49573	0.342	0.05	1.57236e-79	CD8_Naive-like	Igf1r
9.21724e-84	-2.15097	0.358	0.785	2.19813e-79	CD8_Naive-like	Cdk6
2.61381e-83	2.38522	0.522	0.154	6.23342e-79	CD8_Naive-like	Pecam1
3.08438e-83	1.98147	0.555	0.162	7.35564e-79	CD8_Naive-like	Cxcr4
3.03342e-82	-4.55945	0.042	0.515	7.23409e-78	CD8_Naive-like	Rgs16
1.20815e-81	-2.15828	0.191	0.689	2.8812e-77	CD8_Naive-like	Chn2
3.39074e-81	-2.9099	0.121	0.598	8.08625e-77	CD8_Naive-like	Cish
2.77774e-80	-1.47178	0.623	0.893	6.62435e-76	CD8_Naive-like	Aopep
3.18253e-80	3.06584	0.263	0.022	7.5897e-76	CD8_Naive-like	Il6ra
3.24033e-80	-2.41973	0.239	0.688	7.72753e-76	CD8_Naive-like	Abr
3.62382e-80	-2.54632	0.176	0.645	8.64207e-76	CD8_Naive-like	Cst7
3.02277e-79	-1.55027	0.438	0.813	7.2087e-75	CD8_Naive-like	Thy1
1.16371e-78	-1.73288	0.357	0.802	2.7752e-74	CD8_Naive-like	Ctla2a
1.83018e-78	3.36041	0.211	0.008	4.36461e-74	CD8_Naive-like	Gm14085
4.32412e-78	1.62498	0.835	0.577	1.03122e-73	CD8_Naive-like	Il7r
7.8764e-78	2.06198	0.686	0.341	1.87836e-73	CD8_Naive-like	Kif1b
3.42228e-77	2.86158	0.476	0.138	8.16146e-73	CD8_Naive-like	Adk
3.48192e-77	-5.18026	0.018	0.466	8.30368e-73	CD8_Naive-like	Lag3
1.56613e-76	-3.88868	0.059	0.517	3.7349e-72	CD8_Naive-like	Zeb2
1.83347e-76	-2.39772	0.175	0.641	4.37247e-72	CD8_Naive-like	Farp1
2.97735e-76	1.64134	0.748	0.409	7.1004e-72	CD8_Naive-like	Elmsan1
3.47956e-76	-2.86999	0.149	0.6	8.29806e-72	CD8_Naive-like	Lgals3
1.11705e-75	-2.0119	0.243	0.703	2.66395e-71	CD8_Naive-like	Atp2b4
1.14467e-75	-2.30192	0.107	0.589	2.7298e-71	CD8_Naive-like	Fgl2
3.98491e-75	-1.81058	0.226	0.705	9.50322e-71	CD8_Naive-like	Litaf
1.15156e-74	2.22047	0.557	0.21	2.74625e-70	CD8_Naive-like	Tcp11l2
1.23628e-74	-1.01198	0.849	0.909	2.94828e-70	CD8_Naive-like	Cd3e
2.15676e-74	-4.26958	0.033	0.477	5.14344e-70	CD8_Naive-like	Ttc39c
3.40377e-74	3.33888	0.27	0.031	8.11732e-70	CD8_Naive-like	Rbpms
3.55801e-73	0.676665	0.985	0.928	8.48515e-69	CD8_Naive-like	Rps29
5.23508e-73	-1.21121	0.737	0.912	1.24846e-68	CD8_Naive-like	Ndfip1
6.97595e-73	-1.87895	0.18	0.664	1.66362e-68	CD8_Naive-like	Itga1
7.77126e-73	-2.71778	0.138	0.591	1.85329e-68	CD8_Naive-like	Srgap3
5.91491e-72	-2.45415	0.171	0.622	1.41059e-67	CD8_Naive-like	Bhlhe40
1.25781e-71	3.18097	0.298	0.043	2.99962e-67	CD8_Naive-like	Tnfrsf26
1.48341e-71	-3.07159	0.077	0.527	3.53763e-67	CD8_Naive-like	Phactr2
1.74778e-71	0.572458	0.987	0.951	4.16809e-67	CD8_Naive-like	Rps16
8.29844e-71	-2.07623	0.197	0.645	1.97901e-66	CD8_Naive-like	Klre1
8.42295e-71	1.1691	0.96	0.852	2.00871e-66	CD8_Naive-like	Zc3hav1
2.30387e-70	1.77572	0.656	0.29	5.49427e-66	CD8_Naive-like	Ssbp2
2.40741e-70	2.61985	0.397	0.097	5.7412e-66	CD8_Naive-like	Slc49a4
5.30994e-70	-3.36662	0.081	0.514	1.26632e-65	CD8_Naive-like	A430093F15Rik
6.54915e-70	0.518377	0.996	0.983	1.56184e-65	CD8_Naive-like	Tpt1
1.88605e-69	-2.16165	0.197	0.637	4.49785e-65	CD8_Naive-like	Lrrk1
2.366e-69	1.62403	0.634	0.277	5.64245e-65	CD8_Naive-like	Zhx2
5.95336e-69	0.701749	0.987	0.939	1.41976e-64	CD8_Naive-like	Rps20
6.62366e-69	1.74161	0.717	0.399	1.57961e-64	CD8_Naive-like	Rras2
8.07349e-69	0.857741	0.993	0.935	1.92537e-64	CD8_Naive-like	Nsd3
8.73273e-69	1.34242	0.864	0.666	2.08258e-64	CD8_Naive-like	Atp11b
2.7878e-68	-1.99642	0.279	0.692	6.64834e-64	CD8_Naive-like	Sla
3.71682e-68	1.20068	0.93	0.752	8.86388e-64	CD8_Naive-like	Zswim6
4.24812e-68	-1.66544	0.392	0.797	1.01309e-63	CD8_Naive-like	Cd44
9.43253e-68	-2.74201	0.105	0.538	2.24947e-63	CD8_Naive-like	Dapk2
2.21738e-67	3.97297	0.213	0.016	5.28802e-63	CD8_Naive-like	Treml2
2.93812e-67	2.07703	0.482	0.154	7.00683e-63	CD8_Naive-like	Taf4b
5.14376e-67	-4.27088	0.035	0.447	1.22668e-62	CD8_Naive-like	Nrp1
1.04812e-66	-1.14548	0.869	0.96	2.49957e-62	CD8_Naive-like	Inpp4b
1.18446e-66	3.18148	0.224	0.02	2.82469e-62	CD8_Naive-like	Sh3pxd2a
2.16386e-66	1.05624	0.923	0.778	5.16037e-62	CD8_Naive-like	Tut4
2.85591e-66	-1.06716	0.829	0.914	6.81078e-62	CD8_Naive-like	S100a10
7.08969e-66	-2.05907	0.362	0.736	1.69075e-61	CD8_Naive-like	Hif1a
1.84715e-65	-2.45165	0.149	0.578	4.40509e-61	CD8_Naive-like	Dgkh
2.69102e-65	4.01401	0.204	0.015	6.41754e-61	CD8_Naive-like	Dapl1
2.76916e-65	-1.41103	0.517	0.825	6.6039e-61	CD8_Naive-like	Ctsd
2.85924e-65	-2.11144	0.265	0.671	6.8187e-61	CD8_Naive-like	Setbp1
4.59076e-65	-2.25694	0.233	0.642	1.09481e-60	CD8_Naive-like	Cdc14a
1.08661e-64	-3.33571	0.11	0.524	2.59134e-60	CD8_Naive-like	Alcam
1.4011e-64	-2.39893	0.125	0.558	3.34135e-60	CD8_Naive-like	Fasl
3.75559e-64	1.17184	0.842	0.647	8.95632e-60	CD8_Naive-like	Atp1b3
5.04684e-64	1.55266	0.704	0.409	1.20357e-59	CD8_Naive-like	Sptbn1
6.61421e-64	1.70938	0.632	0.305	1.57736e-59	CD8_Naive-like	Jmy
1.5873e-63	-1.66693	0.215	0.662	3.78539e-59	CD8_Naive-like	Ptprj
1.68225e-63	-3.51515	0.09	0.493	4.01183e-59	CD8_Naive-like	Gzmb
1.86061e-63	-1.75863	0.329	0.715	4.43719e-59	CD8_Naive-like	Sh2d2a
3.73061e-63	-3.09727	0.057	0.469	8.89677e-59	CD8_Naive-like	Lilrb4a
6.26764e-63	0.619707	0.978	0.942	1.49471e-58	CD8_Naive-like	Rpl12
1.16965e-62	0.831701	0.985	0.954	2.78939e-58	CD8_Naive-like	Ankrd11
1.8787e-62	-5.39378	0.011	0.393	4.48032e-58	CD8_Naive-like	Tmem273
2.09618e-62	-2.43636	0.239	0.633	4.99897e-58	CD8_Naive-like	Ctla4
2.61598e-62	1.53365	0.673	0.355	6.23858e-58	CD8_Naive-like	Tsc22d3
4.76268e-62	-1.30077	0.585	0.828	1.1358e-57	CD8_Naive-like	Txn1
1.63403e-61	-1.06995	0.721	0.873	3.89683e-57	CD8_Naive-like	Sh3bgrl3
1.02955e-60	-4.76821	0.022	0.4	2.45527e-56	CD8_Naive-like	Lamc1
2.59652e-60	2.62067	0.318	0.066	6.19219e-56	CD8_Naive-like	Pik3ip1
2.71223e-60	1.49258	0.724	0.474	6.46814e-56	CD8_Naive-like	Samhd1
3.55056e-60	-1.54196	0.307	0.713	8.46737e-56	CD8_Naive-like	Zmiz1
5.7219e-60	4.57217	0.147	0.003	1.36456e-55	CD8_Naive-like	Gria3
8.48074e-60	2.58362	0.267	0.042	2.02249e-55	CD8_Naive-like	Atp1b1
1.39849e-59	1.17287	0.851	0.616	3.33512e-55	CD8_Naive-like	Smad7
1.5384e-59	1.2674	0.851	0.64	3.66877e-55	CD8_Naive-like	Man1a
4.01714e-59	1.01146	0.932	0.8	9.58007e-55	CD8_Naive-like	Vps37b
5.57655e-59	1.6976	0.665	0.371	1.3299e-54	CD8_Naive-like	Klhl6
6.79427e-59	-3.13969	0.072	0.462	1.6203e-54	CD8_Naive-like	Ccr5
8.86092e-59	0.575869	0.985	0.937	2.11315e-54	CD8_Naive-like	Rps27
1.11773e-58	-4.57185	0.02	0.391	2.66556e-54	CD8_Naive-like	Styk1
1.44684e-58	1.59571	0.724	0.463	3.45042e-54	CD8_Naive-like	Irf1
4.80742e-58	-2.94119	0.096	0.487	1.14647e-53	CD8_Naive-like	Irf8
7.61003e-58	-1.34548	0.432	0.779	1.81484e-53	CD8_Naive-like	Cd48
1.48915e-57	-2.08414	0.178	0.582	3.55132e-53	CD8_Naive-like	Ccdc50
2.13314e-57	-1.47644	0.368	0.745	5.08712e-53	CD8_Naive-like	Anxa2
2.3401e-57	-2.016	0.268	0.657	5.58068e-53	CD8_Naive-like	Atp10a
2.96798e-57	-1.84968	0.248	0.634	7.07804e-53	CD8_Naive-like	Cmtm7
3.4262e-57	-3.35302	0.099	0.479	8.17079e-53	CD8_Naive-like	Prf1
9.27686e-57	-3.80882	0.051	0.42	2.21234e-52	CD8_Naive-like	AA467197
1.18904e-56	5.98526	0.142	0.004	2.83562e-52	CD8_Naive-like	Tmem108
3.02078e-56	-4.71577	0.037	0.401	7.20395e-52	CD8_Naive-like	Ifng
5.64135e-56	-1.36746	0.517	0.795	1.34535e-51	CD8_Naive-like	Vim
6.26296e-56	-0.73696	0.947	0.93	1.49359e-51	CD8_Naive-like	Pfn1
2.3601e-55	3.94749	0.184	0.016	5.62837e-51	CD8_Naive-like	Auts2
3.38901e-55	-1.73125	0.382	0.708	8.08211e-51	CD8_Naive-like	Aldoa
3.7981e-55	-2.47198	0.108	0.492	9.05771e-51	CD8_Naive-like	Igflr1
4.11471e-55	0.479742	0.98	0.944	9.81276e-51	CD8_Naive-like	Rps10
5.09838e-55	-2.78886	0.083	0.462	1.21586e-50	CD8_Naive-like	Plscr1
1.10744e-54	-0.956406	0.664	0.879	2.64102e-50	CD8_Naive-like	Lcp1
1.2158e-54	-0.930004	0.789	0.888	2.89944e-50	CD8_Naive-like	Fxyd5
1.7513e-54	2.47928	0.335	0.086	4.17649e-50	CD8_Naive-like	N4bp2
2.6178e-54	0.613691	0.985	0.94	6.24293e-50	CD8_Naive-like	Rps19
2.85479e-54	-1.36735	0.362	0.759	6.80811e-50	CD8_Naive-like	Ahnak
2.95523e-54	-2.18267	0.252	0.617	7.04764e-50	CD8_Naive-like	Icos
4.12704e-54	-2.01743	0.151	0.548	9.84217e-50	CD8_Naive-like	Ptms
4.33066e-54	0.755303	0.969	0.868	1.03277e-49	CD8_Naive-like	Ccnd3
1.25203e-53	-2.0085	0.199	0.583	2.98585e-49	CD8_Naive-like	Gpd2
1.76652e-53	4.88006	0.142	0.005	4.21281e-49	CD8_Naive-like	Klra6
2.32415e-53	1.35519	0.785	0.621	5.54263e-49	CD8_Naive-like	Crlf3
1.66142e-52	-0.758937	0.903	0.922	3.96216e-48	CD8_Naive-like	Myl6
1.73621e-52	4.39513	0.16	0.011	4.14052e-48	CD8_Naive-like	Boll
1.87464e-52	0.98937	0.869	0.692	4.47065e-48	CD8_Naive-like	Klf13
1.94278e-52	-1.25656	0.445	0.775	4.63314e-48	CD8_Naive-like	Lsp1
2.27513e-52	-1.66089	0.252	0.645	5.42572e-48	CD8_Naive-like	Mapkapk3
2.32225e-52	-1.21341	0.599	0.849	5.5381e-48	CD8_Naive-like	Ikzf3
2.42417e-52	-2.4054	0.127	0.499	5.78117e-48	CD8_Naive-like	Sytl2
5.07942e-52	4.94185	0.136	0.005	1.21134e-47	CD8_Naive-like	Gm43698
5.11957e-52	-1.48705	0.349	0.723	1.22092e-47	CD8_Naive-like	Ubash3b
5.30002e-52	-1.71942	0.243	0.614	1.26395e-47	CD8_Naive-like	Ptpn6
1.04123e-51	0.929728	0.934	0.8	2.48313e-47	CD8_Naive-like	Lncpint
1.05133e-51	-1.90753	0.248	0.611	2.50721e-47	CD8_Naive-like	Cd6
1.27604e-51	1.90525	0.471	0.187	3.04311e-47	CD8_Naive-like	Slc12a7
1.33623e-51	1.6897	0.498	0.207	3.18664e-47	CD8_Naive-like	Gramd4
2.21167e-51	0.465094	0.994	0.953	5.27439e-47	CD8_Naive-like	Rplp2
2.23242e-51	1.51599	0.555	0.246	5.32388e-47	CD8_Naive-like	Crim1
3.25148e-51	2.12371	0.324	0.081	7.75413e-47	CD8_Naive-like	Slamf6
5.10922e-51	1.08252	0.949	0.886	1.21845e-46	CD8_Naive-like	Ppm1h
7.85154e-51	1.43133	0.625	0.336	1.87244e-46	CD8_Naive-like	Rasa3
7.85758e-51	-1.07033	0.531	0.816	1.87388e-46	CD8_Naive-like	Ptprcap
8.65853e-51	-3.6801	0.026	0.361	2.06489e-46	CD8_Naive-like	Zdhhc2
1.0199e-50	3.99082	0.143	0.007	2.43225e-46	CD8_Naive-like	Vipr1
1.28606e-50	-1.56429	0.491	0.767	3.06699e-46	CD8_Naive-like	St6galnac3
2.62839e-50	0.513969	0.985	0.942	6.26819e-46	CD8_Naive-like	Rpl5
3.0934e-50	-0.979171	0.761	0.88	7.37714e-46	CD8_Naive-like	Sub1
9.84614e-50	0.444355	0.994	0.955	2.34811e-45	CD8_Naive-like	Rps14
1.10969e-49	-1.37947	0.347	0.71	2.64639e-45	CD8_Naive-like	Itgb2
1.34461e-49	0.704767	0.98	0.931	3.20662e-45	CD8_Naive-like	Jak1
1.52614e-49	-2.64382	0.079	0.429	3.63955e-45	CD8_Naive-like	Slamf7
1.56632e-49	0.988083	0.877	0.751	3.73536e-45	CD8_Naive-like	Ube2h
1.64985e-49	-1.51844	0.27	0.65	3.93455e-45	CD8_Naive-like	Tbx21
6.25004e-49	-1.26554	0.513	0.812	1.49051e-44	CD8_Naive-like	Cd226
7.28273e-49	-0.866951	0.84	0.949	1.73679e-44	CD8_Naive-like	Fyn
1.13888e-48	5.39051	0.136	0.007	2.716e-44	CD8_Naive-like	Trdc
1.35002e-48	3.33378	0.228	0.04	3.21954e-44	CD8_Naive-like	Pakap.1
1.5519e-48	-2.31571	0.101	0.458	3.70096e-44	CD8_Naive-like	Cd38
2.50464e-48	4.49859	0.147	0.01	5.97306e-44	CD8_Naive-like	Gm16083
2.91813e-48	-1.02681	0.776	0.875	6.95917e-44	CD8_Naive-like	Klrd1
3.27976e-48	-1.51196	0.329	0.684	7.82156e-44	CD8_Naive-like	Rgs1
7.16659e-48	-0.983156	0.711	0.848	1.70909e-43	CD8_Naive-like	Myl12a
1.77259e-47	-1.77119	0.342	0.657	4.22727e-43	CD8_Naive-like	Pgk1
2.50177e-47	-0.990447	0.776	0.91	5.96621e-43	CD8_Naive-like	Nedd9
2.59107e-47	2.58891	0.254	0.053	6.17917e-43	CD8_Naive-like	Frat2
2.61003e-47	-1.32595	0.333	0.697	6.2244e-43	CD8_Naive-like	Prr13
4.71783e-47	2.33218	0.267	0.06	1.12511e-42	CD8_Naive-like	Usp28
9.33154e-47	2.72914	0.279	0.068	2.22538e-42	CD8_Naive-like	Neto2
1.31031e-46	1.3955	0.686	0.434	3.12482e-42	CD8_Naive-like	Elf2
1.5995e-46	1.12431	0.754	0.532	3.81448e-42	CD8_Naive-like	Hdac4
1.68887e-46	-1.66043	0.289	0.644	4.02762e-42	CD8_Naive-like	Tmem135
2.03442e-46	-2.05941	0.156	0.517	4.85169e-42	CD8_Naive-like	Hnrnpll
3.24885e-46	4.59452	0.123	0.005	7.74786e-42	CD8_Naive-like	Klra1
3.28001e-46	4.43008	0.167	0.018	7.82217e-42	CD8_Naive-like	Klra7
3.32818e-46	-2.99115	0.048	0.371	7.93704e-42	CD8_Naive-like	Sema6d
4.39871e-46	-1.02963	0.631	0.863	1.049e-41	CD8_Naive-like	Dnajc1
9.29213e-46	-2.96191	0.072	0.397	2.21599e-41	CD8_Naive-like	2900026A02Rik
9.70216e-46	-1.36105	0.329	0.692	2.31377e-41	CD8_Naive-like	Sept9
1.26361e-45	-5.28685	0.007	0.305	3.01345e-41	CD8_Naive-like	Galnt3
1.56379e-45	-2.0758	0.123	0.477	3.72933e-41	CD8_Naive-like	Serpina3g
1.60344e-45	-0.84598	0.689	0.869	3.82389e-41	CD8_Naive-like	Clic1
1.84972e-45	-7.97756	0.011	0.305	4.41122e-41	CD8_Naive-like	Gm156
2.4403e-45	1.68614	0.515	0.244	5.81962e-41	CD8_Naive-like	Zfp36
2.45942e-45	-1.55343	0.219	0.59	5.86522e-41	CD8_Naive-like	Acot7
3.85123e-45	1.33982	0.715	0.465	9.18442e-41	CD8_Naive-like	Asap1
4.29868e-45	-1.76095	0.211	0.567	1.02515e-40	CD8_Naive-like	Cers6
5.39687e-45	-1.7699	0.173	0.526	1.28705e-40	CD8_Naive-like	Ech1
5.46362e-45	0.994412	0.853	0.699	1.30297e-40	CD8_Naive-like	Cyfip2
5.90497e-45	1.18878	0.728	0.484	1.40822e-40	CD8_Naive-like	Arhgef18
7.89372e-45	-1.153	0.535	0.82	1.88249e-40	CD8_Naive-like	Itgal
1.39571e-44	-4.02707	0.026	0.328	3.3285e-40	CD8_Naive-like	Cx3cr1
2.4277e-44	3.50273	0.154	0.015	5.78957e-40	CD8_Naive-like	Abca1
2.59044e-44	-1.44914	0.351	0.668	6.17768e-40	CD8_Naive-like	Cox17
2.88879e-44	-9.23786	0	0.284	6.88918e-40	CD8_Naive-like	Filip1
4.21823e-44	-0.733623	0.824	0.894	1.00596e-39	CD8_Naive-like	Rac2
4.96693e-44	-2.86668	0.055	0.372	1.18451e-39	CD8_Naive-like	Lilr4b
7.01943e-44	-1.30927	0.36	0.703	1.67399e-39	CD8_Naive-like	Rinl
7.67277e-44	-2.99679	0.053	0.367	1.8298e-39	CD8_Naive-like	Glrx
7.77115e-44	-1.48494	0.199	0.552	1.85326e-39	CD8_Naive-like	Arsb
8.2184e-44	-0.8673	0.96	0.939	1.95992e-39	CD8_Naive-like	Actg1
8.64858e-44	0.451886	0.983	0.939	2.06251e-39	CD8_Naive-like	Rps9
9.91801e-44	-3.70944	0.028	0.328	2.36525e-39	CD8_Naive-like	Nek6
1.41596e-43	-5.26438	0.015	0.303	3.37678e-39	CD8_Naive-like	Smyd1
2.39178e-43	1.00049	0.86	0.73	5.70391e-39	CD8_Naive-like	Epb41
2.67494e-43	-0.726336	0.993	0.964	6.3792e-39	CD8_Naive-like	Actb
3.02729e-43	1.4174	0.631	0.377	7.21947e-39	CD8_Naive-like	Aff1
3.60483e-43	0.832237	0.893	0.746	8.5968e-39	CD8_Naive-like	Gimap6
5.07447e-43	0.763477	0.952	0.844	1.21016e-38	CD8_Naive-like	Cd53
7.42163e-43	-1.14857	0.388	0.716	1.76991e-38	CD8_Naive-like	Plaat3
1.28421e-42	-0.945107	0.756	0.891	3.06259e-38	CD8_Naive-like	Dock8
1.33169e-42	1.67478	0.445	0.191	3.17582e-38	CD8_Naive-like	Ppp1r13b
1.59465e-42	-0.925393	0.671	0.857	3.80291e-38	CD8_Naive-like	Rap1a
1.75639e-42	1.19893	0.671	0.427	4.18864e-38	CD8_Naive-like	Gpr132
1.78942e-42	0.460966	0.982	0.949	4.26741e-38	CD8_Naive-like	Rps21
2.07518e-42	-1.23118	0.45	0.755	4.94888e-38	CD8_Naive-like	Lims1
2.16506e-42	-1.87552	0.138	0.478	5.16322e-38	CD8_Naive-like	Casp3
2.34405e-42	-0.823828	0.853	0.926	5.59008e-38	CD8_Naive-like	Cmip
3.26801e-42	-2.67524	0.046	0.355	7.79354e-38	CD8_Naive-like	Pik3ap1
4.8398e-42	-1.34322	0.257	0.607	1.1542e-37	CD8_Naive-like	Jaml
5.40629e-42	1.77393	0.36	0.125	1.28929e-37	CD8_Naive-like	Tanc1
5.76885e-42	-2.105	0.375	0.645	1.37576e-37	CD8_Naive-like	Adamts6
6.63948e-42	-4.043	0.024	0.311	1.58338e-37	CD8_Naive-like	Vipr2
7.25218e-42	0.860963	0.882	0.745	1.7295e-37	CD8_Naive-like	Junb
9.35616e-42	-0.955489	0.605	0.822	2.23126e-37	CD8_Naive-like	Cox5a
9.40906e-42	-1.14377	0.688	0.855	2.24387e-37	CD8_Naive-like	Foxn3
1.04858e-41	-4.20103	0.02	0.305	2.50065e-37	CD8_Naive-like	Il2ra
1.98764e-41	-1.25963	0.331	0.656	4.74013e-37	CD8_Naive-like	Reep5
2.34963e-41	-1.40427	0.417	0.698	5.60339e-37	CD8_Naive-like	Eno1
5.02489e-41	-1.47704	0.34	0.668	1.19834e-36	CD8_Naive-like	Atxn7l1
7.939e-41	-1.58048	0.287	0.613	1.89329e-36	CD8_Naive-like	Nsmaf
8.18582e-41	-1.30424	0.41	0.725	1.95215e-36	CD8_Naive-like	Chsy1
9.14627e-41	1.02839	0.785	0.625	2.1812e-36	CD8_Naive-like	Map4k4
9.22589e-41	1.1923	0.627	0.381	2.20019e-36	CD8_Naive-like	Stk38
1.24316e-40	0.308938	0.993	0.989	2.96468e-36	CD8_Naive-like	mt-Nd4
1.59499e-40	-1.93515	0.211	0.534	3.80374e-36	CD8_Naive-like	Tpi1
2.89362e-40	-1.91073	0.268	0.577	6.9007e-36	CD8_Naive-like	Rora
3.02989e-40	0.41383	0.994	0.961	7.22568e-36	CD8_Naive-like	Rpl23
3.1016e-40	-1.80072	0.167	0.498	7.3967e-36	CD8_Naive-like	Pglyrp1
3.994e-40	-4.63395	0.015	0.287	9.52489e-36	CD8_Naive-like	Kcnk5
4.6467e-40	1.68451	0.452	0.203	1.10815e-35	CD8_Naive-like	Mylip
7.09304e-40	1.73974	0.318	0.099	1.69155e-35	CD8_Naive-like	Hs3st3b1
7.15766e-40	1.48335	0.539	0.284	1.70696e-35	CD8_Naive-like	Bzw2
8.85507e-40	1.47305	0.421	0.17	2.11176e-35	CD8_Naive-like	Ifi213
1.04627e-39	1.91716	0.379	0.146	2.49513e-35	CD8_Naive-like	Magi3
2.12437e-39	3.29777	0.136	0.013	5.0662e-35	CD8_Naive-like	Cnksr3
2.30637e-39	-2.50537	0.061	0.357	5.50023e-35	CD8_Naive-like	Jazf1
3.26489e-39	1.17546	0.682	0.455	7.7861e-35	CD8_Naive-like	Retreg1
5.028e-39	2.2822	0.404	0.167	1.19908e-34	CD8_Naive-like	Cd7
5.19661e-39	-0.967254	0.447	0.763	1.23929e-34	CD8_Naive-like	Ctsw
5.3543e-39	-0.725587	0.789	0.873	1.27689e-34	CD8_Naive-like	Cox8a
5.95352e-39	-1.90747	0.156	0.474	1.4198e-34	CD8_Naive-like	Ciapin1
1.03604e-38	1.45846	0.612	0.394	2.47076e-34	CD8_Naive-like	Actn1
1.04071e-38	-4.44422	0.011	0.274	2.48189e-34	CD8_Naive-like	F730043M19Rik
2.32288e-38	1.76883	0.364	0.14	5.5396e-34	CD8_Naive-like	Cd2ap
2.4532e-38	0.591248	0.971	0.906	5.85039e-34	CD8_Naive-like	Tnrc6b
5.38029e-38	-0.820882	0.594	0.867	1.28309e-33	CD8_Naive-like	Rab8b
5.50127e-38	-0.743574	0.756	0.949	1.31194e-33	CD8_Naive-like	Themis
6.21546e-38	1.20784	0.636	0.415	1.48226e-33	CD8_Naive-like	Dgka
6.44484e-38	1.02864	0.901	0.806	1.53697e-33	CD8_Naive-like	4932438A13Rik
1.01817e-37	0.416814	0.989	0.934	2.42813e-33	CD8_Naive-like	Rps7
1.38679e-37	1.31469	0.393	0.156	3.30721e-33	CD8_Naive-like	Ighm
1.42304e-37	-2.28839	0.075	0.37	3.39367e-33	CD8_Naive-like	Lat2
1.5659e-37	-4.03634	0.026	0.29	3.73435e-33	CD8_Naive-like	Tnfsf11
1.65639e-37	0.390464	0.987	0.942	3.95016e-33	CD8_Naive-like	Rpl19
1.73754e-37	1.56539	0.395	0.16	4.14367e-33	CD8_Naive-like	Pdlim1
2.23766e-37	0.808195	0.855	0.711	5.33637e-33	CD8_Naive-like	Srsf5
3.20741e-37	-0.835893	0.619	0.827	7.64904e-33	CD8_Naive-like	Ppib
4.09414e-37	-6.33739	0.002	0.248	9.7637e-33	CD8_Naive-like	Adgrg1
4.93803e-37	-4.31248	0.02	0.278	1.17762e-32	CD8_Naive-like	Specc1
5.8174e-37	-1.93069	0.097	0.4	1.38733e-32	CD8_Naive-like	Impa2
6.48408e-37	-1.26755	0.314	0.641	1.54632e-32	CD8_Naive-like	Elk3
7.09391e-37	2.15625	0.346	0.135	1.69176e-32	CD8_Naive-like	Zfp281
7.66429e-37	-1.10491	0.605	0.827	1.82778e-32	CD8_Naive-like	Malt1
7.80397e-37	0.830682	0.882	0.802	1.86109e-32	CD8_Naive-like	Elf1
8.04989e-37	0.418772	0.985	0.946	1.91974e-32	CD8_Naive-like	Rps27a
9.14872e-37	-5.34043	0.009	0.258	2.18179e-32	CD8_Naive-like	Gzmk
1.0993e-36	-1.19196	0.333	0.654	2.62162e-32	CD8_Naive-like	Efhd2
1.19813e-36	-1.16792	0.197	0.543	2.85731e-32	CD8_Naive-like	Klrc2
1.38896e-36	0.833431	0.849	0.691	3.3124e-32	CD8_Naive-like	Dip2b
1.75731e-36	-5.83929	0.015	0.267	4.19082e-32	CD8_Naive-like	Ccl3
5.10723e-36	-1.42894	0.279	0.582	1.21797e-31	CD8_Naive-like	Aprt
5.26405e-36	0.92021	0.77	0.622	1.25537e-31	CD8_Naive-like	Gm26917
6.97469e-36	1.68409	0.419	0.187	1.66332e-31	CD8_Naive-like	Simc1
8.62451e-36	-1.29664	0.357	0.678	2.05677e-31	CD8_Naive-like	Itgb1
1.06009e-35	-0.960702	0.529	0.771	2.52811e-31	CD8_Naive-like	Ubl5
1.12146e-35	-0.974543	0.426	0.728	2.67445e-31	CD8_Naive-like	Ndufa13
1.57643e-35	-0.803061	0.645	0.828	3.75947e-31	CD8_Naive-like	Cox7c
2.27392e-35	0.774605	0.893	0.77	5.42284e-31	CD8_Naive-like	Prkcq
2.35806e-35	2.18575	0.254	0.071	5.6235e-31	CD8_Naive-like	Gm20186
2.43973e-35	-1.75963	0.129	0.435	5.81826e-31	CD8_Naive-like	Ptpn9
2.70139e-35	0.430233	0.987	0.94	6.44228e-31	CD8_Naive-like	Rpl35a
2.7455e-35	-0.902243	0.688	0.843	6.54748e-31	CD8_Naive-like	Arl6ip1
2.80347e-35	-1.20714	0.316	0.636	6.68572e-31	CD8_Naive-like	Zap70
4.20079e-35	-1.12685	0.217	0.546	1.0018e-30	CD8_Naive-like	Klrk1
4.3861e-35	-1.16783	0.487	0.728	1.046e-30	CD8_Naive-like	Pkm
5.50659e-35	1.2775	0.614	0.407	1.31321e-30	CD8_Naive-like	Nin
5.6131e-35	-1.35106	0.259	0.582	1.33861e-30	CD8_Naive-like	Rgs3
5.75457e-35	3.40994	0.171	0.031	1.37235e-30	CD8_Naive-like	Tcrg-C4
5.81938e-35	-0.87186	0.583	0.831	1.3878e-30	CD8_Naive-like	Ptk2b
6.90759e-35	-1.32363	0.281	0.594	1.64732e-30	CD8_Naive-like	Ctsb
6.93178e-35	0.405577	0.978	0.93	1.65309e-30	CD8_Naive-like	Rps3
8.41395e-35	1.75667	0.419	0.195	2.00656e-30	CD8_Naive-like	Pim2
1.01933e-34	0.874531	0.851	0.737	2.4309e-30	CD8_Naive-like	Ddx6
1.10433e-34	-1.83335	0.114	0.41	2.6336e-30	CD8_Naive-like	Cd244a
1.43463e-34	-1.07891	0.397	0.703	3.42131e-30	CD8_Naive-like	Sept11
1.57448e-34	1.15501	0.623	0.407	3.75482e-30	CD8_Naive-like	Osbpl9
4.24017e-34	1.36728	0.449	0.209	1.0112e-29	CD8_Naive-like	1700025G04Rik
4.51038e-34	-4.36897	0.029	0.274	1.07563e-29	CD8_Naive-like	Nrgn
4.81312e-34	0.528817	0.978	0.96	1.14783e-29	CD8_Naive-like	Rbm39
5.91808e-34	-2.70352	0.053	0.314	1.41134e-29	CD8_Naive-like	Glmn
6.10677e-34	0.282418	0.967	0.952	1.45634e-29	CD8_Naive-like	mt-Nd2
7.29737e-34	2.143	0.322	0.122	1.74028e-29	CD8_Naive-like	Klhdc1
7.94505e-34	-4.31244	0.013	0.248	1.89474e-29	CD8_Naive-like	Klri2
9.1041e-34	-1.11391	0.362	0.668	2.17115e-29	CD8_Naive-like	Anxa6
1.04165e-33	1.5839	0.373	0.154	2.48412e-29	CD8_Naive-like	Ttc28
1.25695e-33	0.489059	0.976	0.911	2.99757e-29	CD8_Naive-like	Rps28
1.50984e-33	1.13784	0.616	0.408	3.60066e-29	CD8_Naive-like	Elovl5
1.89268e-33	-0.94697	0.561	0.795	4.51365e-29	CD8_Naive-like	Sept7
2.25498e-33	0.396093	0.991	0.944	5.37767e-29	CD8_Naive-like	Rps15
2.29554e-33	-1.55994	0.136	0.435	5.4744e-29	CD8_Naive-like	Serpinb6a
3.66467e-33	0.907277	0.743	0.564	8.73951e-29	CD8_Naive-like	Zfp36l1
3.8653e-33	-0.918177	0.673	0.864	9.21796e-29	CD8_Naive-like	Itga4
4.56138e-33	0.695892	0.904	0.83	1.0878e-28	CD8_Naive-like	Saraf
4.89124e-33	-4.84867	0.062	0.307	1.16646e-28	CD8_Naive-like	Ifitm1
4.89412e-33	-3.78779	0.044	0.289	1.16715e-28	CD8_Naive-like	Myo10
5.08592e-33	1.05874	0.71	0.545	1.21289e-28	CD8_Naive-like	Ier2
5.3654e-33	-2.85794	0.04	0.289	1.27954e-28	CD8_Naive-like	Tigit
6.14455e-33	-1.59269	0.191	0.487	1.46535e-28	CD8_Naive-like	Cd5
6.21581e-33	0.689053	0.809	0.625	1.48235e-28	CD8_Naive-like	Itpr2
6.37587e-33	-1.90864	0.167	0.456	1.52052e-28	CD8_Naive-like	Eea1
6.45934e-33	-0.790245	0.853	0.888	1.54042e-28	CD8_Naive-like	Trbc2
7.2364e-33	3.51667	0.11	0.01	1.72574e-28	CD8_Naive-like	Zbtb10
8.07356e-33	1.11326	0.708	0.502	1.92538e-28	CD8_Naive-like	Ust
1.12123e-32	-1.53323	0.204	0.497	2.67392e-28	CD8_Naive-like	Nsd2
1.4552e-32	-1.02413	0.831	0.899	3.47037e-28	CD8_Naive-like	Smyd3
1.59271e-32	0.935026	0.785	0.666	3.79831e-28	CD8_Naive-like	Nlk
1.63907e-32	0.499733	0.96	0.902	3.90884e-28	CD8_Naive-like	Eef1b2
2.01526e-32	0.814029	0.835	0.705	4.806e-28	CD8_Naive-like	Tnrc6c
2.24741e-32	-1.6802	0.153	0.44	5.35963e-28	CD8_Naive-like	Etfb
2.35046e-32	1.7844	0.347	0.143	5.60537e-28	CD8_Naive-like	Hmgn1
3.03842e-32	-1.46425	0.178	0.481	7.24603e-28	CD8_Naive-like	Lamtor4
5.87429e-32	-2.98148	0.051	0.302	1.4009e-27	CD8_Naive-like	Gm15283
6.94715e-32	-1.20826	0.333	0.619	1.65676e-27	CD8_Naive-like	Rps27l
7.46079e-32	0.773657	0.79	0.629	1.77925e-27	CD8_Naive-like	Slc38a2
1.00139e-31	-2.17928	0.059	0.316	2.38812e-27	CD8_Naive-like	Camk2n1
1.21937e-31	0.340056	0.985	0.94	2.90796e-27	CD8_Naive-like	Rpl9
1.42901e-31	0.842807	0.792	0.674	3.4079e-27	CD8_Naive-like	Mbnl2
1.75029e-31	-1.38865	0.178	0.474	4.17409e-27	CD8_Naive-like	Gnaq
1.7593e-31	-0.619341	0.809	0.902	4.19557e-27	CD8_Naive-like	Laptm5
1.99393e-31	-1.13811	0.34	0.637	4.75512e-27	CD8_Naive-like	Samsn1
2.31298e-31	-2.89521	0.05	0.295	5.51599e-27	CD8_Naive-like	Mir155hg
2.31346e-31	2.27045	0.233	0.067	5.51714e-27	CD8_Naive-like	Cpm
2.38662e-31	-0.813864	0.482	0.795	5.6916e-27	CD8_Naive-like	Chst11
3.14926e-31	0.371205	0.985	0.952	7.51035e-27	CD8_Naive-like	Rps3a1
3.17728e-31	-1.33861	0.2	0.498	7.57717e-27	CD8_Naive-like	Tnfsf10
3.30035e-31	-1.25975	0.265	0.571	7.87068e-27	CD8_Naive-like	B4galt5
3.86981e-31	3.5643	0.103	0.009	9.22871e-27	CD8_Naive-like	Sorcs2
4.68414e-31	2.23091	0.219	0.06	1.11707e-26	CD8_Naive-like	Cd55
4.97162e-31	-3.99358	0.017	0.238	1.18563e-26	CD8_Naive-like	Prdm1
5.98791e-31	-3.39906	0.028	0.257	1.428e-26	CD8_Naive-like	Ptpn3
6.64242e-31	-2.4102	0.083	0.337	1.58408e-26	CD8_Naive-like	Bcl2l1
7.4666e-31	-5.39614	0.007	0.221	1.78064e-26	CD8_Naive-like	Csf1
7.65325e-31	1.71165	0.329	0.132	1.82515e-26	CD8_Naive-like	Usp53
7.89181e-31	-1.74908	0.165	0.442	1.88204e-26	CD8_Naive-like	Dock5
9.03278e-31	-1.08636	0.309	0.615	2.15414e-26	CD8_Naive-like	Hopx
9.03706e-31	-1.15659	0.298	0.604	2.15516e-26	CD8_Naive-like	Cyth4
9.73532e-31	1.01082	0.697	0.511	2.32168e-26	CD8_Naive-like	Crebrf
1.28903e-30	2.25458	0.222	0.06	3.07408e-26	CD8_Naive-like	Clnk
1.31143e-30	-1.32334	0.202	0.498	3.12751e-26	CD8_Naive-like	Padi2
1.48632e-30	1.42338	0.447	0.241	3.54457e-26	CD8_Naive-like	Il17ra
1.50074e-30	3.88315	0.105	0.01	3.57896e-26	CD8_Naive-like	Prss12
1.54892e-30	-1.14245	0.366	0.646	3.69385e-26	CD8_Naive-like	Ucp2
1.9443e-30	2.90987	0.127	0.017	4.63677e-26	CD8_Naive-like	Acsl3
2.4311e-30	-1.25977	0.404	0.657	5.79768e-26	CD8_Naive-like	Il18r1
3.08271e-30	1.32714	0.5	0.291	7.35165e-26	CD8_Naive-like	Tgif1
3.65188e-30	2.81051	0.147	0.025	8.709e-26	CD8_Naive-like	Klrb1c
4.81325e-30	0.475944	0.961	0.897	1.14786e-25	CD8_Naive-like	Npm1
5.50121e-30	-2.062	0.074	0.325	1.31193e-25	CD8_Naive-like	Cd200r1
5.75704e-30	0.652189	0.903	0.771	1.37294e-25	CD8_Naive-like	Zfp36l2
6.45615e-30	3.36894	0.114	0.013	1.53966e-25	CD8_Naive-like	Gm19705
7.91487e-30	1.30408	0.428	0.201	1.88754e-25	CD8_Naive-like	Ly6c2
8.7319e-30	3.36202	0.191	0.049	2.08238e-25	CD8_Naive-like	Myb
9.54637e-30	-3.0173	0.028	0.253	2.27662e-25	CD8_Naive-like	Smim3
1.02796e-29	0.701166	0.68	0.448	2.45148e-25	CD8_Naive-like	Slco3a1
1.07596e-29	-1.12435	0.309	0.6	2.56594e-25	CD8_Naive-like	Hcls1
1.11577e-29	0.85941	0.871	0.795	2.66088e-25	CD8_Naive-like	Smchd1
1.4281e-29	1.3693	0.347	0.142	3.40572e-25	CD8_Naive-like	Tnfsf8
1.43619e-29	-2.207	0.064	0.309	3.42502e-25	CD8_Naive-like	Pdcd1lg2
1.45265e-29	-1.01977	0.301	0.616	3.46427e-25	CD8_Naive-like	Myo1f
1.45605e-29	-1.6012	0.25	0.526	3.47238e-25	CD8_Naive-like	Dut
1.60377e-29	0.399632	0.982	0.94	3.82467e-25	CD8_Naive-like	Rpl8
2.1807e-29	-2.18505	0.064	0.309	5.20052e-25	CD8_Naive-like	Arl14ep
3.08619e-29	0.418336	0.969	0.927	7.35994e-25	CD8_Naive-like	Rps6
3.09422e-29	2.31628	0.215	0.063	7.3791e-25	CD8_Naive-like	A930005H10Rik
3.25775e-29	-1.60465	0.116	0.384	7.76909e-25	CD8_Naive-like	Crlf2
3.77011e-29	-1.26125	0.325	0.596	8.99097e-25	CD8_Naive-like	Pgam1
4.35095e-29	-1.14361	0.226	0.534	1.03761e-24	CD8_Naive-like	Gnptab
4.66769e-29	-0.531806	0.857	0.922	1.11315e-24	CD8_Naive-like	Arpc2
6.19199e-29	0.60837	0.928	0.84	1.47666e-24	CD8_Naive-like	Tcf12
8.45725e-29	-0.488963	0.938	0.931	2.01689e-24	CD8_Naive-like	Ubb
9.23625e-29	2.12376	0.265	0.095	2.20266e-24	CD8_Naive-like	Inpp5a
1.46187e-28	0.970361	0.618	0.454	3.48626e-24	CD8_Naive-like	Snhg8
1.59295e-28	2.85645	0.178	0.043	3.79886e-24	CD8_Naive-like	Lrmda
1.60526e-28	-1.48847	0.232	0.499	3.82823e-24	CD8_Naive-like	Lmnb1
1.64477e-28	-0.936227	0.333	0.638	3.92244e-24	CD8_Naive-like	Gimap7
1.83904e-28	2.72412	0.186	0.047	4.38574e-24	CD8_Naive-like	Gm4258
1.92334e-28	-0.833619	0.526	0.76	4.58678e-24	CD8_Naive-like	Atp6v0e
2.00218e-28	-1.11977	0.272	0.568	4.7748e-24	CD8_Naive-like	Dpysl2
2.21976e-28	2.21965	0.204	0.056	5.29369e-24	CD8_Naive-like	Arhgap5
2.36548e-28	-1.34992	0.202	0.484	5.64119e-24	CD8_Naive-like	Glipr1
2.40985e-28	-0.846558	0.518	0.748	5.74701e-24	CD8_Naive-like	Elob
2.47539e-28	1.30731	0.426	0.211	5.90332e-24	CD8_Naive-like	Galnt10
2.89298e-28	1.83652	0.392	0.208	6.89918e-24	CD8_Naive-like	Klhdc2
3.38861e-28	1.41206	0.467	0.278	8.08117e-24	CD8_Naive-like	Sbno2
3.53747e-28	0.732726	0.836	0.762	8.43617e-24	CD8_Naive-like	Fus
4.18877e-28	-0.864626	0.544	0.771	9.98938e-24	CD8_Naive-like	Cyba
4.19505e-28	-1.05322	0.333	0.605	1.00043e-23	CD8_Naive-like	Csnk2b
4.70161e-28	-1.30443	0.233	0.516	1.12124e-23	CD8_Naive-like	Pstpip1
6.16732e-28	-3.01678	0.029	0.243	1.47078e-23	CD8_Naive-like	Plod2
6.2418e-28	2.52888	0.191	0.051	1.48855e-23	CD8_Naive-like	Maff
7.03101e-28	-0.985635	0.268	0.568	1.67676e-23	CD8_Naive-like	Il12rb2
7.92305e-28	-0.83773	0.522	0.75	1.88949e-23	CD8_Naive-like	Srp14
1.15443e-27	-1.82492	0.147	0.405	2.75308e-23	CD8_Naive-like	Abcb1b
1.22104e-27	0.353757	0.982	0.94	2.91194e-23	CD8_Naive-like	Rps4x
1.28978e-27	-4.7685	0.009	0.204	3.07586e-23	CD8_Naive-like	Adam8
1.55574e-27	-0.915023	0.465	0.707	3.71013e-23	CD8_Naive-like	Fkbp1a
1.63545e-27	2.36477	0.215	0.066	3.90023e-23	CD8_Naive-like	Zc3hav1l
1.74129e-27	-0.832093	0.506	0.753	4.15263e-23	CD8_Naive-like	Lcp2
1.80422e-27	-2.02818	0.085	0.324	4.30271e-23	CD8_Naive-like	Raph1
2.02735e-27	-1.45054	0.134	0.4	4.83482e-23	CD8_Naive-like	Stard3nl
2.16636e-27	0.90113	0.699	0.559	5.16634e-23	CD8_Naive-like	Aff4
2.28383e-27	-1.79724	0.129	0.381	5.44648e-23	CD8_Naive-like	Lclat1
2.6369e-27	-3.69412	0.015	0.214	6.28847e-23	CD8_Naive-like	Ryk
2.89336e-27	0.95693	0.623	0.421	6.90008e-23	CD8_Naive-like	Cdk19
2.9529e-27	-2.34264	0.096	0.334	7.04208e-23	CD8_Naive-like	Gm36975
3.03621e-27	-1.38493	0.186	0.452	7.24076e-23	CD8_Naive-like	Rhof
3.51602e-27	-1.62348	0.131	0.381	8.38501e-23	CD8_Naive-like	1700017B05Rik
3.65374e-27	0.836923	0.695	0.544	8.71343e-23	CD8_Naive-like	Cyth1
4.6067e-27	1.89671	0.142	0.026	1.0986e-22	CD8_Naive-like	Ifngas1
4.97458e-27	1.75612	0.285	0.112	1.18634e-22	CD8_Naive-like	Cdc14b
5.17108e-27	-0.35992	1	0.985	1.2332e-22	CD8_Naive-like	H2-K1
5.18888e-27	1.46129	0.318	0.134	1.23744e-22	CD8_Naive-like	Kbtbd11
5.19614e-27	0.452593	0.989	0.947	1.23918e-22	CD8_Naive-like	Tmsb10
5.64016e-27	1.27743	0.483	0.292	1.34507e-22	CD8_Naive-like	Fam189b
5.80777e-27	-2.13515	0.074	0.303	1.38504e-22	CD8_Naive-like	Tacc2
6.19062e-27	-0.929676	0.469	0.712	1.47634e-22	CD8_Naive-like	Gpi1
6.78537e-27	-2.66207	0.035	0.248	1.61817e-22	CD8_Naive-like	Matk
6.92673e-27	0.646477	0.882	0.814	1.65189e-22	CD8_Naive-like	Cytip
7.31434e-27	2.62994	0.131	0.022	1.74432e-22	CD8_Naive-like	Nckap5l
7.56382e-27	-0.730226	0.654	0.807	1.80382e-22	CD8_Naive-like	Cox6c
9.65426e-27	0.323551	0.976	0.941	2.30235e-22	CD8_Naive-like	Rps23
9.91203e-27	1.53864	0.467	0.268	2.36382e-22	CD8_Naive-like	Baz2b
1.10407e-26	0.739782	0.833	0.736	2.63298e-22	CD8_Naive-like	Pnrc1
1.32889e-26	0.881075	0.568	0.358	3.16913e-22	CD8_Naive-like	Pik3r5
1.64128e-26	1.34867	0.436	0.247	3.91412e-22	CD8_Naive-like	Ctse
1.76792e-26	-2.7503	0.062	0.281	4.21615e-22	CD8_Naive-like	Morrbid
2.0306e-26	-1.41475	0.195	0.463	4.84257e-22	CD8_Naive-like	Mxi1
2.25392e-26	-1.07012	0.397	0.669	5.37514e-22	CD8_Naive-like	Tnfrsf1b
2.35918e-26	0.995426	0.721	0.589	5.62618e-22	CD8_Naive-like	Pde4b
2.63109e-26	-0.563035	0.868	0.892	6.27461e-22	CD8_Naive-like	Cd3d
2.72962e-26	0.760195	0.803	0.64	6.50959e-22	CD8_Naive-like	Ldlrad4
2.83737e-26	1.9917	0.257	0.096	6.76656e-22	CD8_Naive-like	Irgm2
3.34403e-26	0.972558	0.667	0.532	7.97484e-22	CD8_Naive-like	Gna13
3.67881e-26	-1.21495	0.336	0.597	8.77324e-22	CD8_Naive-like	Nr4a2
3.72861e-26	-0.990567	0.338	0.621	8.892e-22	CD8_Naive-like	S100a13
3.98127e-26	-1.41205	0.202	0.47	9.49454e-22	CD8_Naive-like	Iqsec1
4.60807e-26	-1.30772	0.153	0.419	1.09893e-21	CD8_Naive-like	Ptpn7
5.06917e-26	0.66379	0.906	0.844	1.2089e-21	CD8_Naive-like	Fam107b
5.29966e-26	-1.12217	0.292	0.563	1.26386e-21	CD8_Naive-like	Psma4
5.32992e-26	-3.39564	0.026	0.223	1.27108e-21	CD8_Naive-like	Rnf43
5.37721e-26	0.887915	0.761	0.643	1.28236e-21	CD8_Naive-like	Ss18
5.76172e-26	-1.82583	0.085	0.316	1.37406e-21	CD8_Naive-like	Eva1b
5.83806e-26	-2.51392	0.062	0.279	1.39226e-21	CD8_Naive-like	Slamf1
6.90413e-26	2.96174	0.103	0.013	1.6465e-21	CD8_Naive-like	Tcrg-C1
7.94339e-26	1.40103	0.454	0.263	1.89434e-21	CD8_Naive-like	Ppp1r15a
8.22186e-26	-2.21844	0.068	0.287	1.96075e-21	CD8_Naive-like	Myo5a
9.11113e-26	0.646732	0.871	0.804	2.17282e-21	CD8_Naive-like	Gas5
1.12393e-25	1.02773	0.719	0.561	2.68034e-21	CD8_Naive-like	Abtb2
1.18449e-25	-2.04663	0.114	0.346	2.82478e-21	CD8_Naive-like	Ifitm2
1.41889e-25	1.61833	0.263	0.097	3.38376e-21	CD8_Naive-like	Pde8a
1.44763e-25	-2.40133	0.037	0.243	3.4523e-21	CD8_Naive-like	Itih5
1.45437e-25	-1.58318	0.119	0.366	3.46837e-21	CD8_Naive-like	Plp2
1.47948e-25	2.70899	0.132	0.025	3.52826e-21	CD8_Naive-like	Ccr9
1.48545e-25	-0.572462	0.671	0.886	3.54251e-21	CD8_Naive-like	Il2rb
1.6498e-25	0.451334	0.972	0.917	3.93444e-21	CD8_Naive-like	Utrn
1.69643e-25	-1.48743	0.186	0.441	4.04564e-21	CD8_Naive-like	Gprin3
1.75826e-25	-1.21286	0.189	0.455	4.19309e-21	CD8_Naive-like	Fam129a
1.8365e-25	-1.03713	0.281	0.561	4.37968e-21	CD8_Naive-like	Lrmp
2.17052e-25	-4.36784	0.022	0.212	5.17625e-21	CD8_Naive-like	Gpm6b
2.49105e-25	1.60082	0.252	0.091	5.94066e-21	CD8_Naive-like	Rasgrp2
2.59983e-25	-0.764984	0.575	0.769	6.20008e-21	CD8_Naive-like	Sec61g
2.60862e-25	-2.0189	0.057	0.275	6.22103e-21	CD8_Naive-like	Gm39323
2.99162e-25	-0.670814	0.658	0.868	7.13442e-21	CD8_Naive-like	Arl15
3.22994e-25	0.960393	0.634	0.472	7.70277e-21	CD8_Naive-like	Rmnd5a
3.43758e-25	-0.620845	0.816	0.92	8.19793e-21	CD8_Naive-like	Fnbp1
3.87166e-25	-1.82699	0.079	0.304	9.23313e-21	CD8_Naive-like	Cd101
5.01996e-25	-1.28209	0.189	0.448	1.19716e-20	CD8_Naive-like	Gng10
5.59142e-25	0.685237	0.801	0.731	1.33344e-20	CD8_Naive-like	Stk4
6.32425e-25	-0.55143	0.838	0.9	1.50821e-20	CD8_Naive-like	Itm2b
6.3599e-25	1.07602	0.564	0.387	1.51671e-20	CD8_Naive-like	Ccm2
6.57753e-25	1.13128	0.414	0.215	1.56861e-20	CD8_Naive-like	Kdm6b
7.07297e-25	0.634461	0.862	0.788	1.68676e-20	CD8_Naive-like	Kpna4
7.14851e-25	-0.627657	0.722	0.846	1.70478e-20	CD8_Naive-like	Arf5
7.30092e-25	-1.26248	0.154	0.413	1.74112e-20	CD8_Naive-like	Tbcb
8.23317e-25	-0.795982	0.625	0.806	1.96345e-20	CD8_Naive-like	Gdi2
8.47922e-25	1.06284	0.585	0.402	2.02212e-20	CD8_Naive-like	Dpp4
8.72563e-25	-7.52589	0.002	0.173	2.08089e-20	CD8_Naive-like	Dlg2
1.05471e-24	-1.44658	0.233	0.491	2.51528e-20	CD8_Naive-like	Il18rap
1.07785e-24	0.661671	0.892	0.846	2.57045e-20	CD8_Naive-like	Hivep2
1.09427e-24	0.793709	0.706	0.561	2.60961e-20	CD8_Naive-like	Sesn3
1.18049e-24	-1.21493	0.228	0.489	2.81523e-20	CD8_Naive-like	Bin1
1.21348e-24	-4.31452	0.007	0.183	2.89392e-20	CD8_Naive-like	Adap1
1.42062e-24	-0.948978	0.327	0.598	3.38789e-20	CD8_Naive-like	Tmem258
1.45019e-24	-0.883478	0.596	0.776	3.45841e-20	CD8_Naive-like	Crip1
1.46987e-24	1.49625	0.292	0.12	3.50536e-20	CD8_Naive-like	Bicdl1
1.47947e-24	0.64894	0.963	0.944	3.52824e-20	CD8_Naive-like	Itk
1.60801e-24	-1.41861	0.136	0.386	3.83477e-20	CD8_Naive-like	Plekhb2
1.93242e-24	0.34959	0.987	0.922	4.60845e-20	CD8_Naive-like	Rpl18
2.16529e-24	-5.29713	0.009	0.184	5.16378e-20	CD8_Naive-like	Mki67
2.22507e-24	-0.657929	0.688	0.856	5.30635e-20	CD8_Naive-like	Diaph1
2.37706e-24	2.29091	0.119	0.021	5.66881e-20	CD8_Naive-like	Slc25a27
2.54734e-24	-2.12159	0.068	0.278	6.0749e-20	CD8_Naive-like	Ier5l
2.57311e-24	-0.802824	0.506	0.739	6.13635e-20	CD8_Naive-like	Lrrc8c
2.85402e-24	-0.751192	0.594	0.782	6.80626e-20	CD8_Naive-like	Arpc5
3.87422e-24	0.619981	0.869	0.755	9.23924e-20	CD8_Naive-like	Arid4b
4.25298e-24	0.35974	0.985	0.936	1.01425e-19	CD8_Naive-like	Rps5
4.29165e-24	-3.47195	0.018	0.199	1.02347e-19	CD8_Naive-like	Sdcbp2
4.88515e-24	0.658412	0.816	0.714	1.16501e-19	CD8_Naive-like	Mcl1
4.96239e-24	-1.45637	0.162	0.409	1.18343e-19	CD8_Naive-like	Atf6
5.51835e-24	-0.963599	0.371	0.619	1.31602e-19	CD8_Naive-like	Ndufb7
5.79358e-24	2.39786	0.193	0.06	1.38165e-19	CD8_Naive-like	Iigp1
7.00747e-24	0.601252	0.796	0.656	1.67114e-19	CD8_Naive-like	Tle4
7.04153e-24	-0.664761	0.667	0.809	1.67926e-19	CD8_Naive-like	Sem1
7.08003e-24	-1.04566	0.324	0.586	1.68844e-19	CD8_Naive-like	Calm3
7.45001e-24	-2.8384	0.037	0.229	1.77668e-19	CD8_Naive-like	Dusp4
7.97137e-24	-0.976015	0.344	0.618	1.90101e-19	CD8_Naive-like	Cd96
8.21661e-24	1.26612	0.382	0.195	1.9595e-19	CD8_Naive-like	Nck2
8.50828e-24	-2.55134	0.072	0.278	2.02905e-19	CD8_Naive-like	Hilpda
8.56776e-24	-1.10356	0.256	0.523	2.04324e-19	CD8_Naive-like	Rnf166
8.96682e-24	1.42435	0.351	0.174	2.13841e-19	CD8_Naive-like	Ms4a6c
9.03744e-24	0.4326	0.993	0.946	2.15525e-19	CD8_Naive-like	Pitpnc1
9.61726e-24	-1.2201	0.153	0.393	2.29352e-19	CD8_Naive-like	Gm20275
9.63327e-24	1.63103	0.397	0.226	2.29734e-19	CD8_Naive-like	Igtp
1.01589e-23	-6.52757	0.002	0.166	2.4227e-19	CD8_Naive-like	Tnfrsf4
1.02752e-23	-0.98661	0.428	0.679	2.45043e-19	CD8_Naive-like	Dusp2
1.23052e-23	0.735001	0.796	0.735	2.93453e-19	CD8_Naive-like	Npc2
1.23441e-23	-0.794561	0.493	0.717	2.94383e-19	CD8_Naive-like	Cox5b
1.33445e-23	0.795531	0.855	0.794	3.1824e-19	CD8_Naive-like	Itpkb
1.36613e-23	1.01531	0.507	0.31	3.25795e-19	CD8_Naive-like	Btbd11
1.73223e-23	-7.14822	0	0.161	4.13102e-19	CD8_Naive-like	Ppp2r2c
1.91016e-23	-4.79676	0.007	0.175	4.55536e-19	CD8_Naive-like	Kif15
1.98858e-23	-2.16239	0.05	0.25	4.74237e-19	CD8_Naive-like	Cyfip1
2.07693e-23	-2.23038	0.066	0.269	4.95306e-19	CD8_Naive-like	Myo3b
2.11845e-23	-3.01599	0.02	0.199	5.05208e-19	CD8_Naive-like	Socs2
2.14223e-23	-0.716787	0.835	0.895	5.10879e-19	CD8_Naive-like	Jund
2.20213e-23	-1.75592	0.081	0.298	5.25165e-19	CD8_Naive-like	Chst12
2.40838e-23	-1.47646	0.188	0.415	5.74351e-19	CD8_Naive-like	Hspa1b
3.14868e-23	-2.97994	0.051	0.245	7.50897e-19	CD8_Naive-like	Top2a
3.16423e-23	-0.853765	0.489	0.728	7.54605e-19	CD8_Naive-like	Ppp3cc
3.25663e-23	1.70352	0.239	0.09	7.76641e-19	CD8_Naive-like	Tmlhe
3.32162e-23	-2.02087	0.068	0.274	7.92139e-19	CD8_Naive-like	Pmaip1
3.57359e-23	0.685179	0.996	0.991	8.5223e-19	CD8_Naive-like	Gm42418
3.62888e-23	-0.831494	0.441	0.688	8.65416e-19	CD8_Naive-like	Snrpd2
3.72106e-23	-0.745199	0.583	0.756	8.87398e-19	CD8_Naive-like	Psmb3
5.18795e-23	-2.00835	0.055	0.257	1.23722e-18	CD8_Naive-like	Susd3
5.76198e-23	1.02052	0.678	0.57	1.37412e-18	CD8_Naive-like	Stat1
5.79303e-23	-0.986393	0.518	0.704	1.38152e-18	CD8_Naive-like	Mif
6.07715e-23	-7.40143	0	0.158	1.44928e-18	CD8_Naive-like	Arnt2
6.41867e-23	-0.984153	0.375	0.61	1.53072e-18	CD8_Naive-like	Prelid1
6.4565e-23	-0.945459	0.366	0.623	1.53975e-18	CD8_Naive-like	Rwdd1
6.55791e-23	1.46393	0.294	0.129	1.56393e-18	CD8_Naive-like	Camsap2
9.51504e-23	0.429139	0.95	0.886	2.26915e-18	CD8_Naive-like	Rps17
9.61222e-23	0.680749	0.82	0.714	2.29232e-18	CD8_Naive-like	Chd2
1.14745e-22	-1.27263	0.173	0.417	2.73643e-18	CD8_Naive-like	Ehd1
1.14889e-22	-1.85397	0.096	0.307	2.73988e-18	CD8_Naive-like	Isg20
1.16857e-22	0.887165	0.469	0.261	2.7868e-18	CD8_Naive-like	Itgb7
1.23298e-22	-1.6107	0.156	0.385	2.9404e-18	CD8_Naive-like	Cobll1
1.50231e-22	-2.17339	0.055	0.251	3.58271e-18	CD8_Naive-like	Gpr160
1.63132e-22	0.309037	0.982	0.948	3.89036e-18	CD8_Naive-like	Rpl17
1.63738e-22	0.591492	0.825	0.743	3.90483e-18	CD8_Naive-like	Eif4a2
1.79583e-22	0.478368	0.901	0.814	4.28271e-18	CD8_Naive-like	Pdcd4
1.80502e-22	-0.888447	0.463	0.708	4.30462e-18	CD8_Naive-like	Rapgef1
1.90388e-22	0.780567	0.746	0.616	4.54037e-18	CD8_Naive-like	Stim1
1.99712e-22	-0.870342	0.362	0.636	4.76273e-18	CD8_Naive-like	Ndfip2
2.2669e-22	-0.855077	0.43	0.655	5.40611e-18	CD8_Naive-like	Psmb9
2.27946e-22	-0.583036	0.676	0.873	5.43606e-18	CD8_Naive-like	Lck
2.48618e-22	1.24772	0.382	0.195	5.92904e-18	CD8_Naive-like	Smad3
2.50026e-22	0.935809	0.664	0.524	5.96261e-18	CD8_Naive-like	P2ry10
2.58935e-22	-1.33999	0.125	0.355	6.17509e-18	CD8_Naive-like	Dennd5a
2.70831e-22	-0.685383	0.533	0.743	6.45879e-18	CD8_Naive-like	Atp5d
2.79464e-22	0.769102	0.676	0.527	6.66466e-18	CD8_Naive-like	March7
2.97025e-22	-1.16627	0.204	0.455	7.08344e-18	CD8_Naive-like	Rilpl2
3.05184e-22	-1.17731	0.176	0.421	7.27802e-18	CD8_Naive-like	Inpp5b
3.25367e-22	0.668022	0.812	0.736	7.75935e-18	CD8_Naive-like	Tra2a
3.61682e-22	-1.60227	0.119	0.337	8.62539e-18	CD8_Naive-like	E2f3
3.65135e-22	1.27853	0.399	0.225	8.70774e-18	CD8_Naive-like	Usp12
3.69309e-22	-1.32083	0.156	0.389	8.80729e-18	CD8_Naive-like	Tmem256
4.07705e-22	-0.90431	0.384	0.625	9.72295e-18	CD8_Naive-like	Ndufb1-ps
4.27131e-22	1.51312	0.358	0.19	1.01862e-17	CD8_Naive-like	Gpr18
4.46282e-22	1.88898	0.292	0.131	1.06429e-17	CD8_Naive-like	Fcer1g
4.75067e-22	-0.553761	0.846	0.883	1.13294e-17	CD8_Naive-like	Coro1a
5.58447e-22	-1.19813	0.188	0.437	1.33178e-17	CD8_Naive-like	Stap1
6.68304e-22	1.50572	0.322	0.161	1.59377e-17	CD8_Naive-like	Ift80
7.10865e-22	-0.814991	0.395	0.647	1.69527e-17	CD8_Naive-like	Edf1
7.41806e-22	-4.72913	0.006	0.161	1.76906e-17	CD8_Naive-like	Crmp1
7.57255e-22	-1.05195	0.278	0.531	1.8059e-17	CD8_Naive-like	Vamp8
1.13077e-21	-1.00282	0.25	0.504	2.69666e-17	CD8_Naive-like	Med10
1.21073e-21	-0.63275	0.562	0.775	2.88736e-17	CD8_Naive-like	Vasp
1.27744e-21	-1.15923	0.239	0.485	3.04643e-17	CD8_Naive-like	Hip1r
1.30085e-21	-0.751083	0.675	0.798	3.10227e-17	CD8_Naive-like	Rbm3
1.39053e-21	1.49709	0.386	0.218	3.31612e-17	CD8_Naive-like	Heatr5a
1.41836e-21	3.16717	0.116	0.023	3.3825e-17	CD8_Naive-like	Yes1
1.44215e-21	0.730156	0.754	0.658	3.43925e-17	CD8_Naive-like	Nufip2
1.53063e-21	-1.34819	0.127	0.352	3.65024e-17	CD8_Naive-like	Mrpl54
1.76967e-21	-0.670977	0.496	0.722	4.22032e-17	CD8_Naive-like	Atp5j2
1.847e-21	0.818238	0.711	0.604	4.40472e-17	CD8_Naive-like	Gtf2i
1.84822e-21	-1.68604	0.092	0.301	4.40763e-17	CD8_Naive-like	Il10ra
1.91228e-21	-0.484864	0.947	0.932	4.56041e-17	CD8_Naive-like	Srgn
1.93955e-21	-1.23961	0.676	0.748	4.62545e-17	CD8_Naive-like	Tox
2.41771e-21	-0.715473	0.559	0.758	5.76575e-17	CD8_Naive-like	Hcst
2.49762e-21	2.49731	0.114	0.022	5.95632e-17	CD8_Naive-like	Rnf144a
2.54177e-21	-0.570042	0.732	0.845	6.06162e-17	CD8_Naive-like	Gnai2
2.91674e-21	-1.55222	0.134	0.356	6.95583e-17	CD8_Naive-like	Slc2a3
3.31253e-21	1.07411	0.401	0.227	7.89973e-17	CD8_Naive-like	Nfe2l2
3.69695e-21	-1.76201	0.085	0.284	8.81649e-17	CD8_Naive-like	Ggh
4.10535e-21	-1.22177	0.208	0.449	9.79044e-17	CD8_Naive-like	Fyco1
4.35349e-21	0.786889	0.592	0.413	1.03822e-16	CD8_Naive-like	Camk2d
4.45213e-21	0.270283	0.983	0.951	1.06174e-16	CD8_Naive-like	Rpl23a
4.69848e-21	1.29655	0.395	0.228	1.12049e-16	CD8_Naive-like	Il4ra
4.76504e-21	0.650003	0.8	0.725	1.13637e-16	CD8_Naive-like	Clk1
4.81604e-21	-2.75671	0.028	0.196	1.14853e-16	CD8_Naive-like	Gm44175
5.39722e-21	-1.06131	0.303	0.547	1.28713e-16	CD8_Naive-like	Tank
5.43617e-21	-1.85762	0.147	0.363	1.29642e-16	CD8_Naive-like	Ece1
5.7186e-21	-0.629641	0.693	0.831	1.36377e-16	CD8_Naive-like	Sema4d
5.72456e-21	0.322374	0.976	0.935	1.36519e-16	CD8_Naive-like	Rpl21
5.89925e-21	-0.80424	0.465	0.744	1.40685e-16	CD8_Naive-like	Ccl5
6.12518e-21	-3.06502	0.029	0.198	1.46073e-16	CD8_Naive-like	Cdk14
6.23272e-21	1.74364	0.189	0.063	1.48638e-16	CD8_Naive-like	Ldlrap1
6.45349e-21	-1.27534	0.217	0.445	1.53903e-16	CD8_Naive-like	Gfod1
7.3206e-21	-1.44846	0.101	0.313	1.74582e-16	CD8_Naive-like	Magohb
7.54187e-21	-2.1891	0.048	0.229	1.79858e-16	CD8_Naive-like	Prelid2
8.72039e-21	-1.48333	0.123	0.336	2.07964e-16	CD8_Naive-like	Pkp3
8.76831e-21	-0.567977	0.811	0.939	2.09107e-16	CD8_Naive-like	Dennd4a
9.1811e-21	-0.865337	0.333	0.583	2.18951e-16	CD8_Naive-like	Erp44
9.22646e-21	1.08543	0.452	0.278	2.20033e-16	CD8_Naive-like	Icam1
9.39826e-21	-0.887856	0.336	0.586	2.2413e-16	CD8_Naive-like	Tomm6
9.46085e-21	-4.21405	0.009	0.161	2.25622e-16	CD8_Naive-like	Cd80
9.49517e-21	-1.23312	0.129	0.351	2.26441e-16	CD8_Naive-like	Adprh
1.05949e-20	0.651088	0.809	0.696	2.52667e-16	CD8_Naive-like	Ipcef1
1.17763e-20	-1.06931	0.259	0.502	2.80841e-16	CD8_Naive-like	Mapre2
1.39315e-20	0.829486	0.697	0.606	3.32238e-16	CD8_Naive-like	Arid4a
1.43696e-20	-0.812507	0.353	0.605	3.42687e-16	CD8_Naive-like	Ndufb9
1.54386e-20	0.97799	0.382	0.197	3.68179e-16	CD8_Naive-like	Irs2
1.57645e-20	2.178	0.143	0.038	3.75952e-16	CD8_Naive-like	Acpp
1.58225e-20	-0.694411	0.526	0.74	3.77335e-16	CD8_Naive-like	Cox6b1
1.65826e-20	-2.02589	0.048	0.227	3.95463e-16	CD8_Naive-like	Slc22a15
1.68741e-20	0.321082	0.985	0.935	4.02414e-16	CD8_Naive-like	Rps18
1.70807e-20	-0.627244	0.54	0.742	4.0734e-16	CD8_Naive-like	Atp5c1
1.83214e-20	1.14538	0.478	0.317	4.36928e-16	CD8_Naive-like	Rgs10
2.01098e-20	1.1848	0.456	0.294	4.79578e-16	CD8_Naive-like	Zbtb44
2.15995e-20	1.36221	0.215	0.079	5.15105e-16	CD8_Naive-like	Plekha1
2.17325e-20	-0.622754	0.756	0.849	5.18275e-16	CD8_Naive-like	Ostf1
2.25956e-20	-1.11779	0.25	0.477	5.38861e-16	CD8_Naive-like	Kcnq5
2.39964e-20	-0.75675	0.561	0.75	5.72265e-16	CD8_Naive-like	Anp32b
2.43776e-20	0.905441	0.583	0.429	5.81358e-16	CD8_Naive-like	Nasp
2.75905e-20	2.42623	0.116	0.024	6.57979e-16	CD8_Naive-like	1810041H14Rik
2.80953e-20	1.38835	0.324	0.166	6.70016e-16	CD8_Naive-like	Dyrk2
3.06966e-20	-1.12975	0.202	0.437	7.32052e-16	CD8_Naive-like	Snx9
3.69815e-20	1.31297	0.298	0.14	8.81935e-16	CD8_Naive-like	AB124611
3.77027e-20	-0.875672	0.369	0.603	8.99133e-16	CD8_Naive-like	Atp5md
3.99226e-20	-0.726924	0.616	0.76	9.52073e-16	CD8_Naive-like	Nap1l1
4.39547e-20	0.558545	0.809	0.726	1.04823e-15	CD8_Naive-like	Ubac2
4.53965e-20	-0.625317	0.631	0.792	1.08262e-15	CD8_Naive-like	Ppp1ca
4.69276e-20	0.957596	0.562	0.398	1.11913e-15	CD8_Naive-like	Pcgf5
4.6975e-20	1.55925	0.312	0.156	1.12026e-15	CD8_Naive-like	Insr
5.07768e-20	0.731748	0.71	0.576	1.21092e-15	CD8_Naive-like	Evl
5.27969e-20	-0.884165	0.388	0.608	1.2591e-15	CD8_Naive-like	Cycs
5.70016e-20	-1.30519	0.125	0.341	1.35937e-15	CD8_Naive-like	Hspa4l
6.14144e-20	-5.99329	0.002	0.141	1.46461e-15	CD8_Naive-like	Rgs8
6.5957e-20	-0.98177	0.276	0.514	1.57294e-15	CD8_Naive-like	Ube2m
7.42204e-20	1.4946	0.472	0.331	1.77001e-15	CD8_Naive-like	Dusp10
7.70044e-20	-2.15886	0.037	0.203	1.8364e-15	CD8_Naive-like	Bspry
8.5826e-20	-5.12198	0.006	0.148	2.04678e-15	CD8_Naive-like	Zc3h12c
8.93033e-20	-0.442194	0.842	0.883	2.1297e-15	CD8_Naive-like	Cox4i1
9.04602e-20	-1.14627	0.162	0.387	2.15729e-15	CD8_Naive-like	F2r
9.42023e-20	0.488776	0.835	0.737	2.24654e-15	CD8_Naive-like	Hnrnph1
9.90077e-20	-0.932745	0.228	0.472	2.36114e-15	CD8_Naive-like	BC031181
1.00405e-19	-2.71516	0.039	0.204	2.39445e-15	CD8_Naive-like	Gm13684
1.06236e-19	-1.11709	0.118	0.332	2.53351e-15	CD8_Naive-like	Rnf216
1.07126e-19	-1.02374	0.197	0.432	2.55475e-15	CD8_Naive-like	Ndufa11
1.28576e-19	0.649864	0.649	0.463	3.06627e-15	CD8_Naive-like	Pag1
1.45746e-19	-1.02291	0.226	0.455	3.47575e-15	CD8_Naive-like	Sema4a
1.5477e-19	-2.88333	0.024	0.18	3.69096e-15	CD8_Naive-like	Casp1
1.54955e-19	0.74369	0.66	0.548	3.69536e-15	CD8_Naive-like	Nup98
1.57969e-19	-0.772416	0.476	0.692	3.76724e-15	CD8_Naive-like	Bsg
1.58552e-19	0.963975	0.619	0.489	3.78115e-15	CD8_Naive-like	Cux1
1.61264e-19	-1.95464	0.028	0.188	3.84582e-15	CD8_Naive-like	Casp4
1.72858e-19	-0.561562	0.743	0.856	4.12233e-15	CD8_Naive-like	Ybx1
1.7381e-19	-0.779555	0.425	0.65	4.14502e-15	CD8_Naive-like	Ppp1r18
1.78413e-19	-0.726444	0.493	0.687	4.2548e-15	CD8_Naive-like	Atp5j
1.82851e-19	-0.791737	0.379	0.614	4.36064e-15	CD8_Naive-like	Uqcrb
1.91875e-19	-2.30113	0.059	0.233	4.57584e-15	CD8_Naive-like	Ptprs
2.00804e-19	-1.33408	0.118	0.322	4.78876e-15	CD8_Naive-like	Sdf2l1
2.02134e-19	0.990253	0.551	0.416	4.82048e-15	CD8_Naive-like	Rnf145
2.17632e-19	-0.560391	0.61	0.793	5.19009e-15	CD8_Naive-like	Psmb8
2.25202e-19	-0.789214	0.485	0.703	5.37063e-15	CD8_Naive-like	Ubl3
2.30697e-19	-1.31082	0.108	0.312	5.50166e-15	CD8_Naive-like	Ebpl
2.3833e-19	1.55386	0.366	0.216	5.68368e-15	CD8_Naive-like	Cep97
2.42959e-19	-1.12423	0.197	0.417	5.79409e-15	CD8_Naive-like	Abcb9
2.55069e-19	1.10069	0.487	0.338	6.08287e-15	CD8_Naive-like	Rybp
2.70702e-19	-1.85168	0.055	0.231	6.45571e-15	CD8_Naive-like	Tspan31
3.30587e-19	-1.08633	0.268	0.5	7.88385e-15	CD8_Naive-like	Fam162a
3.32479e-19	-2.34869	0.042	0.208	7.92896e-15	CD8_Naive-like	Cd86
3.41119e-19	-2.68832	0.018	0.168	8.13501e-15	CD8_Naive-like	Spats2
4.68996e-19	0.960146	0.557	0.418	1.11846e-14	CD8_Naive-like	Zfas1
5.02284e-19	0.718268	0.711	0.609	1.19785e-14	CD8_Naive-like	Usp3
5.12061e-19	0.504484	0.877	0.829	1.22116e-14	CD8_Naive-like	Pan3
5.47187e-19	-0.523196	0.733	0.834	1.30493e-14	CD8_Naive-like	Atp5l
5.63018e-19	-1.70951	0.085	0.271	1.34269e-14	CD8_Naive-like	Lockd
5.64629e-19	-0.872928	0.292	0.534	1.34653e-14	CD8_Naive-like	Psma1
5.74326e-19	0.79864	0.693	0.611	1.36965e-14	CD8_Naive-like	Nup153
5.88673e-19	0.62801	0.774	0.661	1.40387e-14	CD8_Naive-like	Ago2
5.94786e-19	-0.68012	0.647	0.825	1.41845e-14	CD8_Naive-like	Lrba
6.20534e-19	-5.43613	0.004	0.138	1.47985e-14	CD8_Naive-like	Ptpn5
6.31911e-19	1.35488	0.395	0.241	1.50698e-14	CD8_Naive-like	Itga6
6.40725e-19	-0.720765	0.417	0.64	1.528e-14	CD8_Naive-like	Taf10
6.62809e-19	0.423062	0.938	0.884	1.58067e-14	CD8_Naive-like	Prrc2c
6.66865e-19	2.6492	0.107	0.022	1.59034e-14	CD8_Naive-like	Gm8251
7.10381e-19	-0.419466	0.971	0.934	1.69412e-14	CD8_Naive-like	Ppia
8.4974e-19	1.11123	0.458	0.304	2.02646e-14	CD8_Naive-like	Arl4c
8.53983e-19	1.08673	0.494	0.342	2.03658e-14	CD8_Naive-like	Klhl24
9.37003e-19	-2.58869	0.017	0.162	2.23456e-14	CD8_Naive-like	Ccr2
9.83402e-19	2.07645	0.156	0.048	2.34522e-14	CD8_Naive-like	Fhit
9.93575e-19	0.288724	0.989	0.945	2.36948e-14	CD8_Naive-like	Rpl30
1.00043e-18	0.635578	0.739	0.644	2.38582e-14	CD8_Naive-like	Ppp2r5a
1.00248e-18	0.346333	0.993	0.964	2.39072e-14	CD8_Naive-like	Ddx5
1.19348e-18	1.80836	0.175	0.059	2.84622e-14	CD8_Naive-like	Pou6f1
1.21087e-18	-0.837596	0.362	0.601	2.88769e-14	CD8_Naive-like	Ccdc12
1.22282e-18	0.700661	0.654	0.533	2.91619e-14	CD8_Naive-like	Rb1cc1
1.33978e-18	-0.927263	0.379	0.603	3.19512e-14	CD8_Naive-like	Fut8
1.37944e-18	1.83389	0.173	0.058	3.28969e-14	CD8_Naive-like	P2rx4
1.38025e-18	-1.01396	0.272	0.494	3.29162e-14	CD8_Naive-like	Gm19585
1.80649e-18	-1.25441	0.11	0.311	4.30812e-14	CD8_Naive-like	Slc25a11
1.95101e-18	-1.73169	0.07	0.246	4.65276e-14	CD8_Naive-like	Fam92a
2.02107e-18	-0.960539	0.232	0.461	4.81984e-14	CD8_Naive-like	Fbxw4
2.07091e-18	-1.06993	0.193	0.412	4.93871e-14	CD8_Naive-like	Micu2
2.17276e-18	-0.888671	0.43	0.645	5.18159e-14	CD8_Naive-like	Rftn1
2.18806e-18	-3.31084	0.015	0.156	5.21808e-14	CD8_Naive-like	Fam20a
2.30412e-18	-0.770448	0.452	0.654	5.49486e-14	CD8_Naive-like	1810037I17Rik
2.38561e-18	-5.5321	0.002	0.131	5.6892e-14	CD8_Naive-like	Smpdl3b
2.47811e-18	-1.3482	0.068	0.247	5.90981e-14	CD8_Naive-like	Ikzf4
2.51284e-18	1.20244	0.333	0.183	5.99263e-14	CD8_Naive-like	Rcbtb1
2.63081e-18	-0.784062	0.283	0.52	6.27397e-14	CD8_Naive-like	Cst3
2.81151e-18	-3.36046	0.011	0.149	6.70488e-14	CD8_Naive-like	Stk32c
3.01819e-18	-1.3464	0.101	0.289	7.19778e-14	CD8_Naive-like	Ncald
3.157e-18	-1.88201	0.068	0.24	7.52882e-14	CD8_Naive-like	Gpr34
3.38864e-18	-2.89977	0.022	0.167	8.08123e-14	CD8_Naive-like	Ildr1
3.52625e-18	1.43095	0.314	0.168	8.40939e-14	CD8_Naive-like	Sertad1
3.59345e-18	-1.11185	0.222	0.44	8.56967e-14	CD8_Naive-like	Atpif1
3.64669e-18	-7.0565	0	0.126	8.69663e-14	CD8_Naive-like	Glp1r
3.73814e-18	-1.71567	0.059	0.228	8.91472e-14	CD8_Naive-like	Gnpda1
4.09536e-18	1.05993	0.461	0.315	9.76661e-14	CD8_Naive-like	Sun2
4.53341e-18	0.859316	0.517	0.385	1.08113e-13	CD8_Naive-like	Chd3
4.66069e-18	-1.12611	0.162	0.378	1.11148e-13	CD8_Naive-like	Acot9
4.72324e-18	-2.48839	0.048	0.205	1.1264e-13	CD8_Naive-like	Sh3bp2
4.74483e-18	0.812142	0.592	0.455	1.13155e-13	CD8_Naive-like	Prdm2
4.74782e-18	0.8213	0.524	0.365	1.13226e-13	CD8_Naive-like	Map3k3
5.79428e-18	-0.923895	0.241	0.469	1.38182e-13	CD8_Naive-like	Arhgap18
5.80241e-18	-3.90344	0.006	0.136	1.38376e-13	CD8_Naive-like	St14
6.808e-18	-0.889244	0.217	0.444	1.62357e-13	CD8_Naive-like	Nucb1
7.34936e-18	-0.333429	0.972	0.949	1.75268e-13	CD8_Naive-like	H2-D1
7.56917e-18	-0.816429	0.285	0.515	1.80509e-13	CD8_Naive-like	Dnmt3a
8.36501e-18	-1.12022	0.191	0.403	1.99489e-13	CD8_Naive-like	Pacsin2
8.83026e-18	0.412983	0.949	0.879	2.10584e-13	CD8_Naive-like	Pabpc1
8.84662e-18	-1.0862	0.165	0.375	2.10974e-13	CD8_Naive-like	Uqcc2
9.03856e-18	-0.750677	0.347	0.578	2.15552e-13	CD8_Naive-like	Uqcrq
9.57957e-18	-0.775441	0.39	0.62	2.28454e-13	CD8_Naive-like	Atp5g1
1.09003e-17	2.08543	0.123	0.033	2.59951e-13	CD8_Naive-like	Sgk3
1.11106e-17	-0.74443	0.511	0.691	2.64965e-13	CD8_Naive-like	Krtcap2
1.11271e-17	2.94252	0.125	0.034	2.65359e-13	CD8_Naive-like	Large1
1.17152e-17	-1.10252	0.202	0.416	2.79383e-13	CD8_Naive-like	Golim4
1.25141e-17	-0.859118	0.294	0.518	2.98437e-13	CD8_Naive-like	Higd1a
1.28421e-17	-0.85064	0.296	0.526	3.06257e-13	CD8_Naive-like	Rab27a
1.31309e-17	-0.545791	0.801	0.857	3.13145e-13	CD8_Naive-like	Dynll1
1.33603e-17	0.284935	0.983	0.945	3.18616e-13	CD8_Naive-like	Rpl37a
1.37091e-17	-2.2216	0.057	0.219	3.26936e-13	CD8_Naive-like	Stx11
1.39711e-17	0.952557	0.432	0.266	3.33182e-13	CD8_Naive-like	Gab3
1.43061e-17	-0.673027	0.474	0.682	3.41172e-13	CD8_Naive-like	Cox7b
1.47051e-17	-1.23559	0.151	0.35	3.50687e-13	CD8_Naive-like	Cers4
1.47567e-17	0.800919	0.631	0.532	3.51917e-13	CD8_Naive-like	Ddx3x
1.51328e-17	-0.764274	0.309	0.552	3.60887e-13	CD8_Naive-like	Sf3b5
1.51829e-17	-0.974229	0.173	0.387	3.62081e-13	CD8_Naive-like	Ddt
1.57711e-17	-1.51588	0.068	0.238	3.76109e-13	CD8_Naive-like	Ptpn13
1.62363e-17	-0.693004	0.551	0.755	3.87202e-13	CD8_Naive-like	Ubr5
1.63021e-17	-0.846031	0.338	0.565	3.88773e-13	CD8_Naive-like	Oip5os1
1.65904e-17	-0.535549	0.711	0.823	3.95649e-13	CD8_Naive-like	Atp5e
1.68187e-17	1.00846	0.403	0.246	4.01092e-13	CD8_Naive-like	Lats2
1.93065e-17	-0.985936	0.217	0.438	4.60421e-13	CD8_Naive-like	M6pr
2.10193e-17	-1.3692	0.097	0.282	5.01268e-13	CD8_Naive-like	Unc119
2.19633e-17	-1.08686	0.195	0.4	5.2378e-13	CD8_Naive-like	Mcm6
2.41353e-17	1.3871	0.336	0.195	5.75579e-13	CD8_Naive-like	Dph5
2.43782e-17	0.794111	0.529	0.379	5.81371e-13	CD8_Naive-like	Atp8a1
2.50577e-17	-0.735885	0.298	0.539	5.97576e-13	CD8_Naive-like	Ubash3a
2.53046e-17	-0.99027	0.169	0.381	6.03464e-13	CD8_Naive-like	Bola3
2.59897e-17	-0.788219	0.329	0.559	6.19803e-13	CD8_Naive-like	Metap2
3.03409e-17	-0.877896	0.208	0.42	7.23569e-13	CD8_Naive-like	Serpinb9
3.06359e-17	1.82304	0.208	0.086	7.30605e-13	CD8_Naive-like	Selenop
3.06996e-17	0.722781	0.656	0.562	7.32124e-13	CD8_Naive-like	Heca
3.26261e-17	-0.645791	0.414	0.648	7.78067e-13	CD8_Naive-like	Rtraf
3.50003e-17	0.256362	0.824	0.754	8.34686e-13	CD8_Naive-like	mt-Nd3
3.67314e-17	-0.940894	0.193	0.414	8.7597e-13	CD8_Naive-like	Apaf1
3.76602e-17	0.283062	0.982	0.934	8.98122e-13	CD8_Naive-like	Rpl26
4.06251e-17	-0.648116	0.507	0.71	9.68827e-13	CD8_Naive-like	Spcs2
4.24619e-17	0.798325	0.603	0.459	1.01263e-12	CD8_Naive-like	Rev3l
4.76108e-17	-0.50475	0.612	0.835	1.13542e-12	CD8_Naive-like	Peak1
4.79079e-17	-7.68741	0.004	0.125	1.14251e-12	CD8_Naive-like	Ccl1
4.91164e-17	-0.921969	0.21	0.434	1.17133e-12	CD8_Naive-like	Tecr
5.02899e-17	-0.826269	0.443	0.658	1.19931e-12	CD8_Naive-like	Trps1
5.10794e-17	-0.551813	0.585	0.77	1.21814e-12	CD8_Naive-like	Tle5
5.12742e-17	-0.780668	0.368	0.596	1.22279e-12	CD8_Naive-like	Prdx5
5.20989e-17	-4.2969	0.007	0.132	1.24245e-12	CD8_Naive-like	Adrb1
5.21875e-17	-1.03994	0.164	0.368	1.24457e-12	CD8_Naive-like	Ide
5.2364e-17	-1.83322	0.062	0.225	1.24878e-12	CD8_Naive-like	Abi2
5.47854e-17	-0.495062	0.695	0.822	1.30652e-12	CD8_Naive-like	Arpc1b
5.51149e-17	-0.477267	0.732	0.834	1.31438e-12	CD8_Naive-like	Capzb
5.58515e-17	-1.10827	0.189	0.396	1.33195e-12	CD8_Naive-like	Klc1
5.66957e-17	1.85741	0.18	0.068	1.35208e-12	CD8_Naive-like	Mob3b
5.69985e-17	-1.64926	0.068	0.234	1.3593e-12	CD8_Naive-like	Endod1
5.72452e-17	-0.994155	0.189	0.403	1.36518e-12	CD8_Naive-like	Rps6ka1
5.73115e-17	1.64613	0.136	0.04	1.36676e-12	CD8_Naive-like	Zdhhc14
5.95829e-17	1.86158	0.149	0.048	1.42093e-12	CD8_Naive-like	Id3
5.96153e-17	-0.852317	0.256	0.491	1.42171e-12	CD8_Naive-like	Anxa11
5.96579e-17	-0.389718	0.892	0.923	1.42272e-12	CD8_Naive-like	Actr3
5.99888e-17	-2.76695	0.022	0.159	1.43061e-12	CD8_Naive-like	Crybg3
6.17013e-17	-0.767826	0.381	0.609	1.47145e-12	CD8_Naive-like	Dynlrb1
6.51046e-17	-1.05983	0.191	0.395	1.55261e-12	CD8_Naive-like	Ntan1
6.51824e-17	0.603716	0.801	0.723	1.55447e-12	CD8_Naive-like	Phf21a
6.89074e-17	-1.18993	0.136	0.331	1.6433e-12	CD8_Naive-like	Arl5a
7.49007e-17	-1.15508	0.125	0.32	1.78623e-12	CD8_Naive-like	1110008P14Rik
7.82345e-17	-0.816176	0.426	0.635	1.86574e-12	CD8_Naive-like	Cntrl
7.9003e-17	-0.74926	0.548	0.73	1.88406e-12	CD8_Naive-like	Vmp1
8.48675e-17	0.979518	0.491	0.339	2.02392e-12	CD8_Naive-like	Mxd1
8.54792e-17	-0.367694	0.914	0.907	2.03851e-12	CD8_Naive-like	Serf2
9.47355e-17	-0.625069	0.509	0.699	2.25925e-12	CD8_Naive-like	Atp5f1
9.747e-17	1.86868	0.107	0.025	2.32446e-12	CD8_Naive-like	Arhgef11
9.88055e-17	0.93917	0.73	0.684	2.35631e-12	CD8_Naive-like	Stat5b
1.11843e-16	-4.36711	0.007	0.13	2.66723e-12	CD8_Naive-like	Gm2629
1.30094e-16	-0.871836	0.241	0.464	3.10248e-12	CD8_Naive-like	Nedd4
1.36923e-16	-1.18128	0.108	0.292	3.26534e-12	CD8_Naive-like	Dhrs7
1.39328e-16	-1.26223	0.116	0.301	3.3227e-12	CD8_Naive-like	Polk
1.45264e-16	-2.75103	0.018	0.15	3.46425e-12	CD8_Naive-like	Gas2
1.49466e-16	-0.566789	0.55	0.754	3.56447e-12	CD8_Naive-like	Lpxn
1.55038e-16	0.887092	0.449	0.304	3.69735e-12	CD8_Naive-like	Tbc1d15
1.63608e-16	-1.09644	0.154	0.354	3.90171e-12	CD8_Naive-like	Grina
1.70641e-16	-2.56155	0.024	0.16	4.06944e-12	CD8_Naive-like	Neb
1.75377e-16	0.905909	0.421	0.273	4.1824e-12	CD8_Naive-like	Rcsd1
1.80835e-16	-0.684469	0.456	0.66	4.31255e-12	CD8_Naive-like	Pomp
1.88801e-16	-0.655423	0.254	0.494	4.50252e-12	CD8_Naive-like	Atxn10
2.15609e-16	-1.28744	0.103	0.282	5.14184e-12	CD8_Naive-like	Phf11b
2.3011e-16	-0.671213	0.358	0.597	5.48767e-12	CD8_Naive-like	Cops9
2.41018e-16	-0.873258	0.281	0.507	5.74779e-12	CD8_Naive-like	Supt20
2.57353e-16	-1.41301	0.072	0.237	6.13735e-12	CD8_Naive-like	Znhit1
2.64785e-16	-0.94955	0.21	0.417	6.31459e-12	CD8_Naive-like	Ciao2a
2.65731e-16	-0.714749	0.432	0.654	6.33715e-12	CD8_Naive-like	Snx5
2.67946e-16	-0.808088	0.329	0.555	6.38998e-12	CD8_Naive-like	Ccni
2.69179e-16	-1.10781	0.131	0.319	6.41939e-12	CD8_Naive-like	Arhgef12
2.78554e-16	-0.533211	0.64	0.793	6.64295e-12	CD8_Naive-like	Gng5
3.16839e-16	-1.17749	0.142	0.329	7.55597e-12	CD8_Naive-like	Mrpl13
3.27209e-16	-1.84079	0.053	0.204	7.80329e-12	CD8_Naive-like	Wdr95
3.35636e-16	0.990652	0.474	0.335	8.00425e-12	CD8_Naive-like	Fos
3.43732e-16	-0.752506	0.285	0.512	8.19731e-12	CD8_Naive-like	Gpr68
3.51933e-16	-1.22557	0.086	0.26	8.39291e-12	CD8_Naive-like	Frmd4a
3.62001e-16	0.389165	0.763	0.693	8.633e-12	CD8_Naive-like	mt-Nd5
3.6903e-16	-2.94019	0.024	0.156	8.80062e-12	CD8_Naive-like	Sv2c
3.7092e-16	-2.05738	0.039	0.183	8.84571e-12	CD8_Naive-like	Gabarapl1
4.11966e-16	-0.810331	0.289	0.508	9.82457e-12	CD8_Naive-like	Coro2a
4.25952e-16	-0.408235	0.949	0.953	1.01581e-11	CD8_Naive-like	Hsp90ab1
4.39391e-16	-0.619535	0.676	0.807	1.04786e-11	CD8_Naive-like	Ltb
4.6376e-16	-1.5684	0.075	0.238	1.10597e-11	CD8_Naive-like	Fbxw8
4.77799e-16	-0.832194	0.257	0.478	1.13945e-11	CD8_Naive-like	Psd4
4.82102e-16	-1.07844	0.132	0.323	1.14972e-11	CD8_Naive-like	Ap1s2
4.94807e-16	-1.3087	0.096	0.267	1.18001e-11	CD8_Naive-like	Cisd1
5.0438e-16	-2.37391	0.022	0.153	1.20285e-11	CD8_Naive-like	Dclk2
5.8779e-16	-0.825478	0.32	0.527	1.40176e-11	CD8_Naive-like	Lsm6
5.94933e-16	-0.768909	0.263	0.479	1.4188e-11	CD8_Naive-like	Egln1
6.01193e-16	-1.00965	0.158	0.359	1.43372e-11	CD8_Naive-like	Utp11
6.18748e-16	0.775589	0.697	0.606	1.47559e-11	CD8_Naive-like	Smc4
6.57151e-16	0.443416	0.857	0.795	1.56717e-11	CD8_Naive-like	Esyt2
6.79278e-16	-7.5305	0	0.11	1.61994e-11	CD8_Naive-like	Slc17a6
7.01304e-16	1.3623	0.333	0.192	1.67247e-11	CD8_Naive-like	Bbs9
7.41002e-16	-0.643518	0.601	0.781	1.76714e-11	CD8_Naive-like	Nfat5
7.70968e-16	-1.05887	0.151	0.344	1.83861e-11	CD8_Naive-like	Rnh1
7.75467e-16	-0.431748	0.851	0.896	1.84933e-11	CD8_Naive-like	Calm1
7.76774e-16	-2.67432	0.024	0.155	1.85245e-11	CD8_Naive-like	Cldnd2
7.90972e-16	1.00956	0.489	0.364	1.88631e-11	CD8_Naive-like	Mgat4a
7.92473e-16	-1.0815	0.158	0.353	1.88989e-11	CD8_Naive-like	Acsl5
8.00751e-16	-0.832629	0.403	0.614	1.90963e-11	CD8_Naive-like	Hsph1
8.68809e-16	-0.952717	0.206	0.414	2.07194e-11	CD8_Naive-like	Dcps
8.86695e-16	1.98729	0.173	0.067	2.11459e-11	CD8_Naive-like	Lmo4
9.04296e-16	-0.905641	0.193	0.392	2.15657e-11	CD8_Naive-like	Ctnna1
9.58528e-16	2.3406	0.107	0.027	2.2859e-11	CD8_Naive-like	Gm10125
9.86885e-16	-1.12012	0.138	0.321	2.35352e-11	CD8_Naive-like	Rpa2
1.02209e-15	-1.06702	0.189	0.387	2.43749e-11	CD8_Naive-like	Map2k3
1.03536e-15	-0.855822	0.221	0.423	2.46913e-11	CD8_Naive-like	Sdhb
1.08112e-15	1.55927	0.228	0.106	2.57826e-11	CD8_Naive-like	Ttyh3
1.08808e-15	0.501173	0.778	0.702	2.59486e-11	CD8_Naive-like	Bptf
1.1749e-15	-0.81593	0.208	0.424	2.80189e-11	CD8_Naive-like	Polr2k
1.18167e-15	-0.683357	0.443	0.66	2.81805e-11	CD8_Naive-like	Lat
1.23765e-15	-0.815145	0.254	0.468	2.95154e-11	CD8_Naive-like	Mrps21
1.40717e-15	-0.692639	0.357	0.577	3.35581e-11	CD8_Naive-like	Fis1
1.51466e-15	-1.83298	0.062	0.213	3.61217e-11	CD8_Naive-like	Lig1
1.53471e-15	-0.966561	0.244	0.453	3.65998e-11	CD8_Naive-like	Tnfrsf18
1.54073e-15	1.01139	0.436	0.294	3.67434e-11	CD8_Naive-like	Tasp1
1.55318e-15	0.597375	0.688	0.61	3.70403e-11	CD8_Naive-like	Rictor
1.55518e-15	-1.02019	0.189	0.389	3.70878e-11	CD8_Naive-like	Crot
1.76951e-15	-0.533614	0.572	0.763	4.21993e-11	CD8_Naive-like	Lrrfip1
1.82579e-15	-0.559301	0.577	0.791	4.35413e-11	CD8_Naive-like	Ttc39b
1.86135e-15	1.05044	0.353	0.209	4.43896e-11	CD8_Naive-like	Pgm2l1
1.92149e-15	-0.849627	0.335	0.539	4.58236e-11	CD8_Naive-like	Dbi
1.92494e-15	1.00804	0.482	0.36	4.5906e-11	CD8_Naive-like	Snhg1
2.14249e-15	-1.66194	0.057	0.207	5.10941e-11	CD8_Naive-like	Casp7
2.14558e-15	1.39312	0.285	0.156	5.11678e-11	CD8_Naive-like	Pdk1
2.27123e-15	-1.8733	0.057	0.203	5.41644e-11	CD8_Naive-like	Zfp367
2.50806e-15	-1.04247	0.154	0.347	5.98123e-11	CD8_Naive-like	Trpv2
2.53673e-15	-2.338	0.039	0.173	6.04959e-11	CD8_Naive-like	Dtl
2.80875e-15	-1.94312	0.028	0.156	6.6983e-11	CD8_Naive-like	Dscam
2.82536e-15	-0.685778	0.522	0.723	6.73792e-11	CD8_Naive-like	Tbl1xr1
2.85989e-15	1.17541	0.342	0.208	6.82028e-11	CD8_Naive-like	Amd1
2.9079e-15	0.588008	0.699	0.641	6.93477e-11	CD8_Naive-like	Wdr26
2.92712e-15	0.870526	0.415	0.255	6.98058e-11	CD8_Naive-like	March3
2.93421e-15	-3.84748	0.007	0.12	6.99751e-11	CD8_Naive-like	Ly6g5b
2.97851e-15	-1.37705	0.072	0.23	7.10315e-11	CD8_Naive-like	Nab2
2.99549e-15	1.00616	0.406	0.271	7.14364e-11	CD8_Naive-like	Washc4
3.04511e-15	1.17795	0.469	0.345	7.26199e-11	CD8_Naive-like	Setd7
3.10249e-15	-0.843352	0.25	0.463	7.39882e-11	CD8_Naive-like	Pld3
3.12559e-15	-1.5928	0.057	0.204	7.45391e-11	CD8_Naive-like	Dusp6
3.24171e-15	-0.908023	0.16	0.355	7.73082e-11	CD8_Naive-like	Cdk2ap1
3.24598e-15	-1.49671	0.059	0.211	7.74101e-11	CD8_Naive-like	Rdm1
3.29283e-15	-0.781296	0.439	0.622	7.85273e-11	CD8_Naive-like	Nabp1
3.46064e-15	0.443974	0.796	0.716	8.25294e-11	CD8_Naive-like	Celf1
3.62412e-15	-0.566225	0.562	0.737	8.64281e-11	CD8_Naive-like	Micos10
3.71297e-15	-1.02317	0.211	0.409	8.85469e-11	CD8_Naive-like	Ckap5
3.87042e-15	-0.657651	0.347	0.575	9.23019e-11	CD8_Naive-like	Mrps16
4.52499e-15	-1.21372	0.142	0.321	1.07912e-10	CD8_Naive-like	St3gal3
4.52946e-15	-0.668093	0.583	0.753	1.08018e-10	CD8_Naive-like	Spag9
4.58579e-15	-0.672587	0.41	0.615	1.09362e-10	CD8_Naive-like	Sec11c
4.95517e-15	-1.08594	0.134	0.316	1.18171e-10	CD8_Naive-like	Rfc2
4.9943e-15	-1.47574	0.112	0.278	1.19104e-10	CD8_Naive-like	Hivep3
5.06578e-15	0.670834	0.629	0.524	1.20809e-10	CD8_Naive-like	Rc3h1
5.37593e-15	-0.775386	0.188	0.395	1.28205e-10	CD8_Naive-like	Trappc4
5.41304e-15	-0.976	0.175	0.367	1.2909e-10	CD8_Naive-like	Cep250
5.87852e-15	-1.05902	0.204	0.398	1.40191e-10	CD8_Naive-like	Myo1g
5.90554e-15	-0.931728	0.167	0.361	1.40835e-10	CD8_Naive-like	Zbtb38
6.10244e-15	-0.700986	0.254	0.476	1.45531e-10	CD8_Naive-like	Med28
6.16148e-15	-1.49775	0.094	0.251	1.46939e-10	CD8_Naive-like	Mms22l
6.29854e-15	-0.631623	0.469	0.66	1.50208e-10	CD8_Naive-like	Atp6v1f
7.04539e-15	-2.83762	0.017	0.135	1.68018e-10	CD8_Naive-like	Gldc
7.22367e-15	-0.660018	0.632	0.774	1.7227e-10	CD8_Naive-like	Ran
7.58631e-15	0.56179	0.66	0.515	1.80918e-10	CD8_Naive-like	Foxo1
7.73822e-15	-0.989235	0.18	0.375	1.84541e-10	CD8_Naive-like	Ppip5k2
8.40149e-15	-0.7567	0.298	0.518	2.00359e-10	CD8_Naive-like	Spn
8.61575e-15	-0.893115	0.215	0.42	2.05468e-10	CD8_Naive-like	Cope
8.7812e-15	0.816314	0.566	0.453	2.09414e-10	CD8_Naive-like	Add3
8.94889e-15	-1.16557	0.167	0.35	2.13413e-10	CD8_Naive-like	Zdhhc15
9.47518e-15	-3.92519	0.007	0.116	2.25964e-10	CD8_Naive-like	Chst2
1.07593e-14	0.862933	0.649	0.567	2.56587e-10	CD8_Naive-like	Etv6
1.08583e-14	-1.65613	0.053	0.196	2.58948e-10	CD8_Naive-like	Asap2
1.0867e-14	-2.03617	0.031	0.16	2.59157e-10	CD8_Naive-like	Gm11110
1.14036e-14	1.18745	0.294	0.165	2.71952e-10	CD8_Naive-like	Stat2
1.16047e-14	-0.738816	0.482	0.641	2.76748e-10	CD8_Naive-like	Ywhah
1.21381e-14	0.265115	0.983	0.937	2.8947e-10	CD8_Naive-like	Rpl7
1.22397e-14	-4.88793	0.004	0.108	2.91893e-10	CD8_Naive-like	Cd200
1.25454e-14	0.293327	0.976	0.923	2.99184e-10	CD8_Naive-like	Rpl10
1.34186e-14	1.07878	0.353	0.218	3.20008e-10	CD8_Naive-like	Tgfbr1
1.41816e-14	-1.09342	0.11	0.281	3.38203e-10	CD8_Naive-like	Rcn1
1.49549e-14	0.430513	0.84	0.766	3.56644e-10	CD8_Naive-like	Slc9a9
1.57631e-14	1.26397	0.362	0.234	3.75918e-10	CD8_Naive-like	Ccdc117
1.60306e-14	-0.97286	0.188	0.38	3.82297e-10	CD8_Naive-like	Cysltr2
1.6348e-14	-0.953868	0.233	0.435	3.89867e-10	CD8_Naive-like	Ddost
1.6593e-14	-0.767499	0.298	0.519	3.9571e-10	CD8_Naive-like	Prdx2
1.66629e-14	0.458798	0.84	0.805	3.97378e-10	CD8_Naive-like	Cox7a2l
1.67465e-14	-0.816311	0.232	0.441	3.9937e-10	CD8_Naive-like	Acap1
1.68019e-14	-1.29509	0.066	0.217	4.00691e-10	CD8_Naive-like	Snrnp25
1.72045e-14	-1.51968	0.062	0.208	4.10292e-10	CD8_Naive-like	Tmcc3
1.74272e-14	1.71816	0.197	0.088	4.15603e-10	CD8_Naive-like	Prxl2c
1.74341e-14	-0.733139	0.432	0.63	4.15767e-10	CD8_Naive-like	Pfkp
1.79151e-14	1.06984	0.261	0.133	4.27239e-10	CD8_Naive-like	Trio
1.85395e-14	-0.743782	0.311	0.52	4.42129e-10	CD8_Naive-like	Ndufv3
1.86103e-14	-6.48523	0	0.1	4.4382e-10	CD8_Naive-like	Zbtb32
1.94983e-14	-0.727107	0.274	0.488	4.64996e-10	CD8_Naive-like	Arhgap10
2.04444e-14	-0.8483	0.224	0.429	4.87558e-10	CD8_Naive-like	Dnajb11
2.08769e-14	0.298374	0.967	0.913	4.97873e-10	CD8_Naive-like	Rps25
2.09527e-14	-1.02817	0.164	0.343	4.99681e-10	CD8_Naive-like	Tbc1d9b
2.15981e-14	-1.31874	0.222	0.398	5.15072e-10	CD8_Naive-like	Trerf1
2.23211e-14	-0.677703	0.603	0.775	5.32313e-10	CD8_Naive-like	Rasa1
2.36244e-14	0.764219	0.528	0.418	5.63394e-10	CD8_Naive-like	Trpc4ap
2.38847e-14	-0.658774	0.432	0.637	5.69602e-10	CD8_Naive-like	Taldo1
2.40867e-14	-1.25962	0.114	0.277	5.74421e-10	CD8_Naive-like	Ahi1
2.41323e-14	-1.17596	0.134	0.308	5.75507e-10	CD8_Naive-like	Mink1
2.47619e-14	-0.775946	0.34	0.533	5.90523e-10	CD8_Naive-like	Rbl2
2.51896e-14	1.29908	0.219	0.103	6.00721e-10	CD8_Naive-like	St8sia1
2.58378e-14	-0.862275	0.169	0.358	6.1618e-10	CD8_Naive-like	Ncf4
2.63296e-14	1.72376	0.138	0.047	6.27909e-10	CD8_Naive-like	F2rl1
2.65224e-14	-1.226	0.081	0.237	6.32506e-10	CD8_Naive-like	Riox2
2.9715e-14	-0.544146	0.61	0.791	7.08642e-10	CD8_Naive-like	Lrch1
3.0013e-14	-2.70765	0.018	0.134	7.15751e-10	CD8_Naive-like	B930095G15Rik
3.04354e-14	-0.588135	0.463	0.663	7.25823e-10	CD8_Naive-like	Cox6a1
3.056e-14	-1.68928	0.061	0.201	7.28795e-10	CD8_Naive-like	Pqlc3
3.05694e-14	-1.38012	0.085	0.239	7.29019e-10	CD8_Naive-like	Tnk2
3.15525e-14	-1.53426	0.092	0.243	7.52463e-10	CD8_Naive-like	Hells
3.17209e-14	-1.02659	0.121	0.297	7.5648e-10	CD8_Naive-like	Sec13
3.22803e-14	-2.29951	0.039	0.165	7.69821e-10	CD8_Naive-like	Gm33843
3.2992e-14	-0.953425	0.16	0.343	7.86794e-10	CD8_Naive-like	Tbc1d2b
3.32599e-14	-1.12676	0.134	0.308	7.93181e-10	CD8_Naive-like	Trappc2l
3.36592e-14	-0.847937	0.204	0.402	8.02706e-10	CD8_Naive-like	Hpf1
3.40082e-14	0.386626	0.908	0.89	8.11026e-10	CD8_Naive-like	Arih1
3.40561e-14	-0.646576	0.39	0.604	8.12169e-10	CD8_Naive-like	Arpc4
3.43081e-14	0.425765	0.936	0.893	8.18179e-10	CD8_Naive-like	Ikzf1
3.47407e-14	1.50856	0.169	0.068	8.28497e-10	CD8_Naive-like	Smad1
3.65436e-14	-0.72849	0.263	0.475	8.71493e-10	CD8_Naive-like	Fundc2
3.69334e-14	-0.864147	0.25	0.453	8.80788e-10	CD8_Naive-like	Fam3c
3.72315e-14	-1.06113	0.121	0.293	8.87897e-10	CD8_Naive-like	Idh3a
3.83106e-14	-0.974051	0.121	0.294	9.13631e-10	CD8_Naive-like	3830406C13Rik
3.84167e-14	-0.737172	0.279	0.483	9.16161e-10	CD8_Naive-like	Ap2s1
3.88073e-14	-5.02729	0.004	0.105	9.25477e-10	CD8_Naive-like	Ctnnd2
3.90768e-14	-4.1832	0.007	0.112	9.31904e-10	CD8_Naive-like	Tjp1
4.21213e-14	-1.05088	0.114	0.281	1.00451e-09	CD8_Naive-like	Commd1
4.2531e-14	-0.804881	0.222	0.423	1.01428e-09	CD8_Naive-like	Chmp2a
4.46985e-14	-0.388001	0.818	0.879	1.06597e-09	CD8_Naive-like	Eif3h
4.48015e-14	-0.928058	0.224	0.426	1.06843e-09	CD8_Naive-like	Anxa5
4.53467e-14	-0.814464	0.279	0.477	1.08143e-09	CD8_Naive-like	Ndufc2
4.79615e-14	-0.969438	0.114	0.281	1.14379e-09	CD8_Naive-like	Uxs1
5.0736e-14	1.11011	0.338	0.208	1.20995e-09	CD8_Naive-like	Cdkn2d
5.22835e-14	-1.04093	0.147	0.326	1.24686e-09	CD8_Naive-like	Otud7b
5.31839e-14	0.99016	0.382	0.245	1.26833e-09	CD8_Naive-like	Pnpla7
5.33147e-14	-1.4059	0.066	0.21	1.27145e-09	CD8_Naive-like	Mthfsl
5.40977e-14	-2.03227	0.035	0.16	1.29012e-09	CD8_Naive-like	Gtf2ird1
5.44559e-14	-1.25508	0.162	0.329	1.29866e-09	CD8_Naive-like	Hmgn2
5.525e-14	-0.553879	0.555	0.743	1.3176e-09	CD8_Naive-like	Gnb2
5.68271e-14	-0.62942	0.625	0.771	1.35521e-09	CD8_Naive-like	Calr
6.6826e-14	-1.28582	0.107	0.268	1.59367e-09	CD8_Naive-like	Rab19
6.84126e-14	1.75403	0.176	0.075	1.6315e-09	CD8_Naive-like	Usp6nl
7.01502e-14	0.654968	0.603	0.473	1.67294e-09	CD8_Naive-like	Pim1
7.30679e-14	-0.541023	0.829	0.866	1.74252e-09	CD8_Naive-like	Hmgb1
7.32742e-14	0.563828	0.704	0.616	1.74744e-09	CD8_Naive-like	Ccnd2
7.65635e-14	-0.449369	0.702	0.828	1.82589e-09	CD8_Naive-like	Clta
7.73611e-14	0.708988	0.559	0.426	1.84491e-09	CD8_Naive-like	Rfx3
7.89674e-14	-0.714814	0.274	0.483	1.88322e-09	CD8_Naive-like	Ndufb8
8.04429e-14	0.500084	0.835	0.784	1.9184e-09	CD8_Naive-like	Atp8b4
8.28186e-14	-0.889475	0.228	0.43	1.97506e-09	CD8_Naive-like	Sipa1
8.49962e-14	-3.66646	0.009	0.113	2.02699e-09	CD8_Naive-like	Adssl1
8.92922e-14	-0.722499	0.156	0.342	2.12944e-09	CD8_Naive-like	Ctla2b
8.99403e-14	-1.70877	0.059	0.196	2.1449e-09	CD8_Naive-like	Pelo
9.39615e-14	-0.927177	0.171	0.358	2.24079e-09	CD8_Naive-like	Gsr
9.46263e-14	-0.713401	0.327	0.536	2.25665e-09	CD8_Naive-like	Atox1
9.52357e-14	0.932455	0.439	0.316	2.27118e-09	CD8_Naive-like	Tmem243
9.53917e-14	-0.633518	0.436	0.625	2.2749e-09	CD8_Naive-like	Mdh2
9.83951e-14	1.09369	0.426	0.309	2.34653e-09	CD8_Naive-like	Tapt1
9.87317e-14	0.292448	0.967	0.928	2.35455e-09	CD8_Naive-like	Rpl10a
1.01124e-13	0.81753	0.485	0.365	2.41161e-09	CD8_Naive-like	Wsb1
1.01279e-13	-0.699255	0.369	0.569	2.4153e-09	CD8_Naive-like	Ostc
1.07814e-13	1.00684	0.395	0.267	2.57114e-09	CD8_Naive-like	Map3k14
1.1309e-13	-0.688337	0.632	0.775	2.69698e-09	CD8_Naive-like	Baz1a
1.14762e-13	-0.907669	0.132	0.305	2.73685e-09	CD8_Naive-like	Myef2
1.15091e-13	-1.04253	0.151	0.323	2.7447e-09	CD8_Naive-like	Ssna1
1.15552e-13	-0.663065	0.379	0.581	2.75568e-09	CD8_Naive-like	Ndufa7
1.15588e-13	-0.788593	0.43	0.623	2.75655e-09	CD8_Naive-like	Kif13b
1.20176e-13	-0.991746	0.116	0.281	2.86595e-09	CD8_Naive-like	Rnpep
1.20732e-13	0.784337	0.419	0.283	2.87922e-09	CD8_Naive-like	Bcl6
1.2675e-13	-0.668176	0.27	0.48	3.02275e-09	CD8_Naive-like	Capns1
1.2685e-13	-0.971981	0.147	0.327	3.02511e-09	CD8_Naive-like	Akt1
1.29483e-13	0.592128	0.726	0.65	3.0879e-09	CD8_Naive-like	2410006H16Rik
1.31128e-13	-0.769656	0.336	0.539	3.12714e-09	CD8_Naive-like	Acsl4
1.314e-13	-0.681557	0.371	0.574	3.13362e-09	CD8_Naive-like	Fbxw11
1.40106e-13	-1.02739	0.164	0.34	3.34124e-09	CD8_Naive-like	Spcs3
1.45344e-13	-0.636795	0.369	0.567	3.46616e-09	CD8_Naive-like	Hprt
1.4698e-13	-0.884033	0.208	0.39	3.50518e-09	CD8_Naive-like	Sytl3
1.5011e-13	-0.734352	0.248	0.443	3.57982e-09	CD8_Naive-like	Mmd
1.55072e-13	-0.904565	0.147	0.322	3.69817e-09	CD8_Naive-like	Erg28
1.59925e-13	-0.948238	0.176	0.36	3.81389e-09	CD8_Naive-like	Eid1
1.66035e-13	-3.54938	0.009	0.111	3.9596e-09	CD8_Naive-like	Tk1
1.69084e-13	-0.624516	0.426	0.63	4.03233e-09	CD8_Naive-like	D16Ertd472e
1.71633e-13	-0.821055	0.2	0.385	4.0931e-09	CD8_Naive-like	Surf4
1.73884e-13	-1.50923	0.072	0.212	4.1468e-09	CD8_Naive-like	Tex9
1.77418e-13	-0.511336	0.373	0.602	4.23106e-09	CD8_Naive-like	Tram1
1.78112e-13	-0.816369	0.176	0.363	4.24763e-09	CD8_Naive-like	Cnih1
1.79522e-13	-0.73098	0.206	0.405	4.28123e-09	CD8_Naive-like	Commd7
1.80553e-13	-0.628165	0.494	0.703	4.30583e-09	CD8_Naive-like	Rptor
1.84585e-13	0.64581	0.59	0.48	4.40199e-09	CD8_Naive-like	Fosl2
1.84735e-13	-1.76781	0.051	0.183	4.40557e-09	CD8_Naive-like	Gcnt1
1.86013e-13	0.970909	0.399	0.262	4.43605e-09	CD8_Naive-like	Dcaf6
1.86378e-13	0.673924	0.605	0.495	4.44475e-09	CD8_Naive-like	Sec63
1.86397e-13	-0.890235	0.208	0.392	4.44518e-09	CD8_Naive-like	Gem
1.9063e-13	-1.45909	0.079	0.222	4.54614e-09	CD8_Naive-like	Incenp
1.92012e-13	-0.703263	0.224	0.428	4.57909e-09	CD8_Naive-like	Os9
1.96439e-13	0.629627	0.61	0.504	4.68468e-09	CD8_Naive-like	Polr2a
2.08175e-13	-0.737901	0.283	0.48	4.96456e-09	CD8_Naive-like	Atp5k
2.20057e-13	-1.14617	0.105	0.261	5.24791e-09	CD8_Naive-like	Naxe
2.44272e-13	-0.810818	0.222	0.417	5.82541e-09	CD8_Naive-like	Wdr83os
2.45002e-13	1.16968	0.36	0.24	5.8428e-09	CD8_Naive-like	Snhg12
2.487e-13	0.641258	0.517	0.385	5.931e-09	CD8_Naive-like	Nfkbiz
2.50415e-13	0.821209	0.524	0.424	5.9719e-09	CD8_Naive-like	Socs1
2.56497e-13	-0.985493	0.119	0.285	6.11694e-09	CD8_Naive-like	Stk40
2.57194e-13	-0.727929	0.237	0.437	6.13357e-09	CD8_Naive-like	Ndufa1
2.61078e-13	-2.13213	0.022	0.134	6.2262e-09	CD8_Naive-like	Fam71b
2.641e-13	-0.555289	0.596	0.733	6.29827e-09	CD8_Naive-like	Rbx1
2.70177e-13	-2.34011	0.022	0.133	6.44319e-09	CD8_Naive-like	Bard1
2.70725e-13	1.87503	0.129	0.045	6.45626e-09	CD8_Naive-like	Glce
2.80302e-13	-2.47945	0.029	0.145	6.68463e-09	CD8_Naive-like	Myo16
2.84776e-13	-0.787206	0.25	0.44	6.79133e-09	CD8_Naive-like	Romo1
3.09477e-13	0.55729	0.73	0.676	7.38041e-09	CD8_Naive-like	Arl6ip5
3.12128e-13	-0.591327	0.397	0.607	7.44362e-09	CD8_Naive-like	Tmem167
3.26177e-13	-0.680198	0.653	0.757	7.77867e-09	CD8_Naive-like	Ldha
3.36514e-13	-0.67817	0.351	0.556	8.02518e-09	CD8_Naive-like	Arf6
3.47066e-13	0.642386	0.654	0.578	8.27684e-09	CD8_Naive-like	Mef2d
3.47084e-13	-0.79541	0.18	0.367	8.27726e-09	CD8_Naive-like	Pfdn1
3.51557e-13	1.17141	0.268	0.15	8.38394e-09	CD8_Naive-like	Bcl9l
3.7783e-13	0.377302	0.923	0.868	9.01049e-09	CD8_Naive-like	Ifngr1
3.91142e-13	1.25747	0.27	0.152	9.32796e-09	CD8_Naive-like	Bcl3
3.9479e-13	-0.787879	0.298	0.497	9.41495e-09	CD8_Naive-like	Otulin
4.32205e-13	-0.737674	0.199	0.394	1.03072e-08	CD8_Naive-like	Pigx
4.32567e-13	-1.36342	0.099	0.242	1.03159e-08	CD8_Naive-like	Hspa1a
4.37796e-13	0.550264	0.59	0.471	1.04406e-08	CD8_Naive-like	Map3k1
4.40833e-13	0.396303	0.757	0.669	1.0513e-08	CD8_Naive-like	Nfatc3
4.92076e-13	-1.40129	0.064	0.201	1.1735e-08	CD8_Naive-like	Twsg1
5.01717e-13	-0.524515	0.588	0.749	1.1965e-08	CD8_Naive-like	Abracl
5.23899e-13	-0.386947	0.829	0.875	1.24939e-08	CD8_Naive-like	Sumo2
5.61465e-13	0.408179	0.858	0.805	1.33898e-08	CD8_Naive-like	Crebbp
5.76594e-13	-1.22579	0.101	0.249	1.37506e-08	CD8_Naive-like	Rexo5
5.87256e-13	-1.59297	0.123	0.273	1.40049e-08	CD8_Naive-like	Diaph3
5.88006e-13	-0.784005	0.217	0.413	1.40228e-08	CD8_Naive-like	Timm10b
6.03664e-13	-0.671321	0.237	0.434	1.43962e-08	CD8_Naive-like	Odc1
6.13631e-13	0.768708	0.447	0.324	1.46339e-08	CD8_Naive-like	Birc3
6.25683e-13	-2.85093	0.013	0.114	1.49213e-08	CD8_Naive-like	Zfand4
6.32049e-13	0.925646	0.45	0.342	1.50731e-08	CD8_Naive-like	Kdm3a
6.768e-13	-1.70018	0.037	0.157	1.61403e-08	CD8_Naive-like	Osgin1
6.86848e-13	-0.620805	0.307	0.518	1.63799e-08	CD8_Naive-like	Bag1
6.99897e-13	-0.737856	0.256	0.446	1.66911e-08	CD8_Naive-like	Lamtor1
7.01675e-13	-1.89553	0.042	0.164	1.67336e-08	CD8_Naive-like	Gm47015
7.04121e-13	-1.26467	0.083	0.227	1.67919e-08	CD8_Naive-like	Hmg20b
7.33121e-13	-1.11874	0.094	0.246	1.74835e-08	CD8_Naive-like	Ppp1r35
7.39493e-13	0.579504	0.702	0.627	1.76354e-08	CD8_Naive-like	Pias1
7.90131e-13	-1.50939	0.079	0.217	1.8843e-08	CD8_Naive-like	Tcf4
7.96925e-13	-0.803866	0.202	0.384	1.90051e-08	CD8_Naive-like	Tpk1
7.99256e-13	1.02399	0.29	0.168	1.90607e-08	CD8_Naive-like	Tob1
8.21806e-13	0.5558	0.717	0.644	1.95984e-08	CD8_Naive-like	Xrn2
8.25357e-13	-1.03243	0.167	0.332	1.96831e-08	CD8_Naive-like	4930402H24Rik
8.39582e-13	0.255518	0.961	0.927	2.00223e-08	CD8_Naive-like	Rpl22
8.61448e-13	1.38019	0.151	0.06	2.05438e-08	CD8_Naive-like	Mthfr
8.72795e-13	-1.18229	0.09	0.237	2.08144e-08	CD8_Naive-like	Dzip3
8.7791e-13	-0.980958	0.167	0.337	2.09364e-08	CD8_Naive-like	Gxylt1
8.87475e-13	-0.838497	0.138	0.309	2.11645e-08	CD8_Naive-like	Acp1
8.94112e-13	0.882595	0.272	0.148	2.13228e-08	CD8_Naive-like	Ifi208
9.13089e-13	-0.661018	0.614	0.748	2.17753e-08	CD8_Naive-like	Fndc3a
9.34481e-13	-0.452748	0.825	0.88	2.22855e-08	CD8_Naive-like	Runx3
9.59261e-13	-0.6233	0.364	0.577	2.28765e-08	CD8_Naive-like	Rnasek
9.60516e-13	-0.941064	0.134	0.299	2.29064e-08	CD8_Naive-like	Ebp
1.02212e-12	-1.63151	0.081	0.219	2.43754e-08	CD8_Naive-like	Gm26827
1.06596e-12	0.37242	0.917	0.881	2.54211e-08	CD8_Naive-like	Ube2d3
1.1082e-12	-0.898777	0.145	0.31	2.64283e-08	CD8_Naive-like	Nudt5
1.1568e-12	1.33557	0.358	0.25	2.75874e-08	CD8_Naive-like	Ndrg3
1.15784e-12	-0.972713	0.154	0.323	2.76121e-08	CD8_Naive-like	Mgat2
1.16682e-12	-0.72751	0.27	0.461	2.78264e-08	CD8_Naive-like	Fkbp8
1.18605e-12	-0.446559	0.632	0.803	2.82848e-08	CD8_Naive-like	H2afy
1.214e-12	-2.42854	0.039	0.155	2.89515e-08	CD8_Naive-like	Kif11
1.22997e-12	-0.89337	0.151	0.319	2.93323e-08	CD8_Naive-like	Taf12
1.24363e-12	1.27441	0.226	0.114	2.96581e-08	CD8_Naive-like	Card6
1.27241e-12	1.7787	0.11	0.036	3.03443e-08	CD8_Naive-like	Gpr146
1.30954e-12	1.11218	0.307	0.189	3.12298e-08	CD8_Naive-like	Hexim1
1.32625e-12	-1.97785	0.042	0.161	3.16284e-08	CD8_Naive-like	Gm37529
1.36342e-12	-0.871891	0.149	0.315	3.25147e-08	CD8_Naive-like	Abhd17a
1.45969e-12	-0.828975	0.232	0.414	3.48106e-08	CD8_Naive-like	Arrb2
1.47373e-12	-3.83742	0.015	0.113	3.51456e-08	CD8_Naive-like	Map2
1.49743e-12	-0.646205	0.371	0.574	3.57106e-08	CD8_Naive-like	Arhgdia
1.50008e-12	-3.28962	0.018	0.12	3.5774e-08	CD8_Naive-like	Rbms3
1.72332e-12	-1.44063	0.07	0.204	4.10977e-08	CD8_Naive-like	Dpy19l4
1.78167e-12	-0.606882	0.292	0.501	4.24892e-08	CD8_Naive-like	Ghitm
1.79827e-12	-0.776555	0.195	0.375	4.28852e-08	CD8_Naive-like	Clptm1l
1.9244e-12	-0.627178	0.329	0.519	4.58931e-08	CD8_Naive-like	Psmd8
1.97531e-12	-1.70515	0.042	0.16	4.71071e-08	CD8_Naive-like	Nmb
1.98955e-12	-1.77666	0.053	0.177	4.74468e-08	CD8_Naive-like	Gm17173
2.04249e-12	0.686082	0.55	0.447	4.87092e-08	CD8_Naive-like	Ikbkb
2.08933e-12	-0.671281	0.199	0.384	4.98264e-08	CD8_Naive-like	Golga7
2.10025e-12	-0.719701	0.357	0.547	5.00866e-08	CD8_Naive-like	Cd82
2.15243e-12	-1.3674	0.059	0.188	5.13311e-08	CD8_Naive-like	4930503L19Rik
2.17242e-12	1.40851	0.154	0.063	5.18079e-08	CD8_Naive-like	Ppm1l
2.17908e-12	2.0102	0.123	0.044	5.19668e-08	CD8_Naive-like	Gm11944
2.29945e-12	0.502671	0.724	0.651	5.48374e-08	CD8_Naive-like	Herc4
2.30057e-12	0.589277	0.785	0.73	5.4864e-08	CD8_Naive-like	Osbpl8
2.36218e-12	-0.76817	0.217	0.402	5.63334e-08	CD8_Naive-like	Polr2g
2.60233e-12	-0.631063	0.278	0.473	6.20604e-08	CD8_Naive-like	Txndc17
2.63688e-12	-0.863254	0.153	0.317	6.28844e-08	CD8_Naive-like	Rae1
2.66305e-12	-0.896303	0.296	0.474	6.35084e-08	CD8_Naive-like	A330023F24Rik
2.68247e-12	0.82458	0.382	0.262	6.39715e-08	CD8_Naive-like	Trp53inp1
2.77638e-12	0.50921	0.741	0.685	6.6211e-08	CD8_Naive-like	Ube2d2a
2.99197e-12	0.869896	0.45	0.342	7.13526e-08	CD8_Naive-like	Acp5
3.02219e-12	0.853802	0.39	0.265	7.20732e-08	CD8_Naive-like	Chka
3.08434e-12	-0.806742	0.287	0.474	7.35553e-08	CD8_Naive-like	Gpr174
3.09817e-12	-1.64212	0.039	0.155	7.3885e-08	CD8_Naive-like	Tyms
3.24048e-12	-0.698042	0.298	0.497	7.7279e-08	CD8_Naive-like	Zfp827
3.3292e-12	0.887251	0.434	0.319	7.93947e-08	CD8_Naive-like	Dhx40
3.41289e-12	-0.684631	0.217	0.402	8.13905e-08	CD8_Naive-like	Vps29
3.48897e-12	0.302601	0.993	0.953	8.32049e-08	CD8_Naive-like	Btg1
3.63796e-12	0.813737	0.434	0.317	8.67581e-08	CD8_Naive-like	Zfp592
3.65333e-12	-0.912683	0.142	0.306	8.71247e-08	CD8_Naive-like	Ndufa5
3.79865e-12	-1.55256	0.048	0.167	9.05902e-08	CD8_Naive-like	Lxn
3.92089e-12	-0.582813	0.14	0.306	9.35055e-08	CD8_Naive-like	Cemip2
3.98753e-12	0.552631	0.619	0.518	9.50946e-08	CD8_Naive-like	Tnpo1
4.01434e-12	-1.26448	0.072	0.204	9.57339e-08	CD8_Naive-like	Ppil1
4.07872e-12	-0.514863	0.581	0.755	9.72694e-08	CD8_Naive-like	Pdia3
4.45383e-12	-0.471279	0.658	0.818	1.06215e-07	CD8_Naive-like	Fbxl17
4.54363e-12	0.483658	0.596	0.474	1.08356e-07	CD8_Naive-like	Rere
4.54456e-12	-0.663167	0.254	0.447	1.08379e-07	CD8_Naive-like	Actr10
4.64172e-12	-0.45881	0.728	0.866	1.10696e-07	CD8_Naive-like	Ppp1r16b
4.74207e-12	-1.9496	0.042	0.158	1.13089e-07	CD8_Naive-like	Galm
5.05088e-12	-1.04053	0.099	0.245	1.20453e-07	CD8_Naive-like	Mea1
5.35991e-12	-2.59494	0.013	0.108	1.27823e-07	CD8_Naive-like	Lzts1
5.41158e-12	-1.48744	0.053	0.175	1.29055e-07	CD8_Naive-like	Rap2a
5.59622e-12	-1.48663	0.059	0.183	1.33459e-07	CD8_Naive-like	1110059G10Rik
5.7126e-12	-2.4531	0.017	0.115	1.36234e-07	CD8_Naive-like	Slc16a3
5.79128e-12	-1.22117	0.062	0.19	1.3811e-07	CD8_Naive-like	Gps1
5.92265e-12	1.70028	0.165	0.074	1.41243e-07	CD8_Naive-like	D1Ertd622e
5.96516e-12	1.33043	0.222	0.114	1.42257e-07	CD8_Naive-like	Lrig1
6.43919e-12	0.71625	0.48	0.373	1.53562e-07	CD8_Naive-like	Elk4
6.44435e-12	0.306399	0.884	0.841	1.53685e-07	CD8_Naive-like	Stat4
6.50683e-12	0.469402	0.84	0.807	1.55175e-07	CD8_Naive-like	Clint1
6.52007e-12	-1.07027	0.114	0.263	1.55491e-07	CD8_Naive-like	Timm17b
6.67388e-12	-0.809677	0.156	0.321	1.59159e-07	CD8_Naive-like	Mrpl57
6.94116e-12	-0.811995	0.167	0.337	1.65533e-07	CD8_Naive-like	Mrpl4
6.95914e-12	-1.91978	0.053	0.172	1.65962e-07	CD8_Naive-like	Igfbp7
7.33818e-12	-0.64707	0.27	0.463	1.75001e-07	CD8_Naive-like	Ola1
7.39186e-12	-2.33484	0.02	0.12	1.76281e-07	CD8_Naive-like	Napsa
7.74743e-12	0.862458	0.355	0.234	1.84761e-07	CD8_Naive-like	Ifi206
7.93695e-12	-0.66229	0.393	0.584	1.8928e-07	CD8_Naive-like	Lasp1
8.1036e-12	-0.581778	0.526	0.687	1.93255e-07	CD8_Naive-like	Sri
8.61563e-12	-2.21883	0.022	0.123	2.05465e-07	CD8_Naive-like	1700097N02Rik
8.76388e-12	0.45368	0.846	0.797	2.09001e-07	CD8_Naive-like	Cd247
9.04483e-12	-0.735624	0.189	0.36	2.15701e-07	CD8_Naive-like	Vwa8
9.09563e-12	-1.17779	0.075	0.206	2.16912e-07	CD8_Naive-like	Cmc2
9.10843e-12	-0.649825	0.254	0.441	2.17218e-07	CD8_Naive-like	Tmem160
9.27201e-12	-0.866587	0.318	0.489	2.21119e-07	CD8_Naive-like	Glcci1
9.40768e-12	1.03815	0.357	0.242	2.24354e-07	CD8_Naive-like	Rab3ip
9.60881e-12	-4.07154	0.018	0.113	2.29151e-07	CD8_Naive-like	Pclaf
9.73675e-12	-1.01409	0.305	0.463	2.32202e-07	CD8_Naive-like	Ly6a
9.76612e-12	-2.09882	0.028	0.131	2.32902e-07	CD8_Naive-like	Runx2os1
9.8773e-12	0.935911	0.395	0.284	2.35554e-07	CD8_Naive-like	Fbxo33
9.94864e-12	-0.867702	0.151	0.309	2.37255e-07	CD8_Naive-like	Ell2
1.00432e-11	-1.95486	0.024	0.125	2.3951e-07	CD8_Naive-like	Mcub
1.02324e-11	1.79029	0.158	0.068	2.44022e-07	CD8_Naive-like	Gas7
1.04629e-11	-0.915229	0.112	0.262	2.49519e-07	CD8_Naive-like	Ergic3
1.0489e-11	1.39634	0.246	0.136	2.50142e-07	CD8_Naive-like	Igfbp4
1.05735e-11	-0.833478	0.199	0.373	2.52157e-07	CD8_Naive-like	Yipf1
1.07467e-11	-0.619318	0.682	0.799	2.56288e-07	CD8_Naive-like	Stk24
1.08613e-11	0.947378	0.599	0.564	2.59021e-07	CD8_Naive-like	Fam169b
1.09184e-11	-0.748577	0.244	0.421	2.60383e-07	CD8_Naive-like	Sh3bgrl
1.13916e-11	-0.697549	0.312	0.509	2.71668e-07	CD8_Naive-like	Tbc1d10c
1.18018e-11	-1.36603	0.053	0.174	2.8145e-07	CD8_Naive-like	Gna15
1.19511e-11	-0.731222	0.147	0.313	2.85009e-07	CD8_Naive-like	Gatad1
1.21927e-11	1.65498	0.127	0.048	2.90773e-07	CD8_Naive-like	Ramp1
1.23975e-11	0.560513	0.686	0.612	2.95657e-07	CD8_Naive-like	Smarca2
1.29036e-11	-0.528699	0.52	0.706	3.07725e-07	CD8_Naive-like	Il2rg
1.38673e-11	-0.707254	0.287	0.47	3.30707e-07	CD8_Naive-like	Pdia6
1.41021e-11	-1.33673	0.086	0.218	3.36308e-07	CD8_Naive-like	Tipin
1.44536e-11	-1.30805	0.053	0.173	3.44689e-07	CD8_Naive-like	Kctd9
1.55618e-11	-0.511298	0.61	0.763	3.71118e-07	CD8_Naive-like	Nktr
1.56862e-11	-2.32081	0.018	0.114	3.74085e-07	CD8_Naive-like	Gm33782
1.57525e-11	-1.16115	0.061	0.184	3.75665e-07	CD8_Naive-like	Prkaca
1.59698e-11	-0.37211	0.744	0.829	3.80848e-07	CD8_Naive-like	Arpc3
1.6413e-11	-0.892574	0.14	0.295	3.91416e-07	CD8_Naive-like	Ndufs8
1.65982e-11	0.323215	0.934	0.902	3.95835e-07	CD8_Naive-like	Rpl36a
1.69075e-11	-2.86466	0.011	0.101	4.0321e-07	CD8_Naive-like	Plscr4
1.7016e-11	-1.15218	0.09	0.223	4.05799e-07	CD8_Naive-like	Ptch1
1.80257e-11	-0.576249	0.327	0.526	4.29876e-07	CD8_Naive-like	BE692007
1.81403e-11	1.65878	0.142	0.058	4.32609e-07	CD8_Naive-like	Btla
1.82153e-11	-0.304505	0.956	0.907	4.34399e-07	CD8_Naive-like	Oaz1
1.83051e-11	-2.43285	0.02	0.116	4.36539e-07	CD8_Naive-like	Ncapg2
1.87376e-11	-0.787936	0.204	0.373	4.46854e-07	CD8_Naive-like	Mrpl42
1.88652e-11	1.41867	0.219	0.118	4.49897e-07	CD8_Naive-like	Pja1
1.89379e-11	1.12397	0.16	0.07	4.51632e-07	CD8_Naive-like	Gm36279
1.91333e-11	1.87738	0.151	0.066	4.5629e-07	CD8_Naive-like	Kctd12
1.96191e-11	1.597	0.165	0.075	4.67875e-07	CD8_Naive-like	Usp33
1.98657e-11	-0.507439	0.316	0.525	4.73758e-07	CD8_Naive-like	Akr1a1
2.01005e-11	-0.375866	0.855	0.904	4.79357e-07	CD8_Naive-like	Luc7l2
2.11773e-11	-0.638959	0.267	0.446	5.05037e-07	CD8_Naive-like	Psmb6
2.13179e-11	-0.556013	0.366	0.559	5.0839e-07	CD8_Naive-like	Mrpl33
2.29257e-11	-0.841637	0.147	0.306	5.46733e-07	CD8_Naive-like	Snrpa
2.3041e-11	-1.11605	0.11	0.249	5.49482e-07	CD8_Naive-like	Atp2a3
2.3288e-11	-0.948681	0.112	0.256	5.55372e-07	CD8_Naive-like	Metrnl
2.35872e-11	-1.11642	0.085	0.216	5.62508e-07	CD8_Naive-like	Cebpzos
2.38095e-11	-0.560813	0.599	0.74	5.67808e-07	CD8_Naive-like	Mef2a
2.42693e-11	-0.66273	0.239	0.422	5.78775e-07	CD8_Naive-like	Lamtor5
2.5246e-11	0.34907	0.86	0.818	6.02068e-07	CD8_Naive-like	Pcbp2
2.56475e-11	1.41483	0.18	0.087	6.11643e-07	CD8_Naive-like	Ulk1
2.58016e-11	-0.600203	0.325	0.513	6.15317e-07	CD8_Naive-like	Vps28
2.58152e-11	1.7088	0.127	0.049	6.15642e-07	CD8_Naive-like	Tmem50b
2.71162e-11	-0.542116	0.377	0.575	6.46666e-07	CD8_Naive-like	Atp5o
2.73527e-11	-1.34589	0.057	0.175	6.52308e-07	CD8_Naive-like	Fabp5
2.84159e-11	-0.709825	0.274	0.462	6.77661e-07	CD8_Naive-like	Erp29
2.84228e-11	-0.940587	0.127	0.275	6.77828e-07	CD8_Naive-like	Capn2
2.89955e-11	0.936854	0.392	0.275	6.91485e-07	CD8_Naive-like	Klf7
2.97205e-11	-0.758449	0.244	0.417	7.08774e-07	CD8_Naive-like	Cstb
3.01409e-11	0.990402	0.404	0.295	7.188e-07	CD8_Naive-like	Cerk
3.04556e-11	-1.86781	0.024	0.122	7.26305e-07	CD8_Naive-like	Foxd2os
3.05985e-11	-0.692028	0.226	0.402	7.29713e-07	CD8_Naive-like	Acadl
3.14732e-11	-0.657924	0.504	0.687	7.50572e-07	CD8_Naive-like	Suco
3.15199e-11	-1.06852	0.11	0.252	7.51686e-07	CD8_Naive-like	Uap1
3.16363e-11	-0.368475	0.822	0.85	7.54463e-07	CD8_Naive-like	Arhgdib
3.16672e-11	-0.857332	0.228	0.396	7.552e-07	CD8_Naive-like	Cables1
3.19899e-11	-1.33957	0.059	0.177	7.62895e-07	CD8_Naive-like	Dynlt3
3.21167e-11	-0.724857	0.279	0.468	7.65919e-07	CD8_Naive-like	Chd9
3.2121e-11	-0.528076	0.54	0.703	7.66023e-07	CD8_Naive-like	Selenok
3.23131e-11	-0.580543	0.48	0.669	7.70602e-07	CD8_Naive-like	Cd28
3.28801e-11	-0.422981	0.406	0.633	7.84125e-07	CD8_Naive-like	Aim2
3.3735e-11	1.68591	0.118	0.044	8.04512e-07	CD8_Naive-like	Cnn3
3.41254e-11	-0.827346	0.165	0.328	8.13824e-07	CD8_Naive-like	Ndufb6
3.41412e-11	-1.5797	0.055	0.17	8.14199e-07	CD8_Naive-like	Ccdc66
3.4568e-11	1.51866	0.182	0.089	8.24378e-07	CD8_Naive-like	Slc11a2
3.50396e-11	-0.883264	0.369	0.541	8.35625e-07	CD8_Naive-like	Gtdc1
3.53615e-11	0.502506	0.711	0.645	8.43302e-07	CD8_Naive-like	Ywhaq
3.5817e-11	-1.96136	0.024	0.122	8.54164e-07	CD8_Naive-like	Tstd3
3.61932e-11	-0.776732	0.132	0.291	8.63136e-07	CD8_Naive-like	Commd2
3.63878e-11	-0.667977	0.235	0.41	8.67777e-07	CD8_Naive-like	Ndufa12
3.69676e-11	0.870369	0.419	0.303	8.81604e-07	CD8_Naive-like	Foxo3
3.71197e-11	-0.606184	0.364	0.544	8.8523e-07	CD8_Naive-like	Uqcr10
3.75291e-11	-0.616356	0.518	0.693	8.94993e-07	CD8_Naive-like	Pvt1
3.91055e-11	0.430847	0.744	0.697	9.32588e-07	CD8_Naive-like	Cul3
3.9123e-11	0.922361	0.472	0.386	9.33004e-07	CD8_Naive-like	Hbs1l
3.96423e-11	-0.489979	0.496	0.675	9.45389e-07	CD8_Naive-like	Tln1
3.99642e-11	0.618817	0.647	0.6	9.53066e-07	CD8_Naive-like	Rap1gds1
4.05498e-11	-1.18877	0.129	0.269	9.67031e-07	CD8_Naive-like	Gm2a
4.16437e-11	-0.556085	0.336	0.526	9.93119e-07	CD8_Naive-like	Mrpl52
4.17699e-11	-0.873331	0.153	0.306	9.96128e-07	CD8_Naive-like	Zbtb8os
4.1807e-11	0.569296	0.84	0.802	9.97013e-07	CD8_Naive-like	Gls
4.27693e-11	-0.7479	0.215	0.389	1.01996e-06	CD8_Naive-like	Grap
4.37613e-11	-0.7848	0.197	0.359	1.04362e-06	CD8_Naive-like	Emc10
4.44839e-11	-0.642039	0.147	0.308	1.06085e-06	CD8_Naive-like	Pfdn4
4.53377e-11	-0.871865	0.221	0.391	1.08121e-06	CD8_Naive-like	Traf5
4.60874e-11	-0.937386	0.112	0.253	1.09909e-06	CD8_Naive-like	Ergic1
4.63673e-11	-2.13752	0.044	0.151	1.10577e-06	CD8_Naive-like	Rbm47
4.70809e-11	-1.89976	0.029	0.13	1.12279e-06	CD8_Naive-like	Syne3
4.8548e-11	-0.628949	0.257	0.435	1.15777e-06	CD8_Naive-like	Aurkaip1
4.97897e-11	-0.703171	0.224	0.397	1.18738e-06	CD8_Naive-like	Gpr171
5.02133e-11	-0.674708	0.314	0.496	1.19749e-06	CD8_Naive-like	R3hdm2
5.34333e-11	-0.425947	0.594	0.766	1.27428e-06	CD8_Naive-like	Selenow
5.44144e-11	-0.698248	0.239	0.413	1.29767e-06	CD8_Naive-like	Bmp2k
5.47137e-11	-0.54823	0.226	0.409	1.30481e-06	CD8_Naive-like	Srp19
5.56047e-11	-0.967249	0.053	0.169	1.32606e-06	CD8_Naive-like	Agfg2
5.84901e-11	-0.840588	0.151	0.304	1.39487e-06	CD8_Naive-like	Psph
5.92887e-11	-0.810538	0.189	0.358	1.41392e-06	CD8_Naive-like	Ptpa
6.03498e-11	1.61511	0.199	0.105	1.43922e-06	CD8_Naive-like	Trib2
6.28661e-11	-0.627431	0.243	0.424	1.49923e-06	CD8_Naive-like	Cops4
6.2992e-11	-0.518995	0.274	0.472	1.50223e-06	CD8_Naive-like	Esd
6.3028e-11	0.841865	0.461	0.359	1.50309e-06	CD8_Naive-like	Pias2
6.47129e-11	-0.443238	0.647	0.795	1.54327e-06	CD8_Naive-like	Chd7
6.83869e-11	-0.989421	0.062	0.183	1.63089e-06	CD8_Naive-like	Lzic
6.84413e-11	0.875708	0.498	0.393	1.63219e-06	CD8_Naive-like	Ext1
6.92018e-11	0.706268	0.548	0.468	1.65032e-06	CD8_Naive-like	Smad4
7.00796e-11	-0.674276	0.261	0.431	1.67126e-06	CD8_Naive-like	Mcu
7.12015e-11	-0.600738	0.483	0.663	1.69801e-06	CD8_Naive-like	Col4a3bp
7.18244e-11	-0.81973	0.123	0.271	1.71287e-06	CD8_Naive-like	Nans
7.26149e-11	-0.981497	0.121	0.263	1.73172e-06	CD8_Naive-like	Fmnl3
7.47593e-11	-0.706203	0.167	0.326	1.78286e-06	CD8_Naive-like	Ppp1r11
7.67641e-11	-0.580262	0.2	0.373	1.83067e-06	CD8_Naive-like	R3hdm4
7.7164e-11	-0.625451	0.377	0.564	1.84021e-06	CD8_Naive-like	Btg3
8.01175e-11	-0.484121	0.592	0.735	1.91064e-06	CD8_Naive-like	Psma7
8.13156e-11	-0.932108	0.142	0.29	1.93921e-06	CD8_Naive-like	Nde1
8.24786e-11	-0.571947	0.353	0.548	1.96695e-06	CD8_Naive-like	Prr14l
8.29891e-11	-1.14909	0.086	0.213	1.97912e-06	CD8_Naive-like	Thyn1
8.50712e-11	-1.27242	0.059	0.174	2.02878e-06	CD8_Naive-like	Mapk3
8.55806e-11	0.88852	0.309	0.192	2.04093e-06	CD8_Naive-like	Rps6ka5
8.71048e-11	-0.878118	0.14	0.288	2.07727e-06	CD8_Naive-like	Svbp
8.7598e-11	-0.691802	0.136	0.291	2.08904e-06	CD8_Naive-like	Ehmt2
9.23606e-11	-1.22382	0.121	0.262	2.20262e-06	CD8_Naive-like	Phlda1
9.4445e-11	0.258941	0.98	0.919	2.25233e-06	CD8_Naive-like	Rpl14
1.05469e-10	-0.895589	0.107	0.244	2.51523e-06	CD8_Naive-like	Rmnd5b
1.05701e-10	-0.801654	0.132	0.282	2.52075e-06	CD8_Naive-like	Bscl2
1.07839e-10	0.569733	0.638	0.589	2.57175e-06	CD8_Naive-like	Hipk1
1.09739e-10	-0.604538	0.425	0.611	2.61705e-06	CD8_Naive-like	Psmd14
1.10274e-10	0.394242	0.847	0.815	2.62981e-06	CD8_Naive-like	Cnot6l
1.13169e-10	-1.31038	0.042	0.15	2.69885e-06	CD8_Naive-like	I730030J21Rik
1.16121e-10	0.603075	0.654	0.606	2.76925e-06	CD8_Naive-like	Usp9x
1.17085e-10	-0.768497	0.195	0.357	2.79225e-06	CD8_Naive-like	Cdk4
1.1985e-10	-0.326321	0.842	0.877	2.85817e-06	CD8_Naive-like	Pfdn5
1.24797e-10	0.524175	0.686	0.652	2.97616e-06	CD8_Naive-like	Paip2
1.25749e-10	-0.846485	0.221	0.375	2.99886e-06	CD8_Naive-like	Ezh2
1.2635e-10	-0.831161	0.138	0.286	3.01319e-06	CD8_Naive-like	Mrps26
1.27681e-10	-0.786005	0.263	0.431	3.04495e-06	CD8_Naive-like	Lpin2
1.27944e-10	-0.954939	0.147	0.294	3.05122e-06	CD8_Naive-like	Foxp4
1.29367e-10	1.58867	0.151	0.067	3.08514e-06	CD8_Naive-like	Serpini1
1.30112e-10	1.00193	0.29	0.183	3.10292e-06	CD8_Naive-like	Siah1a
1.32781e-10	-0.684614	0.169	0.333	3.16657e-06	CD8_Naive-like	Emc2
1.33812e-10	-0.573719	0.289	0.478	3.19114e-06	CD8_Naive-like	Pgls
1.34265e-10	-1.03147	0.068	0.188	3.20195e-06	CD8_Naive-like	Zfp983
1.34477e-10	-2.30027	0.035	0.133	3.20702e-06	CD8_Naive-like	Med12l
1.34839e-10	0.970516	0.278	0.168	3.21565e-06	CD8_Naive-like	Eml5
1.36162e-10	-0.87939	0.131	0.274	3.24719e-06	CD8_Naive-like	Gpr65
1.3689e-10	-0.686363	0.182	0.342	3.26455e-06	CD8_Naive-like	Ugp2
1.37258e-10	-2.67537	0.02	0.109	3.27332e-06	CD8_Naive-like	Zmiz1os1
1.40451e-10	0.804961	0.562	0.497	3.34947e-06	CD8_Naive-like	Map3k5
1.43951e-10	-0.394738	0.757	0.848	3.43295e-06	CD8_Naive-like	Mbd2
1.44839e-10	1.41142	0.142	0.061	3.45413e-06	CD8_Naive-like	Arl5c
1.5303e-10	-0.942374	0.127	0.268	3.64947e-06	CD8_Naive-like	Cnih4
1.56489e-10	-1.06355	0.217	0.367	3.73196e-06	CD8_Naive-like	Cenpa
1.63342e-10	-0.559516	0.279	0.468	3.89538e-06	CD8_Naive-like	Cmpk1
1.64777e-10	-1.08276	0.09	0.218	3.92961e-06	CD8_Naive-like	Ormdl2
1.65186e-10	-0.760002	0.193	0.357	3.93935e-06	CD8_Naive-like	Lypla2
1.65332e-10	-0.835194	0.145	0.294	3.94285e-06	CD8_Naive-like	Bicral
1.68942e-10	-0.64518	0.199	0.363	4.02892e-06	CD8_Naive-like	Pold4
1.70796e-10	-0.688302	0.16	0.314	4.07314e-06	CD8_Naive-like	Mlf2
1.74862e-10	-1.42132	0.083	0.202	4.1701e-06	CD8_Naive-like	Cpped1
1.79483e-10	-0.902994	0.092	0.219	4.28031e-06	CD8_Naive-like	Fam185a
1.81271e-10	0.690809	0.476	0.367	4.32295e-06	CD8_Naive-like	Pdlim5
1.83266e-10	-0.71959	0.156	0.314	4.37053e-06	CD8_Naive-like	Rex1bd
1.84823e-10	-0.647265	0.197	0.365	4.40765e-06	CD8_Naive-like	Smarcb1
1.86203e-10	-0.544213	0.397	0.58	4.44057e-06	CD8_Naive-like	Slc25a4
2.00599e-10	-0.594414	0.27	0.455	4.78388e-06	CD8_Naive-like	Chmp5
2.01622e-10	-0.651653	0.307	0.488	4.80828e-06	CD8_Naive-like	Traf1
2.03784e-10	-0.832366	0.121	0.261	4.85985e-06	CD8_Naive-like	Timm8b
2.0383e-10	-0.526649	0.41	0.584	4.86094e-06	CD8_Naive-like	Vdac2
2.05025e-10	-0.796173	0.154	0.311	4.88944e-06	CD8_Naive-like	Tmbim4
2.05163e-10	0.992242	0.309	0.197	4.89272e-06	CD8_Naive-like	Rgcc
2.12966e-10	-0.806384	0.094	0.226	5.07882e-06	CD8_Naive-like	Hras
2.17051e-10	-0.752926	0.142	0.291	5.17623e-06	CD8_Naive-like	Cpsf2
2.24988e-10	-0.780276	0.14	0.289	5.36552e-06	CD8_Naive-like	Itgb1bp1
2.33924e-10	-0.741987	0.219	0.383	5.57863e-06	CD8_Naive-like	Nf1
2.39134e-10	-0.888392	0.121	0.262	5.70287e-06	CD8_Naive-like	Cnpy2
2.43452e-10	-0.732752	0.176	0.339	5.80585e-06	CD8_Naive-like	Mrps36
2.44615e-10	-0.566998	0.393	0.571	5.83357e-06	CD8_Naive-like	Adgre5
2.45739e-10	-0.971611	0.14	0.279	5.86037e-06	CD8_Naive-like	Mthfs
2.51065e-10	-0.810573	0.125	0.266	5.98739e-06	CD8_Naive-like	Ppie
2.52479e-10	0.557294	0.623	0.551	6.02111e-06	CD8_Naive-like	Brd2
2.54803e-10	-0.701225	0.195	0.361	6.07654e-06	CD8_Naive-like	Naa20
2.62778e-10	-1.81225	0.035	0.133	6.26674e-06	CD8_Naive-like	Rab11fip4
2.79154e-10	0.324508	0.871	0.808	6.65726e-06	CD8_Naive-like	Tgfbr2
2.82224e-10	-0.613625	0.283	0.458	6.73049e-06	CD8_Naive-like	Ndufs6
2.91264e-10	-1.02338	0.09	0.217	6.94607e-06	CD8_Naive-like	Xpnpep1
2.93591e-10	-0.608205	0.261	0.438	7.00156e-06	CD8_Naive-like	Lrp10
2.94077e-10	-1.78225	0.061	0.169	7.01315e-06	CD8_Naive-like	Gm20139
2.96849e-10	-1.28987	0.143	0.272	7.07926e-06	CD8_Naive-like	Pola1
2.97511e-10	0.575706	0.596	0.53	7.09504e-06	CD8_Naive-like	Epc1
2.98529e-10	0.348777	0.89	0.848	7.11931e-06	CD8_Naive-like	Rsrp1
2.99034e-10	-1.51627	0.068	0.179	7.13137e-06	CD8_Naive-like	Sult2b1
3.11616e-10	-1.29236	0.094	0.216	7.43142e-06	CD8_Naive-like	Gmnn
3.15514e-10	0.875985	0.403	0.302	7.52437e-06	CD8_Naive-like	Wwp1
3.19745e-10	-0.971831	0.14	0.277	7.62529e-06	CD8_Naive-like	Cln3
3.19764e-10	1.52185	0.18	0.091	7.62574e-06	CD8_Naive-like	Slc14a1
3.19777e-10	-0.885714	0.083	0.207	7.62604e-06	CD8_Naive-like	Mogs
3.20049e-10	-1.00103	0.116	0.248	7.63254e-06	CD8_Naive-like	Aen
3.21355e-10	-0.618252	0.305	0.48	7.66367e-06	CD8_Naive-like	Anapc11
3.21411e-10	-0.89981	0.176	0.328	7.665e-06	CD8_Naive-like	Adgrg5
3.27606e-10	-1.13311	0.048	0.155	7.81275e-06	CD8_Naive-like	Ndufaf3
3.3073e-10	1.12208	0.252	0.151	7.88724e-06	CD8_Naive-like	Slc25a25
3.34667e-10	-0.657193	0.217	0.391	7.98113e-06	CD8_Naive-like	Eif4enif1
3.35054e-10	-0.614958	0.272	0.455	7.99038e-06	CD8_Naive-like	Tmem134
3.3691e-10	-0.467833	0.574	0.722	8.03464e-06	CD8_Naive-like	Cox7a2
3.454e-10	-0.573639	0.301	0.488	8.23709e-06	CD8_Naive-like	Pycard
3.46997e-10	0.729701	0.45	0.355	8.27518e-06	CD8_Naive-like	Coq10b
3.47876e-10	-0.321773	0.974	0.978	8.29615e-06	CD8_Naive-like	Prkch
3.54706e-10	-0.86311	0.21	0.364	8.45904e-06	CD8_Naive-like	Trim24
3.56359e-10	-0.732625	0.191	0.349	8.49844e-06	CD8_Naive-like	Ndufc1
3.61616e-10	-0.78653	0.171	0.323	8.62381e-06	CD8_Naive-like	Bcap29
3.65356e-10	-0.74587	0.136	0.28	8.71302e-06	CD8_Naive-like	Got2
3.7606e-10	-1.11522	0.07	0.187	8.96827e-06	CD8_Naive-like	Lcmt1
3.77003e-10	1.33536	0.158	0.074	8.99077e-06	CD8_Naive-like	Ms4a4c
3.90848e-10	-1.25849	0.066	0.18	9.32094e-06	CD8_Naive-like	Stimate
3.92638e-10	1.1063	0.368	0.271	9.36364e-06	CD8_Naive-like	Ripk1
3.95677e-10	-0.54842	0.153	0.306	9.43611e-06	CD8_Naive-like	Nxpe3
4.06829e-10	-0.645225	0.267	0.44	9.70206e-06	CD8_Naive-like	Ndufs5
4.31159e-10	-0.693962	0.195	0.357	1.02823e-05	CD8_Naive-like	Impa1
4.35971e-10	-0.647496	0.142	0.292	1.0397e-05	CD8_Naive-like	Afg3l1
4.38216e-10	-1.2138	0.101	0.226	1.04506e-05	CD8_Naive-like	Nmrk1
4.45154e-10	-2.28317	0.017	0.1	1.0616e-05	CD8_Naive-like	Nol4l
4.50495e-10	-0.525708	0.257	0.439	1.07434e-05	CD8_Naive-like	Puf60
4.54258e-10	-1.81221	0.018	0.104	1.08331e-05	CD8_Naive-like	Vcpkmt
4.68412e-10	-0.964765	0.086	0.21	1.11707e-05	CD8_Naive-like	Dtx3
4.71346e-10	-0.504303	0.342	0.526	1.12407e-05	CD8_Naive-like	St3gal4
4.72055e-10	-2.10846	0.029	0.121	1.12576e-05	CD8_Naive-like	Uhrf1
4.80625e-10	-0.667023	0.351	0.524	1.14619e-05	CD8_Naive-like	Rasgrp1
5.02121e-10	1.0633	0.423	0.325	1.19746e-05	CD8_Naive-like	Ankrd28
5.10081e-10	0.458475	0.75	0.712	1.21644e-05	CD8_Naive-like	Pde4d
5.23657e-10	0.977815	0.347	0.241	1.24882e-05	CD8_Naive-like	Gm49797
5.30995e-10	-0.731082	0.331	0.505	1.26632e-05	CD8_Naive-like	AC149090.1
5.50789e-10	0.750709	0.441	0.336	1.31352e-05	CD8_Naive-like	Atp11c
5.50793e-10	-0.771822	0.222	0.382	1.31353e-05	CD8_Naive-like	Dars
5.53902e-10	-1.68146	0.029	0.122	1.32094e-05	CD8_Naive-like	Rfc4
5.57189e-10	-0.819794	0.175	0.325	1.32878e-05	CD8_Naive-like	Syngr2
5.58634e-10	-0.698375	0.123	0.26	1.33223e-05	CD8_Naive-like	Snx17
5.62392e-10	-0.721207	0.259	0.419	1.34119e-05	CD8_Naive-like	Dnajc9
5.66889e-10	-1.40794	0.046	0.146	1.35192e-05	CD8_Naive-like	Calhm2
5.67571e-10	-0.631473	0.263	0.435	1.35354e-05	CD8_Naive-like	AI662270
5.70876e-10	-0.547675	0.531	0.692	1.36143e-05	CD8_Naive-like	Srgap2
5.81346e-10	-0.846417	0.094	0.221	1.38639e-05	CD8_Naive-like	Xlr4a
5.97097e-10	-0.848929	0.103	0.232	1.42396e-05	CD8_Naive-like	Dync1li2
5.99493e-10	-0.996674	0.097	0.222	1.42967e-05	CD8_Naive-like	Pigp
6.15651e-10	-0.894466	0.153	0.296	1.4682e-05	CD8_Naive-like	Bcr
6.16277e-10	-0.959602	0.099	0.227	1.4697e-05	CD8_Naive-like	Rfk
6.22874e-10	-1.82825	0.057	0.163	1.48543e-05	CD8_Naive-like	Bag3
6.4189e-10	-0.541831	0.344	0.526	1.53078e-05	CD8_Naive-like	Tsc22d4
6.49204e-10	1.20842	0.165	0.079	1.54822e-05	CD8_Naive-like	Nr1d2
6.55216e-10	1.43813	0.175	0.089	1.56256e-05	CD8_Naive-like	Amz2
6.55658e-10	-0.757487	0.134	0.276	1.56361e-05	CD8_Naive-like	Glmp
6.59146e-10	1.00879	0.314	0.209	1.57193e-05	CD8_Naive-like	Cpeb2
6.63466e-10	-0.68016	0.191	0.347	1.58223e-05	CD8_Naive-like	Anxa7
6.65166e-10	-1.22231	0.068	0.179	1.58629e-05	CD8_Naive-like	Pde11a
6.70295e-10	-1.52711	0.037	0.132	1.59852e-05	CD8_Naive-like	Rfc3
6.78796e-10	-0.623988	0.184	0.341	1.61879e-05	CD8_Naive-like	Mrps18c
6.79896e-10	0.650026	0.465	0.392	1.62142e-05	CD8_Naive-like	Skp1a
6.95706e-10	-0.445104	0.314	0.502	1.65912e-05	CD8_Naive-like	Ndufb3
6.9974e-10	-0.794625	0.197	0.346	1.66874e-05	CD8_Naive-like	Hacd3
7.03494e-10	-0.419314	0.562	0.719	1.67769e-05	CD8_Naive-like	Tma7
7.14041e-10	-0.373786	0.928	0.959	1.70285e-05	CD8_Naive-like	Ankrd44
7.3262e-10	-0.608415	0.248	0.419	1.74715e-05	CD8_Naive-like	Hk1
7.40651e-10	-0.951535	0.099	0.224	1.76631e-05	CD8_Naive-like	Dusp16
7.54802e-10	-0.702269	0.208	0.361	1.80005e-05	CD8_Naive-like	Ssr2
7.71793e-10	0.615057	0.415	0.302	1.84057e-05	CD8_Naive-like	Kdm5b
7.80155e-10	0.841261	0.312	0.204	1.86051e-05	CD8_Naive-like	Abcg1
7.93216e-10	-0.666579	0.189	0.35	1.89166e-05	CD8_Naive-like	C1d
7.96559e-10	-0.726355	0.156	0.303	1.89963e-05	CD8_Naive-like	Tceal9
7.99153e-10	0.423045	0.743	0.695	1.90582e-05	CD8_Naive-like	Bclaf1
8.21577e-10	-2.02775	0.033	0.125	1.9593e-05	CD8_Naive-like	Synj2
8.21666e-10	-1.05014	0.094	0.215	1.95951e-05	CD8_Naive-like	Tmed3
8.23488e-10	-0.876251	0.132	0.267	1.96385e-05	CD8_Naive-like	Comt
8.26007e-10	-0.559511	0.496	0.659	1.96986e-05	CD8_Naive-like	Dgkd
8.37331e-10	-0.43122	0.5	0.673	1.99687e-05	CD8_Naive-like	Purb
8.79202e-10	-0.702905	0.154	0.302	2.09672e-05	CD8_Naive-like	Pcbd2
8.81048e-10	-0.712082	0.197	0.348	2.10112e-05	CD8_Naive-like	Hat1
8.8117e-10	0.633678	0.588	0.547	2.10141e-05	CD8_Naive-like	Tmod3
8.96471e-10	-0.819012	0.123	0.261	2.1379e-05	CD8_Naive-like	Mrpl53
9.0845e-10	-0.56286	0.46	0.63	2.16647e-05	CD8_Naive-like	Manf
9.11834e-10	-0.641252	0.232	0.392	2.17454e-05	CD8_Naive-like	Med27
9.36843e-10	-0.552177	0.333	0.516	2.23418e-05	CD8_Naive-like	Far1
9.57291e-10	1.76272	0.136	0.061	2.28295e-05	CD8_Naive-like	Tyrobp
9.76325e-10	-0.454195	0.305	0.492	2.32834e-05	CD8_Naive-like	Atp6v0b
9.96011e-10	-0.671583	0.215	0.38	2.37529e-05	CD8_Naive-like	Tmem128
1.01472e-09	-0.577	0.265	0.434	2.41991e-05	CD8_Naive-like	Arpc5l
1.0303e-09	-0.809955	0.164	0.307	2.45705e-05	CD8_Naive-like	Zbtb25
1.04765e-09	-0.737719	0.197	0.352	2.49844e-05	CD8_Naive-like	Coa3
1.06258e-09	0.514788	0.596	0.526	2.53404e-05	CD8_Naive-like	Nup210
1.06804e-09	-0.993516	0.129	0.26	2.54706e-05	CD8_Naive-like	Zfp318
1.1067e-09	-1.75368	0.031	0.122	2.63926e-05	CD8_Naive-like	Itpripl2
1.12843e-09	-1.40826	0.044	0.141	2.69109e-05	CD8_Naive-like	Evi2a
1.13347e-09	0.675028	0.59	0.531	2.7031e-05	CD8_Naive-like	Rnf138
1.13672e-09	-0.623923	0.206	0.368	2.71084e-05	CD8_Naive-like	Ndufb4
1.15283e-09	0.669403	0.504	0.435	2.74928e-05	CD8_Naive-like	Epc2
1.15286e-09	-1.94738	0.05	0.147	2.74935e-05	CD8_Naive-like	Rad51b
1.16612e-09	-1.45871	0.048	0.147	2.78097e-05	CD8_Naive-like	Cenpw
1.17741e-09	-0.700097	0.215	0.369	2.80789e-05	CD8_Naive-like	Ap2m1
1.17899e-09	1.08746	0.233	0.138	2.81167e-05	CD8_Naive-like	Abcc5
1.18771e-09	-0.56587	0.456	0.631	2.83244e-05	CD8_Naive-like	Nfatc1
1.20137e-09	-1.23769	0.04	0.138	2.86502e-05	CD8_Naive-like	Fdft1
1.20591e-09	1.61718	0.125	0.053	2.87585e-05	CD8_Naive-like	Zfp710
1.22611e-09	-0.954383	0.142	0.279	2.92404e-05	CD8_Naive-like	Rpap2
1.23295e-09	-1.40204	0.046	0.144	2.94033e-05	CD8_Naive-like	Tnf
1.24582e-09	-0.721005	0.283	0.44	2.97104e-05	CD8_Naive-like	Mxd4
1.26471e-09	1.48543	0.169	0.085	3.01608e-05	CD8_Naive-like	Scmh1
1.30936e-09	-1.00885	0.075	0.19	3.12255e-05	CD8_Naive-like	Rab24
1.32177e-09	-0.684225	0.154	0.305	3.15215e-05	CD8_Naive-like	Mrpl43
1.32931e-09	-0.702311	0.221	0.385	3.17013e-05	CD8_Naive-like	Ssbp4
1.35779e-09	1.26423	0.274	0.177	3.23806e-05	CD8_Naive-like	Ddb2
1.36567e-09	-0.722897	0.189	0.34	3.25684e-05	CD8_Naive-like	Lsm2
1.40635e-09	-0.505736	0.307	0.485	3.35386e-05	CD8_Naive-like	Mdh1
1.40814e-09	-1.51081	0.046	0.143	3.35812e-05	CD8_Naive-like	Srek1ip1
1.41159e-09	-0.664729	0.145	0.288	3.36635e-05	CD8_Naive-like	Bcl7c
1.45965e-09	-0.63591	0.256	0.421	3.48097e-05	CD8_Naive-like	Dctn3
1.4656e-09	-1.65284	0.026	0.112	3.49515e-05	CD8_Naive-like	Cd99l2
1.4745e-09	-1.13464	0.077	0.19	3.51638e-05	CD8_Naive-like	Dctpp1
1.47459e-09	0.495824	0.557	0.47	3.51661e-05	CD8_Naive-like	Etnk1
1.49059e-09	0.71304	0.463	0.372	3.55475e-05	CD8_Naive-like	Usp32
1.52306e-09	-0.855958	0.118	0.246	3.63221e-05	CD8_Naive-like	Zfp609
1.53892e-09	-0.512121	0.353	0.542	3.67001e-05	CD8_Naive-like	Fmnl1
1.53928e-09	-0.604061	0.278	0.447	3.67087e-05	CD8_Naive-like	Zcrb1
1.55834e-09	-0.685754	0.153	0.296	3.71634e-05	CD8_Naive-like	Rnf11
1.57595e-09	-0.63112	0.142	0.283	3.75832e-05	CD8_Naive-like	Ppil3
1.57982e-09	-0.742528	0.281	0.434	3.76755e-05	CD8_Naive-like	Tm6sf1
1.58427e-09	1.78852	0.121	0.051	3.77817e-05	CD8_Naive-like	Hs6st1
1.59808e-09	-0.759611	0.123	0.255	3.81111e-05	CD8_Naive-like	Pik3cg
1.61668e-09	-0.715286	0.171	0.319	3.85546e-05	CD8_Naive-like	Aip
1.66279e-09	-0.983168	0.077	0.192	3.96541e-05	CD8_Naive-like	Tm2d3
1.67066e-09	-1.77968	0.024	0.109	3.9842e-05	CD8_Naive-like	Jdp2
1.689e-09	-0.580445	0.204	0.361	4.02794e-05	CD8_Naive-like	Ndufb2
1.69494e-09	0.794683	0.342	0.242	4.04209e-05	CD8_Naive-like	Rnf2
1.69719e-09	-0.771032	0.14	0.278	4.04747e-05	CD8_Naive-like	Rab1b
1.70541e-09	-0.754784	0.241	0.393	4.06706e-05	CD8_Naive-like	Supt3
1.71356e-09	-0.476858	0.41	0.595	4.08651e-05	CD8_Naive-like	Tspan14
1.74363e-09	-0.909008	0.158	0.289	4.15822e-05	CD8_Naive-like	Tcrg-C2
1.77074e-09	1.4448	0.219	0.13	4.22285e-05	CD8_Naive-like	Gpn3
1.77097e-09	-0.531652	0.353	0.519	4.22341e-05	CD8_Naive-like	Ndufb10
1.79945e-09	-0.609043	0.312	0.482	4.29132e-05	CD8_Naive-like	Mrps14
1.84583e-09	1.06474	0.235	0.14	4.40193e-05	CD8_Naive-like	Slc43a2
1.85358e-09	-0.518604	0.327	0.504	4.42043e-05	CD8_Naive-like	Pebp1
1.86396e-09	-0.960735	0.092	0.211	4.44517e-05	CD8_Naive-like	Leprot
1.86689e-09	-0.442507	0.522	0.686	4.45215e-05	CD8_Naive-like	Ppp1cc
1.93501e-09	-1.65845	0.033	0.123	4.61461e-05	CD8_Naive-like	Suox
1.936e-09	-0.54213	0.39	0.563	4.61698e-05	CD8_Naive-like	Lax1
1.93769e-09	-0.602769	0.188	0.342	4.621e-05	CD8_Naive-like	Pop5
1.95838e-09	-0.757026	0.142	0.277	4.67035e-05	CD8_Naive-like	Ctsa
1.97184e-09	-0.516302	0.36	0.538	4.70245e-05	CD8_Naive-like	Bax
1.98007e-09	-0.797832	0.145	0.282	4.72206e-05	CD8_Naive-like	Plekhm3
1.98296e-09	0.69301	0.493	0.405	4.72897e-05	CD8_Naive-like	Zbtb11
1.99101e-09	-0.713927	0.143	0.283	4.74816e-05	CD8_Naive-like	Tfdp1
2.01342e-09	1.10111	0.224	0.133	4.80161e-05	CD8_Naive-like	Mepce
2.01457e-09	-0.522165	0.327	0.511	4.80434e-05	CD8_Naive-like	Ndufa8
2.02031e-09	-1.35577	0.035	0.127	4.81804e-05	CD8_Naive-like	Nup37
2.05206e-09	-0.492574	0.482	0.639	4.89375e-05	CD8_Naive-like	Cbx3
2.06984e-09	-0.696521	0.189	0.341	4.93616e-05	CD8_Naive-like	Rpn1
2.07531e-09	-1.06839	0.088	0.201	4.9492e-05	CD8_Naive-like	Cd200r4
2.08308e-09	-0.877278	0.145	0.281	4.96773e-05	CD8_Naive-like	Got1
2.09087e-09	-0.819468	0.131	0.264	4.9863e-05	CD8_Naive-like	Zmpste24
2.10026e-09	-0.669457	0.237	0.395	5.0087e-05	CD8_Naive-like	Psmd2
2.10062e-09	0.742089	0.43	0.331	5.00956e-05	CD8_Naive-like	Sos1
2.17943e-09	-0.553817	0.34	0.512	5.1975e-05	CD8_Naive-like	Zyx
2.21249e-09	0.498173	0.645	0.602	5.27636e-05	CD8_Naive-like	Rbbp6
2.27068e-09	1.25811	0.138	0.062	5.41512e-05	CD8_Naive-like	Rtp4
2.28298e-09	-2.60633	0.024	0.106	5.44446e-05	CD8_Naive-like	Prc1
2.29196e-09	-0.606607	0.283	0.451	5.46587e-05	CD8_Naive-like	Hira
2.32632e-09	-0.619195	0.243	0.41	5.54781e-05	CD8_Naive-like	Cuta
2.3634e-09	0.808442	0.441	0.35	5.63625e-05	CD8_Naive-like	Gch1
2.41406e-09	-1.28675	0.061	0.164	5.75705e-05	CD8_Naive-like	Pde4a
2.41983e-09	-0.922117	0.074	0.187	5.77082e-05	CD8_Naive-like	Trappc5
2.45099e-09	-0.398132	0.489	0.652	5.84512e-05	CD8_Naive-like	Ndufa2
2.49114e-09	-0.750892	0.14	0.277	5.94088e-05	CD8_Naive-like	Trappc3
2.49227e-09	-0.638637	0.384	0.545	5.94356e-05	CD8_Naive-like	Ptpn4
2.51297e-09	-0.52683	0.454	0.626	5.99292e-05	CD8_Naive-like	Wdr1
2.52134e-09	-1.32861	0.051	0.15	6.0129e-05	CD8_Naive-like	Tprkb
2.59919e-09	-0.504669	0.244	0.408	6.19855e-05	CD8_Naive-like	Itfg1
2.65342e-09	-0.530022	0.221	0.388	6.32789e-05	CD8_Naive-like	Sar1b
2.65676e-09	-1.21455	0.051	0.151	6.33583e-05	CD8_Naive-like	Ndrg1
2.67667e-09	-0.978702	0.081	0.196	6.38333e-05	CD8_Naive-like	Eef1akmt1
2.69882e-09	-0.431663	0.585	0.712	6.43616e-05	CD8_Naive-like	Tomm7
2.74669e-09	-2.03178	0.02	0.101	6.55031e-05	CD8_Naive-like	Ptger2
2.79782e-09	-0.457836	0.472	0.654	6.67224e-05	CD8_Naive-like	Cap1
2.8151e-09	-0.681524	0.108	0.239	6.71344e-05	CD8_Naive-like	Mrpl40
2.87326e-09	-0.919071	0.165	0.3	6.85216e-05	CD8_Naive-like	Ptpre
2.87645e-09	-1.06077	0.07	0.18	6.85976e-05	CD8_Naive-like	Dusp19
2.88081e-09	-1.07988	0.085	0.201	6.87016e-05	CD8_Naive-like	Anxa4
3.09731e-09	-0.941193	0.097	0.215	7.38647e-05	CD8_Naive-like	Tgfbr3
3.16666e-09	-0.656314	0.178	0.325	7.55185e-05	CD8_Naive-like	Lpgat1
3.17879e-09	0.305712	0.967	0.944	7.58079e-05	CD8_Naive-like	Ets1
3.21309e-09	-0.504234	0.452	0.614	7.66257e-05	CD8_Naive-like	Atp5g3
3.2205e-09	0.447219	0.662	0.615	7.68025e-05	CD8_Naive-like	Kdm5a
3.24564e-09	0.874128	0.494	0.443	7.74021e-05	CD8_Naive-like	Tspan13
3.2895e-09	-0.656324	0.164	0.305	7.84479e-05	CD8_Naive-like	Fam111a
3.32239e-09	0.754978	0.449	0.371	7.92324e-05	CD8_Naive-like	Rab18
3.43857e-09	-0.956454	0.112	0.237	8.20029e-05	CD8_Naive-like	Trnau1ap
3.44097e-09	1.22861	0.178	0.094	8.20602e-05	CD8_Naive-like	Irgm1
3.49707e-09	-0.736925	0.118	0.247	8.3398e-05	CD8_Naive-like	Stoml2
3.53105e-09	-0.908609	0.11	0.236	8.42085e-05	CD8_Naive-like	Bak1
3.58485e-09	-0.72601	0.097	0.221	8.54915e-05	CD8_Naive-like	Slc25a39
3.60457e-09	-1.14299	0.055	0.155	8.59618e-05	CD8_Naive-like	Ccdc69
3.61894e-09	-1.58666	0.039	0.129	8.63046e-05	CD8_Naive-like	Fam110a
3.64956e-09	0.292283	0.928	0.893	8.70346e-05	CD8_Naive-like	Rpl35
3.67096e-09	0.360865	0.741	0.702	8.75451e-05	CD8_Naive-like	Wdr33
3.67532e-09	-0.350535	0.673	0.795	8.76491e-05	CD8_Naive-like	Capza1
3.68654e-09	-0.622435	0.393	0.545	8.79165e-05	CD8_Naive-like	Snrpd1
3.68763e-09	-1.10687	0.062	0.165	8.79425e-05	CD8_Naive-like	Ntng2
3.69035e-09	-0.919631	0.222	0.359	8.80075e-05	CD8_Naive-like	Cbx5
3.69795e-09	-0.77992	0.088	0.207	8.81887e-05	CD8_Naive-like	BC004004
3.72726e-09	-1.03508	0.064	0.17	8.88876e-05	CD8_Naive-like	Ppt2
3.76309e-09	-0.845538	0.222	0.372	8.97422e-05	CD8_Naive-like	Plec
3.78057e-09	-1.36721	0.039	0.129	9.0159e-05	CD8_Naive-like	Il15ra
3.82635e-09	-1.29778	0.042	0.136	9.12507e-05	CD8_Naive-like	Aga
3.83095e-09	-0.435765	0.485	0.662	9.13605e-05	CD8_Naive-like	Gimap1
3.84323e-09	-0.493167	0.439	0.614	9.16535e-05	CD8_Naive-like	Tomm22
3.858e-09	0.789834	0.381	0.281	9.20056e-05	CD8_Naive-like	Aven
3.95353e-09	-1.04702	0.064	0.168	9.42839e-05	CD8_Naive-like	Dhx29
4.04306e-09	-0.879293	0.129	0.258	9.64188e-05	CD8_Naive-like	Hcfc1r1
4.10266e-09	-0.549086	0.408	0.576	9.78402e-05	CD8_Naive-like	Slc1a5
4.1649e-09	-1.61293	0.033	0.12	9.93245e-05	CD8_Naive-like	Naip2
4.19455e-09	-1.51316	0.05	0.146	0.000100032	CD8_Naive-like	Mrpl39
4.21971e-09	0.902747	0.165	0.081	0.000100632	CD8_Naive-like	Trat1
4.28018e-09	-0.500495	0.316	0.495	0.000102074	CD8_Naive-like	Tkt
4.31197e-09	-0.483299	0.421	0.592	0.000102832	CD8_Naive-like	Selenof
4.31337e-09	-0.423725	0.647	0.762	0.000102865	CD8_Naive-like	Atp5b
4.36501e-09	-0.42637	0.645	0.756	0.000104097	CD8_Naive-like	Hint1
4.36606e-09	1.08214	0.123	0.052	0.000104122	CD8_Naive-like	Acvr2a
4.37493e-09	-0.504418	0.333	0.509	0.000104333	CD8_Naive-like	Spcs1
4.41229e-09	-0.814232	0.094	0.213	0.000105224	CD8_Naive-like	Jkamp
4.43701e-09	-0.863155	0.075	0.187	0.000105814	CD8_Naive-like	Gstp3
4.48334e-09	-1.06856	0.083	0.193	0.000106919	CD8_Naive-like	Lactb2
4.55104e-09	-0.675082	0.173	0.319	0.000108533	CD8_Naive-like	Mtch1
4.57528e-09	-0.533575	0.344	0.516	0.000109111	CD8_Naive-like	Rer1
4.57999e-09	-0.621356	0.189	0.338	0.000109224	CD8_Naive-like	Snrnp27
4.59166e-09	-0.634924	0.217	0.373	0.000109502	CD8_Naive-like	Vps36
4.64599e-09	-0.603488	0.267	0.431	0.000110797	CD8_Naive-like	Nlrc3
4.67167e-09	-1.14137	0.077	0.185	0.00011141	CD8_Naive-like	Nup205
4.88981e-09	-0.348992	0.605	0.769	0.000116612	CD8_Naive-like	Tnfaip8
4.96605e-09	-0.451435	0.154	0.297	0.00011843	CD8_Naive-like	Larp7
5.02879e-09	-0.797086	0.105	0.225	0.000119927	CD8_Naive-like	Arl3
5.05821e-09	-0.784979	0.097	0.217	0.000120628	CD8_Naive-like	Asnsd1
5.08376e-09	0.370041	0.778	0.754	0.000121238	CD8_Naive-like	Ube2b
5.08994e-09	-1.0608	0.037	0.125	0.000121385	CD8_Naive-like	Klra5
5.21851e-09	0.323866	0.939	0.914	0.000124451	CD8_Naive-like	Stk17b
5.21876e-09	1.40813	0.154	0.077	0.000124457	CD8_Naive-like	Ppp2r3a
5.43507e-09	-0.945769	0.075	0.186	0.000129615	CD8_Naive-like	Blvra
5.50025e-09	-2.17717	0.024	0.104	0.00013117	CD8_Naive-like	Cdk1
5.53463e-09	-0.800439	0.14	0.274	0.00013199	CD8_Naive-like	Tyk2
5.56252e-09	-0.613036	0.226	0.382	0.000132655	CD8_Naive-like	Psmd13
5.60412e-09	0.305621	0.75	0.677	0.000133647	CD8_Naive-like	Kmt2c
5.69519e-09	-0.909159	0.088	0.201	0.000135819	CD8_Naive-like	Bet1
5.75496e-09	-0.728753	0.14	0.272	0.000137244	CD8_Naive-like	Pam16
5.76824e-09	-0.603176	0.246	0.405	0.000137561	CD8_Naive-like	Kdelr2
5.81355e-09	-0.62473	0.18	0.329	0.000138642	CD8_Naive-like	Nfyb
5.90244e-09	-0.656267	0.21	0.363	0.000140761	CD8_Naive-like	Ncor2
5.90332e-09	-0.615986	0.265	0.427	0.000140782	CD8_Naive-like	Uqcr11
6.00272e-09	-0.643311	0.292	0.456	0.000143153	CD8_Naive-like	Vrk2
6.06913e-09	0.475397	0.678	0.642	0.000144737	CD8_Naive-like	Ankhd1
6.25213e-09	-1.76074	0.026	0.107	0.000149101	CD8_Naive-like	Rfc5
6.26272e-09	-0.883427	0.09	0.204	0.000149353	CD8_Naive-like	Cnot9
6.39544e-09	-0.709891	0.221	0.366	0.000152518	CD8_Naive-like	Sfi1
6.41153e-09	-0.586965	0.222	0.386	0.000152902	CD8_Naive-like	Ahcyl1
6.5097e-09	-0.659229	0.188	0.334	0.000155243	CD8_Naive-like	Zdhhc21
6.56303e-09	-0.65716	0.158	0.298	0.000156515	CD8_Naive-like	Noct
6.56316e-09	-0.782078	0.151	0.285	0.000156518	CD8_Naive-like	Abhd12
6.56683e-09	-0.568209	0.164	0.31	0.000156606	CD8_Naive-like	Pdcl3
6.68965e-09	-0.927572	0.165	0.297	0.000159535	CD8_Naive-like	Dop1b
6.73047e-09	-0.486996	0.316	0.491	0.000160508	CD8_Naive-like	Plekhj1
6.78419e-09	-0.72043	0.16	0.291	0.000161789	CD8_Naive-like	Cd160
6.85597e-09	-1.83113	0.028	0.109	0.000163501	CD8_Naive-like	Fbxo6
6.8619e-09	-0.835205	0.103	0.222	0.000163643	CD8_Naive-like	Rpa3
7.06284e-09	0.293244	0.75	0.674	0.000168435	CD8_Naive-like	Iqgap2
7.14178e-09	1.22597	0.116	0.049	0.000170317	CD8_Naive-like	Tle1
7.19014e-09	-0.505547	0.281	0.449	0.00017147	CD8_Naive-like	Yaf2
7.24879e-09	-0.463638	0.176	0.322	0.000172869	CD8_Naive-like	March2
7.32891e-09	0.536996	0.645	0.627	0.00017478	CD8_Naive-like	Cbl
7.35787e-09	1.35074	0.119	0.052	0.00017547	CD8_Naive-like	Basp1
7.42041e-09	-0.689934	0.158	0.295	0.000176962	CD8_Naive-like	0610010K14Rik
7.43135e-09	0.302474	0.912	0.895	0.000177223	CD8_Naive-like	Nipbl
7.51907e-09	0.461672	0.665	0.597	0.000179315	CD8_Naive-like	Znrf1
7.61138e-09	-0.802451	0.224	0.372	0.000181516	CD8_Naive-like	C2cd5
8.09649e-09	-0.731742	0.107	0.227	0.000193085	CD8_Naive-like	Cfap36
8.26647e-09	-0.922195	0.136	0.264	0.000197139	CD8_Naive-like	Map4k1
8.37706e-09	-0.419589	0.625	0.76	0.000199776	CD8_Naive-like	Gabarap
8.38894e-09	-1.57824	0.068	0.167	0.000200059	CD8_Naive-like	Creb3l2
8.742e-09	-1.04769	0.05	0.145	0.000208479	CD8_Naive-like	Rhbdf2
8.87135e-09	-0.503993	0.252	0.417	0.000211564	CD8_Naive-like	Eif1ax
9.03416e-09	-0.727538	0.11	0.233	0.000215447	CD8_Naive-like	Pnkd
9.03784e-09	-1.54749	0.035	0.121	0.000215534	CD8_Naive-like	Cdkn2c
9.16112e-09	-1.48159	0.024	0.104	0.000218474	CD8_Naive-like	Med9
9.16694e-09	1.63137	0.11	0.046	0.000218613	CD8_Naive-like	Mgrn1
9.22594e-09	-0.61787	0.202	0.355	0.00022002	CD8_Naive-like	Txndc9
9.31574e-09	-0.532326	0.14	0.276	0.000222162	CD8_Naive-like	Heatr6
9.60992e-09	-0.831286	0.081	0.191	0.000229177	CD8_Naive-like	Stard4
9.64825e-09	-0.284522	0.827	0.902	0.000230091	CD8_Naive-like	Gnas
9.73312e-09	0.90828	0.237	0.145	0.000232115	CD8_Naive-like	Cbx7
9.88511e-09	-0.744699	0.301	0.455	0.00023574	CD8_Naive-like	Slc28a2
9.89373e-09	0.899335	0.305	0.211	0.000235946	CD8_Naive-like	Kbtbd2
1.04315e-08	-0.696083	0.143	0.272	0.000248771	CD8_Naive-like	Atp6v1a
1.08035e-08	-0.341412	0.774	0.861	0.000257641	CD8_Naive-like	Iqgap1
1.08037e-08	-0.577739	0.29	0.451	0.000257647	CD8_Naive-like	Cep192
1.08522e-08	-0.928724	0.075	0.181	0.000258804	CD8_Naive-like	Cisd3
1.08737e-08	-0.416428	0.603	0.761	0.000259315	CD8_Naive-like	Hnrnpl
1.09419e-08	-0.828077	0.107	0.225	0.000260942	CD8_Naive-like	Anapc4
1.09911e-08	-0.704058	0.18	0.322	0.000262116	CD8_Naive-like	Acsbg1
1.12668e-08	0.480738	0.54	0.461	0.000268691	CD8_Naive-like	Ier5
1.15805e-08	-0.657856	0.158	0.295	0.000276172	CD8_Naive-like	Cox20
1.17357e-08	-1.82836	0.037	0.121	0.000279873	CD8_Naive-like	Gdf11
1.18345e-08	-0.490747	0.259	0.424	0.00028223	CD8_Naive-like	Rab11a
1.18943e-08	1.22502	0.217	0.129	0.000283656	CD8_Naive-like	Nt5dc3
1.20245e-08	-0.610858	0.147	0.28	0.00028676	CD8_Naive-like	Mrpl36
1.21335e-08	-1.05921	0.072	0.174	0.000289359	CD8_Naive-like	Apool
1.21963e-08	-0.531404	0.233	0.396	0.000290859	CD8_Naive-like	Atl3
1.22162e-08	-0.368242	0.551	0.721	0.000291333	CD8_Naive-like	Grcc10
1.22189e-08	-0.435547	0.312	0.492	0.000291396	CD8_Naive-like	Cfdp1
1.22319e-08	-0.533604	0.309	0.475	0.000291707	CD8_Naive-like	Psmd4
1.23309e-08	0.819251	0.241	0.148	0.000294067	CD8_Naive-like	Fbxo32
1.24022e-08	-0.729385	0.162	0.299	0.000295767	CD8_Naive-like	Ggta1
1.24655e-08	-0.907297	0.18	0.308	0.000297277	CD8_Naive-like	Dnmt1
1.26942e-08	-0.806605	0.079	0.187	0.000302731	CD8_Naive-like	Ccdc107
1.27359e-08	-0.305857	0.86	0.92	0.000303725	CD8_Naive-like	Sh3kbp1
1.29135e-08	0.667079	0.551	0.498	0.000307961	CD8_Naive-like	Pced1b
1.29518e-08	-0.687886	0.151	0.286	0.000308874	CD8_Naive-like	9530068E07Rik
1.33119e-08	0.840546	0.311	0.216	0.000317462	CD8_Naive-like	Lmbr1l
1.33746e-08	-0.601113	0.2	0.347	0.000318958	CD8_Naive-like	Uba6
1.43094e-08	-0.590092	0.241	0.395	0.000341251	CD8_Naive-like	Psmc3
1.44207e-08	-0.538233	0.256	0.41	0.000343904	CD8_Naive-like	Rpn2
1.50285e-08	-0.464671	0.596	0.735	0.000358399	CD8_Naive-like	Sorl1
1.5139e-08	-0.724544	0.096	0.211	0.000361035	CD8_Naive-like	2310033P09Rik
1.51471e-08	0.384283	0.752	0.709	0.000361228	CD8_Naive-like	Susd6
1.5281e-08	-0.47394	0.368	0.54	0.000364422	CD8_Naive-like	Fkbp3
1.52839e-08	-1.69311	0.031	0.112	0.00036449	CD8_Naive-like	Slc37a2
1.56594e-08	-0.657832	0.241	0.389	0.000373446	CD8_Naive-like	Plcg1
1.57173e-08	-1.23834	0.066	0.166	0.000374826	CD8_Naive-like	Tmem175
1.58223e-08	-0.639192	0.165	0.305	0.000377331	CD8_Naive-like	Trim8
1.59021e-08	-0.581214	0.268	0.422	0.000379233	CD8_Naive-like	Abcb1a
1.6636e-08	-1.12757	0.061	0.157	0.000396736	CD8_Naive-like	Htatip2
1.66659e-08	-1.30109	0.07	0.168	0.000397449	CD8_Naive-like	Dus2
1.6759e-08	-0.808687	0.092	0.202	0.000399668	CD8_Naive-like	Pms1
1.676e-08	1.50728	0.116	0.05	0.000399692	CD8_Naive-like	Bbc3
1.68126e-08	1.03843	0.289	0.2	0.000400946	CD8_Naive-like	Rttn
1.6827e-08	-0.563271	0.18	0.321	0.000401289	CD8_Naive-like	Scamp2
1.68658e-08	-0.855731	0.086	0.197	0.000402215	CD8_Naive-like	Slirp
1.71952e-08	0.867083	0.298	0.204	0.000410071	CD8_Naive-like	Pnpla8
1.73527e-08	-1.11051	0.05	0.142	0.000413827	CD8_Naive-like	Tubgcp2
1.74167e-08	-0.491463	0.285	0.462	0.000415355	CD8_Naive-like	Mien1
1.74259e-08	-0.58695	0.165	0.302	0.000415572	CD8_Naive-like	Dok2
1.77928e-08	-0.487171	0.298	0.461	0.000424322	CD8_Naive-like	Mkrn1
1.79108e-08	-0.433873	0.406	0.584	0.000427137	CD8_Naive-like	Ssr4
1.79576e-08	-0.360973	0.667	0.789	0.000428253	CD8_Naive-like	Prkar1a
1.80101e-08	-0.464754	0.281	0.453	0.000429504	CD8_Naive-like	Mrpl20
1.81055e-08	-0.813734	0.118	0.236	0.00043178	CD8_Naive-like	Apex2
1.84022e-08	-0.453977	0.325	0.501	0.000438857	CD8_Naive-like	Psma5
1.85054e-08	-1.38665	0.05	0.14	0.000441317	CD8_Naive-like	Smpd1
1.85105e-08	-1.24051	0.053	0.146	0.000441438	CD8_Naive-like	Eml2
1.87875e-08	-1.07372	0.112	0.227	0.000448045	CD8_Naive-like	Irf4
1.89188e-08	1.27891	0.197	0.116	0.000451174	CD8_Naive-like	Als2cl
1.91603e-08	-0.828829	0.103	0.216	0.000456934	CD8_Naive-like	Hccs
1.92329e-08	-0.760629	0.088	0.197	0.000458665	CD8_Naive-like	Emc4
1.92332e-08	-0.6101	0.16	0.298	0.000458674	CD8_Naive-like	Dnajc19
1.96276e-08	0.659893	0.474	0.4	0.00046808	CD8_Naive-like	Brwd1
2.0377e-08	-0.305111	0.928	0.931	0.00048595	CD8_Naive-like	H2-Q7
2.07476e-08	-0.540888	0.331	0.505	0.000494789	CD8_Naive-like	Eif4e
2.0804e-08	-0.546533	0.239	0.402	0.000496134	CD8_Naive-like	Commd3
2.09115e-08	-0.875341	0.149	0.272	0.000498698	CD8_Naive-like	Heg1
2.13701e-08	-0.407593	0.546	0.681	0.000509634	CD8_Naive-like	Psma2
2.17492e-08	-0.593809	0.202	0.354	0.000518674	CD8_Naive-like	Degs1
2.18273e-08	0.618506	0.496	0.425	0.000520537	CD8_Naive-like	Psip1
2.18551e-08	0.926537	0.379	0.3	0.000521201	CD8_Naive-like	Ap1ar
2.21203e-08	-0.613458	0.471	0.615	0.000527525	CD8_Naive-like	Hspd1
2.21755e-08	-0.566048	0.189	0.337	0.000528842	CD8_Naive-like	Spg21
2.22127e-08	1.42066	0.136	0.066	0.000529729	CD8_Naive-like	Lypd6b
2.25405e-08	-0.557327	0.18	0.32	0.000537545	CD8_Naive-like	Zfp52
2.2584e-08	-0.867161	0.143	0.265	0.000538582	CD8_Naive-like	Nbeal2
2.26005e-08	-0.701469	0.138	0.265	0.000538977	CD8_Naive-like	Commd6
2.26989e-08	-0.5566	0.175	0.314	0.000541324	CD8_Naive-like	Kmt5a
2.27935e-08	-1.57516	0.028	0.105	0.000543579	CD8_Naive-like	Plk4
2.30245e-08	-1.1531	0.086	0.192	0.000549088	CD8_Naive-like	E330009J07Rik
2.35807e-08	-0.753763	0.11	0.225	0.000562353	CD8_Naive-like	Prkcz
2.36572e-08	-0.566842	0.25	0.406	0.000564176	CD8_Naive-like	Snf8
2.369e-08	-1.02167	0.07	0.17	0.000564958	CD8_Naive-like	Fuca2
2.38574e-08	-0.608388	0.112	0.233	0.000568952	CD8_Naive-like	Gtf3a
2.39665e-08	-0.545787	0.18	0.323	0.000571553	CD8_Naive-like	Commd4
2.40105e-08	-0.570544	0.233	0.377	0.000572603	CD8_Naive-like	Pdap1
2.44715e-08	-0.492556	0.309	0.474	0.000583597	CD8_Naive-like	Lfng
2.45565e-08	-0.488611	0.248	0.414	0.000585623	CD8_Naive-like	Znrd1
2.49007e-08	-0.534588	0.256	0.421	0.000593833	CD8_Naive-like	Hypk
2.54329e-08	-1.04189	0.053	0.146	0.000606525	CD8_Naive-like	Gm5547
2.56955e-08	-0.993168	0.092	0.196	0.000612786	CD8_Naive-like	Tmem161b
2.59618e-08	1.78762	0.116	0.052	0.000619137	CD8_Naive-like	Mex3b
2.64737e-08	-0.621266	0.2	0.344	0.000631345	CD8_Naive-like	Emc6
2.65594e-08	-0.766262	0.167	0.299	0.000633388	CD8_Naive-like	Sh2b1
2.67167e-08	-0.486397	0.303	0.46	0.00063714	CD8_Naive-like	Ssrp1
2.69189e-08	-1.04693	0.062	0.158	0.000641963	CD8_Naive-like	Hist1h1e
2.70667e-08	-0.877336	0.121	0.241	0.000645486	CD8_Naive-like	Zswim8
2.70905e-08	-1.38548	0.033	0.114	0.000646055	CD8_Naive-like	Gm14029
2.73448e-08	-0.379691	0.601	0.725	0.00065212	CD8_Naive-like	Slc25a5
2.76975e-08	-0.663436	0.138	0.264	0.000660531	CD8_Naive-like	Vma21
2.86095e-08	0.744882	0.346	0.252	0.000682279	CD8_Naive-like	AI506816
2.87449e-08	-0.820009	0.11	0.225	0.000685509	CD8_Naive-like	Nudcd2
2.90341e-08	0.684013	0.509	0.427	0.000692406	CD8_Naive-like	Numb
2.91007e-08	-1.24968	0.04	0.126	0.000693994	CD8_Naive-like	Tm7sf3
2.93885e-08	-0.273932	0.919	0.951	0.000700857	CD8_Naive-like	Wnk1
2.94914e-08	0.421354	0.649	0.606	0.00070331	CD8_Naive-like	Rabac1
2.95149e-08	-0.528761	0.483	0.646	0.00070387	CD8_Naive-like	Gramd1b
2.97898e-08	-0.535915	0.309	0.476	0.000710426	CD8_Naive-like	Smarca4
3.04747e-08	-0.587284	0.224	0.371	0.00072676	CD8_Naive-like	Sra1
3.07668e-08	-0.679548	0.131	0.252	0.000733727	CD8_Naive-like	Alg5
3.13456e-08	-0.54932	0.151	0.283	0.000747531	CD8_Naive-like	Timm17a
3.18709e-08	0.46989	0.737	0.714	0.000760057	CD8_Naive-like	Jmjd1c
3.22123e-08	-0.431012	0.406	0.581	0.000768199	CD8_Naive-like	Cd37
3.23786e-08	0.776998	0.417	0.333	0.000772165	CD8_Naive-like	Irf2bpl
3.24787e-08	-0.68959	0.114	0.233	0.000774553	CD8_Naive-like	Kars
3.36918e-08	0.786863	0.344	0.248	0.000803483	CD8_Naive-like	Tiparp
3.56952e-08	-0.490821	0.393	0.566	0.000851259	CD8_Naive-like	Esyt1
3.6127e-08	-0.516882	0.399	0.583	0.000861556	CD8_Naive-like	Elf4
3.62517e-08	-0.612189	0.134	0.256	0.00086453	CD8_Naive-like	Parvg
3.66795e-08	-1.20003	0.042	0.127	0.000874733	CD8_Naive-like	Fen1
3.66922e-08	0.793663	0.191	0.106	0.000875035	CD8_Naive-like	Ddx60
3.69648e-08	-0.693743	0.142	0.268	0.000881537	CD8_Naive-like	Hscb
3.73485e-08	-0.877198	0.059	0.154	0.000890686	CD8_Naive-like	Dubr
3.81314e-08	-0.693422	0.134	0.254	0.000909358	CD8_Naive-like	Zfp511
3.86772e-08	-0.803769	0.077	0.181	0.000922373	CD8_Naive-like	Mrpl17
3.90107e-08	-1.14314	0.075	0.173	0.000930328	CD8_Naive-like	Wdr76
3.94989e-08	-1.33767	0.028	0.104	0.000941971	CD8_Naive-like	Tada2a
4.08427e-08	-0.711937	0.134	0.255	0.000974016	CD8_Naive-like	Mydgf
4.14625e-08	-0.871822	0.178	0.305	0.000988799	CD8_Naive-like	Pitpnm2
4.17463e-08	-1.07163	0.077	0.177	0.000995565	CD8_Naive-like	Chpt1
4.19572e-08	-0.460796	0.307	0.472	0.0010006	CD8_Naive-like	Psmb5
4.19784e-08	-0.565912	0.131	0.256	0.0010011	CD8_Naive-like	Aph1a
4.24232e-08	-0.557464	0.184	0.326	0.00101171	CD8_Naive-like	Cyc1
4.33829e-08	-0.997427	0.079	0.181	0.0010346	CD8_Naive-like	Gpatch11
4.34205e-08	-0.555974	0.162	0.294	0.00103549	CD8_Naive-like	Spag7
4.46059e-08	-1.60161	0.026	0.1	0.00106376	CD8_Naive-like	Lgalsl
4.54258e-08	0.358461	0.739	0.685	0.00108331	CD8_Naive-like	Atf7ip
4.57737e-08	-0.43662	0.458	0.619	0.00109161	CD8_Naive-like	St13
4.60843e-08	-0.89784	0.068	0.165	0.00109902	CD8_Naive-like	Slc35b2
4.61291e-08	-2.65029	0.028	0.101	0.00110009	CD8_Naive-like	Birc5
4.6153e-08	-0.605294	0.414	0.563	0.00110066	CD8_Naive-like	Ranbp1
4.61551e-08	-0.813492	0.116	0.23	0.00110071	CD8_Naive-like	Abca2
4.66335e-08	-0.417143	0.408	0.572	0.00111212	CD8_Naive-like	Nme1
4.69268e-08	0.541691	0.557	0.495	0.00111911	CD8_Naive-like	Lbr
4.73156e-08	-0.953767	0.081	0.181	0.00112838	CD8_Naive-like	D430042O09Rik
4.85102e-08	-0.567935	0.182	0.317	0.00115687	CD8_Naive-like	Dmac1
4.85755e-08	-1.48314	0.051	0.139	0.00115843	CD8_Naive-like	Hist1h4d
5.01931e-08	1.00874	0.224	0.138	0.00119701	CD8_Naive-like	Polg2
5.05232e-08	0.645047	0.502	0.444	0.00120488	CD8_Naive-like	Rbm33
5.06975e-08	-0.61061	0.173	0.305	0.00120903	CD8_Naive-like	Wbp4
5.13678e-08	-0.561138	0.21	0.363	0.00122502	CD8_Naive-like	Cers2
5.15204e-08	-0.767151	0.077	0.178	0.00122866	CD8_Naive-like	Rnaseh2b
5.15566e-08	-0.826898	0.088	0.192	0.00122952	CD8_Naive-like	Kdm4a
5.17001e-08	0.539211	0.529	0.461	0.00123294	CD8_Naive-like	Tmem131l
5.22522e-08	0.582655	0.48	0.416	0.00124611	CD8_Naive-like	Arid5a
5.25549e-08	-0.597398	0.134	0.258	0.00125333	CD8_Naive-like	Otub1
5.31419e-08	-0.425025	0.285	0.445	0.00126733	CD8_Naive-like	Dpm3
5.38045e-08	-0.549316	0.283	0.434	0.00128313	CD8_Naive-like	Ndufab1
5.45306e-08	-0.601459	0.184	0.32	0.00130045	CD8_Naive-like	Foxk2
5.45934e-08	-0.765986	0.149	0.269	0.00130194	CD8_Naive-like	Siva1
5.52056e-08	-0.470755	0.226	0.378	0.00131654	CD8_Naive-like	Tmem189
5.52904e-08	-0.593147	0.131	0.254	0.00131856	CD8_Naive-like	Nxt1
5.53568e-08	-1.14444	0.046	0.131	0.00132015	CD8_Naive-like	Slc39a14
[truncated: 10,432 more rows]

## Sheet: DEGs_Sdc1-cKO vs. CTL
gene	p_val	avg_log2FC	pct.1	pct.2	p_val_adj
Gm42418	1.02995e-244	-2.47802	0.988	1	2.45622e-240
AY036118	1.22073e-112	-2.58533	0.288	0.705	2.91119e-108
Cd52	6.26095e-111	1.10763	0.947	0.814	1.49311e-106
Rpl37	1.63271e-108	0.73113	0.96	0.912	3.8937e-104
Gm10076	3.40184e-106	1.22636	0.89	0.701	8.11272e-102
Rpl41	4.94441e-106	0.758899	0.958	0.897	1.17914e-101
Rpl36	6.80578e-102	0.764192	0.955	0.874	1.62304e-97
Rpl38	2.5173e-100	0.734627	0.961	0.887	6.00325e-96
Rpl39	4.7659e-97	0.699315	0.952	0.902	1.13657e-92
Ubb	3.14142e-92	0.775913	0.963	0.873	7.49166e-88
Fau	7.39214e-86	0.550901	0.967	0.926	1.76288e-81
Sh3bgrl3	4.74364e-79	0.987517	0.907	0.713	1.13126e-74
Atp5e	2.9206e-77	1.00313	0.872	0.659	6.96506e-73
Rpl18a	4.3019e-76	0.551969	0.967	0.93	1.02592e-71
Tmsb4x	4.46329e-73	0.620217	0.99	0.983	1.06441e-68
Rac2	1.00718e-71	0.826012	0.93	0.78	2.40192e-67
Rpl13a	7.06817e-69	0.491875	0.975	0.935	1.68562e-64
Gapdh	7.9823e-69	0.952659	0.922	0.752	1.90362e-64
Nkg7	1.016e-67	0.881095	0.933	0.724	2.42296e-63
Rpl35	2.12378e-66	0.72343	0.931	0.843	5.06478e-62
Igkc	5.01929e-66	-2.62938	0.132	0.427	1.197e-61
4932438A13Rik	3.58411e-65	-1.22302	0.786	0.903	8.54738e-61
Rps11	4.58188e-65	0.50288	0.964	0.917	1.09269e-60
Rpsa	5.79754e-65	0.544187	0.97	0.94	1.3826e-60
Actb	5.805e-65	0.74567	0.979	0.953	1.38438e-60
Arhgap15	1.93029e-64	-0.900443	0.985	0.985	4.60336e-60
Rps26	1.05259e-63	0.64	0.958	0.887	2.51023e-59
Rpl32	1.97292e-63	0.524266	0.961	0.917	4.70502e-59
AW112010	4.46256e-63	0.798913	0.946	0.777	1.06423e-58
Ctsw	6.72984e-63	1.15043	0.792	0.507	1.60493e-58
Rpl29	1.56166e-62	0.601522	0.936	0.872	3.72426e-58
Rplp0	2.21765e-62	0.570774	0.961	0.92	5.28864e-58
Rpl34	2.42122e-62	0.479572	0.959	0.917	5.77412e-58
Rpl37a	1.41182e-61	0.47218	0.967	0.927	3.3669e-57
Cmah	6.40353e-61	-2.59176	0.115	0.38	1.52711e-56
Cox8a	1.16152e-60	0.759767	0.908	0.752	2.77e-56
Myl6	1.97623e-58	0.651218	0.952	0.853	4.71292e-54
Atp5j2	6.19085e-58	1.01344	0.757	0.512	1.47639e-53
Fxyd5	8.10493e-58	0.761801	0.911	0.78	1.93286e-53
Tmsb10	1.04329e-57	0.659284	0.97	0.928	2.48804e-53
Dock2	4.82656e-57	-0.569607	0.985	0.981	1.15104e-52
Serf2	2.21705e-56	0.572438	0.942	0.845	5.28721e-52
Rpl24	3.58136e-56	0.501146	0.961	0.893	8.54082e-52
Rpl13	1.71945e-55	0.448971	0.968	0.945	4.10055e-51
Rpl27a	4.51594e-55	0.433025	0.969	0.936	1.07696e-50
Patj	7.02748e-55	-3.18533	0.107	0.344	1.67591e-50
Clic1	8.85724e-55	0.748115	0.89	0.715	2.11227e-50
Rpl21	1.43499e-54	0.468199	0.961	0.91	3.42216e-50
Bach2	2.08017e-54	-1.94397	0.492	0.693	4.9608e-50
Rps12	2.54025e-54	0.473731	0.976	0.949	6.058e-50
Ctla2a	4.61403e-54	0.955101	0.805	0.515	1.10035e-49
Foxp1	8.25181e-54	-1.52905	0.81	0.91	1.96789e-49
Mbnl1	6.56841e-53	-0.549825	0.988	0.987	1.56643e-48
Rack1	1.20071e-51	0.447515	0.961	0.926	2.86346e-47
Thy1	1.88476e-51	0.918989	0.817	0.567	4.49477e-47
Coro1a	5.84158e-51	0.698898	0.922	0.784	1.3931e-46
Rps15a	1.49251e-50	0.439697	0.975	0.955	3.55933e-46
Crip1	6.95682e-50	1.03038	0.802	0.612	1.65906e-45
Rflnb	1.06748e-49	-3.41336	0.036	0.22	2.54572e-45
Cox7c	1.54372e-49	0.748802	0.853	0.665	3.68146e-45
Rpl10	2.16214e-49	0.508081	0.951	0.903	5.15628e-45
Rpl6	3.84346e-49	0.475986	0.958	0.905	9.16589e-45
Cd3g	6.75242e-49	0.704938	0.922	0.823	1.61032e-44
Ndufa13	9.323e-49	0.959381	0.745	0.503	2.22335e-44
Elob	1.96343e-48	0.895064	0.775	0.551	4.68239e-44
Zbtb20	2.16775e-48	-1.18387	0.651	0.819	5.16965e-44
Ptprcap	2.18336e-48	0.814433	0.838	0.595	5.20688e-44
Cd3d	3.32755e-48	0.628533	0.924	0.814	7.93554e-44
Eno1	3.91809e-48	1.10917	0.72	0.478	9.34386e-44
Zeb1	7.57026e-48	-1.51854	0.717	0.841	1.80536e-43
Rpl11	1.22194e-47	0.402315	0.955	0.916	2.91408e-43
Ppm1h	3.02541e-47	-1.0165	0.888	0.921	7.215e-43
Lef1	3.04306e-47	-2.24799	0.286	0.512	7.25708e-43
Hspa8	3.20278e-47	0.595242	0.958	0.902	7.63799e-43
Hnrnph1	4.20699e-47	-0.890931	0.71	0.85	1.00328e-42
Hcst	9.43278e-47	0.967864	0.793	0.565	2.24953e-42
Rapgef6	1.1735e-46	-1.13802	0.913	0.941	2.79857e-42
Thada	1.47093e-46	-1.41968	0.587	0.762	3.50788e-42
Cox6c	2.55327e-46	0.781087	0.837	0.653	6.08904e-42
Trim12a	5.88931e-46	1.90853	0.323	0.059	1.40448e-41
Ubl5	8.37524e-46	0.832737	0.793	0.576	1.99733e-41
Trbc2	9.31589e-46	0.74591	0.914	0.815	2.22165e-41
Rpl28	9.53854e-46	0.516544	0.971	0.917	2.27475e-41
Rpl26	1.15415e-45	0.434264	0.96	0.914	2.75243e-41
Rapgef4	1.65436e-45	-2.82518	0.063	0.257	3.94533e-41
Sell	1.66106e-45	-2.42965	0.097	0.308	3.9613e-41
Gm14085	5.26817e-45	-5.44066	0.007	0.138	1.25635e-40
Trac	5.57643e-45	0.763389	0.885	0.798	1.32987e-40
Itk	1.69436e-44	-0.72969	0.936	0.971	4.04071e-40
Ets1	6.11922e-44	-0.609172	0.944	0.959	1.45931e-39
Ltb	7.98388e-44	0.856263	0.833	0.674	1.904e-39
Lgals1	1.16225e-43	0.946161	0.814	0.606	2.77172e-39
Capg	3.47234e-43	1.33648	0.603	0.357	8.28083e-39
Clta	1.37698e-42	0.681269	0.858	0.691	3.28383e-38
Lck	2.29067e-42	0.705601	0.899	0.699	5.46278e-38
Gm35082	2.93067e-42	-2.63154	0.039	0.208	6.98907e-38
Tomm6	3.01892e-42	1.09111	0.615	0.374	7.19953e-38
Il6st	3.30514e-42	-2.07148	0.133	0.357	7.88209e-38
Hsp90ab1	1.27368e-41	0.528756	0.973	0.91	3.03746e-37
Actg1	2.84771e-41	0.614957	0.958	0.916	6.79121e-37
Ankrd11	3.20699e-41	-0.749812	0.959	0.963	7.64803e-37
Utrn	1.24937e-40	-0.646004	0.919	0.949	2.97949e-36
Cox4i1	1.56946e-40	0.53622	0.909	0.806	3.74284e-36
Slc49a4	1.85577e-40	-2.51575	0.095	0.291	4.42563e-36
Ifngr2	1.92348e-40	-3.62226	0.025	0.171	4.58711e-36
Igf1r	2.18755e-40	-2.86533	0.055	0.227	5.21686e-36
Rpl27	7.68022e-40	0.374356	0.965	0.913	1.83158e-35
Atp5d	9.09404e-40	0.782303	0.765	0.567	2.16875e-35
Tcf7	1.05509e-39	-1.82409	0.227	0.444	2.51618e-35
Eef1a1	1.20201e-39	0.351691	0.984	0.966	2.86655e-35
Grcc10	2.07573e-39	0.859138	0.753	0.552	4.95021e-35
Cmss1	3.18345e-39	-1.27535	0.53	0.683	7.59189e-35
S100a11	5.51517e-39	0.609276	0.894	0.756	1.31526e-34
Eif3f	6.41356e-39	0.580601	0.912	0.798	1.52951e-34
H2-D1	1.01126e-38	0.44197	0.967	0.93	2.41166e-34
Rpl18	1.38382e-38	0.389423	0.949	0.91	3.30014e-34
S100a4	1.74416e-38	0.957832	0.744	0.52	4.15948e-34
Uba52	4.39081e-38	0.71597	0.81	0.65	1.04712e-33
Cox5b	7.3032e-38	0.82887	0.738	0.535	1.74167e-33
Ddx6	1.84318e-37	-0.884596	0.721	0.84	4.39562e-33
Tnrc6b	2.13624e-37	-0.612603	0.908	0.943	5.09451e-33
S100a6	2.58454e-37	0.656479	0.956	0.874	6.16361e-33
Tle5	3.09575e-37	0.725101	0.79	0.614	7.38275e-33
Aff3	5.36006e-37	-1.74801	0.302	0.503	1.27827e-32
Rps21	6.21419e-37	0.371957	0.969	0.93	1.48196e-32
Kif1b	1.02744e-36	-1.73591	0.342	0.556	2.45025e-32
Picalm	1.7298e-36	-0.908662	0.75	0.841	4.12523e-32
Pabpc1	1.80164e-36	-0.526811	0.894	0.894	4.29655e-32
Anxa2	1.93616e-36	0.755665	0.743	0.51	4.61736e-32
Ctsd	2.139e-36	0.744416	0.818	0.643	5.10109e-32
Fth1	2.15184e-36	0.44012	0.959	0.898	5.13171e-32
Rpl36al	2.70916e-36	0.522798	0.916	0.8	6.4608e-32
Rps15	3.11498e-36	0.354306	0.966	0.93	7.4286e-32
Rpl15	3.75595e-36	0.430657	0.955	0.888	8.95719e-32
Cox6a1	5.8728e-36	0.839421	0.691	0.483	1.40055e-31
Cblb	7.43668e-36	-0.676031	0.94	0.955	1.7735e-31
Ssh2	9.24627e-36	-1.3941	0.704	0.802	2.20505e-31
Elovl6	9.65564e-36	-2.35039	0.176	0.379	2.30268e-31
Cyba	1.07605e-35	0.695775	0.789	0.593	2.56616e-31
Gls	1.30205e-35	-0.818628	0.773	0.881	3.10512e-31
Cox5a	1.63599e-35	0.677286	0.832	0.665	3.90151e-31
Rps8	1.74539e-35	0.366827	0.976	0.957	4.16241e-31
Rpl19	1.95267e-35	0.333361	0.964	0.928	4.65672e-31
Rpl7a	2.38887e-35	0.434581	0.948	0.891	5.69698e-31
Pfn1	2.62673e-35	0.440544	0.955	0.894	6.26422e-31
Prr13	3.99524e-35	0.841134	0.701	0.458	9.52785e-31
Cotl1	4.18598e-35	0.601781	0.879	0.726	9.98273e-31
Cox7a2	5.56457e-35	0.722106	0.762	0.551	1.32704e-30
H2-K1	1.01837e-34	0.347365	0.991	0.984	2.42861e-30
Arpc1b	1.33376e-34	0.635163	0.852	0.685	3.18076e-30
Il6ra	1.35326e-34	-2.88501	0.028	0.162	3.22725e-30
Ly6e	1.45959e-34	0.753206	0.846	0.694	3.48083e-30
Camk1d	2.85961e-34	-0.717883	0.838	0.879	6.81961e-30
Vim	3.12259e-34	0.738086	0.801	0.606	7.44675e-30
Rpl36a	3.24608e-34	0.487591	0.936	0.857	7.74125e-30
Fam169b	3.58461e-34	-1.13585	0.51	0.69	8.54857e-30
Prrc2c	4.43875e-34	-0.543732	0.887	0.91	1.05855e-29
Zfp36l2	4.91933e-34	-0.735952	0.767	0.863	1.17316e-29
Arpc3	6.45146e-34	0.62643	0.867	0.702	1.53854e-29
Edf1	7.0349e-34	0.884284	0.664	0.456	1.67768e-29
Cox7b	7.89113e-34	0.824765	0.705	0.506	1.88188e-29
Aldoa	9.08381e-34	0.902713	0.707	0.502	2.16631e-29
Zswim6	1.13575e-33	-1.02484	0.759	0.851	2.70854e-29
Rps2	1.38961e-33	0.419795	0.965	0.938	3.31395e-29
Fam241a	1.64938e-33	-2.27587	0.197	0.385	3.93343e-29
Rps5	2.83768e-33	0.34473	0.959	0.922	6.76731e-29
Cxcr6	3.43958e-33	0.823861	0.704	0.477	8.2027e-29
Uqcrh	3.47218e-33	0.467464	0.907	0.815	8.28047e-29
Cfl1	3.69287e-33	0.522931	0.915	0.819	8.80676e-29
Gm2682	4.58019e-33	-0.971976	0.616	0.779	1.09228e-28
Rps29	4.97228e-33	0.330332	0.959	0.905	1.18579e-28
Atp5l	5.05304e-33	0.544878	0.865	0.709	1.20505e-28
Satb1	1.05498e-32	-1.85031	0.738	0.788	2.51591e-28
Lncpint	1.05792e-32	-0.870244	0.805	0.876	2.52294e-28
S100a10	1.16194e-32	0.530709	0.933	0.824	2.77099e-28
Macf1	1.23523e-32	-0.644247	0.898	0.913	2.94579e-28
Lsp1	1.65733e-32	0.736476	0.769	0.578	3.9524e-28
Lnpep	1.68968e-32	-0.647975	0.79	0.852	4.02955e-28
Cd8a	1.81574e-32	0.714799	0.807	0.656	4.33017e-28
Ppia	1.98654e-32	0.431543	0.955	0.916	4.73749e-28
Gzmb	2.18851e-32	1.4135	0.483	0.257	5.21915e-28
Ablim1	2.44771e-32	-0.863873	0.913	0.922	5.8373e-28
S100a13	2.56019e-32	0.859276	0.627	0.43	6.10553e-28
Tut4	2.64365e-32	-0.878243	0.781	0.864	6.30458e-28
Asap1	3.51319e-32	-1.29227	0.455	0.644	8.37826e-28
Ccl5	3.85823e-32	0.992848	0.762	0.534	9.20111e-28
Cst7	6.41451e-32	0.997249	0.62	0.397	1.52973e-27
Sec61g	8.33921e-32	0.670653	0.783	0.62	1.98873e-27
Tdrp	8.41542e-32	-3.52029	0.023	0.142	2.00691e-27
Lars2	1.1203e-31	-1.52329	0.19	0.393	2.67169e-27
Psmb8	1.15067e-31	0.625491	0.815	0.636	2.74411e-27
Atp5mpl	1.28447e-31	0.831914	0.675	0.491	3.0632e-27
Atp5h	1.57157e-31	0.539874	0.87	0.741	3.74787e-27
Pglyrp1	1.65054e-31	1.20504	0.501	0.284	3.93621e-27
Tbx21	3.6883e-31	0.919677	0.646	0.416	8.79586e-27
Klre1	4.268e-31	0.801929	0.632	0.388	1.01783e-26
Smchd1	5.01239e-31	-0.767216	0.781	0.869	1.19535e-26
Rps13	5.42323e-31	0.321511	0.963	0.913	1.29333e-26
Adk	6.61063e-31	-2.51196	0.15	0.329	1.5765e-26
Sh3bp5	7.87629e-31	-1.93181	0.119	0.293	1.87834e-26
Uqcrq	8.23168e-31	0.910092	0.598	0.394	1.96309e-26
Maml3	8.31403e-31	-2.53832	0.08	0.236	1.98273e-26
Gimap7	9.04551e-31	0.892251	0.644	0.433	2.15717e-26
Ptpn18	1.53791e-30	0.63455	0.838	0.69	3.6676e-26
Arhgdib	2.2208e-30	0.550493	0.892	0.752	5.29617e-26
Ppib	2.34967e-30	0.559845	0.84	0.671	5.60349e-26
Usp28	2.35987e-30	-2.87116	0.056	0.199	5.62782e-26
Gnai2	2.3688e-30	0.584916	0.873	0.72	5.64912e-26
Huwe1	3.4801e-30	-0.717111	0.747	0.826	8.29935e-26
St6gal1	3.7743e-30	-2.36026	0.076	0.23	9.00096e-26
Mif	3.86685e-30	0.884179	0.722	0.551	9.22166e-26
Rpl30	6.29732e-30	0.308485	0.968	0.928	1.50178e-25
Ssbp2	8.97557e-30	-1.54229	0.303	0.498	2.14049e-25
Reep5	1.08044e-29	0.737522	0.657	0.448	2.57663e-25
Rpl10a	1.15083e-29	0.381891	0.955	0.901	2.7445e-25
Rps9	1.27973e-29	0.306386	0.962	0.922	3.0519e-25
Myl12a	1.40535e-29	0.524947	0.872	0.717	3.35148e-25
Ech1	1.85137e-29	1.0964	0.521	0.313	4.41515e-25
Cd3e	1.97562e-29	0.46817	0.925	0.84	4.71146e-25
Atp5md	1.97868e-29	0.822175	0.619	0.424	4.71877e-25
Atox1	3.06944e-29	0.949527	0.566	0.347	7.32e-25
Erbin	3.43549e-29	-0.68041	0.699	0.807	8.19296e-25
Calr	4.51581e-29	0.68237	0.795	0.633	1.07693e-24
Vasp	4.54838e-29	0.624888	0.791	0.61	1.0847e-24
Krtcap2	5.56379e-29	0.756503	0.714	0.534	1.32685e-24
Ptprc	6.05842e-29	-0.395324	0.991	0.979	1.44481e-24
Rpl17	6.34455e-29	0.319182	0.967	0.933	1.51305e-24
Pde2a	8.08128e-29	-1.4504	0.119	0.298	1.92722e-24
Ppp1ca	8.10251e-29	0.621012	0.81	0.655	1.93229e-24
Gpi1	8.62432e-29	0.734382	0.718	0.547	2.05673e-24
Rps18	9.18536e-29	0.350107	0.961	0.919	2.19052e-24
Fus	1.28473e-28	-0.823637	0.746	0.84	3.06381e-24
Scml4	2.09355e-28	-1.37125	0.457	0.621	4.99271e-24
Atp5k	2.29102e-28	1.09179	0.502	0.312	5.46363e-24
Klf3	2.30319e-28	-1.53252	0.162	0.347	5.49266e-24
Itm2b	2.56504e-28	0.494197	0.925	0.814	6.1171e-24
Rps27	2.81024e-28	0.338543	0.962	0.919	6.70187e-24
Hint1	2.987e-28	0.649483	0.785	0.63	7.1234e-24
Eef2	3.68464e-28	0.407876	0.936	0.881	8.78712e-24
Ccr7	4.11919e-28	-1.94776	0.068	0.213	9.82345e-24
Ikzf1	4.54692e-28	-0.602205	0.89	0.926	1.08435e-23
Hdac4	5.20919e-28	-1.01839	0.527	0.683	1.24229e-23
Trim5	1.11117e-27	1.78794	0.21	0.041	2.64991e-23
Man1a	1.23629e-27	-0.99486	0.647	0.759	2.94831e-23
Ndufa3	1.61615e-27	1.18107	0.44	0.237	3.85419e-23
Pdcd1	2.26002e-27	0.768486	0.651	0.427	5.3897e-23
Rpl23	3.87894e-27	0.281323	0.976	0.955	9.25051e-23
Taf10	3.9355e-27	0.722392	0.658	0.466	9.38539e-23
Rpl8	4.12277e-27	0.308397	0.962	0.924	9.83199e-23
Nufip2	4.84161e-27	-0.75519	0.63	0.772	1.15463e-22
Eif3k	7.89482e-27	0.506169	0.809	0.656	1.88276e-22
Ndufa7	8.2443e-27	0.752549	0.606	0.406	1.9661e-22
Atp6v0e	8.30882e-27	0.588823	0.774	0.586	1.98149e-22
Gng2	1.09463e-26	0.49703	0.852	0.593	2.61048e-22
Chd2	1.40605e-26	-0.819207	0.698	0.81	3.35316e-22
Crim1	1.63538e-26	-1.27168	0.245	0.443	3.90005e-22
Nipbl	1.90043e-26	-0.534273	0.892	0.91	4.53215e-22
Ndufb7	3.33027e-26	0.658609	0.626	0.449	7.94204e-22
Atp5g2	3.51431e-26	0.490746	0.828	0.724	8.38092e-22
Txk	4.54343e-26	-1.21972	0.378	0.563	1.08352e-21
Id2	5.16797e-26	0.54613	0.844	0.634	1.23246e-21
Gm26740	5.97968e-26	-1.02006	0.557	0.694	1.42603e-21
Snrpd2	6.46401e-26	0.628116	0.697	0.515	1.54154e-21
Tma7	7.11067e-26	0.656193	0.742	0.574	1.69575e-21
Ptpn6	7.57982e-26	0.821679	0.601	0.403	1.80763e-21
Rpl4	8.41184e-26	0.380708	0.946	0.883	2.00606e-21
Atp5o	9.76423e-26	0.794134	0.593	0.415	2.32857e-21
Jchain	2.22974e-25	-3.00668	0.013	0.103	5.31749e-21
Nsd3	2.74417e-25	-0.563469	0.95	0.944	6.5443e-21
Atp8b4	2.78352e-25	-0.689929	0.778	0.827	6.63813e-21
Cmtm7	3.03588e-25	0.832217	0.616	0.426	7.23998e-21
Mrpl52	4.20392e-25	0.79714	0.55	0.36	1.00255e-20
Ndufb11	4.51374e-25	0.661569	0.679	0.508	1.07644e-20
Uqcrb	4.5335e-25	0.76532	0.627	0.442	1.08115e-20
Aprt	5.32626e-25	0.827337	0.581	0.392	1.27021e-20
Laptm5	9.86782e-25	0.468028	0.922	0.805	2.35328e-20
Atp11b	1.01715e-24	-0.797108	0.67	0.784	2.4257e-20
Gng5	1.06037e-24	0.514857	0.817	0.65	2.52876e-20
Gnas	1.12994e-24	0.482806	0.924	0.814	2.69467e-20
Pip4k2a	1.33263e-24	-0.726163	0.704	0.785	3.17806e-20
Igflr1	1.71438e-24	1.04633	0.475	0.284	4.08844e-20
Rinl	2.07159e-24	0.705478	0.691	0.509	4.94034e-20
Shisa5	2.26879e-24	0.425938	0.933	0.877	5.41061e-20
Pecam1	2.2929e-24	-1.75684	0.177	0.342	5.46811e-20
S1pr1	2.31714e-24	-1.848	0.111	0.262	5.5259e-20
Cd8b1	2.48783e-24	0.607314	0.772	0.664	5.93298e-20
Cops9	2.49435e-24	0.797887	0.603	0.434	5.94852e-20
Gramd3	2.87297e-24	-1.03778	0.538	0.662	6.85145e-20
Rps10	2.96254e-24	0.262364	0.963	0.93	7.06507e-20
P2ry10	3.54892e-24	-0.994818	0.505	0.648	8.46346e-20
Ranbp2	3.73962e-24	-0.789534	0.498	0.659	8.91825e-20
Uqcr10	4.2607e-24	0.81542	0.568	0.384	1.01609e-19
Cox6b1	4.4406e-24	0.571443	0.74	0.605	1.05899e-19
Pomp	4.77815e-24	0.664522	0.678	0.497	1.13949e-19
Zc3hav1	5.01341e-24	-0.79048	0.861	0.903	1.1956e-19
Atp5b	5.26694e-24	0.591248	0.778	0.658	1.25606e-19
Dynll1	5.48103e-24	0.471825	0.881	0.776	1.30712e-19
Ndufa2	5.72073e-24	0.601854	0.672	0.51	1.36428e-19
Klrc1	5.79517e-24	0.543582	0.72	0.47	1.38203e-19
Smc4	7.1169e-24	-0.81525	0.581	0.71	1.69724e-19
Csnk2b	7.25798e-24	0.812343	0.603	0.436	1.73088e-19
Hspa1b	9.56454e-24	1.19511	0.432	0.238	2.28095e-19
Znrf3	1.80009e-23	-1.19729	0.441	0.583	4.29285e-19
Lgals3	2.00301e-23	0.88568	0.565	0.38	4.77678e-19
Taldo1	2.04288e-23	0.684306	0.65	0.481	4.87186e-19
Mrps16	2.06309e-23	0.778529	0.587	0.408	4.92007e-19
Tmem258	2.09077e-23	0.750093	0.601	0.42	4.98608e-19
Bcl2a1b	2.13272e-23	0.606176	0.712	0.506	5.08611e-19
Jak1	2.48176e-23	-0.490168	0.942	0.941	5.9185e-19
Ndufv3	2.49589e-23	0.787113	0.541	0.348	5.9522e-19
Usp9x	2.76427e-23	-0.902625	0.568	0.708	6.59223e-19
Itpr2	3.3121e-23	-0.74162	0.623	0.745	7.89869e-19
Pfdn5	3.96208e-23	0.415219	0.909	0.794	9.44878e-19
Srgn	4.05265e-23	0.398663	0.957	0.893	9.66476e-19
Klrd1	4.93726e-23	0.490427	0.901	0.763	1.17744e-18
Psmb3	4.95965e-23	0.561948	0.766	0.627	1.18278e-18
Klrk1	5.06806e-23	0.717613	0.547	0.337	1.20863e-18
Esyt2	6.02327e-23	-0.605671	0.787	0.848	1.43643e-18
Ube2h	6.30135e-23	-0.710485	0.745	0.842	1.50275e-18
Atp5g1	8.21096e-23	0.687901	0.628	0.458	1.95815e-18
Taf4b	1.01914e-22	-1.67132	0.171	0.328	2.43045e-18
Rps3	1.14018e-22	0.273381	0.957	0.908	2.71911e-18
Nme1	1.18891e-22	0.739311	0.597	0.42	2.83531e-18
Rtraf	1.3556e-22	0.625415	0.656	0.483	3.23283e-18
Emb	1.44543e-22	-1.23631	0.66	0.73	3.44705e-18
Il12rb2	1.529e-22	0.831362	0.571	0.373	3.64635e-18
Vps28	2.28897e-22	0.78527	0.533	0.356	5.45874e-18
Slc12a7	2.54131e-22	-1.47481	0.194	0.352	6.06051e-18
Ifitm1	2.68275e-22	2.44064	0.309	0.148	6.39781e-18
Ndufb1-ps	2.68379e-22	0.732022	0.625	0.473	6.40031e-18
Rpl14	2.88149e-22	0.305256	0.949	0.9	6.87177e-18
Rps19	2.91472e-22	0.282961	0.961	0.929	6.95103e-18
Nlk	3.30316e-22	-0.851544	0.656	0.762	7.87737e-18
Crlf3	3.64122e-22	-1.1967	0.622	0.723	8.68358e-18
Txn1	3.97164e-22	0.464782	0.832	0.666	9.47157e-18
Tagln2	5.209e-22	0.599726	0.773	0.657	1.24224e-17
Litaf	5.29028e-22	0.602951	0.67	0.47	1.26163e-17
Rras2	5.38136e-22	-1.14713	0.412	0.574	1.28335e-17
Psme1	5.385e-22	0.588163	0.732	0.59	1.28421e-17
Ccnd3	6.96975e-22	-0.559832	0.879	0.91	1.66214e-17
Efhd2	7.1626e-22	0.694768	0.648	0.463	1.70814e-17
Eif3h	7.21619e-22	0.402855	0.903	0.794	1.72092e-17
Cyfip2	8.51696e-22	-0.754321	0.7	0.795	2.03112e-17
Stat5b	8.84601e-22	-0.934883	0.654	0.77	2.1096e-17
Arf5	9.42914e-22	0.405416	0.865	0.731	2.24866e-17
Pan3	9.6316e-22	-0.580073	0.825	0.867	2.29694e-17
Pum2	9.88757e-22	-0.620622	0.737	0.815	2.35799e-17
Arpc5	1.10917e-21	0.535587	0.798	0.631	2.64515e-17
Psma7	1.2046e-21	0.50935	0.755	0.606	2.87273e-17
Map4k4	1.20486e-21	-0.883399	0.614	0.747	2.87336e-17
Add3	1.25381e-21	-0.87571	0.421	0.587	2.99009e-17
Nedd8	1.35919e-21	0.556108	0.709	0.569	3.24139e-17
Rps27a	1.40684e-21	0.255998	0.965	0.933	3.35504e-17
Atp5j	1.48666e-21	0.618663	0.693	0.551	3.54538e-17
Pgk1	1.58342e-21	0.764095	0.644	0.481	3.77613e-17
Anxa6	1.65331e-21	0.677231	0.664	0.484	3.94282e-17
BC005537	1.77554e-21	-0.715568	0.615	0.743	4.23431e-17
Ftl1	2.28304e-21	0.488547	0.866	0.76	5.4446e-17
Cycs	2.75774e-21	0.70456	0.62	0.447	6.57665e-17
Btbd11	2.75825e-21	-1.26886	0.296	0.46	6.57787e-17
Epb41	2.95909e-21	-0.825807	0.732	0.81	7.05684e-17
Jaml	3.2942e-21	0.628481	0.605	0.39	7.85601e-17
Snrpg	3.55337e-21	0.389766	0.881	0.79	8.47407e-17
Kmt2c	3.63792e-21	-0.633918	0.656	0.763	8.6757e-17
Atp6v1f	3.83531e-21	0.666421	0.67	0.52	9.14645e-17
Tpr	3.89944e-21	-0.621064	0.752	0.799	9.29937e-17
Ss18	4.23525e-21	-0.805821	0.635	0.735	1.01002e-16
Smg1	4.6832e-21	-0.521037	0.739	0.828	1.11685e-16
Psmb1	5.85009e-21	0.494313	0.816	0.692	1.39513e-16
Epc2	7.70989e-21	-0.826462	0.395	0.557	1.83866e-16
Prelid1	8.25307e-21	0.667971	0.616	0.45	1.96819e-16
Gimap4	1.13289e-20	0.462352	0.882	0.736	2.70172e-16
H2-Q7	1.15369e-20	0.372726	0.958	0.877	2.75132e-16
Tnfrsf9	1.16584e-20	0.632527	0.588	0.385	2.7803e-16
Rps28	1.23364e-20	0.302856	0.947	0.884	2.94198e-16
Eef1d	1.34096e-20	0.454507	0.833	0.7	3.19792e-16
Atp1b3	1.51215e-20	-0.795281	0.655	0.755	3.60617e-16
Rictor	1.52275e-20	-0.731735	0.584	0.71	3.63146e-16
Nme2	1.54922e-20	0.495734	0.848	0.74	3.69458e-16
Psenen	1.76501e-20	0.745864	0.596	0.437	4.20918e-16
Psme2	1.81403e-20	0.588157	0.682	0.52	4.32611e-16
Auts2	2.08429e-20	-3.70611	0.023	0.108	4.97063e-16
Ybx3	2.14213e-20	0.522712	0.728	0.528	5.10855e-16
Crebrf	2.35142e-20	-0.933403	0.502	0.644	5.60766e-16
Tecr	2.48302e-20	0.887893	0.444	0.273	5.9215e-16
Dpp4	2.65526e-20	-1.19125	0.392	0.536	6.33226e-16
Hopx	2.75571e-20	0.653383	0.607	0.437	6.57182e-16
Vps13b	2.77576e-20	-0.523042	0.769	0.824	6.61964e-16
Cnot6l	3.01639e-20	-0.558549	0.81	0.844	7.19348e-16
Zfp36	3.11959e-20	-1.32479	0.247	0.409	7.4396e-16
Ndufb9	3.39621e-20	0.595615	0.611	0.435	8.09927e-16
Eif5a	3.58593e-20	0.610577	0.756	0.642	8.55173e-16
Igha	4.63954e-20	-2.65772	0.025	0.113	1.10644e-15
Rpl22	4.77785e-20	0.254335	0.957	0.892	1.13942e-15
Tasp1	5.05091e-20	-1.21405	0.27	0.429	1.20454e-15
Rpl22l1	5.1923e-20	0.410582	0.895	0.781	1.23826e-15
AA467197	6.83096e-20	1.05302	0.399	0.228	1.62905e-15
Itgb2	7.62173e-20	0.594449	0.691	0.516	1.81763e-15
Tmem163	1.07423e-19	0.47545	0.726	0.493	2.56183e-15
Ankrd17	1.1874e-19	-0.569747	0.805	0.843	2.83171e-15
Psmb10	1.22956e-19	0.795111	0.488	0.317	2.93225e-15
Cope	1.56144e-19	0.958513	0.433	0.266	3.72372e-15
Prdx5	1.73695e-19	0.642452	0.602	0.438	4.14227e-15
Abi1	1.76356e-19	-0.557689	0.763	0.816	4.20575e-15
Ccdc12	2.12647e-19	0.594424	0.608	0.437	5.07121e-15
Smdt1	2.21115e-19	0.67222	0.579	0.422	5.27316e-15
Sec61b	2.4545e-19	0.408792	0.859	0.734	5.8535e-15
Fryl	2.61472e-19	-0.456318	0.898	0.91	6.23557e-15
Socs3	3.70685e-19	-1.39178	0.172	0.315	8.8401e-15
Acot7	3.95781e-19	0.670517	0.572	0.391	9.4386e-15
H2afj	8.64468e-19	0.60915	0.616	0.469	2.06158e-14
Ldha	8.65574e-19	0.577515	0.773	0.66	2.06422e-14
Arih1	8.74857e-19	-0.460595	0.891	0.899	2.08636e-14
Ext1	1.05501e-18	-1.1371	0.368	0.508	2.51598e-14
Vps37b	1.077e-18	-0.697832	0.812	0.86	2.56844e-14
Fam107b	1.4667e-18	-0.61612	0.852	0.869	3.49778e-14
Prdm2	1.56588e-18	-0.860754	0.432	0.586	3.7343e-14
Ndufs6	1.65409e-18	0.829972	0.471	0.322	3.94466e-14
Fkbp8	1.70289e-18	0.758701	0.473	0.317	4.06106e-14
Slc25a5	1.81995e-18	0.52782	0.745	0.608	4.34022e-14
Map3k5	1.85114e-18	-0.937766	0.466	0.598	4.4146e-14
Sptbn1	1.96086e-18	-0.891328	0.424	0.567	4.67627e-14
Cd2	2.34454e-18	0.531306	0.711	0.542	5.59125e-14
Cd160	2.55453e-18	1.33314	0.314	0.164	6.09205e-14
Rmnd5a	3.1798e-18	-0.932749	0.461	0.594	7.58319e-14
Srrm2	3.24228e-18	-0.390898	0.908	0.913	7.73218e-14
Rgs1	3.31394e-18	0.474945	0.675	0.476	7.90308e-14
Ndufb2	3.60674e-18	0.908234	0.378	0.228	8.60136e-14
Bcl2a1d	3.75286e-18	0.567003	0.594	0.406	8.94981e-14
Cox17	3.80157e-18	0.623476	0.651	0.5	9.06598e-14
Top2b	4.08966e-18	-0.6326	0.631	0.721	9.75303e-14
Srsf5	4.15554e-18	-0.663342	0.715	0.793	9.91014e-14
Cd37	4.38999e-18	0.673782	0.601	0.431	1.04692e-13
Ddx3x	5.03298e-18	-0.844221	0.513	0.63	1.20026e-13
Tpi1	5.41587e-18	0.858318	0.521	0.353	1.29158e-13
Atp5c1	6.48571e-18	0.46205	0.747	0.605	1.54671e-13
Birc6	6.83785e-18	-0.397759	0.864	0.879	1.63069e-13
Pcf11	7.36972e-18	-0.903867	0.367	0.519	1.75753e-13
Ctla2b	7.49312e-18	1.14876	0.352	0.205	1.78696e-13
Rps4x	8.08564e-18	0.255792	0.965	0.919	1.92826e-13
Ndfip1	8.69086e-18	0.385291	0.918	0.79	2.0726e-13
Micos13	9.13576e-18	0.682742	0.522	0.366	2.1787e-13
Stag1	9.65753e-18	-0.445727	0.858	0.878	2.30313e-13
Tbc1d15	1.04796e-17	-1.09863	0.282	0.437	2.49918e-13
Vamp8	1.07094e-17	0.626904	0.531	0.37	2.55397e-13
Eif3i	1.15495e-17	0.588195	0.654	0.517	2.75434e-13
Hip1	1.17229e-17	0.474676	0.749	0.527	2.79569e-13
Ptpn22	1.18803e-17	-0.37833	0.972	0.958	2.83322e-13
Slamf7	1.2366e-17	0.925402	0.407	0.25	2.94904e-13
Rps25	1.29445e-17	0.282142	0.944	0.887	3.087e-13
Psma4	1.32437e-17	0.702215	0.555	0.407	3.15835e-13
Jund	1.51442e-17	0.469571	0.907	0.833	3.6116e-13
Kmt2a	1.53422e-17	-0.461849	0.788	0.83	3.65882e-13
Sub1	1.69275e-17	0.373897	0.891	0.784	4.03686e-13
Ttyh3	1.97392e-17	-1.72679	0.093	0.209	4.70741e-13
Ndufa11	2.01841e-17	0.791494	0.432	0.284	4.81352e-13
Uqcr11	2.26592e-17	0.669061	0.444	0.291	5.40377e-13
Kdm5a	2.53279e-17	-0.628918	0.582	0.707	6.04019e-13
Map3k1	2.71608e-17	-0.778736	0.447	0.592	6.47732e-13
Hspe1	2.96512e-17	0.495638	0.822	0.709	7.07121e-13
Ccl4	2.99198e-17	1.03025	0.532	0.356	7.13528e-13
Rps27l	3.01248e-17	0.559392	0.607	0.459	7.18415e-13
Jmy	3.36438e-17	-1.19093	0.328	0.467	8.02338e-13
Btf3	3.71285e-17	0.271405	0.933	0.869	8.85441e-13
Nup98	4.07994e-17	-0.752941	0.528	0.656	9.72983e-13
Sfpq	4.16555e-17	-0.47378	0.814	0.85	9.93399e-13
Rbm39	5.05001e-17	-0.399948	0.97	0.951	1.20433e-12
Ndufs5	5.759e-17	0.822961	0.455	0.302	1.37341e-12
H2afy	5.79427e-17	0.436843	0.807	0.686	1.38182e-12
Hivep2	6.15817e-17	-0.566723	0.851	0.865	1.4686e-12
Gabarap	6.71534e-17	0.423394	0.781	0.635	1.60147e-12
Sf3b5	6.94374e-17	0.661119	0.548	0.405	1.65594e-12
Samhd1	7.02085e-17	-0.948316	0.484	0.613	1.67433e-12
Oaz1	7.06874e-17	0.301104	0.936	0.884	1.68575e-12
Ucp2	8.71358e-17	0.591222	0.638	0.484	2.07801e-12
Runx2	9.22822e-17	0.340441	0.845	0.624	2.20074e-12
Ifi213	1.01047e-16	-0.930424	0.176	0.317	2.40977e-12
H2-Q6	1.13473e-16	0.564936	0.707	0.54	2.7061e-12
Usp34	1.18645e-16	-0.459111	0.824	0.845	2.82944e-12
Mdh2	1.18952e-16	0.58811	0.628	0.498	2.83676e-12
Insr	1.25954e-16	-1.46271	0.145	0.276	3.00376e-12
Stk4	1.29996e-16	-0.603676	0.719	0.799	3.10016e-12
Wdr26	1.36585e-16	-0.658504	0.619	0.721	3.25727e-12
Ssr4	1.40197e-16	0.612828	0.596	0.448	3.34342e-12
Rgs16	1.40787e-16	0.739709	0.47	0.302	3.35748e-12
Plaat3	1.41648e-16	0.488467	0.704	0.531	3.37802e-12
Nup153	1.43239e-16	-0.744414	0.591	0.701	3.41597e-12
Mapkapk3	1.80882e-16	0.532898	0.615	0.453	4.31367e-12
Nsa2	1.83758e-16	0.401848	0.812	0.679	4.38227e-12
Fam172a	1.85657e-16	-0.507855	0.816	0.845	4.42755e-12
Rnasek	2.03404e-16	0.656135	0.577	0.443	4.85078e-12
Uqcc2	2.05632e-16	0.839042	0.381	0.23	4.90391e-12
Cd48	2.14474e-16	0.445251	0.762	0.592	5.11477e-12
Arpc5l	2.25207e-16	0.761424	0.449	0.299	5.37073e-12
Cd2ap	2.28288e-16	-1.60709	0.146	0.27	5.4442e-12
Chchd2	2.48191e-16	0.366431	0.888	0.785	5.91886e-12
Bin1	2.50411e-16	0.741125	0.488	0.326	5.9718e-12
Tbcb	2.83491e-16	0.873679	0.407	0.26	6.76069e-12
Dhx9	3.00259e-16	-0.724819	0.417	0.556	7.16057e-12
Clk1	3.00777e-16	-0.658728	0.718	0.786	7.17292e-12
Mrps24	3.26878e-16	0.61139	0.514	0.37	7.79539e-12
Mbnl2	3.2703e-16	-0.729352	0.667	0.763	7.799e-12
Pkm	3.35281e-16	0.50992	0.72	0.592	7.99578e-12
Prdx2	3.62919e-16	0.56276	0.525	0.367	8.65489e-12
Tomm7	3.78285e-16	0.480203	0.727	0.603	9.02135e-12
Dip2b	4.75839e-16	-0.571771	0.698	0.779	1.13478e-11
Sri	5.32643e-16	0.529078	0.697	0.565	1.27025e-11
Cct5	5.909e-16	0.62312	0.553	0.408	1.40918e-11
Actn1	6.22741e-16	-1.06043	0.399	0.522	1.48511e-11
Stat1	6.93772e-16	-0.690485	0.547	0.681	1.65451e-11
Rb1cc1	7.01389e-16	-0.706832	0.514	0.647	1.67267e-11
Med10	7.80785e-16	0.704416	0.499	0.353	1.86202e-11
Fgf13	7.96568e-16	-1.12931	0.402	0.507	1.89965e-11
Zfp281	7.97072e-16	-1.33343	0.138	0.262	1.90086e-11
Cytip	8.77433e-16	-0.565281	0.811	0.863	2.0925e-11
Unc119	9.83282e-16	1.34235	0.286	0.157	2.34493e-11
Eif3d	9.97411e-16	0.868715	0.415	0.27	2.37863e-11
Ppp1cc	1.01052e-15	0.496962	0.702	0.551	2.40988e-11
Ndufa12	1.03076e-15	0.80256	0.421	0.28	2.45816e-11
2026-03-07	1.03626e-15	-0.700649	0.51	0.653	2.47128e-11
Tnfrsf18	1.04001e-15	0.671865	0.46	0.308	2.48021e-11
Osbpl8	1.04608e-15	-0.687956	0.721	0.784	2.49469e-11
Ndufb10	1.07337e-15	0.636419	0.525	0.403	2.55978e-11
Higd2a	1.17713e-15	0.775535	0.479	0.348	2.80722e-11
Gtf2i	1.18375e-15	-0.669224	0.586	0.707	2.82301e-11
Ift80	1.20417e-15	-1.36795	0.153	0.279	2.87171e-11
Ran	1.32293e-15	0.496493	0.786	0.66	3.15493e-11
Cish	1.42968e-15	0.651753	0.548	0.391	3.40949e-11
Mycbp2	1.51771e-15	-0.383393	0.879	0.872	3.61943e-11
Ssr2	1.78745e-15	0.729131	0.376	0.235	4.26271e-11
Eif1	1.8953e-15	0.257685	0.958	0.906	4.51992e-11
Txn2	1.91093e-15	0.615843	0.51	0.359	4.55718e-11
Lsm4	2.02957e-15	0.699365	0.503	0.364	4.84013e-11
Ifitm2	2.16547e-15	1.31369	0.343	0.205	5.16422e-11
Hnrnpa2b1	2.32571e-15	-0.37241	0.893	0.897	5.54635e-11
Rfx3	2.51972e-15	-0.843321	0.413	0.536	6.00904e-11
Hspa1a	2.60651e-15	1.45822	0.256	0.124	6.21601e-11
Ppp1r18	2.6608e-15	0.514986	0.653	0.501	6.34548e-11
Slamf6	2.78884e-15	-1.36962	0.096	0.206	6.65082e-11
Ap1ar	2.88927e-15	-1.11228	0.27	0.408	6.89033e-11
Arid1b	3.01817e-15	-0.504228	0.795	0.813	7.19774e-11
Hcls1	3.06565e-15	0.539915	0.588	0.438	7.31095e-11
Tmed9	3.0674e-15	0.529902	0.663	0.524	7.31514e-11
Il2rg	3.21732e-15	0.479002	0.715	0.572	7.67266e-11
Cep97	3.25573e-15	-1.16358	0.202	0.337	7.76426e-11
Itga1	3.5299e-15	0.310148	0.632	0.42	8.4181e-11
Bbs9	3.58875e-15	-1.20469	0.179	0.307	8.55844e-11
Rhoa	3.75091e-15	0.361809	0.87	0.771	8.94518e-11
Pik3r1	3.8531e-15	-0.64424	0.593	0.697	9.18887e-11
mt-Nd6	3.97843e-15	-1.10905	0.177	0.31	9.48777e-11
Park7	4.00031e-15	0.638432	0.484	0.337	9.53995e-11
Glipr1	4.0567e-15	0.70404	0.472	0.328	9.67442e-11
Ncoa2	4.14344e-15	-0.47966	0.829	0.847	9.88128e-11
Mdh1	4.55279e-15	0.638036	0.495	0.353	1.08575e-10
Tle4	4.94e-15	-0.626379	0.659	0.74	1.17809e-10
Raly	5.25472e-15	0.579928	0.576	0.443	1.25315e-10
Snrpb	5.58754e-15	0.492188	0.672	0.548	1.33252e-10
Wdr83os	5.71691e-15	0.817778	0.419	0.288	1.36337e-10
Tmem273	6.10224e-15	0.879002	0.362	0.212	1.45526e-10
Psmb6	6.11528e-15	0.696586	0.455	0.315	1.45837e-10
Baz2b	6.43633e-15	-1.17096	0.264	0.401	1.53494e-10
Zyx	6.52951e-15	0.654586	0.522	0.384	1.55716e-10
Rpl3	6.85388e-15	0.255805	0.956	0.906	1.63451e-10
Banf1	7.06141e-15	0.644432	0.485	0.345	1.68401e-10
Srp14	7.49652e-15	0.463324	0.745	0.615	1.78777e-10
Elf2	7.72974e-15	-0.966928	0.448	0.566	1.84339e-10
Arpc4	8.26921e-15	0.560251	0.604	0.469	1.97204e-10
Heatr5a	8.44153e-15	-1.39099	0.21	0.34	2.01314e-10
Kpna4	8.61359e-15	-0.507747	0.791	0.829	2.05417e-10
Cct7	9.22947e-15	0.61303	0.573	0.444	2.20104e-10
Calm1	9.25914e-15	0.316424	0.916	0.828	2.20812e-10
Fkbp4	1.01162e-14	0.832713	0.438	0.303	2.4125e-10
Romo1	1.01632e-14	0.732069	0.448	0.305	2.42371e-10
Tnfrsf26	1.02731e-14	-1.71797	0.066	0.16	2.44993e-10
Dad1	1.12592e-14	0.392441	0.744	0.617	2.68508e-10
Mrps21	1.15169e-14	0.695498	0.468	0.333	2.74656e-10
Micos10	1.17243e-14	0.349669	0.745	0.609	2.796e-10
Arpc2	1.22309e-14	0.27099	0.937	0.852	2.91682e-10
Dapl1	1.22613e-14	-1.90667	0.03	0.105	2.92409e-10
Fkbp1a	1.33672e-14	0.453053	0.701	0.565	3.18781e-10
Lpcat4	1.45368e-14	-1.50359	0.064	0.159	3.46674e-10
Il7r	1.52982e-14	-0.942365	0.613	0.672	3.64832e-10
Mrpl33	1.54752e-14	0.553688	0.568	0.419	3.69052e-10
Smad4	1.58358e-14	-0.842187	0.448	0.557	3.77651e-10
Myo1f	1.63976e-14	0.661537	0.601	0.447	3.91049e-10
Cyth1	1.65612e-14	-0.730554	0.541	0.645	3.94951e-10
Serpina3g	1.76775e-14	0.831455	0.449	0.306	4.21574e-10
Aff4	2.32401e-14	-0.709458	0.55	0.665	5.54231e-10
Cd82	2.43409e-14	0.625466	0.558	0.407	5.80481e-10
Bola3	2.44298e-14	0.817024	0.381	0.249	5.82601e-10
Sos1	2.50914e-14	-0.935775	0.303	0.448	5.98379e-10
Naca	2.68612e-14	0.257323	0.941	0.867	6.40587e-10
2610035D17Rik	2.77158e-14	-0.694933	0.302	0.448	6.60967e-10
Cst3	2.99481e-14	0.63371	0.518	0.373	7.14201e-10
Sp4	3.02651e-14	-0.749014	0.406	0.537	7.21762e-10
Elmo1	3.36757e-14	-0.344233	0.95	0.938	8.03099e-10
Polr2l	3.45405e-14	1.28283	0.208	0.091	8.23723e-10
Gpsm3	3.52783e-14	0.66279	0.519	0.387	8.41316e-10
Fis1	3.67983e-14	0.483993	0.577	0.438	8.77565e-10
Idh3b	3.69956e-14	0.955	0.345	0.213	8.82271e-10
Nin	3.79383e-14	-0.760485	0.403	0.545	9.04751e-10
Xcl1	3.93391e-14	0.934405	0.352	0.207	9.38159e-10
Med13	4.10616e-14	-0.548048	0.667	0.752	9.79238e-10
Puf60	4.13281e-14	0.757422	0.443	0.316	9.85593e-10
Trp53inp1	4.13581e-14	-0.78128	0.241	0.379	9.86309e-10
Chsy1	4.17713e-14	0.395343	0.719	0.536	9.96163e-10
Med13l	4.31196e-14	-0.654495	0.588	0.681	1.02832e-09
Clint1	4.41655e-14	-0.534211	0.804	0.834	1.05326e-09
Ywhah	4.93958e-14	0.527616	0.652	0.52	1.17799e-09
Simc1	4.99628e-14	-1.20982	0.195	0.317	1.19151e-09
Cul3	5.16867e-14	-0.554487	0.683	0.753	1.23262e-09
Tcf12	5.40574e-14	-0.48547	0.848	0.88	1.28916e-09
Tomm22	5.40741e-14	0.510223	0.621	0.49	1.28956e-09
Lamtor4	5.43767e-14	0.798742	0.459	0.331	1.29678e-09
Tspo	5.67084e-14	0.41239	0.744	0.637	1.35238e-09
Chmp2a	5.75885e-14	0.664496	0.427	0.287	1.37337e-09
Prkcq	5.81327e-14	-0.516924	0.783	0.823	1.38635e-09
Cdk19	6.32664e-14	-0.932416	0.422	0.547	1.50878e-09
Tra2a	6.32696e-14	-0.565281	0.738	0.78	1.50885e-09
Ssbp4	6.77121e-14	0.836745	0.396	0.259	1.6148e-09
Rbm33	6.97458e-14	-0.782271	0.412	0.541	1.6633e-09
Usp24	7.16676e-14	-0.891189	0.393	0.51	1.70913e-09
Pgls	7.27662e-14	0.654491	0.485	0.344	1.73533e-09
Camsap2	7.47802e-14	-1.3579	0.127	0.236	1.78336e-09
Tcp11l2	7.79062e-14	-1.2148	0.243	0.366	1.85791e-09
Sh2d2a	7.87836e-14	0.537094	0.681	0.536	1.87883e-09
Washc4	8.43934e-14	-1.05557	0.255	0.386	2.01261e-09
Dusp2	8.46467e-14	0.63137	0.668	0.541	2.01865e-09
Sumo2	8.5133e-14	0.335504	0.893	0.812	2.03025e-09
Stat3	8.82784e-14	-0.482121	0.87	0.893	2.10526e-09
Rpl31	9.74696e-14	0.327574	0.904	0.813	2.32446e-09
Crlf2	1.02693e-13	0.982399	0.368	0.245	2.44903e-09
Wac	1.03952e-13	-0.625098	0.768	0.788	2.47905e-09
Phb2	1.09989e-13	0.551339	0.536	0.398	2.62302e-09
Slc3a2	1.10444e-13	0.549595	0.627	0.474	2.63387e-09
Dhx15	1.18816e-13	-0.627153	0.488	0.615	2.83353e-09
Sept1	1.37006e-13	0.560959	0.619	0.485	3.26732e-09
Pebp1	1.49452e-13	0.621475	0.511	0.378	3.56414e-09
Abcc5	1.50012e-13	-1.34724	0.121	0.231	3.57748e-09
Hsp90aa1	1.56545e-13	0.354793	0.878	0.78	3.7333e-09
Gmfg	1.56785e-13	0.428686	0.755	0.644	3.739e-09
Cnot1	1.66417e-13	-0.560947	0.597	0.681	3.96871e-09
Zap70	1.93606e-13	0.47479	0.614	0.476	4.61711e-09
Plekhj1	1.9646e-13	0.535469	0.498	0.367	4.68519e-09
1810013L24Rik	2.01041e-13	-0.885336	0.34	0.471	4.79442e-09
Ikzf3	2.18553e-13	0.400206	0.844	0.701	5.21204e-09
St13	2.27153e-13	0.495633	0.63	0.495	5.41715e-09
Stk17b	2.28091e-13	-0.340068	0.924	0.91	5.43951e-09
Itga6	2.3343e-13	-1.28908	0.233	0.353	5.56684e-09
Arhgdia	2.4257e-13	0.545873	0.572	0.45	5.78481e-09
Neto2	2.51196e-13	-1.89162	0.082	0.174	5.99052e-09
Ndufa1	2.56599e-13	0.689585	0.44	0.306	6.11938e-09
Fasl	2.57984e-13	0.505737	0.516	0.365	6.15241e-09
Zhx2	2.74436e-13	-0.903768	0.312	0.436	6.54475e-09
Gnb2	2.80836e-13	0.405737	0.741	0.628	6.69737e-09
Lag3	3.00498e-13	0.788101	0.416	0.279	7.16628e-09
Dctn3	3.00725e-13	0.664169	0.427	0.303	7.17168e-09
Myl12b	3.13813e-13	0.324904	0.877	0.747	7.48381e-09
Arl6ip1	3.52073e-13	0.337229	0.847	0.736	8.39623e-09
Eif4a2	3.58232e-13	-0.494743	0.743	0.794	8.54312e-09
Hipk1	4.13107e-13	-0.630649	0.562	0.67	9.85177e-09
Serpinb6b	4.36867e-13	0.945488	0.345	0.214	1.04184e-08
Tsc22d3	4.48485e-13	-0.881945	0.38	0.507	1.06955e-08
Psmb5	4.4864e-13	0.626035	0.481	0.351	1.06992e-08
Timm10b	4.58568e-13	0.69673	0.413	0.288	1.09359e-08
Nedd4l	5.00968e-13	-1.27628	0.142	0.252	1.19471e-08
Sh3kbp1	5.11456e-13	-0.374518	0.908	0.903	1.21972e-08
Fundc2	5.17447e-13	0.651362	0.472	0.347	1.23401e-08
Mir142hg	5.21313e-13	0.484539	0.887	0.822	1.24323e-08
Klhl6	5.49703e-13	-0.933036	0.396	0.509	1.31093e-08
Tgif1	5.56383e-13	-0.897455	0.294	0.419	1.32686e-08
Dpm3	5.8506e-13	0.611019	0.455	0.326	1.39525e-08
Cd55	6.13744e-13	-1.91627	0.065	0.151	1.46366e-08
Pde4d	6.14142e-13	-0.649534	0.698	0.763	1.4646e-08
Rev3l	6.63222e-13	-0.776268	0.452	0.564	1.58165e-08
N4bp2	6.81999e-13	-1.47125	0.106	0.206	1.62643e-08
Cyth4	6.8382e-13	0.576026	0.582	0.451	1.63077e-08
Abtb2	7.05185e-13	-0.77285	0.561	0.659	1.68172e-08
Mrfap1	7.36409e-13	0.50945	0.562	0.431	1.75619e-08
Manf	7.46471e-13	0.480728	0.635	0.513	1.78018e-08
Cpne1	7.56063e-13	-0.809346	0.398	0.52	1.80306e-08
Phf20l1	8.38516e-13	-0.454934	0.747	0.795	1.99969e-08
Tmem256	8.80015e-13	0.861537	0.378	0.263	2.09866e-08
Mrps33	9.04016e-13	0.603719	0.432	0.293	2.1559e-08
Mbd5	9.44899e-13	-0.647016	0.607	0.692	2.25339e-08
Cnn2	9.57548e-13	0.463475	0.649	0.517	2.28356e-08
Gimap1	9.6726e-13	0.513574	0.663	0.549	2.30672e-08
Selenow	1.00275e-12	0.341856	0.77	0.649	2.39135e-08
Glrx3	1.03234e-12	0.700148	0.43	0.303	2.46193e-08
Pycard	1.0574e-12	0.67997	0.49	0.367	2.52168e-08
Gigyf1	1.07232e-12	-0.91503	0.173	0.293	2.55726e-08
Ttc28	1.12039e-12	-1.05015	0.164	0.274	2.67191e-08
Larp4	1.13163e-12	-0.870361	0.305	0.428	2.69872e-08
Herc4	1.14989e-12	-0.589761	0.64	0.717	2.74227e-08
Elk4	1.25914e-12	-0.748644	0.351	0.484	3.0028e-08
Pld3	1.30879e-12	0.634662	0.461	0.331	3.12121e-08
Wapl	1.32911e-12	-0.491712	0.695	0.755	3.16966e-08
Rock1	1.37675e-12	-0.423356	0.868	0.851	3.28327e-08
Dennd4a	1.42595e-12	0.29781	0.955	0.828	3.40062e-08
Tasor	1.48006e-12	-0.598824	0.49	0.598	3.52964e-08
Zcchc7	1.50679e-12	-0.456406	0.812	0.807	3.59338e-08
Magi3	1.61026e-12	-1.34069	0.16	0.266	3.84016e-08
Insyn2b	1.68445e-12	-1.3806	0.181	0.306	4.01708e-08
Ncf4	1.69422e-12	0.808941	0.359	0.237	4.04038e-08
Sipa1	1.70397e-12	0.630522	0.425	0.31	4.06364e-08
Tnrc6c	1.71589e-12	-0.580492	0.716	0.767	4.09204e-08
Gadd45gip1	1.73275e-12	0.857608	0.263	0.143	4.13225e-08
Dyrk1a	1.73324e-12	-0.504237	0.662	0.731	4.13344e-08
Calm3	1.84007e-12	0.389544	0.576	0.44	4.38821e-08
Pde8a	1.85335e-12	-1.18221	0.099	0.198	4.41988e-08
Wnk1	1.88492e-12	-0.318885	0.946	0.94	4.49516e-08
Gm26917	1.93435e-12	-0.731594	0.621	0.719	4.61303e-08
Dennd1a	1.97899e-12	-0.562232	0.722	0.764	4.7195e-08
Klhdc1	2.0248e-12	-1.50522	0.13	0.231	4.82873e-08
Ube4b	2.13952e-12	-0.836757	0.336	0.462	5.10233e-08
Siah1a	2.22472e-12	-0.98239	0.166	0.283	5.30551e-08
Pik3ip1	2.22675e-12	-1.40398	0.089	0.181	5.31036e-08
Cstb	2.32928e-12	0.699667	0.421	0.299	5.55487e-08
Ust	2.33802e-12	-0.779827	0.514	0.609	5.57572e-08
Wrn	2.5196e-12	-0.823484	0.355	0.473	6.00873e-08
Ptpn7	2.64842e-12	0.805023	0.403	0.28	6.31595e-08
Atp2b4	2.6988e-12	0.400398	0.661	0.493	6.4361e-08
Brk1	2.79372e-12	0.416275	0.687	0.55	6.66247e-08
Rbm6	3.06149e-12	-0.476688	0.707	0.771	7.30105e-08
Isg20	3.08452e-12	1.02058	0.301	0.185	7.35597e-08
Rwdd1	3.12886e-12	0.436518	0.611	0.484	7.46171e-08
Ywhaz	3.13938e-12	-0.357703	0.848	0.865	7.48679e-08
Inpp5a	3.17185e-12	-1.3857	0.099	0.194	7.56424e-08
Etv6	3.18932e-12	-0.696777	0.555	0.643	7.60588e-08
Ndufb5	3.28921e-12	0.465116	0.634	0.505	7.8441e-08
Rpgrip1	3.34992e-12	1.02375	0.216	0.106	7.9889e-08
Ttc39c	3.41497e-12	0.548721	0.431	0.285	8.14402e-08
1700017B05Rik	3.52099e-12	0.868397	0.369	0.247	8.39686e-08
Polr1d	3.56995e-12	0.416864	0.738	0.621	8.51362e-08
Ndufs7	3.66361e-12	0.682276	0.411	0.295	8.73697e-08
Ddost	3.67054e-12	0.457481	0.432	0.314	8.75351e-08
Kmt2e	3.69124e-12	-0.326022	0.881	0.886	8.80288e-08
Ndufs8	3.6932e-12	0.992702	0.301	0.185	8.80755e-08
Icos	3.70966e-12	0.275099	0.588	0.443	8.84679e-08
Mctp2	3.90249e-12	-0.710621	0.614	0.684	9.30666e-08
Ash1l	4.4389e-12	-0.511042	0.677	0.731	1.05859e-07
Skap1	4.68821e-12	-0.273026	0.982	0.972	1.11804e-07
Pcmtd2	4.73732e-12	-0.803638	0.206	0.333	1.12976e-07
Heca	5.04516e-12	-0.695086	0.553	0.64	1.20317e-07
Exoc4	5.41138e-12	-0.378639	0.875	0.886	1.29051e-07
Bsg	6.03592e-12	0.332215	0.685	0.57	1.43945e-07
Lrrk1	6.77128e-12	0.459221	0.596	0.438	1.61481e-07
Aurkaip1	6.95846e-12	0.685561	0.436	0.321	1.65945e-07
Plp2	7.10187e-12	0.895615	0.351	0.24	1.69365e-07
Cdc37	7.38314e-12	0.42165	0.617	0.493	1.76073e-07
Higd1a	7.74624e-12	0.566493	0.511	0.391	1.84732e-07
Exoc2	8.25752e-12	-0.58968	0.485	0.599	1.96925e-07
Ptprj	8.4661e-12	0.311634	0.628	0.445	2.019e-07
Ptbp3	8.56175e-12	-0.377075	0.815	0.822	2.04181e-07
Ms4a6c	9.73565e-12	-1.13523	0.175	0.285	2.32176e-07
1810037I17Rik	9.92143e-12	0.416444	0.655	0.524	2.36606e-07
Supt4a	9.97472e-12	0.408631	0.707	0.595	2.37877e-07
Irf8	1.0079e-11	0.548053	0.448	0.313	2.40363e-07
Akr1a1	1.01167e-11	0.541026	0.521	0.401	2.41264e-07
Mvb12a	1.0722e-11	1.13831	0.24	0.131	2.55699e-07
Pdlim5	1.09826e-11	-0.864616	0.351	0.466	2.61912e-07
Sem1	1.1378e-11	0.280663	0.816	0.705	2.71344e-07
Rnh1	1.14049e-11	0.930497	0.342	0.226	2.71983e-07
Psmd13	1.16337e-11	0.723737	0.388	0.271	2.77442e-07
Selenop	1.16898e-11	-1.7116	0.083	0.17	2.78778e-07
Lat	1.18507e-11	0.487096	0.653	0.536	2.82615e-07
Trib2	1.20192e-11	-1.71169	0.095	0.185	2.86634e-07
Tpp2	1.26719e-11	-0.528355	0.645	0.715	3.02199e-07
Dbi	1.28506e-11	0.532876	0.536	0.414	3.0646e-07
Stk38	1.3031e-11	-0.800198	0.4	0.501	3.10763e-07
Sidt1	1.39299e-11	-0.666959	0.373	0.495	3.322e-07
Tmem50a	1.39629e-11	0.391446	0.765	0.664	3.32988e-07
Atp1b1	1.4048e-11	-1.30879	0.063	0.144	3.35017e-07
Pcbd2	1.45044e-11	0.738681	0.312	0.19	3.45902e-07
Trip12	1.47048e-11	-0.457845	0.759	0.785	3.5068e-07
Strn3	1.50069e-11	-0.484426	0.715	0.747	3.57884e-07
Bend4	1.5181e-11	-0.911362	0.304	0.42	3.62036e-07
Atp5a1	1.51831e-11	0.341706	0.792	0.679	3.62087e-07
Bax	1.59674e-11	0.533001	0.539	0.424	3.80791e-07
Glipr2	1.64451e-11	0.74838	0.423	0.307	3.92184e-07
Snrpa	1.70702e-11	0.774069	0.312	0.194	4.07091e-07
Isyna1	1.72166e-11	1.33725	0.181	0.084	4.10581e-07
Ap1g1	1.79773e-11	-0.656489	0.415	0.535	4.28722e-07
mt-Atp6	1.87226e-11	-0.380273	1	0.999	4.46496e-07
Ipcef1	1.89475e-11	-0.434734	0.693	0.773	4.51861e-07
Trak2	2.10909e-11	-0.901915	0.213	0.328	5.02975e-07
Itsn2	2.12784e-11	-0.492865	0.723	0.758	5.07448e-07
Sh3pxd2a	2.13163e-11	-1.61687	0.041	0.109	5.08351e-07
Abracl	2.14775e-11	0.335103	0.752	0.642	5.12196e-07
Bhlhe40	2.20218e-11	0.406115	0.576	0.424	5.25175e-07
Ctla4	2.20329e-11	0.491067	0.593	0.462	5.25441e-07
Chm	2.26268e-11	-0.798939	0.34	0.462	5.39604e-07
Lpxn	2.32454e-11	0.389679	0.759	0.615	5.54357e-07
Arid2	2.36477e-11	-0.67309	0.472	0.573	5.6395e-07
Zmym2	2.5102e-11	-0.685899	0.417	0.531	5.98631e-07
Ly6g5b	2.72132e-11	2.00704	0.123	0.043	6.48981e-07
Dyrk2	2.7605e-11	-0.95924	0.163	0.271	6.58323e-07
Pgam1	2.9418e-11	0.451587	0.581	0.453	7.0156e-07
Npm3	2.97952e-11	0.675144	0.498	0.38	7.10556e-07
Sdhb	3.01617e-11	0.664737	0.418	0.305	7.19297e-07
Rps6ka3	3.40147e-11	-0.521492	0.712	0.755	8.11183e-07
Arhgef18	3.60751e-11	-0.730418	0.508	0.592	8.60318e-07
Vps13a	3.66651e-11	-0.511905	0.695	0.727	8.7439e-07
Anapc11	3.88456e-11	0.575573	0.484	0.362	9.26389e-07
Gphn	3.98926e-11	-0.586241	0.667	0.723	9.51358e-07
Mga	4.09174e-11	-0.682031	0.37	0.484	9.75798e-07
Slc9a3r1	4.097e-11	0.463455	0.552	0.43	9.77053e-07
Cwc15	4.23237e-11	0.484051	0.602	0.485	1.00933e-06
Bag1	4.36384e-11	0.488112	0.51	0.4	1.04069e-06
Ciao2a	4.48114e-11	0.680035	0.412	0.294	1.06866e-06
Cux1	4.6008e-11	-0.735602	0.486	0.577	1.0972e-06
Rbbp6	4.61534e-11	-0.534378	0.579	0.674	1.10067e-06
Nasp	4.7536e-11	-0.753039	0.43	0.526	1.13364e-06
Znrd1	4.80395e-11	0.566629	0.419	0.299	1.14565e-06
Csk	4.90688e-11	0.477041	0.556	0.434	1.17019e-06
Stag2	5.24587e-11	-0.419879	0.672	0.729	1.25104e-06
Tlk1	5.99332e-11	-0.557253	0.594	0.662	1.42929e-06
Emp3	6.01578e-11	0.524371	0.484	0.35	1.43464e-06
Ndufa5	6.32365e-11	0.792469	0.309	0.197	1.50806e-06
Zfp644	6.34232e-11	-0.63185	0.544	0.633	1.51252e-06
Ggh	6.43806e-11	0.931273	0.278	0.17	1.53535e-06
Dock11	6.55987e-11	-0.418622	0.81	0.828	1.5644e-06
Pkp3	6.57874e-11	0.936841	0.327	0.219	1.5689e-06
Retreg1	6.71403e-11	-0.732439	0.476	0.558	1.60116e-06
Ubc	6.74469e-11	0.323803	0.768	0.645	1.60847e-06
Cct8	7.40979e-11	0.388683	0.597	0.494	1.76709e-06
Hs3st3b1	7.59906e-11	-0.909574	0.113	0.209	1.81222e-06
Atp11c	7.63912e-11	-0.853112	0.321	0.431	1.82178e-06
Cxcr4	8.53722e-11	-0.771425	0.209	0.321	2.03596e-06
Ppp2r5a	8.78483e-11	-0.500307	0.641	0.709	2.09501e-06
Pelo	8.85929e-11	0.989336	0.2	0.102	2.11276e-06
Elmsan1	8.89596e-11	-0.801295	0.447	0.551	2.12151e-06
Xrn2	8.93511e-11	-0.523242	0.635	0.708	2.13085e-06
Sipa1l1	9.31116e-11	-0.468624	0.806	0.844	2.22053e-06
Hbs1l	9.32131e-11	-0.792489	0.368	0.476	2.22295e-06
Pnpla7	9.72257e-11	-0.878681	0.235	0.35	2.31864e-06
Bptf	9.74419e-11	-0.463398	0.699	0.755	2.3238e-06
Anp32b	9.82673e-11	0.340835	0.747	0.635	2.34348e-06
Tmlhe	1.01354e-10	-1.70345	0.093	0.177	2.4171e-06
Ier3ip1	1.03166e-10	0.510874	0.482	0.357	2.4603e-06
Rybp	1.03681e-10	-0.851929	0.332	0.444	2.47259e-06
Ndufb8	1.05679e-10	0.524034	0.478	0.359	2.52023e-06
Tax1bp1	1.06066e-10	-0.445815	0.701	0.752	2.52945e-06
Snd1	1.07494e-10	-0.478507	0.678	0.731	2.56351e-06
Crebbp	1.12262e-10	-0.394765	0.812	0.824	2.67721e-06
Trrap	1.13288e-10	-0.826399	0.238	0.357	2.70169e-06
Ccdc124	1.15287e-10	0.796401	0.304	0.194	2.74936e-06
Psma1	1.15296e-10	0.509902	0.518	0.41	2.74958e-06
Arpp19	1.16809e-10	0.430255	0.593	0.46	2.78567e-06
Etv3	1.17636e-10	-0.809841	0.185	0.298	2.80538e-06
Lcorl	1.18028e-10	-0.550989	0.484	0.573	2.81472e-06
Mea1	1.2444e-10	0.918168	0.248	0.145	2.96764e-06
Aip	1.26081e-10	0.822952	0.326	0.212	3.00678e-06
Gng10	1.26902e-10	0.623025	0.433	0.313	3.02635e-06
Tnks	1.35288e-10	-0.713798	0.356	0.473	3.22634e-06
Il18r1	1.37312e-10	0.34339	0.657	0.497	3.27461e-06
Mllt3	1.40916e-10	-0.404797	0.825	0.849	3.36055e-06
Rasa3	1.45869e-10	-0.672131	0.356	0.48	3.47867e-06
Rc3h1	1.48589e-10	-0.511486	0.51	0.616	3.54355e-06
Atp5f1	1.53542e-10	0.337638	0.698	0.581	3.66167e-06
Cd74	1.55066e-10	0.830778	0.25	0.145	3.698e-06
Aff1	1.55199e-10	-0.830031	0.394	0.505	3.70119e-06
Cpm	1.57615e-10	-1.46395	0.076	0.155	3.75881e-06
mt-Nd4	1.60554e-10	-0.395127	0.992	0.986	3.82888e-06
Dhx40	1.68419e-10	-0.89424	0.306	0.417	4.01646e-06
Nptn	1.71565e-10	-0.471857	0.654	0.703	4.09148e-06
Cdk13	1.71816e-10	-0.487774	0.72	0.751	4.09748e-06
Il17ra	1.82316e-10	-0.869601	0.248	0.358	4.34787e-06
Atrx	1.83524e-10	-0.357017	0.83	0.831	4.37668e-06
Arid4b	1.89428e-10	-0.431504	0.769	0.801	4.51748e-06
Ppp1r12a	1.90055e-10	-0.310843	0.908	0.902	4.53244e-06
Myb	1.94049e-10	-2.12423	0.056	0.126	4.62768e-06
5031425E22Rik	2.0028e-10	-0.706564	0.399	0.507	4.77629e-06
Nsg2	2.02538e-10	-1.29397	0.083	0.165	4.83011e-06
BC031181	2.04603e-10	0.548115	0.454	0.351	4.87937e-06
Ankrd28	2.19039e-10	-0.99234	0.31	0.416	5.22364e-06
Tbca	2.20143e-10	0.307065	0.741	0.619	5.24996e-06
Rbl2	2.23309e-10	-0.661439	0.459	0.551	5.32548e-06
Spcs2	2.40724e-10	0.370695	0.707	0.587	5.74078e-06
Fbxl3	2.42474e-10	-0.589453	0.299	0.426	5.78253e-06
Ints6	2.53758e-10	-0.682484	0.538	0.619	6.05161e-06
Peli1	2.58585e-10	-0.315023	0.944	0.94	6.16673e-06
Ube2n	2.71808e-10	0.408207	0.588	0.479	6.48207e-06
Esd	2.74368e-10	0.475684	0.468	0.352	6.54314e-06
Camk2n1	2.75216e-10	1.1102	0.295	0.193	6.56336e-06
Taok1	2.86356e-10	-0.571516	0.57	0.663	6.82902e-06
Ndufs2	2.883e-10	0.561861	0.355	0.244	6.87538e-06
Ndufb6	3.01176e-10	0.621544	0.331	0.219	7.18245e-06
Gpx1	3.02922e-10	0.405632	0.442	0.324	7.22409e-06
Pdcd1lg2	3.02966e-10	0.915384	0.292	0.187	7.22513e-06
Msi2	3.11867e-10	-0.452535	0.807	0.821	7.4374e-06
Bscl2	3.13908e-10	0.743783	0.287	0.179	7.48607e-06
Znrf2	3.19788e-10	-0.457115	0.607	0.67	7.62629e-06
Swi5	3.20475e-10	0.425593	0.562	0.44	7.64268e-06
Setd7	3.20707e-10	-0.746475	0.332	0.449	7.64822e-06
Pet100	3.2383e-10	1.01555	0.238	0.137	7.7227e-06
Selplg	3.24806e-10	0.351126	0.817	0.726	7.74598e-06
Erp29	3.27296e-10	0.449705	0.458	0.35	7.80536e-06
Foxo3	3.31192e-10	-0.907698	0.292	0.397	7.89826e-06
Psmc3	3.34242e-10	0.705747	0.397	0.293	7.97101e-06
Dnaja1	3.37853e-10	0.286227	0.871	0.793	8.05711e-06
Sec63	3.58584e-10	-0.610424	0.49	0.574	8.5515e-06
Zfp36l1	3.6013e-10	-0.644837	0.572	0.66	8.58838e-06
Mrpl42	3.70312e-10	0.628343	0.375	0.264	8.83121e-06
Chst12	3.72827e-10	0.870022	0.286	0.183	8.89119e-06
Ubr1	3.79628e-10	-0.523695	0.441	0.556	9.05338e-06
D8Ertd738e	3.86996e-10	0.393106	0.548	0.441	9.22909e-06
Themis	4.02294e-10	-0.330531	0.904	0.913	9.59391e-06
Capns1	4.08607e-10	0.532701	0.472	0.363	9.74446e-06
Csde1	4.14577e-10	-0.404691	0.698	0.752	9.88684e-06
Jpt1	4.19386e-10	0.337797	0.687	0.591	1.00015e-05
Zmiz1	4.20968e-10	0.327122	0.675	0.53	1.00393e-05
Dapk2	4.37922e-10	0.442157	0.49	0.356	1.04436e-05
Mrpl57	4.44056e-10	0.649849	0.321	0.217	1.05898e-05
Grap	4.46411e-10	0.673502	0.39	0.278	1.0646e-05
Med28	4.54089e-10	0.508204	0.464	0.357	1.08291e-05
Ikzf2	4.81816e-10	0.362598	0.624	0.481	1.14904e-05
Ppp1r13b	5.26089e-10	-1.17445	0.212	0.313	1.25462e-05
Wsb1	5.4337e-10	-0.722998	0.353	0.464	1.29583e-05
Maml2	5.52822e-10	-0.375058	0.908	0.895	1.31837e-05
Mrpl54	5.62589e-10	0.652367	0.34	0.234	1.34166e-05
Timm13	5.73889e-10	0.489697	0.488	0.379	1.36861e-05
Hilpda	5.83247e-10	0.988224	0.268	0.165	1.39093e-05
Ly6c2	5.83861e-10	1.22667	0.286	0.183	1.39239e-05
Ube2i	5.87737e-10	0.325053	0.775	0.666	1.40163e-05
Cnn3	5.89132e-10	-1.45202	0.039	0.1	1.40496e-05
Arfgef1	6.05702e-10	-0.499495	0.607	0.688	1.44448e-05
Jun	6.3627e-10	0.399885	0.513	0.391	1.51738e-05
Phf11b	6.43008e-10	0.860802	0.278	0.178	1.53345e-05
Atf2	6.51681e-10	-0.59855	0.45	0.558	1.55413e-05
Hexim1	6.73373e-10	-0.84072	0.18	0.281	1.60586e-05
Usp33	6.77688e-10	-1.39684	0.069	0.144	1.61615e-05
Atxn7	6.90077e-10	-0.543339	0.534	0.633	1.6457e-05
Gm42047	7.0376e-10	1.58899	0.134	0.056	1.67833e-05
Tm9sf2	7.05818e-10	-0.633891	0.492	0.581	1.68323e-05
Nhp2	7.15182e-10	0.676701	0.338	0.236	1.70557e-05
Itgal	7.66271e-10	0.324834	0.805	0.669	1.8274e-05
Vcpip1	7.71576e-10	-0.700408	0.299	0.412	1.84005e-05
Trim34a	7.84889e-10	1.3145	0.133	0.053	1.8718e-05
Eif1ax	7.9914e-10	0.543019	0.419	0.308	1.90579e-05
Lat2	8.1244e-10	0.741109	0.344	0.234	1.93751e-05
Bclaf1	8.58916e-10	-0.447933	0.685	0.743	2.04834e-05
1110008P14Rik	8.62055e-10	0.864296	0.311	0.214	2.05583e-05
Hs6st1	9.16175e-10	-1.60997	0.045	0.108	2.1849e-05
Snrpe	9.19178e-10	0.251739	0.787	0.694	2.19205e-05
Gpr34	9.24974e-10	1.07545	0.235	0.14	2.20588e-05
Gm47283	9.28082e-10	-0.440425	0.289	0.421	2.21329e-05
Arf1	9.39143e-10	0.330944	0.74	0.63	2.23967e-05
Elf1	1.00294e-09	-0.556127	0.813	0.831	2.39182e-05
Cdc14b	1.01796e-09	-1.52069	0.121	0.205	2.42764e-05
Celf1	1.10956e-09	-0.442557	0.715	0.769	2.64607e-05
Smarca2	1.11789e-09	-0.521916	0.602	0.678	2.66594e-05
Mrpl20	1.16311e-09	0.5118	0.456	0.338	2.77379e-05
Rnf166	1.23469e-09	0.435188	0.506	0.386	2.9445e-05
Commd4	1.26395e-09	0.787475	0.327	0.226	3.01427e-05
Mrps23	1.27538e-09	0.715066	0.339	0.237	3.04153e-05
Pitpnc1	1.27859e-09	-0.266231	0.954	0.959	3.04917e-05
Zc3hav1l	1.28976e-09	-1.46616	0.073	0.147	3.07583e-05
Cuta	1.30513e-09	0.487175	0.41	0.305	3.11247e-05
Ppp1r11	1.32355e-09	0.733579	0.327	0.223	3.15639e-05
Camk2d	1.3297e-09	-0.62159	0.416	0.52	3.17107e-05
Smad7	1.35189e-09	-0.491964	0.639	0.72	3.22398e-05
Tkt	1.36006e-09	0.34955	0.495	0.383	3.24348e-05
Chchd1	1.41929e-09	0.589078	0.383	0.274	3.38472e-05
Psmb2	1.43556e-09	0.36876	0.608	0.5	3.42353e-05
Tmem167	1.46461e-09	0.327095	0.598	0.492	3.49281e-05
Cd247	1.48819e-09	-0.460236	0.801	0.82	3.54903e-05
Styk1	1.53083e-09	0.420723	0.351	0.234	3.65073e-05
Osbpl9	1.54239e-09	-0.75174	0.423	0.513	3.67829e-05
mt-Nd1	1.58093e-09	-0.349385	0.992	0.984	3.77021e-05
Traf1	1.6165e-09	0.545623	0.487	0.376	3.85504e-05
Dlg1	1.6642e-09	-0.420923	0.656	0.71	3.96879e-05
Pias1	1.69215e-09	-0.526585	0.618	0.692	4.03544e-05
Trmt112	1.71247e-09	0.307462	0.656	0.535	4.08389e-05
Dock10	1.73598e-09	-0.254477	0.985	0.967	4.13996e-05
Als2cl	1.74916e-09	-1.28409	0.107	0.186	4.1714e-05
Irgm1	1.79019e-09	-0.949859	0.085	0.165	4.26925e-05
Ssna1	1.79203e-09	0.669488	0.321	0.22	4.27364e-05
Atrnl1	1.8084e-09	-1.3504	0.118	0.201	4.31266e-05
Sf3b6	1.85056e-09	0.30189	0.686	0.585	4.41322e-05
Atp6v0c	1.86552e-09	0.422917	0.639	0.541	4.44889e-05
Cd27	1.8691e-09	0.578729	0.529	0.429	4.45744e-05
Klf13	1.87612e-09	-0.542966	0.719	0.752	4.47418e-05
Eef1g	1.92282e-09	0.254174	0.872	0.82	4.58554e-05
Pde3b	1.93381e-09	-0.445194	0.85	0.865	4.61175e-05
Rbx1	2.04333e-09	0.271415	0.737	0.64	4.87294e-05
Arid4a	2.05086e-09	-0.633779	0.602	0.671	4.8909e-05
Nubp2	2.11986e-09	1.11915	0.188	0.101	5.05545e-05
Cep350	2.12645e-09	-0.553881	0.5	0.586	5.07115e-05
Lilrb4a	2.18081e-09	0.434216	0.421	0.301	5.2008e-05
Dcaf6	2.18619e-09	-0.795698	0.258	0.357	5.21362e-05
Numa1	2.22627e-09	-0.514473	0.535	0.631	5.30921e-05
Adprh	2.22648e-09	0.639366	0.339	0.234	5.3097e-05
Bcl2l1	2.31325e-09	0.836802	0.316	0.215	5.51664e-05
Rora	2.34679e-09	0.305725	0.553	0.429	5.59662e-05
Usp53	2.45628e-09	-1.04247	0.144	0.234	5.85773e-05
Vdac3	2.45859e-09	0.519621	0.415	0.313	5.86325e-05
Runx3	2.47808e-09	0.314687	0.899	0.809	5.90973e-05
Ifi27	2.49883e-09	0.560679	0.468	0.373	5.9592e-05
Kdm7a	2.53788e-09	-0.61557	0.479	0.584	6.05234e-05
Dusp10	2.61568e-09	-1.03836	0.328	0.424	6.23788e-05
Pspc1	2.67747e-09	-0.630481	0.412	0.515	6.38522e-05
Bola2	2.67772e-09	0.4288	0.404	0.291	6.38583e-05
Rgs2	2.69026e-09	0.48036	0.482	0.372	6.41572e-05
Snrpd1	2.74664e-09	0.38046	0.552	0.436	6.5502e-05
Camk4	2.91967e-09	-0.388646	0.892	0.888	6.96282e-05
Gm8369	2.93771e-09	-0.518416	0.528	0.622	7.00586e-05
Tanc1	2.94559e-09	-0.878981	0.144	0.237	7.02464e-05
Psmb9	2.98489e-09	0.351839	0.648	0.527	7.11836e-05
Atp6v1g1	2.99409e-09	0.34892	0.532	0.42	7.1403e-05
Ube2d3	2.99849e-09	-0.321108	0.89	0.887	7.15079e-05
Cyld	3.0088e-09	-0.484383	0.677	0.709	7.17538e-05
Frmd6	3.00997e-09	-1.2167	0.113	0.198	7.17817e-05
Ankhd1	3.06028e-09	-0.523259	0.628	0.692	7.29816e-05
Mrpl13	3.10373e-09	0.547159	0.322	0.223	7.40177e-05
Prpf39	3.11093e-09	-0.655329	0.359	0.459	7.41895e-05
Anapc13	3.30619e-09	0.882421	0.225	0.131	7.88459e-05
Dmxl1	3.49202e-09	-0.629016	0.468	0.553	8.32778e-05
Sf3b1	3.50452e-09	-0.329562	0.803	0.829	8.35759e-05
Tmem71	3.52929e-09	-0.760027	0.342	0.445	8.41666e-05
Usp7	3.56589e-09	-0.544197	0.439	0.543	8.50394e-05
Pop5	3.58471e-09	0.69038	0.342	0.244	8.54881e-05
Ap2m1	3.67938e-09	0.626039	0.37	0.27	8.77459e-05
Nr1d2	3.7514e-09	-1.191	0.073	0.145	8.94634e-05
Atp13a3	3.77935e-09	-0.644133	0.473	0.574	9.013e-05
Vps13c	3.9589e-09	-0.880662	0.208	0.308	9.44119e-05
Ranbp1	4.02374e-09	0.424324	0.562	0.47	9.59582e-05
Msn	4.05657e-09	-0.308198	0.879	0.864	9.67411e-05
Setd2	4.06962e-09	-0.480032	0.558	0.635	9.70522e-05
Abhd17a	4.11056e-09	0.799414	0.312	0.217	9.80286e-05
Gm42722	4.38075e-09	-1.45924	0.081	0.155	0.000104472
Mlxip	4.49853e-09	-0.560345	0.487	0.564	0.000107281
Use1	4.55337e-09	0.355359	0.613	0.51	0.000108589
Mrpl36	4.66515e-09	0.789635	0.284	0.187	0.000111255
Pias2	4.71875e-09	-0.733496	0.347	0.445	0.000112533
Gpx4	4.80638e-09	0.384085	0.599	0.5	0.000114623
Epc1	4.8372e-09	-0.688608	0.52	0.59	0.000115358
Commd7	4.87707e-09	0.495901	0.398	0.292	0.000116308
Ndufb4	4.9283e-09	0.672704	0.367	0.266	0.00011753
Nxt1	5.04925e-09	0.822953	0.261	0.164	0.000120415
Zbtb44	5.06378e-09	-0.815192	0.295	0.395	0.000120761
Serpinb9	5.13953e-09	0.514871	0.413	0.299	0.000122567
Klk8	5.53593e-09	0.57466	0.388	0.274	0.000132021
Mien1	5.6334e-09	0.518495	0.456	0.362	0.000134345
Vdac2	5.64806e-09	0.436361	0.576	0.49	0.000134695
Ifng	5.68942e-09	0.684663	0.36	0.25	0.000135681
Adgrg5	5.8891e-09	0.66492	0.33	0.227	0.000140443
Cxcr3	5.96758e-09	0.997725	0.233	0.141	0.000142315
Itpr1	5.98688e-09	-0.465439	0.674	0.722	0.000142775
Rere	6.12959e-09	-0.65276	0.473	0.553	0.000146179
Kidins220	6.30185e-09	-0.578551	0.436	0.54	0.000150286
Gm12185	6.52351e-09	-0.703764	0.155	0.249	0.000155573
Psmd4	6.80083e-09	0.535302	0.474	0.372	0.000162186
Atf7ip	6.80322e-09	-0.450536	0.675	0.74	0.000162243
Ccr5	6.86364e-09	0.577303	0.416	0.303	0.000163684
Cd53	6.88096e-09	-0.39856	0.862	0.878	0.000164097
Ndufb3	6.99257e-09	0.467018	0.495	0.395	0.000166759
Pdcd5	7.0456e-09	0.371199	0.464	0.349	0.000168024
Ap2s1	7.14824e-09	0.461904	0.473	0.372	0.000170471
Col3a1	7.16081e-09	-0.774775	0.199	0.301	0.000170771
Pstpip1	7.2242e-09	0.481632	0.493	0.381	0.000172283
Rcbtb1	7.40994e-09	-0.900233	0.184	0.277	0.000176712
Fkbp3	7.95121e-09	0.451787	0.535	0.44	0.00018962
Jmjd1c	8.11197e-09	-0.546817	0.711	0.735	0.000193454
Gnpda1	8.17746e-09	1.05532	0.221	0.134	0.000195016
Idh3g	8.38247e-09	0.772373	0.261	0.167	0.000199905
Rpa2	8.50771e-09	0.672708	0.315	0.216	0.000202892
Mpp5	8.52206e-09	-0.96933	0.089	0.165	0.000203234
Psma2	8.64337e-09	0.314608	0.684	0.588	0.000206127
Klf7	8.91552e-09	-0.901375	0.267	0.365	0.000212617
Arrb2	9.00582e-09	0.531246	0.41	0.306	0.000214771
Uqcrc1	9.02728e-09	0.651202	0.372	0.27	0.000215283
Nck2	9.08176e-09	-0.902258	0.203	0.299	0.000216582
Fli1	9.59438e-09	-0.314725	0.903	0.878	0.000228807
A930005H10Rik	9.65612e-09	-1.4106	0.072	0.141	0.000230279
Naxe	1.00751e-08	0.92248	0.258	0.169	0.000240271
Ddx60	1.00766e-08	-0.846141	0.098	0.177	0.000240308
Cdkal1	1.0176e-08	-0.570026	0.564	0.63	0.000242678
Cdk4	1.07382e-08	0.614214	0.356	0.256	0.000256085
Naa38	1.07684e-08	0.800627	0.284	0.192	0.000256804
Map3k2	1.07708e-08	-0.512391	0.499	0.58	0.000256863
Cnot6	1.12441e-08	-0.675984	0.475	0.573	0.000268149
Prrc2b	1.13035e-08	-0.441587	0.637	0.701	0.000269565
Dym	1.1325e-08	-0.534072	0.412	0.519	0.000270078
Cracr2a	1.13861e-08	-0.644749	0.365	0.47	0.000271537
Metrnl	1.14288e-08	0.969918	0.256	0.165	0.000272555
Glrx	1.2132e-08	0.73722	0.331	0.237	0.000289324
Hspbap1	1.24631e-08	-1.205	0.098	0.177	0.00029722
Ascc3	1.29141e-08	-0.469217	0.642	0.688	0.000307977
Nr4a2	1.29301e-08	0.330155	0.584	0.456	0.000308357
Eva1b	1.29961e-08	0.816183	0.297	0.206	0.000309931
Bbx	1.33424e-08	-0.614068	0.536	0.603	0.000318189
Scand1	1.34934e-08	0.410344	0.509	0.395	0.000321791
Nop10	1.35175e-08	0.365596	0.642	0.537	0.000322365
Hnrnpul2	1.389e-08	-0.657503	0.404	0.502	0.00033125
Capn7	1.41243e-08	-0.738915	0.266	0.366	0.000336836
Gps1	1.4189e-08	1.0102	0.191	0.107	0.000338379
Foxp4	1.4586e-08	0.581268	0.298	0.194	0.000347848
Cd69	1.45958e-08	0.422425	0.456	0.331	0.00034808
Fam32a	1.50051e-08	0.525174	0.415	0.315	0.000357842
Kdm3a	1.51609e-08	-0.702731	0.332	0.43	0.000361556
Tsc22d4	1.54132e-08	0.500516	0.524	0.416	0.000367574
St3gal6	1.55968e-08	0.476941	0.426	0.313	0.000371951
Trbc1	1.58001e-08	0.666341	0.538	0.452	0.0003768
Zmat5	1.5804e-08	0.63418	0.292	0.194	0.000376893
Fmnl3	1.60368e-08	0.704386	0.266	0.169	0.000382445
Psmb4	1.61563e-08	0.373914	0.577	0.467	0.000385296
Cd5	1.62876e-08	0.578381	0.455	0.362	0.000388428
Rer1	1.63405e-08	0.383119	0.518	0.403	0.000389689
Lamtor5	1.68275e-08	0.479886	0.415	0.319	0.000401301
Kdm6a	1.69326e-08	-0.505603	0.568	0.641	0.000403809
Atxn2l	1.71544e-08	-0.665496	0.333	0.438	0.000409099
Tmem234	1.72099e-08	0.385998	0.548	0.444	0.000410421
Tnfsf11	1.79336e-08	0.422082	0.268	0.166	0.000427681
Hcfc1r1	1.83336e-08	0.673622	0.261	0.171	0.000437219
Etfb	1.88216e-08	0.654463	0.41	0.316	0.000448859
Lysmd3	1.96127e-08	-1.00466	0.118	0.201	0.000467723
1810058I24Rik	2.02694e-08	0.58538	0.384	0.283	0.000483385
Fam162a	2.04238e-08	0.486387	0.486	0.38	0.000487067
Ssrp1	2.05893e-08	0.531622	0.458	0.365	0.000491013
Dgka	2.07832e-08	-0.778371	0.434	0.519	0.000495637
Homer1	2.13517e-08	-0.930245	0.223	0.316	0.000509196
Snrpd3	2.18965e-08	0.376672	0.555	0.452	0.000522188
Ntan1	2.2597e-08	0.454181	0.383	0.29	0.000538894
Kdsr	2.27811e-08	-1.19285	0.133	0.217	0.000543283
Rilpl2	2.28995e-08	0.505587	0.438	0.33	0.000546107
Ankrd44	2.33611e-08	-0.25201	0.955	0.948	0.000557115
Cenpx	2.34685e-08	0.705431	0.313	0.222	0.000559677
Hras	2.36775e-08	0.98949	0.227	0.142	0.00056466
Ly6a	2.37381e-08	0.839898	0.461	0.367	0.000566107
Snu13	2.38512e-08	0.365583	0.585	0.476	0.000568803
Arid5b	2.44557e-08	-0.304318	0.816	0.837	0.000583219
Mrps14	2.45291e-08	0.382363	0.479	0.381	0.00058497
Hmgn2	2.45659e-08	0.71497	0.324	0.231	0.000585847
Sacs	2.4817e-08	-0.646987	0.198	0.295	0.000591835
Sla2	2.49286e-08	0.472843	0.455	0.351	0.000594498
Eif4g2	2.53655e-08	-0.331682	0.78	0.774	0.000604916
Psma6	2.55273e-08	0.487488	0.453	0.36	0.000608775
Ciapin1	2.55459e-08	0.477908	0.444	0.33	0.000609219
Snrpc	2.58868e-08	0.459333	0.475	0.383	0.000617349
Ldb1	2.64213e-08	-0.835832	0.199	0.294	0.000630095
Tgfbr1	2.67517e-08	-0.830838	0.216	0.308	0.000637974
Gramd4	2.67755e-08	-0.645516	0.237	0.333	0.000638543
Scaf11	2.81935e-08	-0.572556	0.513	0.597	0.000672358
Zfand3	2.89825e-08	-0.410467	0.768	0.771	0.000691175
Limd2	2.92163e-08	0.370009	0.627	0.549	0.000696751
Atp6v0b	2.9396e-08	0.463958	0.487	0.384	0.000701037
Fbxo33	3.04903e-08	-0.631198	0.273	0.376	0.000727133
Arnt	3.06159e-08	-0.69701	0.265	0.369	0.000730128
Ptp4a3	3.08929e-08	0.621501	0.337	0.247	0.000736734
Srcap	3.12558e-08	-0.607692	0.423	0.517	0.000745389
Psmd8	3.15134e-08	0.334262	0.512	0.412	0.000751532
Trpm7	3.27434e-08	-0.550657	0.585	0.636	0.000780864
Pdcd6ip	3.35637e-08	-0.407172	0.645	0.694	0.000800428
Zbtb11	3.398e-08	-0.613377	0.391	0.487	0.000810356
Polr2f	3.4164e-08	0.417894	0.388	0.291	0.000814743
Mrpl15	3.42098e-08	0.577835	0.305	0.213	0.000815836
Pik3r5	3.42339e-08	-0.706933	0.371	0.465	0.000816409
Sema4a	3.48522e-08	0.487665	0.441	0.337	0.000831154
Gabarapl2	3.51468e-08	0.424327	0.582	0.492	0.00083818
Phf3	3.55941e-08	-0.458794	0.648	0.697	0.000848848
Borcs8	3.75476e-08	0.748775	0.305	0.212	0.000895435
Trappc2l	3.80781e-08	0.666985	0.301	0.213	0.000908086
Ppdpf	3.92303e-08	0.603554	0.314	0.22	0.000935565
Slc9a9	4.04235e-08	-0.371663	0.777	0.792	0.000964019
Mrpl30	4.0472e-08	0.486742	0.458	0.37	0.000965176
Rnf187	4.13761e-08	0.537197	0.421	0.324	0.000986736
Stim1	4.18259e-08	-0.513225	0.624	0.684	0.000997464
Tgfbr2	4.20284e-08	-0.33837	0.813	0.84	0.00100229
Asxl2	4.21743e-08	-0.526467	0.596	0.664	0.00100577
Nfatc3	4.25825e-08	-0.380017	0.667	0.729	0.00101551
Zfp292	4.31134e-08	-0.336085	0.756	0.781	0.00102817
Ralgps2	4.31187e-08	-1.22454	0.129	0.207	0.00102829
Polr2j	4.36237e-08	0.554444	0.379	0.284	0.00104034
Mgat4a	4.49105e-08	-0.726669	0.359	0.453	0.00107103
Selenok	4.50984e-08	0.319197	0.7	0.607	0.00107551
Dynlrb1	4.55274e-08	0.345107	0.59	0.5	0.00108574
Aimp1	4.60048e-08	0.571066	0.412	0.316	0.00109712
Lrp10	4.7742e-08	0.483154	0.434	0.334	0.00113855
Comt	4.83388e-08	0.740833	0.268	0.178	0.00115278
Rrp1	4.96848e-08	0.572588	0.378	0.29	0.00118488
Basp1	4.98225e-08	-1.92733	0.047	0.103	0.00118817
Bin2	5.02348e-08	0.374322	0.615	0.519	0.001198
Fcer1g	5.1356e-08	1.02059	0.195	0.11	0.00122474
Impa2	5.31354e-08	0.61901	0.368	0.27	0.00126717
Hltf	5.32825e-08	-0.636273	0.334	0.426	0.00127068
Slc38a2	5.33915e-08	-0.458084	0.647	0.698	0.00127328
Pnpla8	5.60805e-08	-0.653292	0.192	0.287	0.00133741
Cdk8	5.67676e-08	-0.556272	0.457	0.544	0.00135379
Cd244a	5.74121e-08	0.351562	0.386	0.269	0.00136916
Arhgap9	5.80395e-08	0.336237	0.56	0.449	0.00138413
Fam117b	5.91737e-08	-0.522815	0.565	0.638	0.00141117
Pfdn6	6.24388e-08	0.685543	0.28	0.19	0.00148904
Zfp407	6.25734e-08	-0.556026	0.578	0.621	0.00149225
Kcnn4	6.30496e-08	0.473665	0.35	0.251	0.00150361
Ripor2	6.30548e-08	-0.55351	0.622	0.679	0.00150373
Tnfsf8	6.48443e-08	-0.917632	0.158	0.243	0.00154641
Ndufa10	6.59943e-08	0.608927	0.378	0.286	0.00157383
Elk3	6.60998e-08	0.282239	0.616	0.481	0.00157635
Emg1	6.68388e-08	0.267867	0.672	0.584	0.00159397
Usp3	6.69582e-08	-0.541172	0.615	0.663	0.00159682
Fam49a	6.92435e-08	-0.896057	0.255	0.348	0.00165132
Eml5	6.94071e-08	-1.11933	0.164	0.245	0.00165522
Lamtor1	7.02459e-08	0.441908	0.435	0.347	0.00167522
Cetn2	7.16548e-08	0.472718	0.392	0.294	0.00170882
Trappc4	7.25972e-08	0.514083	0.381	0.291	0.0017313
Sin3b	7.36978e-08	0.312726	0.513	0.414	0.00175754
Glmp	7.46603e-08	0.772386	0.275	0.188	0.0017805
Bub3	7.49253e-08	0.350324	0.452	0.349	0.00178682
Mrpl34	7.52478e-08	0.640189	0.325	0.24	0.00179451
Msl2	7.58053e-08	-0.529639	0.411	0.519	0.0018078
Hsbp1	7.58424e-08	0.544466	0.376	0.285	0.00180869
Man2a1	7.77518e-08	-0.406437	0.548	0.614	0.00185422
Vps29	7.93745e-08	0.602881	0.391	0.307	0.00189292
Pfkp	8.19855e-08	0.299194	0.625	0.514	0.00195519
Ppp4r3a	8.22553e-08	-0.476689	0.513	0.598	0.00196162
Ctse	8.24562e-08	-0.806779	0.257	0.348	0.00196642
Grina	8.45249e-08	0.573875	0.342	0.25	0.00201575
Atpif1	8.51761e-08	0.512605	0.424	0.334	0.00203128
Rhog	8.73216e-08	0.678002	0.318	0.233	0.00208245
Morrbid	8.73623e-08	0.717017	0.265	0.173	0.00208342
Kcnq1ot1	8.94041e-08	-0.690084	0.39	0.465	0.00213211
Sema6d	9.07317e-08	0.502602	0.338	0.23	0.00216377
Slc25a36	9.19046e-08	-0.662301	0.288	0.39	0.00219174
Herc3	9.55351e-08	-0.593386	0.447	0.52	0.00227832
Ctsb	9.59316e-08	0.265585	0.565	0.45	0.00228778
B3gat3	9.60105e-08	0.719504	0.301	0.214	0.00228966
Ppm1b	9.94475e-08	-0.456217	0.543	0.606	0.00237162
Ddt	1.00241e-07	0.582186	0.368	0.286	0.00239055
Qk	1.03509e-07	-0.568455	0.514	0.592	0.00246848
Tmem134	1.03551e-07	0.544175	0.445	0.358	0.00246949
Fbl	1.03836e-07	0.469218	0.465	0.372	0.00247628
Atp8a1	1.05743e-07	-0.5588	0.379	0.473	0.00252175
Trim56	1.05887e-07	-0.713284	0.199	0.294	0.00252518
Lilr4b	1.06063e-07	0.655996	0.335	0.243	0.00252938
Rfx7	1.08331e-07	-0.503022	0.665	0.712	0.00258348
Secisbp2l	1.08796e-07	-0.666745	0.229	0.328	0.00259457
Babam1	1.11741e-07	0.610269	0.24	0.156	0.00266479
4930469K13Rik	1.13565e-07	-1.08751	0.06	0.122	0.00270829
Ubr2	1.14579e-07	-0.378062	0.598	0.663	0.00273247
Pdk1	1.15232e-07	-1.13842	0.157	0.236	0.00274805
Gdi2	1.15255e-07	0.253261	0.801	0.702	0.00274859
Fermt3	1.15754e-07	0.379317	0.571	0.471	0.0027605
Pdia6	1.1812e-07	0.396473	0.462	0.37	0.00281692
Surf1	1.18289e-07	0.860759	0.219	0.137	0.00282096
Nt5c	1.2049e-07	0.468827	0.408	0.321	0.00287344
St8sia1	1.21824e-07	-1.4278	0.105	0.172	0.00290527
Hsd17b10	1.2365e-07	0.572737	0.304	0.209	0.0029488
Ebp	1.24329e-07	0.534951	0.295	0.203	0.002965
Emc6	1.25611e-07	0.702184	0.342	0.258	0.00299556
Itpkb	1.26229e-07	-0.500186	0.805	0.81	0.00301032
Pigx	1.28465e-07	0.469959	0.385	0.286	0.00306364
Tnf	1.29945e-07	1.27165	0.147	0.077	0.00309894
Zmynd11	1.31286e-07	-0.544708	0.5	0.587	0.00313091
Calcrl	1.31532e-07	-1.05714	0.1	0.171	0.00313676
Arap2	1.33228e-07	-0.440882	0.745	0.759	0.00317722
Abr	1.37246e-07	0.275291	0.633	0.508	0.00327305
Polr2i	1.38952e-07	0.915809	0.192	0.112	0.00331373
Mrps36	1.49495e-07	0.637729	0.334	0.245	0.00356515
Nop53	1.50732e-07	0.291888	0.681	0.598	0.00359465
Diaph2	1.52507e-07	-0.513319	0.67	0.701	0.003637
Ptms	1.53984e-07	0.342441	0.499	0.391	0.00367222
Tmco1	1.59376e-07	0.470733	0.358	0.271	0.0038008
Ube2m	1.59731e-07	0.36039	0.495	0.401	0.00380926
Map2k2	1.59956e-07	0.410378	0.485	0.392	0.00381464
Ccdc82	1.60068e-07	-0.500428	0.304	0.412	0.0038173
Magohb	1.65161e-07	0.437343	0.298	0.209	0.00393876
Actr10	1.68151e-07	0.439921	0.438	0.341	0.00401006
Rnf103	1.69757e-07	-0.806769	0.127	0.206	0.00404837
Klf2	1.70067e-07	-0.427729	0.237	0.333	0.00405576
Xrn1	1.74009e-07	-0.365961	0.539	0.624	0.00414978
Mylip	1.74536e-07	-0.816833	0.228	0.314	0.00416234
Senp3	1.79052e-07	-0.961951	0.093	0.164	0.00427003
Mettl8	1.84101e-07	-1.27502	0.073	0.136	0.00439043
Cisd1	1.84567e-07	0.763969	0.258	0.176	0.00440156
Lrba	1.85407e-07	-0.352857	0.79	0.779	0.00442158
Akt3	1.93037e-07	-0.424252	0.655	0.701	0.00460356
Vmn2r96	1.9376e-07	-0.878647	0.06	0.12	0.0046208
Ccny	1.98558e-07	-0.467512	0.574	0.62	0.00473522
Ago2	2.03216e-07	-0.442205	0.672	0.71	0.00484629
Rfc2	2.09446e-07	0.679334	0.306	0.221	0.00499487
2026-03-03	2.1068e-07	-0.858217	0.261	0.345	0.00502431
Ier5l	2.12748e-07	1.01679	0.261	0.178	0.00507361
Pgm2l1	2.12749e-07	-0.558166	0.208	0.302	0.00507363
Atp8b2	2.16248e-07	-0.631847	0.167	0.258	0.00515708
Rgs3	2.17449e-07	0.327674	0.553	0.434	0.00518572
Cox14	2.22472e-07	0.443462	0.478	0.387	0.00530552
Spcs1	2.22897e-07	0.398463	0.502	0.409	0.00531565
Cpeb2	2.25273e-07	-0.963711	0.203	0.287	0.00537232
Tnpo1	2.26191e-07	-0.565615	0.517	0.585	0.0053942
Iigp1	2.31878e-07	-1.59897	0.068	0.128	0.00552981
Bud31	2.33312e-07	0.721695	0.305	0.223	0.00556402
Bcap31	2.36173e-07	0.359649	0.563	0.466	0.00563226
Rnf43	2.43775e-07	0.661424	0.209	0.126	0.00581354
Dguok	2.47035e-07	0.603819	0.369	0.281	0.00589128
2610507B11Rik	2.48381e-07	-0.560395	0.279	0.373	0.00592339
Kmt5b	2.49715e-07	-0.500491	0.422	0.516	0.00595521
Srp19	2.50829e-07	0.48302	0.401	0.309	0.00598178
Pik3ap1	2.53166e-07	0.60151	0.319	0.228	0.00603751
Avl9	2.55192e-07	-0.568761	0.364	0.459	0.00608582
Vamp4	2.59827e-07	0.393084	0.428	0.327	0.00619636
Clec2d	2.61018e-07	0.550004	0.433	0.342	0.00622477
Ttc3	2.70988e-07	-0.583649	0.49	0.573	0.00646251
Chmp5	2.77034e-07	0.492599	0.445	0.358	0.0066067
Lfng	2.84588e-07	0.384124	0.472	0.374	0.00678685
Myo1g	2.85571e-07	0.601403	0.387	0.298	0.00681029
Stard3nl	2.87953e-07	0.562673	0.371	0.287	0.00686711
Lxn	2.97759e-07	1.11621	0.165	0.095	0.00710095
Mrpl58	3.00495e-07	0.746106	0.315	0.235	0.0071662
Coa3	3.09065e-07	0.521168	0.347	0.265	0.00737057
Son	3.19068e-07	-0.272341	0.818	0.822	0.00760914
Polr2k	3.32646e-07	0.360124	0.407	0.321	0.00793295
Kremen1	3.3581e-07	-0.959846	0.118	0.19	0.00800839
Eif6	3.41355e-07	0.571716	0.322	0.243	0.00814065
Golga4	3.43698e-07	-0.461888	0.493	0.558	0.00819652
Gstp1	3.48422e-07	0.723852	0.205	0.128	0.00830917
Ubr3	3.54591e-07	-0.424704	0.468	0.558	0.00845629
Trip11	3.57456e-07	-0.48344	0.547	0.608	0.00852461
Socs2	3.58384e-07	1.32871	0.185	0.114	0.00854674
Cdk2ap1	3.64497e-07	0.539619	0.341	0.258	0.00869253
Tob1	3.65743e-07	-0.974791	0.168	0.247	0.00872224
Ifitm3	3.71381e-07	0.480673	0.211	0.129	0.00885669
Gm11808	3.75901e-07	0.456496	0.462	0.372	0.00896448
Slc41a1	3.85215e-07	-1.06651	0.073	0.134	0.00918661
Rab3ip	3.96799e-07	-0.811912	0.239	0.32	0.00946287
Wdr33	3.98537e-07	-0.441067	0.698	0.736	0.0095043
Tcf20	4.02633e-07	-0.458009	0.681	0.705	0.00960198
Rnf145	4.07236e-07	-0.699627	0.416	0.501	0.00971176
Psph	4.08426e-07	0.543143	0.299	0.215	0.00974014
Setx	4.12126e-07	-0.426545	0.522	0.597	0.00982839
Mib1	4.21083e-07	-0.689836	0.376	0.455	0.010042
Ythdf3	4.23616e-07	-0.414237	0.625	0.663	0.0101024
Erh	4.24904e-07	0.330826	0.492	0.405	0.0101331
Rsrp1	4.26135e-07	-0.321587	0.855	0.862	0.0101625
Map3k3	4.4745e-07	-0.530155	0.371	0.455	0.0106708
Maml1	4.48293e-07	-0.801011	0.175	0.26	0.0106909
R3hdm4	4.53859e-07	0.549828	0.364	0.281	0.0108236
Nabp2	4.54738e-07	0.799679	0.222	0.145	0.0108446
Slc25a4	4.7955e-07	0.307115	0.57	0.483	0.0114363
Nfkbib	4.91794e-07	0.74287	0.223	0.143	0.0117283
Zfp706	4.92264e-07	0.323994	0.558	0.466	0.0117395
Trp53bp2	4.92587e-07	-0.964167	0.108	0.179	0.0117472
Nfia	4.95275e-07	-1.34667	0.079	0.141	0.0118113
Cbx7	5.00812e-07	-0.947705	0.138	0.216	0.0119434
Mllt10	5.11631e-07	-0.378668	0.752	0.774	0.0122014
Apeh	5.25605e-07	1.14689	0.164	0.095	0.0125346
Akr1b3	5.32604e-07	0.350185	0.461	0.366	0.0127015
Atm	5.40064e-07	-0.465577	0.285	0.374	0.0128795
Apex2	5.41875e-07	0.609619	0.239	0.155	0.0129226
Slc12a6	5.48779e-07	-0.433096	0.503	0.577	0.0130873
Ten1	5.55029e-07	0.809672	0.23	0.152	0.0132363
Mrpl14	5.5951e-07	0.572322	0.335	0.253	0.0133432
Gch1	5.63983e-07	-0.713333	0.345	0.417	0.0134499
Wdr37	5.64028e-07	-0.608319	0.316	0.416	0.0134509
Pcgf5	5.70399e-07	-0.510549	0.406	0.486	0.0136029
Smpdl3a	5.7465e-07	0.540846	0.393	0.315	0.0137042
Gm49602	5.77192e-07	-1.05569	0.055	0.109	0.0137649
Irgm2	5.88749e-07	-1.16968	0.107	0.176	0.0140405
Ctsa	5.88902e-07	0.609658	0.276	0.194	0.0140441
Ghitm	5.97911e-07	0.364194	0.485	0.399	0.014259
Nudc	5.98378e-07	0.585051	0.344	0.262	0.0142701
Tnik	6.01121e-07	-0.363866	0.815	0.814	0.0143355
Rassf3	6.01389e-07	-1.10667	0.145	0.219	0.0143419
Rab18	6.10572e-07	-0.596641	0.358	0.447	0.0145609
Fam120a	6.14038e-07	-0.482887	0.501	0.576	0.0146436
Oga	6.2454e-07	-0.348142	0.647	0.698	0.014894
Herc2	6.34305e-07	-0.477833	0.485	0.558	0.0151269
Dop1a	6.35627e-07	-0.707814	0.202	0.286	0.0151584
Mrps34	6.40791e-07	0.772947	0.232	0.152	0.0152816
0610012G03Rik	6.43913e-07	0.7286	0.266	0.186	0.015356
Sra1	6.44751e-07	0.461328	0.368	0.284	0.015376
Cdk2ap2	6.46182e-07	0.337251	0.646	0.569	0.0154102
Pdrg1	6.74198e-07	0.48188	0.292	0.207	0.0160783
Zfp871	7.04347e-07	-0.499856	0.385	0.483	0.0167973
Zzz3	7.07959e-07	-0.665758	0.394	0.472	0.0168834
Bdp1	7.13882e-07	-0.51051	0.429	0.506	0.0170246
Nsun4	7.15437e-07	-0.939427	0.13	0.205	0.0170617
Mrps26	7.16647e-07	0.525899	0.281	0.201	0.0170906
AI413582	7.20124e-07	0.698955	0.239	0.162	0.0171735
Cyth2	7.37569e-07	0.897337	0.178	0.107	0.0175895
Clasp2	7.48778e-07	-0.537858	0.479	0.56	0.0178569
Hist1h1e	7.65028e-07	-1.17852	0.113	0.184	0.0182444
Rhof	7.80297e-07	0.551887	0.424	0.338	0.0186085
Sirt1	7.84074e-07	-0.666007	0.19	0.273	0.0186986
Snx3	7.9484e-07	0.315913	0.638	0.528	0.0189553
Amd1	8.23702e-07	-0.766928	0.208	0.292	0.0196436
Mcm9	8.25323e-07	-0.648919	0.244	0.334	0.0196823
Pdlim2	8.27803e-07	0.887892	0.201	0.129	0.0197414
Itpr3	8.37191e-07	-0.679071	0.177	0.26	0.0199653
Yy1	8.42775e-07	-0.485262	0.561	0.628	0.0200985
Nol7	8.48155e-07	0.357606	0.555	0.474	0.0202268
Mbd3	8.59889e-07	0.385278	0.284	0.201	0.0205066
2310033P09Rik	8.67469e-07	0.747836	0.212	0.136	0.0206874
Dctpp1	8.83719e-07	0.728497	0.19	0.119	0.0210749
Alyref	8.9357e-07	0.47226	0.504	0.437	0.0213099
Sbno2	9.13229e-07	-0.964616	0.292	0.371	0.0217787
0610010K14Rik	9.13882e-07	0.58459	0.292	0.213	0.0217943
Tmem14c	9.22095e-07	0.315066	0.442	0.35	0.0219901
Nrgn	9.22401e-07	0.994387	0.25	0.165	0.0219974
Dok2	9.24033e-07	0.70709	0.301	0.219	0.0220363
Neurl3	9.53854e-07	0.29966	0.513	0.403	0.0227475
8030462N17Rik	9.64509e-07	-0.734744	0.331	0.415	0.0230016
Ddhd1	9.84818e-07	-0.494115	0.348	0.444	0.0234859
Sp3	9.98322e-07	-0.459681	0.525	0.591	0.023808
Pam16	9.9988e-07	0.722957	0.268	0.194	0.0238451
Rae1	1.00106e-06	0.540946	0.308	0.23	0.0238732
Pik3c2a	1.00674e-06	-0.824775	0.379	0.452	0.0240088
Ei24	1.07366e-06	0.708984	0.25	0.172	0.0256046
Mapre2	1.07571e-06	0.417719	0.482	0.387	0.0256536
Zmym4	1.08385e-06	-0.483478	0.327	0.422	0.0258477
Snrnp25	1.10274e-06	0.788963	0.21	0.136	0.0262982
Gm43065	1.12405e-06	-0.592694	0.258	0.348	0.0268062
Slk	1.15236e-06	-0.514356	0.496	0.563	0.0274816
Ccm2	1.19283e-06	-0.603684	0.397	0.479	0.0284466
Slc12a2	1.22887e-06	-0.911091	0.092	0.156	0.0293061
Cnot2	1.23866e-06	-0.463359	0.625	0.667	0.0295395
Polr2g	1.24177e-06	0.365101	0.392	0.306	0.0296137
Ubxn4	1.27419e-06	0.300086	0.661	0.576	0.030387
Dnajb11	1.30517e-06	0.461879	0.413	0.329	0.0311256
Btbd7	1.31507e-06	-0.486191	0.464	0.54	0.0313617
Exoc6b	1.33754e-06	-0.51432	0.442	0.523	0.0318976
Ctps2	1.40034e-06	-0.826184	0.319	0.395	0.0333954
Chka	1.4028e-06	-0.795744	0.264	0.345	0.0334541
Hnrnpdl	1.40904e-06	-0.47926	0.512	0.579	0.0336029
Brwd1	1.42218e-06	-0.553774	0.387	0.472	0.033916
Cnih1	1.42835e-06	0.469398	0.35	0.269	0.0340634
Arhgap26	1.45446e-06	-0.450216	0.644	0.681	0.0346861
Polr2c	1.46319e-06	0.416612	0.356	0.271	0.0348941
Sdf2l1	1.46583e-06	0.767638	0.303	0.229	0.0349571
Zfat	1.47107e-06	-0.920062	0.085	0.147	0.0350821
Ewsr1	1.49692e-06	-0.344652	0.636	0.69	0.0356985
Dnm1l	1.52919e-06	-0.605767	0.299	0.383	0.0364682
Sf3b2	1.56624e-06	0.294502	0.643	0.558	0.0373516
Emc10	1.62894e-06	0.389494	0.352	0.269	0.0388469
Stau1	1.62933e-06	-0.601958	0.342	0.426	0.0388562
Klhl24	1.65678e-06	-0.742622	0.35	0.422	0.0395109
Fam173a	1.66122e-06	0.601903	0.32	0.241	0.0396169
Wwox	1.67736e-06	-0.799422	0.305	0.379	0.0400016
Ostc	1.67895e-06	0.313124	0.553	0.474	0.0400395
Slmap	1.69091e-06	-0.462473	0.562	0.607	0.0403247
Snrnp27	1.74324e-06	0.587407	0.332	0.255	0.0415728
Raf1	1.78158e-06	-0.491368	0.447	0.534	0.0424871
Cript	1.80394e-06	0.384117	0.431	0.337	0.0430204
Wdr7	1.82317e-06	-0.484826	0.296	0.387	0.0434789
Elovl1	1.82805e-06	0.76764	0.185	0.116	0.0435955
Washc3	1.8376e-06	-0.71052	0.286	0.369	0.0438231
Snx20	1.84076e-06	0.725893	0.238	0.163	0.0438984
Hectd4	1.87456e-06	-0.667485	0.28	0.366	0.0447045
Rps6ka1	1.87602e-06	0.545526	0.385	0.301	0.0447392
Kbtbd2	1.88868e-06	-0.666821	0.204	0.284	0.0450413
Ifi209	1.90581e-06	-0.553233	0.277	0.364	0.0454498
Metap2	1.91582e-06	0.279153	0.536	0.457	0.0456884
Ndufs3	1.91623e-06	0.404811	0.369	0.287	0.0456982
Timm17b	1.92021e-06	0.556686	0.256	0.183	0.0457933
Znrf1	1.94169e-06	-0.469609	0.595	0.644	0.0463055
Etnk1	1.96131e-06	-0.511903	0.462	0.54	0.0467733
Ube3a	2.01467e-06	-0.4663	0.635	0.681	0.048046
Tgfb1	2.02403e-06	0.394778	0.533	0.448	0.048269
Ppm1g	2.03918e-06	0.354099	0.507	0.42	0.0486304
Galnt2	2.06558e-06	-0.606162	0.393	0.474	0.0492601
Hps3	2.07171e-06	-0.615113	0.151	0.228	0.0494063
Itgae	2.13549e-06	0.890057	0.208	0.133	0.0509272
Ube2l3	2.16178e-06	0.296254	0.625	0.547	0.0515542
Rps6ka5	2.1808e-06	-0.779004	0.192	0.266	0.0520077
Mtch2	2.26135e-06	0.347316	0.383	0.298	0.0539286
Nucb1	2.29118e-06	0.374827	0.423	0.341	0.0546401
Krt8	2.30932e-06	0.504392	0.248	0.172	0.0550726
Rdm1	2.32385e-06	0.783579	0.202	0.131	0.0554193
Timm23	2.4347e-06	0.310744	0.521	0.435	0.0580627
Btbd9	2.4599e-06	-0.350033	0.73	0.757	0.0586637
Hnrnpm	2.46621e-06	-0.393915	0.753	0.763	0.0588142
Arhgap5	2.47439e-06	-1.20919	0.07	0.124	0.0590093
Kdm4c	2.47913e-06	-0.448578	0.529	0.586	0.0591224
Usp12	2.49377e-06	-0.860074	0.236	0.314	0.0594715
Zfp451	2.49456e-06	-0.526028	0.312	0.4	0.0594904
Map2k5	2.57328e-06	-0.449738	0.475	0.55	0.0613676
Prkcb	2.58532e-06	-0.333625	0.712	0.742	0.0616548
Mrpl11	2.59161e-06	0.655866	0.212	0.138	0.0618048
Fbxw7	2.625e-06	-0.448462	0.434	0.503	0.062601
Cdca4	2.64092e-06	0.743328	0.204	0.133	0.0629807
Gm27008	2.66345e-06	-1.39844	0.053	0.102	0.063518
Mettl23	2.75386e-06	0.377769	0.479	0.399	0.0656741
Mtf2	2.77452e-06	-0.518076	0.431	0.507	0.0661668
Rsbn1	2.77615e-06	-0.542257	0.442	0.51	0.0662056
Ino80	2.7855e-06	-0.49319	0.361	0.445	0.0664287
Gm49797	2.81954e-06	-0.715418	0.238	0.315	0.0672405
Gtf3a	2.84693e-06	0.675973	0.233	0.158	0.0678936
Snapc5	2.85218e-06	0.449094	0.267	0.191	0.0680189
Sec13	2.85461e-06	0.422144	0.284	0.21	0.0680767
Pole4	2.86165e-06	0.379447	0.478	0.392	0.0682446
Azin1	2.87236e-06	-0.517474	0.388	0.469	0.0685
Lgals3bp	2.88239e-06	0.911414	0.179	0.112	0.0687391
Tcp1	2.97358e-06	0.253215	0.505	0.422	0.0709139
S100pbp	3.01547e-06	-0.706819	0.244	0.328	0.0719128
Galk1	3.02049e-06	0.756916	0.125	0.065	0.0720326
A430005L14Rik	3.08147e-06	0.565787	0.17	0.102	0.0734868
Elovl5	3.0916e-06	-0.617922	0.428	0.5	0.0737284
Il2ra	3.12282e-06	0.804959	0.272	0.19	0.074473
P2rx4	3.13647e-06	-1.53201	0.065	0.117	0.0747986
Frat2	3.15868e-06	-0.967012	0.077	0.134	0.0753282
Tex10	3.16361e-06	-0.663525	0.169	0.245	0.0754457
Syngr2	3.21609e-06	0.567567	0.318	0.243	0.0766973
Pfdn1	3.28742e-06	0.461413	0.355	0.272	0.0783984
Stambpl1	3.40896e-06	-0.79456	0.282	0.357	0.081297
Ercc6	3.4571e-06	-0.597895	0.182	0.26	0.082445
Ndufa8	3.47171e-06	0.338246	0.501	0.414	0.0827932
Anxa5	3.51955e-06	0.354728	0.41	0.329	0.0839342
Tmem160	3.53749e-06	0.340498	0.428	0.348	0.084362
Imp3	3.54004e-06	0.344814	0.43	0.348	0.084423
Med21	3.55488e-06	0.390487	0.292	0.213	0.0847768
Cog5	3.55715e-06	-0.33099	0.764	0.771	0.084831
Zfp951	3.56641e-06	0.937585	0.106	0.05	0.0850519
Ccdc107	3.5719e-06	0.818056	0.187	0.12	0.0851828
Rhobtb2	3.64988e-06	-1.01355	0.088	0.15	0.0870422
Ints13	3.66136e-06	-0.924123	0.167	0.238	0.087316
Usp32	3.73132e-06	-0.619158	0.365	0.443	0.0889845
Faap20	3.79201e-06	0.712805	0.199	0.128	0.0904317
Foxo1	3.80624e-06	-0.567139	0.527	0.584	0.0907713
Ldlrap1	3.84214e-06	-1.04262	0.072	0.127	0.0916275
C1qbp	3.95243e-06	0.43264	0.392	0.31	0.0942576
Pcnt	3.95462e-06	-0.502025	0.237	0.321	0.0943097
Mrpl21	3.97569e-06	0.580383	0.35	0.272	0.0948123
Nlrc5	3.99767e-06	-0.304375	0.745	0.762	0.0953365
Grap2	4.03462e-06	-0.377317	0.907	0.891	0.0962177
Wdr1	4.03602e-06	0.304082	0.619	0.53	0.096251
Fosl2	4.13558e-06	-0.528848	0.479	0.551	0.0986254
Efr3a	4.15908e-06	-0.440313	0.588	0.641	0.0991857
Arhgap31	4.2306e-06	-0.622945	0.305	0.384	0.100891
Gtf2h5	4.23911e-06	0.414615	0.384	0.312	0.101094
Parp14	4.25937e-06	-0.447579	0.35	0.443	0.101577
Txnl4a	4.38396e-06	0.552743	0.248	0.172	0.104549
Dut	4.48672e-06	0.474412	0.494	0.413	0.106999
Tprgl	4.48698e-06	0.37458	0.456	0.372	0.107006
Timm8b	4.53836e-06	0.616504	0.256	0.183	0.108231
Cyc1	4.55698e-06	0.407918	0.321	0.245	0.108675
Lta4h	4.55758e-06	0.44275	0.422	0.345	0.108689
Irf1	4.70591e-06	-0.718326	0.498	0.562	0.112227
Lrp6	4.72311e-06	-0.655392	0.243	0.322	0.112637
Itga4	4.75006e-06	-0.327002	0.827	0.814	0.113279
Armc8	4.75789e-06	-0.576055	0.282	0.366	0.113466
Zdhhc18	4.86558e-06	0.261148	0.663	0.57	0.116034
Pikfyve	4.87264e-06	-0.62703	0.099	0.162	0.116203
Mri1	4.93839e-06	0.648076	0.216	0.144	0.117771
Slco3a1	4.95507e-06	-0.489399	0.477	0.538	0.118168
Susd6	4.9671e-06	-0.412844	0.711	0.733	0.118455
Ndrg3	4.97503e-06	-1.14121	0.25	0.317	0.118645
Slc25a11	5.09593e-06	0.624523	0.293	0.22	0.121528
Jarid2	5.12539e-06	-0.307102	0.683	0.724	0.12223
Spag7	5.17753e-06	0.618318	0.29	0.219	0.123474
Tmem126a	5.4147e-06	0.543478	0.342	0.274	0.12913
Mlf2	5.49972e-06	0.509277	0.308	0.227	0.131157
H2-Aa	5.71451e-06	0.680874	0.152	0.088	0.13628
Zfp831	5.80691e-06	-0.464231	0.341	0.427	0.138483
Selenos	5.82035e-06	0.383521	0.379	0.298	0.138804
Tmem189	5.85984e-06	0.569655	0.371	0.295	0.139746
Gm2245	5.90409e-06	-0.807884	0.113	0.18	0.140801
Ibtk	5.93334e-06	-0.795247	0.185	0.257	0.141498
Ifi35	5.9844e-06	0.579655	0.291	0.215	0.142716
Ndufab1	6.08365e-06	0.344917	0.427	0.352	0.145083
Slc15a2	6.1326e-06	-1.12318	0.073	0.128	0.14625
Rock2	6.15607e-06	-0.490961	0.509	0.578	0.14681
Paip2	6.17923e-06	-0.359395	0.645	0.687	0.147362
Pdss2	6.20397e-06	-0.701244	0.315	0.384	0.147952
Nudt16l1	6.45284e-06	0.761567	0.23	0.162	0.153887
Mfsd10	6.54956e-06	0.858437	0.196	0.13	0.156194
Abcb1b	6.59767e-06	0.555317	0.378	0.293	0.157341
Bspry	6.65518e-06	0.920135	0.189	0.126	0.158713
Exosc4	6.65633e-06	0.666137	0.198	0.128	0.15874
Drap1	6.66442e-06	0.344537	0.431	0.35	0.158933
Os9	6.7209e-06	0.375637	0.413	0.327	0.16028
Pik3ca	6.7478e-06	-0.418109	0.554	0.612	0.160922
B4galnt1	6.76754e-06	0.300845	0.587	0.514	0.161392
Pdap1	6.82184e-06	0.488613	0.371	0.299	0.162687
App	6.92141e-06	-0.91373	0.088	0.149	0.165062
Vipr2	7.07653e-06	0.437184	0.277	0.194	0.168761
Rhoq	7.09056e-06	0.360505	0.401	0.317	0.169096
Snx13	7.1393e-06	-0.663456	0.276	0.357	0.170258
Lats1	7.37912e-06	-0.456271	0.218	0.3	0.175977
Phgdh	7.39757e-06	0.860247	0.212	0.145	0.176417
Xrcc4	7.53749e-06	-0.578254	0.37	0.438	0.179754
Selenoh	7.59517e-06	0.462845	0.345	0.272	0.18113
Abcb9	7.65467e-06	0.333743	0.402	0.307	0.182548
Gm14029	7.76711e-06	1.19606	0.115	0.062	0.18523
Itgb1bp1	7.8314e-06	0.50454	0.281	0.21	0.186763
Matk	7.93145e-06	0.895556	0.225	0.157	0.189149
Psen2	8.11863e-06	0.821694	0.18	0.114	0.193613
Mrpl19	8.27724e-06	0.955442	0.17	0.108	0.197396
Herc1	8.28461e-06	-0.417726	0.681	0.702	0.197571
Tbc1d10c	8.30231e-06	0.42842	0.493	0.416	0.197994
Vcp	8.37015e-06	0.317689	0.553	0.457	0.199611

## Sheet: GSEA_Sdc1-cKO vs. CTL
ID	Description	setSize	enrichmentScore	NES	pvalue	p.adjust	qvalue	rank	leading_edge	core_enrichment	MsigDB_category
GOMF_STRUCTURAL_CONSTITUENT_OF_RIBOSOME	GOMF_STRUCTURAL_CONSTITUENT_OF_RIBOSOME	150	0.642038	3.19369	1e-10	2.7348e-08	2.40968e-08	2032	tags=77%, list=28%, signal=56%	Mrpl19/Mrpl55/Mrpl52/Mrpl36/Mrps16/Ubb/Mrps34/Rpl36/Rpl41/Ndufa7/Rpl38/Rpl37/Rpl35/Uba52/Mrps23/Mrps18a/Rpl39/Mrps21/Mrpl46/Mrps18b/Mrps7/Mrpl11/Mrpl54/Mrpl57/Mrpl34/Rps26/Mrps24/Rpl29/Mrpl2/Mrpl21/Mrpl15/Mrpl14/Rplp0/Mrps11/Mrpl35/Rps27l/Mrpl33/Rpl18a/Fau/Mrpl28/Mrpl13/Rpsa/Rpl32/Rpl36al/Rpl28/Mrpl20/Rpl10/Mrpl16/Rps11/Rpl24/Mrps12/Rpl13a/Rpl36a/Mrpl30/Rpl34/Rpl6/Rps12/Rpl37a/Rpl21/Mrpl43/Mrpl12…	m5
LI_INDUCED_T_TO_NATURAL_KILLER_UP	LI_INDUCED_T_TO_NATURAL_KILLER_UP	223	0.609878	3.19227	1e-10	9.35909e-09	7.49761e-09	1544	tags=57%, list=21%, signal=46%	Ifitm1/Ly6g5b/Capg/Cd160/Ifitm2/Tnf/Pglyrp1/Ctsw/Cd52/Gpr34/AA467197/Med11/Ccl4/Fcer1g/Cd7/Cxcr3/Nrgn/Ccl5/Sh3bgrl3/S100a4/Lgals1/Pkp3/Xcl1/Slamf7/Lgals3bp/Aldoa/Plp2/Itgae/Lgals3/Nkg7/S100a13/Mfsd10/4930486L24Rik/Napsa/Prr13/Ly6a/Serpina3g/Ncf4/Klre1/Lag3/Elovl1/Sdf2l1/Fxyd5/Anxa2/Glipr2/Rab19/Tmem238/Bscl2/Lat2/Comt/Vim/Reep5/Glrx/Evi2a/Dok2/Med10/Glipr1/Cstb/Casp1/Sult2b1/Ifng/Cdkn1a/Tnfrsf18/…	m2
REACTOME_TRANSLATION	REACTOME_TRANSLATION	211	0.595	3.09324	1e-10	9.35909e-09	7.49761e-09	2064	tags=69%, list=29%, signal=51%	Apeh/Mrpl19/Mrpl55/Eif3d/Gadd45gip1/Eif2b2/Mrpl52/Mrpl36/Mrps16/Mrps34/Rpl36/Mrpl58/Rpl38/Rpl37/Rpl35/Uba52/Mrps23/Mrps18a/Rpl39/Mrps21/Mrpl46/Aurkaip1/Mrps18b/Mrps7/Mrpl11/Mrpl54/Mrpl57/Eif4ebp1/Mrpl34/Rps26/Mrps36/Mrpl42/Mrps24/Mrps33/Rpl29/Chchd1/Eif3i/Mrpl2/Eif3f/Mrpl21/Mrpl15/Mrpl14/Rplp0/Mrps11/Mrpl35/Rps27l/Mrpl33/Rpl18a/Fau/Mrpl28/Mrpl13/Rpsa/Eif1ax/Mrps26/Rpl32/Rpl36al/Rpl28/Mrpl20/Rpl10…	m2
YAO_TEMPORAL_RESPONSE_TO_PROGESTERONE_CLUSTER_13	YAO_TEMPORAL_RESPONSE_TO_PROGESTERONE_CLUSTER_13	148	0.601106	3.04355	1e-10	9.35909e-09	7.49761e-09	1526	tags=62%, list=21%, signal=50%	Ndufa3/Ech1/Ndufa13/Lgals1/Elob/Anapc13/Ly6a/Cox6a1/Ubl5/Cox5b/Cox7b/Uqcr10/Naa38/Mrpl52/Ndufa5/Ndufv3/Uqcrb/Anxa2/Reep5/Romo1/Bud31/Fmc1/Uba52/Mrps18a/Emc6/Cyba/Hddc2/Snx10/Micos13/Ciao2a/Sec61g/Ssna1/Uqcr11/Ndufb11/Sf3b5/S100a6/Mrpl11/Etfb/Nfkbie/Eif4ebp1/Park7/Snrpd2/Timm8b/Dpm3/Mrps33/Vps29/Ndufa2/Tagln2/Ppih/Psme2/Snrnp27/0610010K14Rik/Prdx2/Ndufs2/Ppib/Mrpl35/Nedd8/Tmed3/Mrpl13/Elof1/Guk1/E…	m2
GOCC_RIBOSOMAL_SUBUNIT	GOCC_RIBOSOMAL_SUBUNIT	175	0.601819	3.03979	1e-10	2.7348e-08	2.40968e-08	2032	tags=73%, list=28%, signal=54%	Mrpl19/Mpv17l2/Mrpl55/Gadd45gip1/Mrpl52/Mrpl36/Mrps16/Ubb/Mrps34/Rpl36/Rpl41/Mrpl58/Rpl38/Rpl37/Rpl35/Uba52/Mrps23/Mrps18a/Rpl39/Mrps21/Mrpl46/Aurkaip1/Mrps18b/Mrps7/Mrpl11/Mrpl54/Mrpl57/Mrpl34/Rps26/Mrpl42/Mrps24/Mrps33/Rpl29/Chchd1/Mrpl2/Mrpl21/Mrpl15/Mrpl14/Rplp0/Mrps11/Mrpl35/Rps27l/Mrpl33/Rpl18a/Fau/Mrpl28/Mrpl13/Rpsa/Mrps26/Rpl32/Rpl36al/Rpl28/Mrpl20/Rpl10/Mrpl16/Rps11/Rpl24/Mrps12/Rpl13a/R…	m5
GOCC_LARGE_RIBOSOMAL_SUBUNIT	GOCC_LARGE_RIBOSOMAL_SUBUNIT	107	0.649582	3.01814	1e-10	2.7348e-08	2.40968e-08	2064	tags=79%, list=29%, signal=58%	Mrpl19/Mpv17l2/Mrpl55/Gadd45gip1/Mrpl52/Mrpl36/Rpl36/Rpl41/Mrpl58/Rpl38/Rpl37/Rpl35/Uba52/Mrps18a/Rpl39/Mrpl46/Mrpl11/Mrpl54/Mrpl57/Mrpl34/Mrpl42/Rpl29/Mrpl2/Mrpl21/Mrpl15/Mrpl14/Rplp0/Mrpl35/Mrpl33/Rpl18a/Mrpl28/Mrpl13/Rpl32/Rpl36al/Rpl28/Mrpl20/Rpl10/Mrpl16/Rpl24/Rpl13a/Rpl36a/Mrpl30/Rpl34/Rpl6/Rps12/Rpl37a/Rpl21/Mrpl43/Mrpl12/Rpl13/Rpl7a/Rpl26/Rpl27a/Rpl15/Mrpl40/Mrpl27/Rpl11/Rpl18/Rpl10a/Rpl4…	m5
GOCC_MITOCHONDRIAL_PROTEIN_CONTAINING_COMPLEX	GOCC_MITOCHONDRIAL_PROTEIN_CONTAINING_COMPLEX	226	0.566765	3.01465	1e-10	2.7348e-08	2.40968e-08	1529	tags=55%, list=21%, signal=45%	Ndufa3/Tomm6/AA467197/Ndufs8/Ndufa13/Mrpl19/Chchd10/Uqcrq/Ndufb2/Mpv17l2/Mrpl55/Gadd45gip1/Cox6a1/Ndufs6/Cox5b/Cox7b/Ndufs5/Uqcr10/Ndufa12/Mrpl52/Ndufa5/Ndufa11/Mrpl36/Ndufv3/Cox6c/Mrps16/Mrps34/Uqcrb/Cox8a/Ndufa7/Cox7c/Mrpl58/Romo1/Pam16/Cox7a2/Mrps23/Mrps18a/Timm10b/Mrps21/Mrpl46/Ndufa1/Aurkaip1/Micos13/Ndufs7/Mrps18b/Cox5a/Ndufb4/Smdt1/Uqcr11/Sdhb/Ndufb11/Mrps7/Ndufb7/Mrpl11/Etfb/Mrpl54/Uqcrc1…	m5
REACTOME_RESPIRATORY_ELECTRON_TRANSPORT	REACTOME_RESPIRATORY_ELECTRON_TRANSPORT	110	0.634746	3.01011	1e-10	9.35909e-09	7.49761e-09	1279	tags=59%, list=18%, signal=49%	Ndufa3/Ecsit/Ndufs8/Ndufa13/Uqcrq/Ndufb2/Surf1/Cox6a1/Ndufs6/Cox5b/Cox7b/Ndufs5/Uqcr10/Ndufa12/Ndufa5/Ndufa11/Ndufv3/Cox6c/Higd2a/Uqcrb/Cox8a/Ndufa7/Cox7c/Cox7a2/Cycs/Ndufa1/Ndufs7/Cox5a/Ndufb4/Ndufb11/Ndufb7/Etfb/Uqcrc1/Smim20/Mdh1/Ndufb10/Slc25a11/Cox17/Ndufb6/Ndufa10/Ndufa2/Ndufb9/Ndufaf8/Mdh2/Cox6b1/Cox19/Iscu/Higd1a/Ndufs2/Cox4i1/Ndufb8/Coa3/Dmac1/Uqcrh/Ndufb3/Ndufb5/Ndufv1/Hscb/Ndufc1/Ndufa…	m2
YAO_TEMPORAL_RESPONSE_TO_PROGESTERONE_CLUSTER_17	YAO_TEMPORAL_RESPONSE_TO_PROGESTERONE_CLUSTER_17	154	0.587275	2.98957	1e-10	9.35909e-09	7.49761e-09	1896	tags=63%, list=26%, signal=47%	Cope/Uqcrq/Ndufs6/Csnk2b/Ndufa11/Mrpl36/Puf60/Krtcap2/Mrpl58/Actb/Arl3/Romo1/Psmd13/Ei24/Lsm4/Psmb6/Aurkaip1/Taldo1/Smdt1/Prelid1/Sdhb/Mrps7/Ndufb7/Fuca1/Mrpl34/Gng10/Ndufb6/Cdk4/Slirp/Tor2a/Ndufb9/Ccdc12/Mdh2/Mrpl2/Ddt/Dpp3/Ruvbl1/Ifi35/Dlgap4/Grpel1/Mrps11/Slc25a39/Phb2/Naa10/Eif1ax/Vdac3/Pdcd2/Trappc4/Stub1/Samm50/Psma7/Mrpl16/Nme2/Mrps12/Ubl4a/Pdap1/Bag1/Fam162a/Yipf5/Cnih1/Ddost/Fkbp1a/Erp29…	m2
HALLMARK_OXIDATIVE_PHOSPHORYLATION	HALLMARK_OXIDATIVE_PHOSPHORYLATION	158	0.580931	2.92388	1e-10	5e-09	3.36842e-09	1762	tags=60%, list=24%, signal=47%	Ndufa3/Ech1/Ndufs8/Idh3b/Uqcrq/Ndufb2/Surf1/Cox6a1/Ndufs6/Cox5b/Cox7b/Uqcr10/Ndufa5/Cox6c/Idh3g/Uqcrb/Cox8a/Ndufa7/Cox7c/Gpi1/Cox7a2/Ndufa1/Ndufs7/Cox5a/Uqcr11/Atp6v1f/Sdhb/Ndufb7/Mrpl11/Etfb/Uqcrc1/Mrpl34/Mdh1/Slc25a11/Cox17/Ndufb6/Timm8b/Ndufa2/Atp6v0e/Mdh2/Mrpl15/Ldha/Acaa1a/Hsd17b10/Cox6b1/Echs1/Iscu/Grpel1/Ndufs2/Mrps11/Mrpl35/Phb2/Cox4i1/Bax/Timm17a/Slc25a5/Ndufb8/Vdac3/Tomm22/Phyh/Mrps12/T…	mh
REACTOME_NONSENSE_MEDIATED_DECAY_NMD_INDEPENDENT_OF_THE_EXON_JUNCTION_COMPLEX_EJC	REACTOME_NONSENSE_MEDIATED_DECAY_NMD_INDEPENDENT_OF_THE_EXON_JUNCTION_COMPLEX_EJC	89	0.633044	2.90203	1e-10	9.35909e-09	7.49761e-09	2195	tags=81%, list=30%, signal=57%	Rpl36/Rpl38/Rpl37/Rpl35/Uba52/Rpl39/Rps26/Rpl29/Rplp0/Rps27l/Rpl18a/Fau/Rpsa/Rpl32/Rpl36al/Rpl28/Rpl10/Rps11/Rpl24/Rpl13a/Rpl36a/Rpl34/Rpl6/Rps12/Rpl37a/Rpl21/Rpl13/Rps15a/Rpl7a/Rpl26/Rpl27a/Rpl15/Rps2/Rpl22l1/Rpl11/Rpl18/Rpl4/Rpl27/Rps21/Rps8/Rps15/Rps18/Rps5/Rps27/Rpl19/Rps29/Rpl31/Rps13/Rpl17/Rpl30/Rpl8/Rps9/Rpl14/Rpl10-ps3/Rps28/Rps19/Rps25/Rpl23/Rps3/Rps10/Rps27a/Rpl3/Rps4x/Rpl22/Rpl7/Rpl23a…	m2
ZENG_GU_ICB_CONTROL_METAGENE_25_PRECICTIVE_ICB_RESPONSE	ZENG_GU_ICB_CONTROL_METAGENE_25_PRECICTIVE_ICB_RESPONSE	117	0.602694	2.89314	1e-10	9.35909e-09	7.49761e-09	1043	tags=52%, list=14%, signal=45%	Ctsw/H2-Ab1/Cd52/Ccl1/Ccl4/Fcer1g/Cd7/Ccl5/Metrnl/Hcst/Xcl1/Lgals3/Nkg7/Ltb/Ly6a/Serpina3g/Cd74/Rac2/Ncf4/Psmb10/Lag3/Pdcd1/Fxyd5/Lat2/Lsp1/Cd8a/Dok2/Cd3g/Coro1a/Micos13/H2-Aa/Smdt1/Adgrg5/Myo1f/Nfkbie/Prdx5/Cd3d/Cd8b1/Bcl2a1b/Myo1g/Psme1/Psme2/Cd27/Ccr5/Cyth4/Bcl2a1d/Gna15/Irf8/Klrc1/Hcls1/Sh2d2a/Cd2/Gng2/Ctla4/Klrd1/Lat/Zap70/Cd3e/Laptm5/Tnfaip8l2/Gimap4	m2
GOLDRATH_ANTIGEN_RESPONSE	GOLDRATH_ANTIGEN_RESPONSE	226	0.550227	2.88617	1e-10	9.35909e-09	7.49761e-09	1581	tags=50%, list=22%, signal=40%	Gzmb/Unc119/Capg/Socs2/Pglyrp1/Ctla2b/H2-Ab1/Lxn/Ech1/Gnpda1/Ccl4/Cxcr3/Ccl5/1700097N02Rik/Ctla2a/Gapdh/Lgals1/Ggh/Rnh1/Plp2/Lgals3/S100a13/Tpi1/Lig1/Napsa/Serpina3g/Cd74/Ncf4/Il2ra/Lag3/Pdcd1/Cisd1/Crmp1/Krtcap2/Anxa2/Alad/Trappc1/Ctsd/Lat2/Reep5/Glrx/Evi2a/Klrk1/Hmgn2/Casp1/Efhd2/Snx10/Ifng/H2-Aa/Acot7/Myo1f/S100a6/Etfb/Hopx/Cish/Cst3/Tnfrsf9/Gng10/S100a11/Litaf/Lrrc59/Adam8/Stmn1/Ccr5/Cdkn2c/I…	m2
GOCC_RIBOSOME	GOCC_RIBOSOME	209	0.546621	2.86612	1e-10	2.7348e-08	2.40968e-08	2064	tags=67%, list=29%, signal=50%	Pelo/Mrpl19/Mpv17l2/Mrpl55/Gadd45gip1/Mrpl52/Mrpl36/Mtg2/Mrps16/Ubb/Mrps34/Rpl36/Rpl41/Ndufa7/Mrpl58/Rpl38/Rpl37/Rpl35/Uba52/Mrps23/Mrps18a/Rpl39/Mrps21/Mrpl46/Aurkaip1/Calr/Mrps18b/Mrps7/Mrpl11/Mrpl54/Mrpl57/Mrpl34/Rps26/Mrpl42/Mrps24/Mrps33/Rpl29/Chchd1/Mrpl2/Mrpl21/Mrpl15/Mrpl14/Rplp0/Mrps11/Mrpl35/Rps27l/Mrpl33/Rpl18a/Fau/Mrpl28/Mrpl13/Rpsa/Mrps26/Rpl32/Rpl36al/Rpl28/Mrpl20/Rpl10/Mrpl16/Rps11…	m5
REACTOME_EUKARYOTIC_TRANSLATION_INITIATION	REACTOME_EUKARYOTIC_TRANSLATION_INITIATION	113	0.596055	2.85051	1e-10	9.35909e-09	7.49761e-09	2199	tags=75%, list=30%, signal=53%	Eif3d/Eif2b2/Rpl36/Rpl38/Rpl37/Rpl35/Uba52/Rpl39/Eif4ebp1/Rps26/Rpl29/Eif3i/Eif3f/Rplp0/Rps27l/Rpl18a/Fau/Rpsa/Eif1ax/Rpl32/Rpl36al/Rpl28/Rpl10/Eif3k/Rps11/Rpl24/Rpl13a/Rpl36a/Rpl34/Rpl6/Rps12/Rpl37a/Rpl21/Rpl13/Rps15a/Rpl7a/Rpl26/Rpl27a/Rpl15/Rps2/Rpl22l1/Eif3h/Rpl11/Rpl18/Eif2b3/Rpl4/Rpl27/Rps21/Rps8/Rps15/Rps18/Rps5/Rps27/Rpl19/Rps29/Rpl31/Eif3g/Rps13/Rpl17/Rpl30/Rpl8/Rps9/Rpl14/Rpl10-ps3/Rps2…	m2
GOCC_RESPIRASOME	GOCC_RESPIRASOME	80	0.644159	2.84607	1e-10	2.7348e-08	2.40968e-08	1279	tags=64%, list=18%, signal=53%	Ndufa3/AA467197/Ndufs8/Ndufa13/Uqcrq/Ndufb2/Cox6a1/Ndufs6/Cox5b/Cox7b/Ndufs5/Uqcr10/Ndufa12/Ndufa5/Ndufa11/Ndufv3/Cox6c/Uqcrb/Cox8a/Ndufa7/Cox7c/Cox7a2/Ndufa1/Ndufs7/Cox5a/Ndufb4/Uqcr11/Sdhb/Ndufb11/Ndufb7/Uqcrc1/Ndufb10/Ndufb6/Ndufa10/Ndufa2/Ndufb9/Cox6b1/Higd1a/Ndufs2/Cox4i1/Ndufb8/Dmac1/Uqcrh/Ndufb3/Ndufb5/Ndufv1/Ndufc1/Uqcc3/Ndufa9/Cyc1/Ndufs3	m5
GOCC_CYTOSOLIC_LARGE_RIBOSOMAL_SUBUNIT	GOCC_CYTOSOLIC_LARGE_RIBOSOMAL_SUBUNIT	53	0.688127	2.84058	1e-10	2.7348e-08	2.40968e-08	2064	tags=89%, list=29%, signal=64%	Rpl36/Rpl41/Rpl38/Rpl37/Rpl35/Uba52/Rpl39/Rpl29/Rplp0/Rpl18a/Rpl32/Rpl36al/Rpl28/Rpl10/Rpl24/Rpl13a/Rpl36a/Rpl34/Rpl6/Rps12/Rpl37a/Rpl21/Rpl13/Rpl7a/Rpl26/Rpl27a/Rpl15/Rpl11/Rpl18/Rpl10a/Rpl4/Rpl27/Rpl19/Rpl31/Zcchc17/Rpl17/Rpl30/Rpl8/Rpl14/Rpl10-ps3/Rpl23/Rpl3/Rpl22/Rpl7/Rpl23a/Rpl35a/Rplp2	m5
WP_CYTOPLASMIC_RIBOSOMAL_PROTEINS	WP_CYTOPLASMIC_RIBOSOMAL_PROTEINS	75	0.652831	2.83946	1e-10	9.35909e-09	7.49761e-09	2195	tags=88%, list=30%, signal=62%	Rpl36/Rpl41/Rpl38/Rpl37/Rpl35/Rpl39/Rps26/Rpl29/Rplp0/Rpl18a/Fau/Rps6ka1/Rpsa/Rpl32/Rpl28/Rpl10/Rps11/Rpl24/Rpl13a/Rpl36a/Rpl34/Rpl6/Rps12/Rpl37a/Rpl21/Rpl13/Rps15a/Rpl7a/Rpl26/Rpl27a/Rpl15/Rps2/Rpl11/Rpl18/Rpl10a/Rpl4/Rpl27/Rps21/Rps8/Rps15/Rps18/Rps5/Rps27/Rpl19/Rps29/Rpl31/Rps13/Rpl17/Rpl30/Rpl8/Rps28/Rps19/Rps25/Rps3/Rps10/Rps27a/Rpl3/Rps4x/Rpl22/Rpl7/Rpl23a/Rpl35a/Rps7/Rps16/Rps23/Rps6	m2
REACTOME_MITOCHONDRIAL_TRANSLATION	REACTOME_MITOCHONDRIAL_TRANSLATION	81	0.63486	2.82308	1e-10	9.35909e-09	7.49761e-09	1527	tags=62%, list=21%, signal=49%	Mrpl19/Mrpl55/Gadd45gip1/Mrpl52/Mrpl36/Mrps16/Mrps34/Mrpl58/Mrps23/Mrps18a/Mrps21/Mrpl46/Aurkaip1/Mrps18b/Mrps7/Mrpl11/Mrpl54/Mrpl57/Mrpl34/Mrps36/Mrpl42/Mrps24/Mrps33/Chchd1/Mrpl2/Mrpl21/Mrpl15/Mrpl14/Mrps11/Mrpl35/Mrpl33/Mrpl28/Mrpl13/Mrps26/Mrpl20/Mrpl16/Mrps12/Mrpl30/Mrpl43/Mrpl12/Mrps15/Oxa1l/Mrpl40/Mrpl27/Mrps18c/Mrps14/Mrpl22/Mrpl4/Mrpl18/Mrpl48	m2
GOBP_MITOCHONDRIAL_RESPIRATORY_CHAIN_COMPLEX_ASSEMBLY	GOBP_MITOCHONDRIAL_RESPIRATORY_CHAIN_COMPLEX_ASSEMBLY	74	0.636479	2.78721	1e-10	2.7348e-08	2.40968e-08	1565	tags=65%, list=22%, signal=51%	Ndufa3/Pet100/Ndufs8/Ndufa13/Sdhaf1/Ndufb2/Surf1/Uqcc2/Chchd4/Ndufs6/Ndufs5/Ndufa12/Ndufa5/Ndufa11/Ndufa1/Ndufs7/Ndufb4/Ndufb11/Ndufb7/Smim20/Ndufb10/Cox17/Ndufb6/Ndufa10/Ndufa2/Ndufb9/Ndufaf8/Cox19/Ndufs2/Tmem126a/Ndufb8/Coa3/Samm50/Dmac1/Ndufb3/Ndufb5/Ndufc1/Ndufaf7/Cox14/Oxa1l/Uqcc3/Ndufa9/Ndufs3/Ndufaf3/Ndufc2/Ndufab1/Cox20/Ndufa8	m5
GOCC_ORGANELLAR_RIBOSOME	GOCC_ORGANELLAR_RIBOSOME	80	0.630103	2.78397	1e-10	2.7348e-08	2.40968e-08	1527	tags=64%, list=21%, signal=51%	Mrpl19/Mpv17l2/Mrpl55/Gadd45gip1/Mrpl52/Mrpl36/Mtg2/Mrps16/Mrps34/Ndufa7/Mrpl58/Mrps23/Mrps18a/Mrps21/Mrpl46/Aurkaip1/Mrps18b/Mrps7/Mrpl11/Mrpl54/Mrpl57/Mrpl34/Mrpl42/Mrps24/Mrps33/Chchd1/Mrpl2/Mrpl21/Mrpl15/Mrpl14/Mrps11/Mrpl35/Mrpl33/Mrpl28/Mrpl13/Mrps26/Mrpl20/Mrpl16/Mrps12/Mrpl30/Mrpl43/Mrpl12/Mrps15/Mrpl40/Mrpl27/Mrps18c/Mrps14/Mrpl22/Mrpl4/Mrpl18/Mrpl48	m5
GOBP_TRANSLATION_AT_SYNAPSE	GOBP_TRANSLATION_AT_SYNAPSE	48	0.679425	2.76358	1e-10	2.7348e-08	2.40968e-08	2064	tags=88%, list=29%, signal=63%	Rpl36/Rpl38/Rpl37/Rpl35/Uba52/Rps26/Rpl29/Rpl32/Rpl28/Rpl10/Rps11/Rpl24/Rpl13a/Rpl36a/Rpl34/Rpl6/Rps12/Rpl37a/Rpl13/Rps15a/Rpl7a/Rpl26/Rpl27a/Rpl15/Eef2/Rpl10a/Rpl4/Rpl27/Rps5/Rps27/Rpl17/Rpl8/Rpl14/Rps28/Rpl23/Rps10/Rps27a/Rpl22/Rpl7/Rpl23a/Rpl35a/Rplp2	m5
GOCC_INNER_MITOCHONDRIAL_MEMBRANE_PROTEIN_COMPLEX	GOCC_INNER_MITOCHONDRIAL_MEMBRANE_PROTEIN_COMPLEX	115	0.577726	2.74457	1e-10	2.7348e-08	2.40968e-08	1279	tags=52%, list=18%, signal=44%	Ndufa3/AA467197/Ndufs8/Ndufa13/Chchd10/Uqcrq/Ndufb2/Cox6a1/Ndufs6/Cox5b/Cox7b/Ndufs5/Uqcr10/Ndufa12/Ndufa5/Ndufa11/Ndufv3/Cox6c/Uqcrb/Cox8a/Ndufa7/Cox7c/Romo1/Pam16/Cox7a2/Timm10b/Ndufa1/Micos13/Ndufs7/Cox5a/Ndufb4/Smdt1/Uqcr11/Sdhb/Ndufb11/Ndufb7/Uqcrc1/Ndufb10/Ndufb6/Ndufa10/Ndufa2/Ndufb9/Cox6b1/Grpel1/Ndufs2/Timm17b/Phb2/Cox4i1/Timm17a/Ndufb8/Dmac1/Uqcrh/Ndufb3/Ndufb5/Ndufv1/Ndufc1/Uqcc3/Ndufa…	m5
STARK_PREFRONTAL_CORTEX_22Q11_DELETION_DN	STARK_PREFRONTAL_CORTEX_22Q11_DELETION_DN	375	0.480486	2.69069	1e-10	9.35909e-09	7.49761e-09	1783	tags=53%, list=25%, signal=42%	Pet100/Ndufs8/Atox1/Naxe/Mea1/Ndufb2/Aldoa/Elob/Mrpl55/Pop7/Tmem256/Tpi1/Uqcc2/Ndufs6/Cox5b/Uqcr10/Nenf/Znhit1/Ndufa12/Naa38/Ndufa11/Higd2a/Idh3g/Cisd1/Arpc5l/Krtcap2/Ndufa7/Alad/Cox7c/Bscl2/Comt/Nme1/Gpi1/Romo1/Evi2a/Cox7a2/Bud31/Fmc1/Mrps23/Mrps18a/Psmc3/Cycs/Dpm2/Psmb6/Pfdn6/Micos13/Ndufs7/Tspan31/Gtf3a/Hcfc1r1/Ndufb4/Uqcr11/Prelid1/Trappc2l/Scnm1/Pomp/Ndufb11/Tmsb10/S100a6/Tma7/Mrpl11/Mrpl57/…	m2
REACTOME_AEROBIC_RESPIRATION_AND_RESPIRATORY_ELECTRON_TRANSPORT	REACTOME_AEROBIC_RESPIRATION_AND_RESPIRATORY_ELECTRON_TRANSPORT	166	0.525394	2.66746	1e-10	9.35909e-09	7.49761e-09	1279	tags=47%, list=18%, signal=40%	Ndufa3/Ecsit/Ndufs8/Ndufa13/Idh3b/Sdhaf1/Uqcrq/Ndufb2/Surf1/Cox6a1/Ndufs6/Cox5b/Cox7b/Ndufs5/Uqcr10/Ndufa12/Ndufa5/Ndufa11/Ndufv3/Cox6c/Ubb/Higd2a/Idh3g/Uqcrb/Cox8a/Ndufa7/Cox7c/Cox7a2/Uba52/Cycs/Ndufa1/Ndufs7/Cox5a/Ndufb4/Sdhb/Ndufb11/Ndufb7/Etfb/Uqcrc1/Smim20/Mdh1/Mrps36/Ndufb10/Slc25a11/Cox17/Ndufb6/Ndufa10/Ndufa2/Ndufb9/Ucp2/Ndufaf8/Gid8/Mdh2/Ldha/Cox6b1/Cox19/Iscu/Higd1a/Ndufs2/Cox4i1/Ndufb8…	m2
WP_ELECTRON_TRANSPORT_CHAIN	WP_ELECTRON_TRANSPORT_CHAIN	69	0.626071	2.66189	1e-10	9.35909e-09	7.49761e-09	1081	tags=59%, list=15%, signal=51%	Ndufs8/Uqcrq/Ndufb2/Surf1/Cox6a1/Ndufs6/Cox5b/Cox7b/Ndufs5/Uqcr10/Ndufa12/Ndufa5/Ndufv3/Cox6c/Uqcrb/Cox8a/Ndufa7/Cox7a2/Ndufa1/Ndufs7/Cox5a/Ndufb4/Uqcr11/Sdhb/Ndufb7/Uqcrc1/Ndufb10/Cox17/Ndufb6/Ndufa10/Ndufa2/Ndufb9/Ucp2/Ndufs2/Cox4i1/Slc25a5/Uqcrh/Ndufb3/Ndufb5/Ndufv1/Ndufc1	m2
GOBP_NADH_DEHYDROGENASE_COMPLEX_ASSEMBLY	GOBP_NADH_DEHYDROGENASE_COMPLEX_ASSEMBLY	49	0.655049	2.66062	1.08323e-09	2.46868e-07	2.1752e-07	1565	tags=71%, list=22%, signal=56%	Ndufa3/Ndufs8/Ndufa13/Ndufb2/Ndufs6/Ndufs5/Ndufa12/Ndufa5/Ndufa11/Ndufa1/Ndufs7/Ndufb4/Ndufb11/Ndufb7/Ndufb10/Ndufb6/Ndufa10/Ndufa2/Ndufb9/Ndufaf8/Ndufs2/Tmem126a/Ndufb8/Dmac1/Ndufb3/Ndufb5/Ndufc1/Ndufaf7/Oxa1l/Ndufa9/Ndufs3/Ndufaf3/Ndufc2/Ndufab1/Ndufa8	m5
ZENG_GU_POST_ICB_METAGENE_22	ZENG_GU_POST_ICB_METAGENE_22	92	0.580315	2.64948	1e-10	9.35909e-09	7.49761e-09	1016	tags=51%, list=14%, signal=44%	Gzmb/Igflr1/Ccl1/Ccl4/Cst7/Hilpda/Metrnl/Ndufa13/Pdcd1lg2/Mif/Pop7/S100a13/Grcc10/Ndufs6/Wdr83os/Lamtor4/Ccdc124/Psmb10/Vps28/Uqcrb/Cox7c/Ctsd/Cstb/Psmb6/Cyba/Cdkn1a/Hcfc1r1/Ndufb4/Prelid1/Atp6v1f/Tmsb10/Pgls/Tnfrsf9/Vamp8/Bcl2a1b/Ndufa2/Fabp5/Higd1a/Ifi27/Fau/Akr1a1/Pin4/Med28/Rilpl2/Ftl1/Fam162a/Nfil3	m2
BILANGES_SERUM_AND_RAPAMYCIN_SENSITIVE_GENES	BILANGES_SERUM_AND_RAPAMYCIN_SENSITIVE_GENES	62	0.632035	2.63865	1e-10	9.35909e-09	7.49761e-09	2195	tags=82%, list=30%, signal=58%	Uba52/Rpl29/Eif3f/Rpl18a/Fau/Rpl32/Rpl28/Rpl10/Rpl24/Rpl13a/Rpl36a/Rpl6/Rpl21/Rpl13/Rack1/Lta4h/Rpl7a/Rpl26/Rpl27a/Rpl15/Eef2/Eif3h/Rpl18/Rpl4/Rps8/Use1/Eef1a1/Rps5/Ptms/Rps13/Sin3b/Spry2/Rpl30/Rpl8/Rps9/Rpl14/Nop53/Rps19/Rps25/Rpl23/Rps3/Rps10/Rps27a/Rps4x/Eef1g/Rpl7/Eif3l/Rps7/Rps16/Rps23/Rps6	m2
GOCC_ORGANELLE_INNER_MEMBRANE	GOCC_ORGANELLE_INNER_MEMBRANE	361	0.473582	2.63551	1e-10	2.7348e-08	2.40968e-08	1565	tags=46%, list=22%, signal=38%	Ndufa3/AA467197/Pet100/Ndufs8/Ndufa13/Mrpl19/Chchd10/Uqcrq/Ndufb2/Lgals3/Mpv17l2/Mrpl55/Tmem256/Mfsd10/Gadd45gip1/Cox6a1/Uqcc2/Bcl2l1/Ndufs6/Cox5b/Cox7b/Ndufs5/Psen2/Uqcr10/Ndufa12/Mrpl52/Ndufa5/Ndufa11/Mrpl36/Ndufv3/Mtg2/Cox6c/Mrps16/Higd2a/Mrps34/Uqcrb/Cox8a/Ndufa7/Cox7c/Mrpl58/Romo1/Pam16/Cox7a2/Mrps23/Mrps18a/Timm10b/Mrps21/Mrpl46/Ndufa1/Aurkaip1/Micos13/Ndufs7/Mrps18b/Cox5a/Ndufb4/Smdt1/Tufm…	m5
REACTOME_NONSENSE_MEDIATED_DECAY_NMD	REACTOME_NONSENSE_MEDIATED_DECAY_NMD	107	0.558586	2.62891	1e-10	9.35909e-09	7.49761e-09	2195	tags=70%, list=30%, signal=50%	Rpl36/Rpl38/Rpl37/Rpl35/Uba52/Rpl39/Rps26/Rpl29/Rplp0/Rps27l/Rpl18a/Fau/Rpsa/Rpl32/Rpl36al/Rpl28/Rpl10/Rps11/Rpl24/Rpl13a/Rpl36a/Rpl34/Rpl6/Rps12/Rpl37a/Rpl21/Rpl13/Rps15a/Rpl7a/Rpl26/Rpl27a/Rpl15/Rps2/Upf3a/Rpl22l1/Rpl11/Rpl18/Rpl4/Rpl27/Rps21/Rps8/Rps15/Rps18/Rps5/Rps27/Rnps1/Rpl19/Rps29/Rpl31/Rps13/Rpl17/Rpl30/Rpl8/Rps9/Rpl14/Rpl10-ps3/Rps28/Rps19/Rps25/Rpl23/Rps3/Rps10/Rps27a/Rpl3/Rps4x/Rpl22…	m2
REACTOME_COMPLEX_I_BIOGENESIS	REACTOME_COMPLEX_I_BIOGENESIS	54	0.645378	2.60672	2.04572e-10	1.75506e-08	1.40598e-08	1565	tags=70%, list=22%, signal=56%	Ndufa3/Ecsit/Ndufs8/Ndufa13/Ndufb2/Ndufs6/Ndufs5/Ndufa12/Ndufa5/Ndufa11/Ndufv3/Ndufa7/Ndufa1/Ndufs7/Ndufb4/Ndufb11/Ndufb7/Ndufb10/Ndufb6/Ndufa10/Ndufa2/Ndufb9/Ndufaf8/Ndufs2/Ndufb8/Dmac1/Ndufb3/Ndufb5/Ndufv1/Hscb/Ndufc1/Ndufaf7/Ndufa9/Ndufs3/Ndufaf3/Ndufc2/Ndufab1/Ndufa8	m2
GOCC_MITOCHONDRIAL_ENVELOPE	GOCC_MITOCHONDRIAL_ENVELOPE	468	0.452353	2.57817	1e-10	2.7348e-08	2.40968e-08	1798	tags=48%, list=25%, signal=39%	Ndufa3/Tomm6/AA467197/Pet100/Nrgn/Ndufs8/Ndufa13/Mrpl19/Chchd10/Uqcrq/Ndufb2/Lgals3/Mpv17l2/Mrpl55/Tmem256/Gadd45gip1/Cox6a1/Uqcc2/Bcl2l1/Chchd4/Ndufs6/Cox5b/Cox7b/Ndufs5/Uqcr10/Ndufa12/Mrpl52/Ndufa5/Ndufa11/Mrpl36/Ndufv3/Mtg2/Cox6c/Mrps16/Ubb/Higd2a/Mrps34/Uqcrb/Cisd1/Cox8a/Fkbp8/Ndufa7/Cox7c/Mrpl58/Nme1/Romo1/Pam16/Cox7a2/Mrps23/Mrps18a/Cycs/Timm10b/Mrps21/Mrpl46/Ndufa1/Aurkaip1/Micos13/Ndufs7/…	m5
GOBP_AEROBIC_RESPIRATION	GOBP_AEROBIC_RESPIRATION	136	0.528438	2.56575	1e-10	2.7348e-08	2.40968e-08	1784	tags=58%, list=25%, signal=45%	Tnf/Ndufa3/Ndufs8/Ndufa13/Idh3b/Chchd10/Uqcrq/Ndufb2/Gadd45gip1/Cox6a1/Uqcc2/Ndufs6/Cox5b/Cox7b/Ndufs5/Uqcr10/Ndufa12/Ndufa5/Ndufa11/Ndufv3/Idh3g/Uqcrb/Cox8a/Ndufa7/Cox7c/Cox7a2/Cycs/Ndufa1/Ndufs7/Cox5a/Ndufb4/Uqcr11/Sdhb/Ndufb11/Ndufb7/Uqcrc1/Park7/Mdh1/Mrps36/Ndufb10/Ndufb6/Ndufa10/Dguok/Ndufa2/Ndufb9/Mdh2/Stoml2/Iscu/Ndufs2/Cox4i1/Ndufb8/Uqcrh/Ndufb3/Ndufb5/Ndufv1/Ndufc1/Akt1/Oxa1l/Uqcc3/Ndufa…	m5
GOCC_MITOCHONDRIAL_LARGE_RIBOSOMAL_SUBUNIT	GOCC_MITOCHONDRIAL_LARGE_RIBOSOMAL_SUBUNIT	52	0.627674	2.5625	1.27685e-09	2.6501e-07	2.33505e-07	1527	tags=63%, list=21%, signal=50%	Mrpl19/Mpv17l2/Mrpl55/Gadd45gip1/Mrpl52/Mrpl36/Mrpl58/Mrps18a/Mrpl46/Mrpl11/Mrpl54/Mrpl57/Mrpl34/Mrpl42/Mrpl2/Mrpl21/Mrpl15/Mrpl14/Mrpl35/Mrpl33/Mrpl28/Mrpl13/Mrpl20/Mrpl16/Mrpl30/Mrpl43/Mrpl12/Mrpl40/Mrpl27/Mrpl22/Mrpl4/Mrpl18/Mrpl48	m5
GOBP_OXIDATIVE_PHOSPHORYLATION	GOBP_OXIDATIVE_PHOSPHORYLATION	103	0.557517	2.55881	1e-10	2.7348e-08	2.40968e-08	1565	tags=60%, list=22%, signal=48%	Tnf/Ndufa3/Ndufs8/Ndufa13/Chchd10/Uqcrq/Ndufb2/Gadd45gip1/Cox6a1/Uqcc2/Ndufs6/Cox5b/Cox7b/Ndufs5/Uqcr10/Ndufa12/Ndufa5/Ndufa11/Ndufv3/Uqcrb/Cox8a/Ndufa7/Cox7c/Cox7a2/Cycs/Ndufa1/Ndufs7/Cox5a/Ndufb4/Uqcr11/Sdhb/Ndufb11/Ndufb7/Uqcrc1/Park7/Ndufb10/Ndufb6/Ndufa10/Dguok/Ndufa2/Ndufb9/Stoml2/Iscu/Ndufs2/Cox4i1/Ndufb8/Uqcrh/Ndufb3/Ndufb5/Ndufv1/Ndufc1/Uqcc3/Ndufa9/Cyc1/Ndufs3/Shmt2/Chchd2/Rhoa/Mtch2/Nd…	m5
GOCC_CYTOSOLIC_RIBOSOME	GOCC_CYTOSOLIC_RIBOSOME	109	0.541877	2.53383	1e-10	2.7348e-08	2.40968e-08	2195	tags=73%, list=30%, signal=52%	Pelo/Ubb/Rpl36/Rpl41/Rpl38/Rpl37/Rpl35/Uba52/Rpl39/Rps26/Rpl29/Rplp0/Rps27l/Rpl18a/Fau/Rpsa/Rpl32/Rpl36al/Rpl28/Rpl10/Rps11/Rpl24/Rpl13a/Rpl36a/Rpl34/Rpl6/Rps12/Rpl37a/Rpl21/Rpl13/Rps15a/Rpl7a/Rpl26/Rpl27a/Rpl15/Rps2/Rpl11/Rpl18/Rpl10a/Rpl4/Rpl27/Rps21/Eif2ak4/Rps8/Rps15/Eef1a1/Rps18/Rps5/Rps27/Mcts1/Rpl19/Rps29/Rpl31/Zcchc17/Rps13/Rpl17/Rpl30/Rpl8/Rps9/Rpl14/Rpl10-ps3/Rps28/Rps19/Rps25/Rpl23/Rps…	m5
GOCC_NADH_DEHYDROGENASE_COMPLEX	GOCC_NADH_DEHYDROGENASE_COMPLEX	46	0.629579	2.52275	1.02491e-08	1.89387e-06	1.66873e-06	1565	tags=72%, list=22%, signal=57%	Ndufa3/Ndufs8/Ndufa13/Ndufb2/Ndufs6/Ndufs5/Ndufa12/Ndufa5/Ndufa11/Ndufv3/Ndufa7/Ndufa1/Ndufs7/Ndufb4/Ndufb11/Ndufb7/Ndufb10/Ndufb6/Ndufa10/Ndufa2/Ndufb9/Ndufs2/Ndufb8/Dmac1/Ndufb3/Ndufb5/Ndufv1/Ndufc1/Ndufa9/Ndufs3/Ndufc2/Ndufab1/Ndufa8	m5
REACTOME_THE_ROLE_OF_GTSE1_IN_G2_M_PROGRESSION_AFTER_G2_CHECKPOINT	REACTOME_THE_ROLE_OF_GTSE1_IN_G2_M_PROGRESSION_AFTER_G2_CHECKPOINT	56	0.618484	2.50445	1.42823e-09	1.17629e-07	9.42329e-08	2295	tags=77%, list=32%, signal=53%	Psmb10/Ubb/Psmd13/Uba52/Psmc3/Psma4/Psmb6/Cdkn1a/Psmb5/Psmb8/Psme1/Psme2/Psmb3/Psmd4/Hsp90ab1/Psmc1/Psma1/Psma7/Psmd10/Psmb1/Psma6/Psmd3/Psmd7/Psme2b/Psmc5/Psmb4/Psmb2/Hsp90aa1/Tubb4b/Psmd8/Ubc/Psma2/Psme3/Psmc2/Tuba1b/Rps27a/Psmc4/Psmd1/Psmd9/Psmd2/Psmd6/Tuba4a/Psmb7	m2
GOCC_CYTOCHROME_COMPLEX	GOCC_CYTOCHROME_COMPLEX	29	0.691886	2.49654	1.86855e-07	2.77724e-05	2.44708e-05	1262	tags=66%, list=17%, signal=54%	AA467197/Uqcrq/Cox6a1/Cox5b/Cox7b/Uqcr10/Cox6c/Uqcrb/Cox8a/Cox7c/Cox7a2/Cox5a/Uqcr11/Uqcrc1/Cox6b1/Cox4i1/Uqcrh/Uqcc3/Cyc1	m5
REACTOME_REGULATION_OF_RUNX2_EXPRESSION_AND_ACTIVITY	REACTOME_REGULATION_OF_RUNX2_EXPRESSION_AND_ACTIVITY	49	0.626224	2.48686	1.11112e-08	7.87847e-07	6.31147e-07	2295	tags=82%, list=32%, signal=56%	Psmb10/Ubb/Psmd13/Uba52/Psmc3/Psma4/Psmb6/Psmb5/Psmb8/Psme1/Psme2/Psmb3/Psmd4/Psmc1/Stub1/Psma1/Psma7/Psmd10/Psmb1/Psma6/Psmd3/Psmd7/Psme2b/Psmc5/Psmb4/Psmb2/Runx2/Psmd8/Ubc/Psma2/Psme3/Psmc2/Rbx1/Rps27a/Psmc4/Psmd1/Psmd9/Psmd2/Psmd6/Psmb7	m2
GOBP_MITOCHONDRIAL_TRANSLATION	GOBP_MITOCHONDRIAL_TRANSLATION	101	0.537621	2.46843	1e-10	2.7348e-08	2.40968e-08	1527	tags=56%, list=21%, signal=45%	Mrpl19/Mpv17l2/Mrpl55/Gadd45gip1/Uqcc2/Mrpl52/Mrpl36/Mtg2/Mrps16/Mrps34/Ndufa7/Mrpl58/Mrps23/Mrps18a/Mrps21/Mrpl46/Aurkaip1/Mrps18b/Tufm/Mrps7/Mrpl11/Mrpl54/Mrpl57/Mrpl34/Mrpl42/Mrps24/Mrps33/Chchd1/Mrpl2/Mrpl21/Mrpl15/Mrpl14/Mrps11/Mrpl35/Mrpl33/Mrpl28/Mrpl13/Mrps26/Coa3/Mrpl20/Mrpl16/Mrps12/Mrpl30/Mrpl43/Mrpl12/Mrps15/C1qbp/Mrpl40/Mrpl27/Shmt2/Mrps18c/Ngrn/Mrps14/Mrpl22/Mrpl4/Mrpl18/Mrpl48	m5
GOCC_OXIDOREDUCTASE_COMPLEX	GOCC_OXIDOREDUCTASE_COMPLEX	88	0.544402	2.45782	2.65756e-10	6.48919e-08	5.71775e-08	1279	tags=51%, list=18%, signal=43%	Ndufa3/Ndufs8/Ndufa13/Idh3b/Uqcrq/Ndufb2/Ndufs6/Ndufs5/Uqcr10/Ncf4/Ndufa12/Ndufa5/Ndufa11/Ndufv3/Idh3g/Uqcrb/Ndufa7/Cyba/Ndufa1/Ndufs7/Ndufb4/Uqcr11/Sdhb/Ndufb11/Ndufb7/Uqcrc1/Mrps36/Ndufb10/Ndufb6/Ndufa10/Ndufa2/Ndufb9/Ldha/Ndufs2/Ndufb8/Dmac1/Uqcrh/Ndufb3/Ndufb5/Ndufv1/Ndufc1/Uqcc3/Ndufa9/Cyc1/Ndufs3	m5
GOBP_CELLULAR_RESPIRATION	GOBP_CELLULAR_RESPIRATION	164	0.489119	2.44898	1e-10	2.7348e-08	2.40968e-08	1784	tags=52%, list=25%, signal=40%	Tnf/Ndufa3/Ndufs8/Ndufa13/Idh3b/Chchd10/Uqcrq/Ndufb2/Gadd45gip1/Cox6a1/Uqcc2/Chchd4/Ndufs6/Cox5b/Cox7b/Ndufs5/Uqcr10/Ndufa12/Ndufa5/Ndufa11/Ndufv3/Idh3g/Uqcrb/Cisd1/Cox8a/Ndufa7/Cox7c/Cox7a2/Cycs/Ndufa1/Ifng/Ndufs7/Cox5a/Ndufb4/Uqcr11/Prelid1/Sdhb/Ndufb11/Ndufb7/Etfb/Uqcrc1/Park7/Mdh1/Mrps36/Ndufb10/Ndufb6/Ndufa10/Dguok/Ndufa2/Ndufb9/Mdh2/Stoml2/Iscu/Ndufs2/Cox4i1/Bax/Ndufb8/Uqcrh/Ndufb3/Ndufb5/N…	m5
REACTOME_HEDGEHOG_LIGAND_BIOGENESIS	REACTOME_HEDGEHOG_LIGAND_BIOGENESIS	53	0.604639	2.43702	1.44528e-08	9.59946e-07	7.69017e-07	2295	tags=79%, list=32%, signal=55%	Psmb10/Ubb/Psmd13/Uba52/Psmc3/Psma4/Psmb6/Psmb5/Psmb8/Psme1/Psme2/Psmb3/Psmd4/Psmc1/Psma1/Psma7/Psmd10/Psmb1/Psma6/Psmd3/Psmd7/Psme2b/Os9/Psmc5/Psmb4/Psmb2/Derl2/Psmd8/Ubc/Vcp/Psma2/Psme3/Syvn1/Psmc2/Rps27a/Psmc4/Psmd1/Psmd9/Psmd2/Psmd6/P4hb/Psmb7	m2
REACTOME_UBIQUITIN_MEDIATED_DEGRADATION_OF_PHOSPHORYLATED_CDC25A	REACTOME_UBIQUITIN_MEDIATED_DEGRADATION_OF_PHOSPHORYLATED_CDC25A	46	0.620988	2.43324	4.89733e-08	2.801e-06	2.24389e-06	2295	tags=80%, list=32%, signal=55%	Psmb10/Ubb/Psmd13/Uba52/Psmc3/Psma4/Psmb6/Psmb5/Psmb8/Psme1/Psme2/Psmb3/Psmd4/Psmc1/Psma1/Psma7/Psmd10/Psmb1/Psma6/Psmd3/Psmd7/Psme2b/Psmc5/Psmb4/Psmb2/Psmd8/Ubc/Psma2/Psme3/Psmc2/Rps27a/Psmc4/Psmd1/Psmd9/Psmd2/Psmd6/Psmb7	m2
REACTOME_SCF_SKP2_MEDIATED_DEGRADATION_OF_P27_P21	REACTOME_SCF_SKP2_MEDIATED_DEGRADATION_OF_P27_P21	50	0.605045	2.42884	5.51708e-08	3.07018e-06	2.45953e-06	2295	tags=78%, list=32%, signal=54%	Psmb10/Ubb/Psmd13/Uba52/Psmc3/Psma4/Psmb6/Cdkn1a/Psmb5/Psmb8/Cdk4/Psme1/Psme2/Psmb3/Psmd4/Psmc1/Psma1/Psma7/Psmd10/Psmb1/Psma6/Psmd3/Psmd7/Psme2b/Psmc5/Psmb4/Psmb2/Psmd8/Ubc/Psma2/Psme3/Psmc2/Rps27a/Psmc4/Psmd1/Psmd9/Psmd2/Psmd6/Psmb7	m2
REACTOME_MAJOR_PATHWAY_OF_RRNA_PROCESSING_IN_THE_NUCLEOLUS_AND_CYTOSOL	REACTOME_MAJOR_PATHWAY_OF_RRNA_PROCESSING_IN_THE_NUCLEOLUS_AND_CYTOSOL	159	0.476943	2.42482	1e-10	9.35909e-09	7.49761e-09	2064	tags=60%, list=29%, signal=44%	Wdr18/Rpl36/Rpl38/Rpl37/Rpl35/Uba52/Rpl39/Exosc4/Rps26/Rpl29/Imp4/Rplp0/Bop1/Rps27l/Rpl18a/Fau/Rpsa/Exosc5/Mphosph6/Ddx49/Rpl32/Rpl36al/Rpl28/Rpl10/Rps11/Rpl24/Rpl13a/Rrp9/Rpl36a/Rpl34/Rpl6/Rps12/Rpl37a/C1d/Fbl/Rpl21/Bud23/Rpl13/Rps15a/Rpl7a/Rpl26/Rpl27a/Rpl15/Rps2/Rpl22l1/Noc4l/Rpl11/Pdcd11/Utp11/Rpl18/Rpl4/Rpl27/Rps21/Nip7/Rps8/Snu13/Rps15/Rps18/Imp3/Rps5/Exosc8/Rps27/Rpl19/Rps29/Rpl31/Rps13/Rp…	m2
GOBP_PROTON_MOTIVE_FORCE_DRIVEN_ATP_SYNTHESIS	GOBP_PROTON_MOTIVE_FORCE_DRIVEN_ATP_SYNTHESIS	51	0.595561	2.41858	1.30215e-07	2.02336e-05	1.78282e-05	1700	tags=71%, list=23%, signal=54%	Ndufa3/Ndufs8/Ndufa13/Ndufb2/Ndufs6/Ndufs5/Ndufa12/Ndufa5/Ndufa11/Ndufv3/Ndufa7/Ndufa1/Ndufs7/Ndufb4/Sdhb/Ndufb11/Ndufb7/Ndufb10/Ndufb6/Ndufa10/Ndufa2/Ndufb9/Stoml2/Ndufs2/Ndufb8/Ndufb3/Ndufb5/Ndufv1/Ndufc1/Ndufa9/Ndufs3/Ndufc2/Ndufab1/Ndufa8/Ndufv2/Sdhc	m5
REACTOME_COMPLEX_IV_ASSEMBLY	REACTOME_COMPLEX_IV_ASSEMBLY	31	0.676833	2.41603	9.98865e-08	4.78294e-06	3.83163e-06	833	tags=55%, list=12%, signal=49%	Surf1/Cox6a1/Cox5b/Cox7b/Cox6c/Higd2a/Cox8a/Cox7c/Cox7a2/Cox5a/Smim20/Cox17/Cox6b1/Cox19/Higd1a/Cox4i1/Coa3	m2
GOBP_CYTOPLASMIC_TRANSLATION	GOBP_CYTOPLASMIC_TRANSLATION	130	0.504092	2.41371	1e-10	2.7348e-08	2.40968e-08	2260	tags=65%, list=31%, signal=46%	Eif3d/Eif2b2/Rpl36/Rpl41/Rpl38/Uba52/Rpl39/Eif4ebp1/Rps26/Rpl29/Eif3i/Rplp0/Rpl18a/Fau/Rpsa/Rpl32/Rpl28/Pkm/Rps11/Rpl24/Rpl13a/Rpl36a/Rpl34/Rpl6/Rps12/Rpl37a/Rpl21/Rpl13/Rps15a/Rwdd1/Rpl7a/Rpl26/Rpl27a/Rpl15/Rps2/Rpl22l1/Eef2/Mettl3/Rpl11/Rpl18/Rpl10a/Eif2b3/Rpl4/Rpl27/Rps21/Eif2ak4/Rps8/Denr/Rps15/Rps18/Rps5/Mcts1/Rpl19/Rps29/Rpl31/Rps13/Rpl17/Rpl30/Rpl8/Rps9/Rpl14/Rps28/Rps19/Rps25/Rpl23/Rps3/R…	m5
REACTOME_ANTIGEN_PROCESSING_CROSS_PRESENTATION	REACTOME_ANTIGEN_PROCESSING_CROSS_PRESENTATION	65	0.562454	2.39113	9.1777e-09	6.74889e-07	5.40656e-07	2404	tags=71%, list=33%, signal=48%	Ncf4/Psmb10/Psmd13/Psmc3/Psma4/Psmb6/Cyba/Calr/Vamp8/Psmb5/Psmb8/Psme1/Psme2/H2-Q6/Psmb3/Psmd4/Psmc1/Psma1/Psma7/Psmd10/Psmb1/Psma6/Psmd3/Psmd7/Psme2b/Psmc5/Psmb4/H2-Q7/H2-M3/Psmb2/H2-K1/Psmd8/Psma2/Psme3/Psmc2/Stx4a/Psmc4/Psmd1/B2m/Psmd9/Psmd2/Psmd6/Psmb7/Tapbp/Psma5/Ncf1	m2
REACTOME_AUF1_HNRNP_D0_BINDS_AND_DESTABILIZES_MRNA	REACTOME_AUF1_HNRNP_D0_BINDS_AND_DESTABILIZES_MRNA	52	0.592227	2.37971	3.05866e-08	1.85229e-06	1.48388e-06	1780	tags=63%, list=25%, signal=48%	Hspa1a/Hspa1b/Psmb10/Ubb/Psmd13/Uba52/Psmc3/Psma4/Psmb6/Psmb5/Psmb8/Hspa8/Psme1/Psme2/Psmb3/Psmd4/Psmc1/Psma1/Psma7/Psmd10/Psmb1/Psma6/Psmd3/Psmd7/Psme2b/Psmc5/Psmb4/Psmb2/Psmd8/Ubc/Psma2/Psme3/Psmc2	m2
MIKKELSEN_IPS_LCP_WITH_H3K4ME3	MIKKELSEN_IPS_LCP_WITH_H3K4ME3	38	0.639853	2.37967	1.72323e-07	7.54923e-06	6.04772e-06	1174	tags=55%, list=16%, signal=47%	Ifitm1/Capg/Ptpn6/Glmp/Elovl1/Glrx/Rinl/Mrps21/Snx10/Gpsm3/Hvcn1/Ifi35/Emp3/Sema4a/Pstpip1/Unc13d/Kcnn4/Laptm5/Tango2/Pde4a/Tbc1d10c	m2
GOBP_ATP_SYNTHESIS_COUPLED_ELECTRON_TRANSPORT	GOBP_ATP_SYNTHESIS_COUPLED_ELECTRON_TRANSPORT	65	0.562261	2.37791	1.65802e-08	2.98312e-06	2.62849e-06	1784	tags=65%, list=25%, signal=49%	Ndufs8/Uqcrq/Cox6a1/Ndufs6/Cox5b/Cox7b/Uqcr10/Ndufa12/Ndufv3/Uqcrb/Cox8a/Ndufa7/Cox7c/Cox7a2/Cycs/Ndufs7/Cox5a/Uqcr11/Sdhb/Uqcrc1/Park7/Ndufb6/Ndufa10/Dguok/Ndufb9/Iscu/Ndufs2/Cox4i1/Ndufb8/Uqcrh/Ndufv1/Uqcc3/Cyc1/Ndufs3/Chchd2/Mtch2/Ndufc2/Ndufa8/Ndufv2/Sdhc/Coa6/Bid	m5
GOBP_ATP_BIOSYNTHETIC_PROCESS	GOBP_ATP_BIOSYNTHETIC_PROCESS	67	0.554489	2.37579	9.4336e-09	1.7916e-06	1.57861e-06	1700	tags=64%, list=23%, signal=50%	Ndufa3/Eno1/Ndufs8/Ndufa13/Ndufb2/Aldoa/Bcl2l1/Ndufs6/Ndufs5/Ndufa12/Ndufa5/Ndufa11/Ndufv3/Ndufa7/Ndufa1/Ndufs7/Ndufb4/Sdhb/Ndufb11/Ndufb7/Ndufb10/Ndufb6/Ndufa10/Ndufa2/Ndufb9/Stoml2/Ndufs2/Ndufb8/Ndufb3/Ndufb5/Ndufv1/Ndufc1/Uqcc3/Ndufa9/Ndufs3/Tgfb1/Ndufc2/Ndufab1/Ndufa8/Vcp/Ndufv2/Ak3/Sdhc	m5
ZHONG_SECRETOME_OF_LUNG_CANCER_AND_MACROPHAGE	ZHONG_SECRETOME_OF_LUNG_CANCER_AND_MACROPHAGE	51	0.589916	2.36846	5.75634e-08	3.11903e-06	2.49867e-06	1373	tags=59%, list=19%, signal=48%	Eno1/Lgals3bp/Aldoa/Tpi1/Pgk1/Anxa2/Actb/Ctsd/Psma4/Psmb6/Taldo1/Mdh1/Cst3/Psmb5/Pebp1/Ctsa/Mdh2/Ldha/Ppib/Akr1a1/Hsp90ab1/Psma7/Ran/Psma6/Dut/Rack1/Cdh1/Got2/Psat1/Rpl10a	m2
GOBP_AEROBIC_ELECTRON_TRANSPORT_CHAIN	GOBP_AEROBIC_ELECTRON_TRANSPORT_CHAIN	56	0.567535	2.36306	4.22787e-08	7.22648e-06	6.36739e-06	1279	tags=55%, list=18%, signal=46%	Ndufs8/Uqcrq/Cox6a1/Ndufs6/Cox5b/Cox7b/Uqcr10/Uqcrb/Cox8a/Ndufa7/Cox7c/Cox7a2/Cycs/Ndufs7/Cox5a/Uqcr11/Sdhb/Uqcrc1/Park7/Ndufb6/Ndufa10/Ndufb9/Iscu/Ndufs2/Cox4i1/Ndufb8/Uqcrh/Ndufv1/Uqcc3/Cyc1/Ndufs3	m5
REACTOME_GLI3_IS_PROCESSED_TO_GLI3R_BY_THE_PROTEASOME	REACTOME_GLI3_IS_PROCESSED_TO_GLI3R_BY_THE_PROTEASOME	53	0.584137	2.35439	7.66471e-08	3.84918e-06	3.0836e-06	2295	tags=74%, list=32%, signal=51%	Psmb10/Ubb/Psmd13/Uba52/Psmc3/Psma4/Psmb6/Psmb5/Psmb8/Psme1/Psme2/Psmb3/Psmd4/Psmc1/Psma1/Psma7/Psmd10/Psmb1/Psma6/Psmd3/Psmd7/Psme2b/Psmc5/Psmb4/Psmb2/Psmd8/Ubc/Psma2/Psme3/Psmc2/Prkaca/Rbx1/Rps27a/Psmc4/Psmd1/Psmd9/Psmd2/Psmd6/Psmb7	m2
REACTOME_CROSS_PRESENTATION_OF_SOLUBLE_EXOGENOUS_ANTIGENS_ENDOSOMES	REACTOME_CROSS_PRESENTATION_OF_SOLUBLE_EXOGENOUS_ANTIGENS_ENDOSOMES	42	0.612376	2.34982	5.76327e-07	2.02644e-05	1.62339e-05	2295	tags=79%, list=32%, signal=54%	Psmb10/Psmd13/Psmc3/Psma4/Psmb6/Psmb5/Psmb8/Psme1/Psme2/Psmb3/Psmd4/Psmc1/Psma1/Psma7/Psmd10/Psmb1/Psma6/Psmd3/Psmd7/Psme2b/Psmc5/Psmb4/Psmb2/Psmd8/Psma2/Psme3/Psmc2/Psmc4/Psmd1/Psmd9/Psmd2/Psmd6/Psmb7	m2
GOCC_SMALL_RIBOSOMAL_SUBUNIT	GOCC_SMALL_RIBOSOMAL_SUBUNIT	73	0.536792	2.34791	1.90669e-08	3.34257e-06	2.9452e-06	1935	tags=66%, list=27%, signal=49%	Mrps16/Ubb/Mrps34/Uba52/Mrps23/Mrps18a/Mrps21/Aurkaip1/Mrps18b/Mrps7/Rps26/Mrpl42/Mrps24/Mrps33/Chchd1/Mrps11/Rps27l/Fau/Rpsa/Mrps26/Rps11/Mrps12/Rps12/Rack1/Rps15a/Mrps15/Rps2/Mrps18c/Mrps14/Rps21/Rps8/Rps15/Rps18/Imp3/Rps5/Rps27/Mcts1/Rps29/Rps13/Rps9/Rps28/Mrps25/Rps19/Rps25/Rps3/Rps10/Rps27a/Rps4x	m5
REACTOME_CDK_MEDIATED_PHOSPHORYLATION_AND_REMOVAL_OF_CDC6	REACTOME_CDK_MEDIATED_PHOSPHORYLATION_AND_REMOVAL_OF_CDC6	64	0.551932	2.3387	5.98891e-08	3.16184e-06	2.53296e-06	2031	tags=62%, list=28%, signal=45%	Fzr1/Psmb10/Ubb/Psmd13/Uba52/Psmc3/Psma4/Psmb6/Psmb5/Psmb8/Psme1/Psme2/Anapc11/Psmb3/Psmd4/Psmc1/Psma1/Psma7/Psmd10/Psmb1/Psma6/Psmd3/Psmd7/Psme2b/Cdc16/Anapc2/Psmc5/Psmb4/Psmb2/Psmd8/Ubc/Psma2/Ube2s/Psme3/Psmc2/Ube2c/Rps27a/Psmc4/Anapc15/Psmd1	m2
REACTOME_REGULATION_OF_RUNX3_EXPRESSION_AND_ACTIVITY	REACTOME_REGULATION_OF_RUNX3_EXPRESSION_AND_ACTIVITY	52	0.581282	2.33573	9.68428e-08	4.7476e-06	3.80332e-06	2295	tags=75%, list=32%, signal=52%	Psmb10/Ubb/Psmd13/Uba52/Psmc3/Psma4/Psmb6/Psmb5/Psmb8/Psme1/Psme2/Psmb3/Psmd4/Psmc1/Psma1/Psma7/Psmd10/Psmb1/Psma6/Psmd3/Psmd7/Psme2b/Tgfb1/Psmc5/Psmb4/Psmb2/Psmd8/Ubc/Runx3/Psma2/Psme3/Psmc2/Rps27a/Psmc4/Psmd1/Psmd9/Psmd2/Psmd6/Psmb7	m2
GOCC_MYELIN_SHEATH	GOCC_MYELIN_SHEATH	122	0.488149	2.33492	3.25857e-10	7.68235e-08	6.76907e-08	2228	tags=57%, list=31%, signal=40%	Eno1/Gapdh/Thy1/Aldoa/Mif/Phgdh/Cox6a1/Cox5b/Ubb/Anxa2/Actb/Nme1/Gpi1/Uba52/Cycs/Cox5a/Tufm/Uqcrc1/Mdh1/Cct5/Pebp1/Ndrg1/Actg1/Ndufa10/Hspa8/Mdh2/Prdx2/Slc25a5/Pkm/Nme2/Napa/Pgam1/Vdac2/Ppia/Cdh1/Sirt2/Got2/Gnb2/Ndufs3/Ehd1/Calm3/Hsp90aa1/Eef1a1/Tkt/Tubb4b/Cnp/Vdac1/Ubc/Vcp/Calm1/Ndufv2/Slc25a4/Wdr1/Idh3a/Stip1/Tuba1b/Stx4a/Rps27a/Gdi2/Tcp1/Cct3/Itgb1/Uqcrc2/Hspd1/Gdi1/Uqcrfs1/Cct2/Prkcz/Actr1a/C…	m5
REACTOME_ASYMMETRIC_LOCALIZATION_OF_PCP_PROTEINS	REACTOME_ASYMMETRIC_LOCALIZATION_OF_PCP_PROTEINS	48	0.589627	2.32506	3.38783e-07	1.28974e-05	1.03322e-05	2295	tags=77%, list=32%, signal=53%	Psmb10/Ubb/Psmd13/Uba52/Psmc3/Psma4/Psmb6/Psmb5/Psmb8/Psme1/Psme2/Psmb3/Psmd4/Psmc1/Psma1/Psma7/Psmd10/Psmb1/Psma6/Psmd3/Psmd7/Psme2b/Psmc5/Psmb4/Psmb2/Psmd8/Ubc/Psma2/Psme3/Psmc2/Rps27a/Psmc4/Psmd1/Psmd9/Psmd2/Psmd6/Psmb7	m2
REACTOME_DEGRADATION_OF_DVL	REACTOME_DEGRADATION_OF_DVL	50	0.578673	2.32297	5.80671e-07	2.02644e-05	1.62339e-05	2295	tags=76%, list=32%, signal=52%	Psmb10/Ubb/Psmd13/Uba52/Psmc3/Psma4/Psmb6/Psmb5/Psmb8/Psme1/Psme2/Psmb3/Psmd4/Psmc1/Psma1/Psma7/Psmd10/Psmb1/Psma6/Psmd3/Psmd7/Psme2b/Psmc5/Psmb4/Psmb2/Psmd8/Ubc/Psma2/Psme3/Psmc2/Rbx1/Rps27a/Psmc4/Psmd1/Psmd9/Psmd2/Psmd6/Psmb7	m2
WP_PROTEASOME_DEGRADATION	WP_PROTEASOME_DEGRADATION	44	0.599942	2.31658	3.44515e-07	1.28974e-05	1.03322e-05	2388	tags=77%, list=33%, signal=52%	Psmb10/Ubb/Psmd13/Psmc3/Psma4/Psmb6/Ifng/Psmb5/Psme1/Psme2/Psmd4/Psmc1/Psma7/Psmb1/Psma6/Psmd3/Psmd7/Psmc5/Psmb4/Psmb2/Psmb9/Psmd8/Rpn2/Psma2/Psme3/Psmc2/Rpn1/Psmc4/Psmd9/Psmd2/Psmd6/Psmb7/Uba1/Psma5	m2
YAO_TEMPORAL_RESPONSE_TO_PROGESTERONE_CLUSTER_14	YAO_TEMPORAL_RESPONSE_TO_PROGESTERONE_CLUSTER_14	113	0.484322	2.31618	4.9861e-09	3.80236e-07	3.04609e-07	2071	tags=55%, list=29%, signal=40%	Gps1/Tbcb/Uqcc2/2310061I04Rik/Cisd1/Galk1/Ctsd/Nme1/Ssr2/Dctpp1/Rgs19/Mrps18b/Nhp2/Banf1/Psmb5/Ptp4a3/Cdk4/Psmb3/Nop16/Arhgdia/Cdk2ap1/Ddx41/Bax/Ybx3/Mrpl20/Pkm/Ran/Atf6b/Fbl/Apex1/Mrpl12/Odc1/Rwdd1/Nsun2/Ranbp1/Asl/Sec13/Mydgf/Snrpa1/Sec61b/Nubp1/Cct8/Snrpd3/Wdr74/Clptm1l/Ube2m/Prmt1/Rcn1/Tmem167/Gga1/Galm/Tmem14c/Ebna1bp2/Rpn1/Padi2/Eif2b5/Nde1/Tyms/Psmd1/Cct3/Eftud2/Lman2	m2
GOBP_ELECTRON_TRANSPORT_CHAIN	GOBP_ELECTRON_TRANSPORT_CHAIN	84	0.516219	2.3146	9.05908e-09	1.76963e-06	1.55925e-06	1279	tags=46%, list=18%, signal=39%	Ndufs8/Uqcrq/Cox6a1/Ndufs6/Cox5b/Cox7b/Uqcr10/Ndufa12/Ndufa5/Ndufv3/Uqcrb/Cox8a/Ndufa7/Cox7c/Cox7a2/Cycs/Ndufs7/Cox5a/Uqcr11/Sdhb/Etfb/Uqcrc1/Park7/Ndufb6/Thap11/Ndufa10/Dguok/Ndufb9/Fdx2/Iscu/Ndufs2/Cox4i1/Ndufb8/Uqcrh/Ndufb3/Ndufv1/Uqcc3/Cyc1/Ndufs3	m5
REACTOME_ACTIVATION_OF_APC_C_AND_APC_C_CDC20_MEDIATED_DEGRADATION_OF_MITOTIC_PROTEINS	REACTOME_ACTIVATION_OF_APC_C_AND_APC_C_CDC20_MEDIATED_DEGRADATION_OF_MITOTIC_PROTEINS	65	0.543921	2.31234	4.72779e-08	2.78129e-06	2.22811e-06	2388	tags=71%, list=33%, signal=48%	Psmb10/Ubb/Psmd13/Uba52/Psmc3/Psma4/Psmb6/Psmb5/Psmb8/Psme1/Psme2/Anapc11/Psmb3/Psmd4/Psmc1/Psma1/Psma7/Psmd10/Psmb1/Psma6/Psmd3/Psmd7/Psme2b/Cdc16/Anapc2/Psmc5/Psmb4/Psmb2/Bub3/Psmd8/Ubc/Psma2/Ube2s/Psme3/Psmc2/Ube2c/Rps27a/Psmc4/Anapc15/Psmd1/Psmd9/Psmd2/Psmd6/Psmb7/Pttg1/Psma5	m2
MA_RAT_AGING_UP	MA_RAT_AGING_UP	57	0.568093	2.30962	1.04595e-07	4.89457e-06	3.92106e-06	1305	tags=44%, list=18%, signal=36%	Ifitm1/Capg/Pglyrp1/AA467197/Fcer1g/S100a4/Gapdh/Lgals3/Napsa/Prdx5/Tmsb4x/Ifi27l2a/Ucp2/Rplp0/H2-Q6/Rgs2/Rps12/Odc1/Rack1/H2-D1/Fth1/Ppt1/Tspo/Eef2/Srgn	m2
MODY_HIPPOCAMPUS_POSTNATAL	MODY_HIPPOCAMPUS_POSTNATAL	31	0.644622	2.30105	1.26777e-06	3.95507e-05	3.16842e-05	1387	tags=52%, list=19%, signal=42%	Nrgn/Hras/Ndufb2/Aldoa/Tpi1/Aip/Cox8a/Bin1/Mdh1/Grina/Ndufs2/Mapk3/Pkm/Napa/Atp6ap1/Pfkl	m2
GOCC_MITOCHONDRIAL_SMALL_RIBOSOMAL_SUBUNIT	GOCC_MITOCHONDRIAL_SMALL_RIBOSOMAL_SUBUNIT	28	0.647534	2.2984	4.83142e-06	0.000527535	0.000464821	1371	tags=64%, list=19%, signal=52%	Mrps16/Mrps34/Mrps23/Mrps18a/Mrps21/Aurkaip1/Mrps18b/Mrps7/Mrpl42/Mrps24/Mrps33/Chchd1/Mrps11/Mrps26/Mrps12/Mrps15/Mrps18c/Mrps14	m5
GOBP_MITOCHONDRIAL_GENE_EXPRESSION	GOBP_MITOCHONDRIAL_GENE_EXPRESSION	118	0.482856	2.2976	1.27912e-09	2.6501e-07	2.33505e-07	1527	tags=53%, list=21%, signal=42%	Mrpl19/Chchd10/Mpv17l2/Mrpl55/Gadd45gip1/Uqcc2/Mrpl52/Mrpl36/Mtg2/Mrps16/Mrps34/Ndufa7/Mrpl58/Mrps23/Mrps18a/Mrps21/Mrpl46/Fastk/Aurkaip1/Mrps18b/Tufm/Mrps7/Mrpl11/Mrpl54/Mrpl57/Mrpl34/Mrpl42/Thap11/Mrps24/Mrps33/Chchd1/Mrpl2/Mrpl21/Mrpl15/Hsd17b10/Mrpl14/Mrps11/Mrpl35/Mrpl33/Mrpl28/Mrpl13/Mrps26/Coa3/Mrpl20/Mrpl16/Mrps12/Mrpl30/Mthfs/Mrpl43/Mrpl12/Mrps15/C1qbp/Mrpl40/Mrpl27/Shmt2/Mrps18c/Ngrn/Mr…	m5
REACTOME_PCP_CE_PATHWAY	REACTOME_PCP_CE_PATHWAY	64	0.542133	2.29718	1.46252e-07	6.69182e-06	5.36085e-06	1780	tags=58%, list=25%, signal=44%	Rac2/Psmb10/Ubb/Psmd13/Uba52/Psmc3/Psma4/Psmb6/Clta/Ap2m1/Psmb5/Psmb8/Psme1/Psme2/Psmb3/Psmd4/Arrb2/Psmc1/Psma1/Psma7/Psmd10/Psmb1/Psma6/Ap2s1/Psmd3/Psmd7/Pfn1/Psme2b/Psmc5/Psmb4/Psmb2/Rhoa/Psmd8/Ubc/Psma2/Psme3/Psmc2	m2
REACTOME_NUCLEAR_EVENTS_MEDIATED_BY_NFE2L2	REACTOME_NUCLEAR_EVENTS_MEDIATED_BY_NFE2L2	51	0.571829	2.29585	3.71221e-07	1.3649e-05	1.09343e-05	2295	tags=75%, list=32%, signal=51%	Psmb10/Ubb/Psmd13/Uba52/Psmc3/Psma4/Psmb6/Psmb5/Psmb8/Psme1/Psme2/Psmb3/Psmd4/Psmc1/Psma1/Psma7/Psmd10/Psmb1/Psma6/Psmd3/Psmd7/Psme2b/Psmc5/Psmb4/Psmb2/Psmd8/Ubc/Psma2/Psme3/Psmc2/Rbx1/Rps27a/Psmc4/Psmd1/Psmd9/Psmd2/Psmd6/Psmb7	m2
WP_GLYCOLYSIS_AND_GLUCONEOGENESIS	WP_GLYCOLYSIS_AND_GLUCONEOGENESIS	25	0.675643	2.2907	9.40634e-06	0.000208254	0.000166833	1929	tags=72%, list=27%, signal=53%	Eno1/Gapdh/Aldoa/Tpi1/Pgk1/Gpi1/Mdh1/Mdh2/Ldha/Pkm/Pgam1/Hk1/Got2/Pfkl/Pfkp/Pdhb/Got1/Slc2a3	m2
REACTOME_CYCLIN_A_CDK2_ASSOCIATED_EVENTS_AT_S_PHASE_ENTRY	REACTOME_CYCLIN_A_CDK2_ASSOCIATED_EVENTS_AT_S_PHASE_ENTRY	60	0.553424	2.2818	3.40385e-07	1.28974e-05	1.03322e-05	1780	tags=57%, list=25%, signal=43%	Fzr1/Psmb10/Ubb/Psmd13/Uba52/Psmc3/Psma4/Psmb6/Cdkn1a/Psmb5/Psmb8/Cdk4/Psme1/Psme2/Psmb3/Psmd4/Psmc1/Psma1/Psma7/Psmd10/Psmb1/Psma6/Psmd3/Psmd7/Akt1/Psme2b/Psmc5/Psmb4/Psmb2/Psmd8/Ubc/Psma2/Psme3/Psmc2	m2
GOCC_RESPIRATORY_CHAIN_COMPLEX_IV	GOCC_RESPIRATORY_CHAIN_COMPLEX_IV	19	0.729364	2.27428	7.61178e-06	0.000743454	0.000655071	779	tags=58%, list=11%, signal=52%	AA467197/Cox6a1/Cox5b/Cox7b/Cox6c/Cox8a/Cox7c/Cox7a2/Cox5a/Cox6b1/Cox4i1	m5
BILANGES_RAPAMYCIN_SENSITIVE_VIA_TSC1_AND_TSC2	BILANGES_RAPAMYCIN_SENSITIVE_VIA_TSC1_AND_TSC2	54	0.562213	2.27081	7.78524e-07	2.58545e-05	2.07122e-05	2148	tags=70%, list=30%, signal=50%	Rpl36/Vim/Rps26/Rtraf/Ssr4/Hspa8/Aimp1/Ppib/Naa10/Slc25a5/Rpl36al/Eif3k/Nme2/Mrpl30/Polr1c/Cnih1/Bri3bp/Nsa2/Kdelr1/Psat1/Rpl10a/Rps21/Impdh2/Ppm1g/Vdac1/Rpl31/Rps28/Btf3/Rpl3/Tcp1/Serpinb6a/Paics/Rpl35a/Ola1/Uqcrfs1/Igbp1/Tomm20/Cct2	m2
REACTOME_APC_C_CDH1_MEDIATED_DEGRADATION_OF_CDC20_AND_OTHER_APC_C_CDH1_TARGETED_PROTEINS_IN_LATE_MITOSIS_EARLY_G1	REACTOME_APC_C_CDH1_MEDIATED_DEGRADATION_OF_CDC20_AND_OTHER_APC_C_CDH1_TARGETED_PROTEINS_IN_LATE_MITOSIS_EARLY_G1	66	0.532636	2.26993	1.50553e-07	6.7389e-06	5.39857e-06	2388	tags=70%, list=33%, signal=47%	Fzr1/Psmb10/Ubb/Psmd13/Uba52/Psmc3/Psma4/Psmb6/Psmb5/Psmb8/Psme1/Psme2/Anapc11/Psmb3/Psmd4/Psmc1/Psma1/Psma7/Psmd10/Psmb1/Psma6/Psmd3/Psmd7/Psme2b/Cdc16/Anapc2/Psmc5/Psmb4/Psmb2/Psmd8/Ubc/Psma2/Ube2s/Psme3/Psmc2/Ube2c/Rps27a/Psmc4/Anapc15/Psmd1/Psmd9/Psmd2/Psmd6/Psmb7/Pttg1/Psma5	m2
REACTOME_METABOLISM_OF_POLYAMINES	REACTOME_METABOLISM_OF_POLYAMINES	50	0.56305	2.26026	1.72383e-06	5.14402e-05	4.1209e-05	1780	tags=62%, list=25%, signal=47%	Srm/Psmb10/Psmd13/Psmc3/Psma4/Psmb6/Psmb5/Psmb8/Psme1/Psme2/Psmb3/Smox/Psmd4/Psmc1/Psma1/Psma7/Psmd10/Psmb1/Psma6/Psmd3/Psmd7/Odc1/Psme2b/Psmc5/Psmb4/Psmb2/Psmd8/Psma2/Oaz1/Psme3/Psmc2	m2
GOBP_ANTIMICROBIAL_HUMORAL_IMMUNE_RESPONSE_MEDIATED_BY_ANTIMICROBIAL_PEPTIDE	GOBP_ANTIMICROBIAL_HUMORAL_IMMUNE_RESPONSE_MEDIATED_BY_ANTIMICROBIAL_PEPTIDE	18	0.727169	2.2496	2.10018e-05	0.00172999	0.00152433	373	tags=61%, list=5%, signal=58%	Pglyrp1/Ccl1/Ccl4/Ccl5/Gapdh/Xcl1/Lgals3/Romo1/Lgals4/Hmgn2/Rpl39	m5
GOCC_MITOCHONDRIAL_MATRIX	GOCC_MITOCHONDRIAL_MATRIX	186	0.442546	2.24778	1e-10	2.7348e-08	2.40968e-08	1857	tags=50%, list=26%, signal=38%	Hspa1b/Mrpl19/Mpv17l2/Mrpl55/Gadd45gip1/Uqcc2/Bola3/Mrpl52/Mrpl36/Mtg2/Mrps16/Mrps34/Ndufa7/Mrpl58/Pam16/Mrps23/Mrps18a/Mrps21/Mrpl46/Fastk/Aurkaip1/Mrps18b/Acot7/Tufm/Mrps7/Mrpl11/Etfb/Mrpl54/Mrpl57/Clpp/Mrpl34/Park7/Mrpl42/Mrps24/Mrps33/Lrrc59/Chchd1/Mdh2/Mrpl2/Mrpl21/Mrpl15/Hsd17b10/Mrpl14/Iscu/Grpel1/Mrps11/Mrpl35/Mrpl33/Mrpl28/Mrpl13/Pin4/Slc25a5/Mrps26/Mrpl20/Mrpl16/Hspe1/Mrps12/Mrpl30/Mthf…	m5
REACTOME_PD_1_SIGNALING	REACTOME_PD_1_SIGNALING	15	0.759671	2.24762	1.29839e-05	0.000264692	0.000212046	1021	tags=73%, list=14%, signal=63%	H2-Ab1/Pdcd1lg2/Ptpn6/Pdcd1/Trac/Lck/Cd3g/H2-Aa/Cd3d/Csk/Cd3e	m2
REACTOME_TNFR2_NON_CANONICAL_NF_KB_PATHWAY	REACTOME_TNFR2_NON_CANONICAL_NF_KB_PATHWAY	68	0.52619	2.23714	2.03402e-07	8.61102e-06	6.89832e-06	1780	tags=59%, list=25%, signal=45%	Tnf/Ltb/Psmb10/Ubb/Psmd13/Uba52/Psmc3/Psma4/Psmb6/Tnfrsf18/Tnfrsf9/Psmb5/Psmb8/Psme1/Psme2/Cd27/Psmb3/Tnfrsf1a/Psmd4/Psmc1/Psma1/Psma7/Psmd10/Psmb1/Psma6/Psmd3/Psmd7/Traf2/Tnfsf11/Psme2b/Psmc5/Psmb4/Psmb2/Ube2m/Psmd8/Ubc/Psma2/Nfkb2/Psme3/Psmc2	m2
WANG_ADIPOGENIC_GENES_REPRESSED_BY_SIRT1	WANG_ADIPOGENIC_GENES_REPRESSED_BY_SIRT1	13	0.785173	2.23102	1.21899e-05	0.000253701	0.000203241	682	tags=69%, list=9%, signal=63%	Eno1/Gapdh/Chchd10/Aldoa/Tpi1/Pgk1/Gpi1/Ndrg1/Higd1a	m2
GOCC_PROTEASOME_CORE_COMPLEX	GOCC_PROTEASOME_CORE_COMPLEX	17	0.724348	2.22723	2.91565e-05	0.00223981	0.00197354	1666	tags=82%, list=23%, signal=64%	Psmb10/Psma4/Psmb6/Psmb5/Psmb8/Psmb3/Psma1/Psma7/Psmb1/Psma6/Psmb4/Psmb2/Psmb9/Psma2	m5
CUI_TCF21_TARGETS_2_UP	CUI_TCF21_TARGETS_2_UP	145	0.443655	2.22355	4.68212e-09	3.70788e-07	2.9704e-07	1562	tags=47%, list=22%, signal=38%	Unc119/Socs2/Srm/Lgals1/Mif/Phgdh/Fkbp4/Aprt/Pold2/Rpl41/Galk1/Tmem238/Actb/Nme1/Lsp1/Dctpp1/Gstt2/Cenpx/Lsm4/Cyba/Taldo1/Ndufb7/Banf1/Stmn1/Prdx2/Sgta/Rpsa/Guk1/Cdk2ap1/Pih1d1/Exosc5/Mapkapk3/Mrto4/Zfp593/Fam32a/Rfc3/Krt8/Cndp2/Incenp/Ankrd54/Trappc6a/Snrpb/Pin1/Xrcc1/Mcm5/Bri3bp/Apex1/Vps72/Uhrf1/Rack1/Kcnk5/Hspbp1/Rnaseh2c/Ranbp1/Cenpv/Tmx2/Rrp1b/Noc4l/Mcm3/Psat1/Pfkl/Prim1/Krt18/Pgap2/Nipsnap…	m2
REACTOME_APC_C_MEDIATED_DEGRADATION_OF_CELL_CYCLE_PROTEINS	REACTOME_APC_C_MEDIATED_DEGRADATION_OF_CELL_CYCLE_PROTEINS	69	0.522938	2.2234	2.48618e-07	1.00374e-05	8.04097e-06	2388	tags=70%, list=33%, signal=47%	Fzr1/Psmb10/Ubb/Psmd13/Uba52/Psmc3/Psma4/Psmb6/Psmb5/Psmb8/Psme1/Psme2/Anapc11/Psmb3/Psmd4/Psmc1/Psma1/Psma7/Psmd10/Psmb1/Psma6/Psmd3/Psmd7/Psme2b/Cdc16/Anapc2/Psmc5/Psmb4/Psmb2/Bub3/Psmd8/Ubc/Psma2/Ube2s/Psme3/Psmc2/Ube2c/Rps27a/Psmc4/Anapc15/Psmd1/Psmd9/Psmd2/Psmd6/Psmb7/Pttg1/Cdc14a/Psma5	m2
GOBP_MITOCHONDRIAL_ELECTRON_TRANSPORT_CYTOCHROME_C_TO_OXYGEN	GOBP_MITOCHONDRIAL_ELECTRON_TRANSPORT_CYTOCHROME_C_TO_OXYGEN	13	0.782693	2.2104	2.04808e-05	0.00170765	0.00150464	779	tags=69%, list=11%, signal=62%	Cox6a1/Cox5b/Cox7b/Cox8a/Cox7c/Cox7a2/Cycs/Cox5a/Cox4i1	m5
MODY_HIPPOCAMPUS_PRENATAL	MODY_HIPPOCAMPUS_PRENATAL	35	0.606257	2.20956	3.38663e-06	9.29743e-05	7.44821e-05	2061	tags=69%, list=28%, signal=49%	Rpl37/Lsm4/Wbp1/Cdk4/Cdk2ap1/Polr1c/Rpl34/Rpl13/Dapk2/Snrpb2/Flt3l/Rps8/Rps18/Rpl19/Rpl30/Rpl8/Btf3/Ube2c/Eef1g/Ddx19a/Nfyb/Rpl23a/Eftud2/Eif4a3	m2
REACTOME_ORC1_REMOVAL_FROM_CHROMATIN	REACTOME_ORC1_REMOVAL_FROM_CHROMATIN	60	0.534536	2.20392	1.89774e-06	5.50346e-05	4.40884e-05	2295	tags=72%, list=32%, signal=49%	Psmb10/Ubb/Psmd13/Uba52/Psmc3/Psma4/Psmb6/Psmb5/Psmb8/Psme1/Psme2/Psmb3/Psmd4/Psmc1/Psma1/Psma7/Psmd10/Psmb1/Psma6/Mcm5/Mcm6/Psmd3/Psmd7/Psme2b/Mcm3/Psmc5/Psmb4/Psmb2/Psmd8/Ubc/Psma2/Psme3/Psmc2/Cdt1/Rbx1/Rps27a/Psmc4/Psmd1/Psmd9/Mcm7/Psmd2/Psmd6/Psmb7	m2
REACTOME_REGULATION_OF_PTEN_STABILITY_AND_ACTIVITY	REACTOME_REGULATION_OF_PTEN_STABILITY_AND_ACTIVITY	62	0.525901	2.19556	1.15812e-06	3.66858e-05	2.93891e-05	1780	tags=55%, list=25%, signal=42%	Csnk2b/Psmb10/Ubb/Psmd13/Uba52/Psmc3/Psma4/Psmb6/Psmb5/Psmb8/Psme1/Psme2/Psmb3/Psmd4/Psmc1/Stub1/Psma1/Psma7/Psmd10/Psmb1/Psma6/Psmd3/Trim27/Psmd7/Akt1/Psme2b/Psmc5/Psmb4/Psmb2/Psmd8/Ubc/Psma2/Psme3/Psmc2	m2
GAVIN_FOXP3_TARGETS_CLUSTER_P6	GAVIN_FOXP3_TARGETS_CLUSTER_P6	31	0.614867	2.19484	7.87556e-06	0.0001822	0.000145961	740	tags=39%, list=10%, signal=35%	Gzmb/Unc119/Cst7/Pdcd1lg2/Lgals3/Tpi1/Serpina3g/Alad/Acot7/Myo1f/Tnfrsf9/Irf8	m2
GOCC_PROTEASOME_ACCESSORY_COMPLEX	GOCC_PROTEASOME_ACCESSORY_COMPLEX	24	0.652032	2.19387	2.13597e-05	0.00173853	0.00153185	2239	tags=79%, list=31%, signal=55%	Psmd13/Psmc3/Psme1/Psmd4/Psmc1/Psmd10/Adrm1/Psmd3/Psmd7/Psmc5/Psmd8/Psme3/Psmc2/Sem1/Psmc4/Psmd1/Psmd9/Psmd2/Psmd6	m5
REACTOME_DECTIN_1_MEDIATED_NONCANONICAL_NF_KB_SIGNALING	REACTOME_DECTIN_1_MEDIATED_NONCANONICAL_NF_KB_SIGNALING	54	0.542963	2.19306	3.10032e-06	8.62643e-05	6.91067e-05	2295	tags=74%, list=32%, signal=51%	Psmb10/Ubb/Psmd13/Uba52/Psmc3/Psma4/Psmb6/Psmb5/Psmb8/Psme1/Psme2/Psmb3/Psmd4/Psmc1/Psma1/Psma7/Psmd10/Psmb1/Psma6/Psmd3/Psmd7/Psme2b/Psmc5/Psmb4/Psmb2/Ube2m/Psmd8/Ubc/Psma2/Nfkb2/Psme3/Psmc2/Rps27a/Psmc4/Psmd1/Relb/Psmd9/Psmd2/Psmd6/Psmb7	m2
REACTOME_DEGRADATION_OF_AXIN	REACTOME_DEGRADATION_OF_AXIN	51	0.546152	2.19276	2.16846e-06	6.20118e-05	4.96779e-05	2295	tags=73%, list=32%, signal=50%	Psmb10/Ubb/Psmd13/Uba52/Psmc3/Psma4/Psmb6/Psmb5/Psmb8/Psme1/Psme2/Psmb3/Psmd4/Psmc1/Psma1/Psma7/Psmd10/Psmb1/Psma6/Psmd3/Psmd7/Psme2b/Psmc5/Psmb4/Psmb2/Psmd8/Ubc/Psma2/Psme3/Psmc2/Rps27a/Psmc4/Psmd1/Psmd9/Psmd2/Psmd6/Psmb7	m2
GOBP_MONOSACCHARIDE_CATABOLIC_PROCESS	GOBP_MONOSACCHARIDE_CATABOLIC_PROCESS	20	0.684733	2.18995	1.8657e-05	0.00157479	0.00138757	1742	tags=75%, list=24%, signal=57%	Eno1/Gapdh/Aldoa/Tpi1/Pgk1/Galk1/Gpi1/Ldha/Pkm/Nudt5/Hk1/Pfkl/Bad/Galm/Pfkp	m5
GOBP_MODULATION_BY_SYMBIONT_OF_ENTRY_INTO_HOST	GOBP_MODULATION_BY_SYMBIONT_OF_ENTRY_INTO_HOST	29	0.60684	2.18966	4.72223e-05	0.0032612	0.00287351	462	tags=31%, list=6%, signal=29%	Ifitm1/Trim12a/Trim5/Trim34a/Ifitm2/Lgals1/Cd74/Ly6e/Smpd1	m5
GOBP_REGULATION_OF_BIOLOGICAL_PROCESS_INVOLVED_IN_SYMBIOTIC_INTERACTION	GOBP_REGULATION_OF_BIOLOGICAL_PROCESS_INVOLVED_IN_SYMBIOTIC_INTERACTION	29	0.60684	2.18966	4.72223e-05	0.0032612	0.00287351	462	tags=31%, list=6%, signal=29%	Ifitm1/Trim12a/Trim5/Trim34a/Ifitm2/Lgals1/Cd74/Ly6e/Smpd1	m5
REACTOME_SWITCHING_OF_ORIGINS_TO_A_POST_REPLICATIVE_STATE	REACTOME_SWITCHING_OF_ORIGINS_TO_A_POST_REPLICATIVE_STATE	79	0.494923	2.1878	5.98172e-07	2.05273e-05	1.64445e-05	2239	tags=63%, list=31%, signal=44%	Fzr1/Psmb10/Ubb/Psmd13/Uba52/Psmc3/Psma4/Psmb6/Psmb5/Psmb8/Psme1/Psme2/Anapc11/Psmb3/Psmd4/Psmc1/Psma1/Psma7/Psmd10/Psmb1/Psma6/Mcm5/Mcm6/Psmd3/Psmd7/Psme2b/Gmnn/Cdc16/Anapc2/Mcm3/Psmc5/Psmb4/Psmb2/Psmd8/Ubc/Psma2/Ube2s/Psme3/Psmc2/Cdt1/Rbx1/Ube2c/Rps27a/Psmc4/Anapc15/Psmd1/Psmd9/Mcm7/Psmd2/Psmd6	m2
GOBP_ENERGY_DERIVATION_BY_OXIDATION_OF_ORGANIC_COMPOUNDS	GOBP_ENERGY_DERIVATION_BY_OXIDATION_OF_ORGANIC_COMPOUNDS	207	0.419044	2.18718	1.72862e-10	4.5456e-08	4.00522e-08	1300	tags=38%, list=18%, signal=32%	Tnf/Ndufa3/Ndufs8/Ndufa13/Idh3b/Chchd10/Uqcrq/Ndufb2/Gadd45gip1/Cox6a1/Uqcc2/Gabarapl1/Chchd4/Ndufs6/Cox5b/Cox7b/Ndufs5/Uqcr10/Ndufa12/Ndufa5/Ndufa11/Ndufv3/Idh3g/Adrb1/Uqcrb/Cisd1/Cox8a/Ndufa7/Cox7c/Comt/Cox7a2/Cycs/Ndufa1/Ifng/Ndufs7/Cox5a/Ndufb4/Uqcr11/Prelid1/Sdhb/Ndufb11/Ndufb7/Etfb/Uqcrc1/Park7/Mdh1/Mrps36/Ndufb10/Ndufb6/Ppp1ca/Ndufa10/Dguok/Ndufa2/Ndufb9/Mdh2/Stoml2/Ldha/Iscu/Ndufs2/Cox4i1…	m5
GOBP_CHAPERONE_COFACTOR_DEPENDENT_PROTEIN_REFOLDING	GOBP_CHAPERONE_COFACTOR_DEPENDENT_PROTEIN_REFOLDING	25	0.636194	2.18122	5.72649e-05	0.00387643	0.0034156	939	tags=40%, list=13%, signal=35%	Hspa1a/Hspa1b/Cd74/Sdf2l1/Tor2a/Hspa8/Hspe1/St13/Tor1b/Bag1	m5
ZHONG_SECRETOME_OF_LUNG_CANCER_AND_FIBROBLAST	ZHONG_SECRETOME_OF_LUNG_CANCER_AND_FIBROBLAST	94	0.473911	2.17923	2.09643e-07	8.63311e-06	6.91602e-06	1501	tags=46%, list=21%, signal=37%	Capg/Lxn/Eno1/Lgals3bp/Aldoa/Tpi1/Pgk1/Actb/Ctsd/Gpi1/Gstp1/Lgals4/Uba52/Psma4/Psmb6/Calr/Fuca1/Park7/Cst3/Psmb5/Pebp1/Mdh2/Ldha/Psmb3/Rpl18a/Arhgdia/Hsp90ab1/Ywhah/Pkm/Psma1/Psma7/Ran/Psmb1/Glod4/Rack1/Cdh1/Eef2/Rpl10a/Nucb1/Psmb4/Psmb2/Rhoa/Kxd1	m2
GOMF_CYTOKINE_ACTIVITY	GOMF_CYTOKINE_ACTIVITY	29	0.603306	2.17691	5.92654e-05	0.00394981	0.00348025	401	tags=45%, list=6%, signal=43%	Tnf/Pglyrp1/Ccl1/Ccl4/Ccl5/Crlf2/Xcl1/Mif/Ltb/Cmtm7/Gpi1/Csf1/Ifng	m5
HALLMARK_MYC_TARGETS_V1	HALLMARK_MYC_TARGETS_V1	178	0.423631	2.17674	5.72359e-10	1.4309e-08	9.63972e-09	2047	tags=47%, list=28%, signal=35%	Srm/Eif3d/Pold2/Snrpa/Pgk1/Nme1/Psma4/Hddc2/Mrps18b/Cox5a/Nhp2/Tufm/Snrpd2/Cct5/Cdk4/Cct7/Ldha/Rplp0/Psmb3/Nop16/Txnl4a/Phb2/Hsp90ab1/Vdac3/Psma1/Psma7/Ran/Hspe1/Rrp9/Psma6/Rpl6/Dut/Fbl/Mcm5/Mcm6/Psmd3/Apex1/Psmd7/Odc1/Rack1/C1qbp/Ppia/Ranbp1/Snrpb2/Rps2/Snrpa1/Got2/Cyc1/Snrpg/Rpl18/Snrpd1/Snrpd3/Psmb2/Impdh2/Ppm1g/Bub3/Ndufab1/Rps5/Rnps1/Psmd8/Erh/Vdac1/Ilf2/Lsm2/Psma2/Glo1/Rpl14/Ddx18/Rfc4/Rps3…	mh
GOMF_STRUCTURAL_MOLECULE_ACTIVITY	GOMF_STRUCTURAL_MOLECULE_ACTIVITY	252	0.406782	2.17649	1e-10	2.7348e-08	2.40968e-08	2065	tags=56%, list=29%, signal=42%	Cope/Mrpl19/Mrpl55/Emid1/Mrpl52/Mrpl36/Mrps16/Ubb/Mrps34/Rpl36/Rpl41/Ndufa7/Actb/Vim/Rpl38/Rpl37/Psmd13/Rpl35/Uba52/Mrps23/Mrps18a/Rpl39/Mrps21/Mrpl46/Clta/Mrps18b/Mrps7/Mrpl11/Mrpl54/Myl6/Mrpl57/Mrpl34/Rps26/Arpc1b/Arpc3/Actg1/Mrps24/Rpl29/Mrpl2/Mrpl21/Mrpl15/Mrpl14/Rplp0/Mrps11/Arpc4/Mrpl35/Rps27l/Mrpl33/Rpl18a/Fau/Mrpl28/Creld2/Mrpl13/Rpsa/Arpc5/Rpl32/Rpl36al/Rpl28/Mrpl20/Rpl10/Mrpl16/Rps11/Rp…	m5
REACTOME_STABILIZATION_OF_P53	REACTOME_STABILIZATION_OF_P53	52	0.540677	2.17257	2.47529e-06	6.98168e-05	5.59305e-05	2295	tags=71%, list=32%, signal=49%	Psmb10/Ubb/Psmd13/Uba52/Psmc3/Psma4/Psmb6/Psmb5/Psmb8/Psme1/Psme2/Psmb3/Psmd4/Psmc1/Psma1/Psma7/Psmd10/Psmb1/Psma6/Psmd3/Psmd7/Psme2b/Psmc5/Psmb4/Psmb2/Psmd8/Ubc/Psma2/Psme3/Psmc2/Rps27a/Psmc4/Psmd1/Psmd9/Psmd2/Psmd6/Psmb7	m2
REACTOME_ASSEMBLY_OF_THE_PRE_REPLICATIVE_COMPLEX	REACTOME_ASSEMBLY_OF_THE_PRE_REPLICATIVE_COMPLEX	79	0.490877	2.16992	8.11375e-07	2.65178e-05	2.12435e-05	2239	tags=62%, list=31%, signal=43%	Fzr1/Psmb10/Ubb/Psmd13/Uba52/Psmc3/Psma4/Psmb6/Psmb5/Psmb8/Psme1/Psme2/Anapc11/Psmb3/Psmd4/Psmc1/Psma1/Psma7/Psmd10/Psmb1/Psma6/Mcm5/Mcm6/Psmd3/Psmd7/Psme2b/Gmnn/Cdc16/Anapc2/Mcm3/Psmc5/Psmb4/Psmb2/Psmd8/Ubc/Psma2/Ube2s/Psme3/Psmc2/Cdt1/Ube2c/Rps27a/Psmc4/Anapc15/Psmd1/Psmd9/Mcm7/Psmd2/Psmd6	m2
GOBP_GENERATION_OF_PRECURSOR_METABOLITES_AND_ENERGY	GOBP_GENERATION_OF_PRECURSOR_METABOLITES_AND_ENERGY	272	0.402872	2.16982	1e-10	2.7348e-08	2.40968e-08	1201	tags=35%, list=17%, signal=31%	Tnf/Ndufa3/Eno1/Gnpda1/Ndufs8/Ndufa13/Idh3b/Gapdh/Chchd10/Uqcrq/Ndufb2/Aldoa/Tpi1/Gadd45gip1/Cox6a1/Uqcc2/Gabarapl1/Chchd4/Ndufs6/Cox5b/Cox7b/Ndufs5/Uqcr10/Ndufa12/Ndufa5/Ndufa11/Ndufv3/Idh3g/Adrb1/Uqcrb/Pgk1/Cisd1/Cox8a/Galk1/Ndufa7/Cox7c/Comt/Gpi1/Cox7a2/Ddit4/P2rx7/Cycs/Ndufa1/Ifng/Taldo1/Ndufs7/Cox5a/Ndufb4/Uqcr11/Prelid1/Sdhb/Ndufb11/Ndufb7/Pgls/Etfb/Uqcrc1/Park7/Mdh1/Mrps36/Ndufb10/Cox17/Nd…	m5
ZHONG_SECRETOME_OF_LUNG_CANCER_AND_ENDOTHELIUM	ZHONG_SECRETOME_OF_LUNG_CANCER_AND_ENDOTHELIUM	46	0.553279	2.16793	8.25406e-06	0.000188834	0.000151276	1787	tags=50%, list=25%, signal=38%	Eno1/Gapdh/Lgals3bp/Aldoa/Tpi1/Alad/Actb/Ctsd/Vim/Pebp1/Ctsa/Mdh2/Ldha/Ppib/Arhgdia/Ran/Cdh1/Eef2/Rpl10a/Tkt/Vcp/Glo1/Got1	m2
REACTOME_CELLULAR_RESPONSE_TO_CHEMICAL_STRESS	REACTOME_CELLULAR_RESPONSE_TO_CHEMICAL_STRESS	119	0.447859	2.16015	2.08976e-08	1.34101e-06	1.07429e-06	1677	tags=44%, list=23%, signal=34%	Cox6a1/Cox5b/Cox7b/Ncf4/Psmb10/Cox6c/Ubb/Cox8a/Cox7c/Gstp1/Psmd13/Cox7a2/Uba52/Psmc3/Cycs/Psma4/Psmb6/Cyba/Cox5a/Prdx5/Psmb5/Psmb8/Txn2/Psme1/Psme2/Cox6b1/Prdx2/Psmb3/Cox4i1/Psmd4/Psmc1/Psma1/Psma7/Txnrd2/Psmd10/Psmb1/Psma6/Txn1/Psmd3/Psmd7/Akt1/Psme2b/Gpx1/Blvra/Psmc5/Psmb4/Psmb2/Psmd8/Ubc/Vcp/Psma2/Sin3b	m2
REACTOME_HEDGEHOG_OFF_STATE	REACTOME_HEDGEHOG_OFF_STATE	69	0.506727	2.15447	9.57334e-07	3.07992e-05	2.46734e-05	2295	tags=62%, list=32%, signal=43%	Psmb10/Ubb/Psmd13/Uba52/Psmc3/Psma4/Psmb6/Psmb5/Psmb8/Psme1/Psme2/Psmb3/Psmd4/Psmc1/Psma1/Psma7/Psmd10/Psmb1/Psma6/Psmd3/Psmd7/Psme2b/Psmc5/Psmb4/Psmb2/Tubb4b/Psmd8/Ift52/Ubc/Psma2/Psme3/Psmc2/Tuba1b/Prkaca/Rbx1/Rps27a/Psmc4/Psmd1/Psmd9/Psmd2/Psmd6/Tuba4a/Psmb7	m2
GOBP_NADH_METABOLIC_PROCESS	GOBP_NADH_METABOLIC_PROCESS	22	0.652388	2.15271	8.05367e-05	0.00505165	0.0044511	1762	tags=73%, list=24%, signal=55%	Eno1/Idh3b/Gapdh/Aldoa/Tpi1/Idh3g/Pgk1/Gpi1/Mdh1/Mdh2/Pkm/Hk1/Pfkl/Vcp/Pfkp/Idh3a	m5
REACTOME_TRANSCRIPTIONAL_REGULATION_BY_RUNX2	REACTOME_TRANSCRIPTIONAL_REGULATION_BY_RUNX2	56	0.530077	2.14646	5.20965e-06	0.000132428	0.000106089	2295	tags=73%, list=32%, signal=50%	Psmb10/Ubb/Psmd13/Uba52/Psmc3/Psma4/Psmb6/Psmb5/Psmb8/Cdk4/Psme1/Psme2/Psmb3/Psmd4/Psmc1/Stub1/Psma1/Psma7/Psmd10/Psmb1/Psma6/Psmd3/Psmd7/Psme2b/Psmc5/Psmb4/Psmb2/Runx2/Psmd8/Ubc/Psma2/Psme3/Psmc2/Rbx1/Rps27a/Psmc4/Psmd1/Psmd9/Psmd2/Psmd6/Psmb7	m2
REACTOME_G1_S_DNA_DAMAGE_CHECKPOINTS	REACTOME_G1_S_DNA_DAMAGE_CHECKPOINTS	54	0.530742	2.1437	7.30714e-06	0.000171322	0.000137247	2295	tags=70%, list=32%, signal=48%	Psmb10/Ubb/Psmd13/Uba52/Psmc3/Psma4/Psmb6/Cdkn1a/Psmb5/Psmb8/Psme1/Psme2/Psmb3/Psmd4/Psmc1/Psma1/Psma7/Psmd10/Psmb1/Psma6/Psmd3/Psmd7/Psme2b/Psmc5/Psmb4/Psmb2/Psmd8/Ubc/Psma2/Psme3/Psmc2/Rps27a/Psmc4/Psmd1/Psmd9/Psmd2/Psmd6/Psmb7	m2
GOBP_PROTEIN_FOLDING	GOBP_PROTEIN_FOLDING	118	0.450376	2.14305	4.68399e-08	7.81084e-06	6.88228e-06	1508	tags=38%, list=21%, signal=31%	Hspa1a/Hspa1b/Tbcb/Pex19/Fkbp4/Chchd4/Cd74/Aip/Mesd/Sdf2l1/Fkbp8/Pfdn6/Calr/Cct5/Fkbp2/Cct7/Tor2a/Ppih/Hspa8/Nudc/Dnlz/Grpel1/Ppib/Sgta/Hsp90ab1/Stub1/Ppie/Hspe1/St13/Tor1b/Bag1/Ppil3/Pdrg1/Ahsa1/Dnajb11/Pfdn1/Ppia/Cdc37/Pfdn5/Cct8/Pdcl3/Pdcd5/Bag5/Hsp90aa1/Ppil2	m5
GOBP_CELLULAR_ALDEHYDE_METABOLIC_PROCESS	GOBP_CELLULAR_ALDEHYDE_METABOLIC_PROCESS	24	0.635326	2.13766	5.32593e-05	0.00364134	0.00320845	1712	tags=75%, list=24%, signal=57%	Eno1/Gapdh/Aldoa/Tpi1/Pgk1/Taldo1/Park7/Pnkd/Mdh1/Mdh2/Akr1a1/Esd/Pgam1/Aldh9a1/Tkt/Gatd1/Glo1/Rpia	m5
REACTOME_PTEN_REGULATION	REACTOME_PTEN_REGULATION	87	0.46675	2.13571	1.34264e-06	4.12612e-05	3.30545e-05	1780	tags=47%, list=25%, signal=36%	Csnk2b/Lamtor4/Psmb10/Ubb/Psmd13/Uba52/Psmc3/Psma4/Psmb6/Psmb5/Psmb8/Psme1/Psme2/Psmb3/Psmd4/Psmc1/Stub1/Psma1/Psma7/Psmd10/Psmb1/Psma6/Lamtor5/Psmd3/Trim27/Psmd7/Akt1/Lamtor1/Psme2b/Lamtor3/Mbd3/Psmc5/Psmb4/Psmb2/Rraga/Psmd8/Ubc/Lamtor2/Psma2/Psme3/Psmc2	m2
WP_OXIDATIVE_PHOSPHORYLATION	WP_OXIDATIVE_PHOSPHORYLATION	39	0.571489	2.13265	2.21897e-05	0.000400778	0.000321065	1302	tags=59%, list=18%, signal=49%	Gzmb/Ndufs8/Ndufb2/Ndufs6/Ndufs5/Ndufa5/Ndufa11/Ndufv3/Ndufa7/Ndufs7/Ndufb7/Ndufb10/Ndufb6/Ndufa10/Ndufa2/Ndufb9/Ndufs2/Ndufb8/Ndufb5/Ndufv1/Ndufc1/Ndufa9/Atp6ap1	m2
GOBP_CHAPERONE_MEDIATED_PROTEIN_FOLDING	GOBP_CHAPERONE_MEDIATED_PROTEIN_FOLDING	47	0.526339	2.12592	2.5336e-05	0.00203791	0.00179564	939	tags=34%, list=13%, signal=30%	Hspa1a/Hspa1b/Pex19/Fkbp4/Cd74/Sdf2l1/Cct5/Fkbp2/Cct7/Tor2a/Hspa8/Sgta/Hspe1/St13/Tor1b/Bag1	m5
REACTOME_ACTIVATION_OF_THE_MRNA_UPON_BINDING_OF_THE_CAP_BINDING_COMPLEX_AND_EIFS_AND_SUBSEQUENT_BINDING_TO_43S	REACTOME_ACTIVATION_OF_THE_MRNA_UPON_BINDING_OF_THE_CAP_BINDING_COMPLEX_AND_EIFS_AND_SUBSEQUENT_BINDING_TO_43S	59	0.512075	2.11744	6.10978e-06	0.000146279	0.000117185	2624	tags=78%, list=36%, signal=50%	Eif3d/Eif4ebp1/Rps26/Eif3i/Eif3f/Rps27l/Fau/Rpsa/Eif1ax/Eif3k/Rps11/Rps12/Rps15a/Rps2/Eif3h/Rps21/Rps8/Rps15/Rps18/Rps5/Rps27/Rps29/Eif3g/Rps13/Rps9/Rps28/Rps19/Rps25/Rps3/Rps10/Rps27a/Rps4x/Eif3l/Rps7/Rps16/Rps23/Rps6/Eif3c/Eif4e/Eif4a1/Rps17/Eif3e/Rps20/Eif3b/Eif3m/Rps3a1	m2
REACTOME_DNA_REPLICATION	REACTOME_DNA_REPLICATION	106	0.449453	2.10856	3.93194e-07	1.42033e-05	1.13783e-05	2189	tags=58%, list=30%, signal=41%	Lig1/Fzr1/Psmb10/Pold2/Ubb/Psmd13/Uba52/Psmc3/Psma4/Psmb6/Rfc2/Rpa2/Psmb5/Psmb8/Psme1/Psme2/Anapc11/Psmb3/Rfc5/Psmd4/Gins4/Psmc1/Rfc3/Psma1/Psma7/Psmd10/Psmb1/Psma6/Mcm5/Mcm6/Psmd3/Psmd7/Pold4/Psme2b/Gmnn/Cdc16/Anapc2/Mcm3/Pole4/Psmc5/Psmb4/Psmb2/Prim1/Psmd8/Ubc/Psma2/Ube2s/Psme3/Psmc2/Cdt1/Rfc4/Rbx1/Ube2c/Rps27a/Psmc4/Anapc15/Psmd1/Fen1/Psmd9/Mcm7/Psmd2	m2
HALLMARK_DNA_REPAIR	HALLMARK_DNA_REPAIR	112	0.442207	2.10323	3.59019e-07	5.98365e-06	4.03109e-06	1808	tags=50%, list=25%, signal=38%	Polr2i/Umps/Edf1/Surf1/Lig1/Aprt/Vps28/Nelfe/Nme1/Taf10/Rfc2/Rpa2/Cox17/Dguok/Polr2j/Rfc5/Guk1/Rae1/Hcls1/Ssrp1/Rfc3/Taf12/Adrm1/Polr1c/Dut/Cetn2/Alyref/Nt5c/Polr2d/Snapc5/Aaas/Pold4/Polr2f/Polr1d/Polr2c/Mrpl40/Gtf2h5/Supt4a/Taf6/Dad1/Gpx4/Pole4/Polr2e/Polr2g/Impdh2/Polr2k/Bcap31/Prim1/Arl6ip1/Tarbp2/Eif1b/Dctn4/Ak3/Nelfb/Rfc4/Polh	mh
GOBP_DE_NOVO_PROTEIN_FOLDING	GOBP_DE_NOVO_PROTEIN_FOLDING	31	0.574411	2.09561	0.000159618	0.00873046	0.00769257	939	tags=35%, list=13%, signal=31%	Hspa1a/Hspa1b/Chchd4/Cd74/Sdf2l1/Tor2a/Hspa8/Hspe1/St13/Tor1b/Bag1	m5
GOBP_NAD_METABOLIC_PROCESS	GOBP_NAD_METABOLIC_PROCESS	28	0.589	2.09063	0.000100041	0.00599985	0.00528659	1762	tags=61%, list=24%, signal=46%	Eno1/Idh3b/Gapdh/Aldoa/Tpi1/Idh3g/Pgk1/Gpi1/Mdh1/Mdh2/Ldha/Pkm/Hk1/Pfkl/Vcp/Pfkp/Idh3a	m5
GOBP_NUCLEOSIDE_TRIPHOSPHATE_BIOSYNTHETIC_PROCESS	GOBP_NUCLEOSIDE_TRIPHOSPHATE_BIOSYNTHETIC_PROCESS	78	0.475313	2.0895	4.03491e-06	0.000459777	0.000405119	1700	tags=59%, list=23%, signal=46%	Ndufa3/Eno1/Ndufs8/Ndufa13/Ndufb2/Aldoa/Bcl2l1/Ndufs6/Ndufs5/Ndufa12/Ndufa5/Ndufa11/Ndufv3/Ndufa7/Nme1/Ndufa1/Ndufs7/Ndufb4/Sdhb/Ndufb11/Ndufb7/Ndufb10/Ndufb6/Ndufa10/Ndufa2/Ndufb9/Stoml2/Ndufs2/Ndufb8/Nme2/Ndufb3/Ndufb5/Ndufv1/Ndufc1/Uqcc3/Ndufa9/Ndufs3/Tgfb1/Impdh2/Ndufc2/Ndufab1/Ndufa8/Vcp/Ndufv2/Ak3/Sdhc	m5
REACTOME_ACTIVATION_OF_NF_KAPPAB_IN_B_CELLS	REACTOME_ACTIVATION_OF_NF_KAPPAB_IN_B_CELLS	60	0.506485	2.08827	1.22711e-05	0.000253701	0.000203241	2388	tags=67%, list=33%, signal=45%	Psmb10/Ubb/Nfkbib/Psmd13/Uba52/Psmc3/Psma4/Psmb6/Psmb5/Psmb8/Psme1/Psme2/Psmb3/Psmd4/Psmc1/Psma1/Psma7/Psmd10/Psmb1/Psma6/Psmd3/Psmd7/Psme2b/Psmc5/Psmb4/Psmb2/Psmd8/Ubc/Psma2/Psme3/Psmc2/Rps27a/Psmc4/Psmd1/Psmd9/Psmd2/Psmd6/Psmb7/Card11/Psma5	m2
GOBP_NEGATIVE_REGULATION_OF_VIRAL_LIFE_CYCLE	GOBP_NEGATIVE_REGULATION_OF_VIRAL_LIFE_CYCLE	21	0.641282	2.08764	0.000189056	0.01002	0.0088288	274	tags=33%, list=4%, signal=32%	Ifitm1/Trim12a/Trim5/Ifitm2/Cd74/Csnk2b/Ly6e	m5
QI_PLASMACYTOMA_UP	QI_PLASMACYTOMA_UP	173	0.408128	2.08067	1.14791e-08	7.87847e-07	6.31147e-07	1318	tags=39%, list=18%, signal=32%	Capg/Tnf/Ccl4/Cd7/Cst7/Ccl5/Xcl1/S100a13/Ltb/Dok1/Rac2/Ptpn6/Lag3/Rgs16/Abi3/Lsp1/Lck/Cd3g/Casp1/Snx10/Cd37/Gpsm3/Tmsb10/Zyx/Cish/Nfkbie/Ptpn18/Dusp2/Cd3d/Psmb8/Cd82/Vasp/Gng10/Tmsb4x/Itgb2/Ddt/Ifi35/Ccr5/Arpc4/Limk1/Gna15/Arhgdib/Irf8/Id2/Traf1/Rps6ka1/Hcls1/Cib1/Klrd1/Sema4a/Lat/Pstpip1/Il2rg/Rgs1/Zap70/Cd3e/Cnn2/Sh3bp2/Pfn1/Slamf1/Tnfsf11/Casp7/Bhlhe40/Arf5/Ehd1/Itgb3/Tgfb1	m2
GOMF_SIGNALING_RECEPTOR_REGULATOR_ACTIVITY	GOMF_SIGNALING_RECEPTOR_REGULATOR_ACTIVITY	71	0.47944	2.07795	7.54671e-06	0.000743454	0.000655071	1206	tags=49%, list=17%, signal=41%	Hspa1a/Tnf/Ly6c2/Pglyrp1/Ccl1/Ccl4/Ccl5/Crlf2/Metrnl/S100a4/Xcl1/Lgals3/Mif/Ltb/Ly6a/Cmtm7/Nenf/Ly6e/Gpi1/Csf1/Ifng/Osgin1/Prrt1/Cd80/Nmb/Aimp1/Fasl/Sema6d/Sema4a/Manf/Dut/Fkbp1a/Lilrb4a/Gmfg/Tnfsf11	m5
REACTOME_UCH_PROTEINASES	REACTOME_UCH_PROTEINASES	72	0.482936	2.07613	4.58573e-06	0.000119519	9.57473e-05	1780	tags=53%, list=25%, signal=40%	Psmb10/Ino80b/Ubb/Actb/Psmd13/Uba52/Psmc3/Psma4/Psmb6/Psmb5/Psmb8/Psme1/Psme2/Ruvbl1/Psmb3/Nedd8/Psmd4/Psmc1/Actl6a/Psma1/Psma7/Psmd10/Psmb1/Psma6/Adrm1/Psmd3/Psmd7/Ino80e/Mcrs1/Psme2b/Psmc5/Psmb4/Psmb2/Psmd8/Ubc/Psma2/Psme3/Psmc2	m2
HALLMARK_GLYCOLYSIS	HALLMARK_GLYCOLYSIS	88	0.450226	2.07144	5.28529e-06	6.60661e-05	4.45077e-05	1167	tags=36%, list=16%, signal=31%	Gnpda1/Isg20/Aldoa/Mif/Chst12/Tpi1/Fkbp4/Ndufv3/Pgk1/Slc16a3/Galk1/Glrx/B3gat3/Ddit4/Taldo1/Pgls/Mdh1/Sap30/B4galt7/Stmn1/Mdh2/Ldha/Akr1a1/Pkm/Srd5a3/Fam162a/Gusb/Txn1/Pgam1/Aldh9a1/Ppia/Arpp19	mh
GOBP_GLUCOSE_CATABOLIC_PROCESS	GOBP_GLUCOSE_CATABOLIC_PROCESS	16	0.689981	2.06978	0.000316377	0.0148155	0.0130543	1742	tags=75%, list=24%, signal=57%	Eno1/Gapdh/Aldoa/Tpi1/Pgk1/Gpi1/Ldha/Pkm/Hk1/Pfkl/Bad/Pfkp	m5
REACTOME_REGULATION_OF_RAS_BY_GAPS	REACTOME_REGULATION_OF_RAS_BY_GAPS	57	0.50873	2.06827	1.16553e-05	0.000247405	0.000198198	2295	tags=70%, list=32%, signal=48%	Hras/Psmb10/Ubb/Psmd13/Uba52/Psmc3/Psma4/Psmb6/Psmb5/Psmb8/Psme1/Psme2/Psmb3/Psmd4/Psmc1/Psma1/Psma7/Psmd10/Psmb1/Psma6/Psmd3/Psmd7/Psme2b/Psmc5/Psmb4/Psmb2/Psmd8/Ubc/Psma2/Psme3/Psmc2/Rbx1/Rps27a/Psmc4/Psmd1/Psmd9/Psmd2/Psmd6/Rasal3/Psmb7	m2
NABA_MATRISOME_ASSOCIATED	NABA_MATRISOME_ASSOCIATED	86	0.454096	2.0659	6.07287e-06	0.000146279	0.000117185	942	tags=38%, list=13%, signal=34%	Tnf/Ctsw/Ccl1/Ccl4/Cst7/Ccl5/S100a4/Lgals1/Serpinb6b/Xcl1/Lgals3/S100a13/Ltb/Serpina3g/Anxa2/Ctsd/Csf1/Lgals4/Cstb/Ifng/Anxa6/S100a6/Cst3/C1qtnf6/Ctsa/S100a11/Adam8/Clec2d/S100a10/Serpinb9/Fasl/Sema6d/Sema4a	m2
REACTOME_RUNX1_REGULATES_TRANSCRIPTION_OF_GENES_INVOLVED_IN_DIFFERENTIATION_OF_HSCS	REACTOME_RUNX1_REGULATES_TRANSCRIPTION_OF_GENES_INVOLVED_IN_DIFFERENTIATION_OF_HSCS	57	0.506846	2.06061	1.38579e-05	0.000279739	0.0002241	2295	tags=68%, list=32%, signal=47%	Psmb10/Ubb/Psmd13/Uba52/Psmc3/Psma4/Psmb6/Psmb5/Psmb8/Psme1/Psme2/Psmb3/Psmd4/Psmc1/Psma1/Psma7/Psmd10/Psmb1/Psma6/Psmd3/Psmd7/Psme2b/Psmc5/Psmb4/Psmb2/Psmd8/Ubc/Psma2/Psme3/Psmc2/Gata3/Rps27a/Psmc4/Psmd1/Psmd9/Psmd2/Tcf3/Psmd6/Psmb7	m2
GOBP_PROTEIN_LOCALIZATION_TO_MITOCHONDRION	GOBP_PROTEIN_LOCALIZATION_TO_MITOCHONDRION	74	0.470542	2.06055	4.48636e-06	0.000502841	0.000443062	1840	tags=49%, list=25%, signal=37%	Ndufa13/Chchd4/Aip/Isg15/Fkbp8/Romo1/Pam16/Dnlz/Grpel1/Timm17b/Bax/Timm17a/Tomm40/Samm50/Tomm22/Timm13/Bag1/Fis1/Tomm7/Bag3/Akt1/Oxa1l/Hk1/Tspo/Ddit3/Pdcd5/Mtch1/Bcap31/Hsp90aa1/Mtch2/Timm50/Tomm5/Timm23/Bid/Dnaja1/Timm10	m5
GOBP_GLYCERALDEHYDE_3_PHOSPHATE_METABOLIC_PROCESS	GOBP_GLYCERALDEHYDE_3_PHOSPHATE_METABOLIC_PROCESS	11	0.75893	2.0605	0.000287928	0.0137729	0.0121355	1712	tags=91%, list=24%, signal=70%	Eno1/Gapdh/Tpi1/Pgk1/Taldo1/Mdh1/Mdh2/Pgam1/Tkt/Rpia	m5
REACTOME_TP53_REGULATES_METABOLIC_GENES	REACTOME_TP53_REGULATES_METABOLIC_GENES	51	0.512366	2.0571	2.79917e-05	0.000488432	0.000391285	1125	tags=41%, list=16%, signal=35%	Cox6a1/Cox5b/Cox7b/Lamtor4/Cox6c/Cox8a/Cox7c/Gpi1/Cox7a2/Ddit4/Cycs/Cox5a/Prdx5/Cox6b1/Prdx2/Cox4i1/Ywhah/Lamtor5/Txn1/Akt1/Lamtor1	m2
BURTON_ADIPOGENESIS_5	BURTON_ADIPOGENESIS_5	83	0.457967	2.05586	5.91155e-06	0.000144903	0.000116083	1565	tags=45%, list=22%, signal=35%	Aldoa/Cox6a1/Mrps34/Cisd1/Gpi1/Jagn1/Cycs/Taldo1/Uqcr11/Etfb/Mrpl34/Ndufb10/Sipa1/Cox17/Mdh2/Fabp5/Mrpl15/Echs1/Grpel1/Phb2/Dbi/Timm17a/Mrps26/Tomm40/Mrpl20/Psma1/Uqcrh/Mrpl12/Isca2/Xbp1/Cyc1/Pdia6/Ak2/Bcap31/Mrpl18/Ndufab1/Ndufa8	m2
REACTOME_CELLULAR_RESPONSE_TO_HYPOXIA	REACTOME_CELLULAR_RESPONSE_TO_HYPOXIA	62	0.48917	2.04221	1.65234e-05	0.000327131	0.000262066	2031	tags=56%, list=28%, signal=41%	Elob/Psmb10/Ubb/Psmd13/Uba52/Psmc3/Psma4/Psmb6/Psmb5/Psmb8/Psme1/Psme2/Psmb3/Psmd4/Psmc1/Psma1/Psma7/Psmd10/Psmb1/Psma6/Psmd3/Psmd7/Psme2b/Psmc5/Psmb4/Psmb2/Psmd8/Ubc/Psma2/Psme3/Psmc2/Rbx1/Rps27a/Psmc4/Psmd1	m2
GOBP_GLYCOLYTIC_PROCESS_THROUGH_GLUCOSE_6_PHOSPHATE	GOBP_GLYCOLYTIC_PROCESS_THROUGH_GLUCOSE_6_PHOSPHATE	13	0.721651	2.03801	0.000370484	0.0166645	0.0146834	1387	tags=77%, list=19%, signal=62%	Eno1/Gapdh/Aldoa/Tpi1/Pgk1/Galk1/Gpi1/Pkm/Hk1/Pfkl	m5
BILANGES_SERUM_RESPONSE_TRANSLATION	BILANGES_SERUM_RESPONSE_TRANSLATION	25	0.600348	2.03542	0.000367526	0.00504491	0.0040415	2195	tags=84%, list=30%, signal=59%	Rpl29/Eif3f/Rpl18a/Rpl10/Rpl6/Rpl21/Rack1/Eif3h/Nsa2/Rpl4/Rps8/Eef1a1/Rps5/Ptms/Rpl14/Rps19/Rps3/Rps4x/Eef1g/Rps7/Rps6	m2
GOBP_EOSINOPHIL_CHEMOTAXIS	GOBP_EOSINOPHIL_CHEMOTAXIS	8	0.815035	2.02699	0.00025662	0.0129008	0.0113671	121	tags=62%, list=2%, signal=62%	Ccl1/Ccl4/Ccl5/Xcl1/Lgals3	m5
RAMPON_ENRICHED_LEARNING_ENVIRONMENT_LATE_UP	RAMPON_ENRICHED_LEARNING_ENVIRONMENT_LATE_UP	13	0.711412	2.02143	0.000366286	0.00504491	0.0040415	1873	tags=85%, list=26%, signal=63%	Coro1a/Clpp/Dctn5/Psmb3/Xbp1/Polr2c/Calm3/Xpnpep1/Tbca/Dnpep/Btf3	m2
GOMF_RRNA_BINDING	GOMF_RRNA_BINDING	58	0.483311	2.02015	4.32073e-05	0.00307717	0.00271135	2011	tags=60%, list=28%, signal=44%	Nol12/Rpl37/Mrps18a/Gtf3a/Mrps7/Mrpl11/Imp4/Rplp0/Mrpl20/Mrpl16/Rps11/Rpl6/Brix1/Eef2/Rpl11/Mrps18c/Ngrn/Rpl4/Rps18/Mrpl18/Imp3/Rps5/Rpl19/Rps13/Rpl17/Rpl8/Rps9/Nop53/Rpl23/Rps3/Emg1/Rpl3/Rps4x/Rpl7/Rpl23a	m5
REACTOME_HEDGEHOG_ON_STATE	REACTOME_HEDGEHOG_ON_STATE	62	0.483247	2.01748	2.14674e-05	0.000394655	0.00031616	2295	tags=63%, list=32%, signal=43%	Psmb10/Ubb/Psmd13/Uba52/Psmc3/Psma4/Psmb6/Psmb5/Psmb8/Psme1/Psme2/Psmb3/Psmd4/Arrb2/Psmc1/Psma1/Psma7/Psmd10/Psmb1/Psma6/Psmd3/Psmd7/Psme2b/Psmc5/Psmb4/Psmb2/Psmd8/Ubc/Psma2/Psme3/Psmc2/Rbx1/Rps27a/Psmc4/Psmd1/Psmd9/Psmd2/Psmd6/Psmb7	m2
GOCC_ENDOPEPTIDASE_COMPLEX	GOCC_ENDOPEPTIDASE_COMPLEX	66	0.474246	2.016	2.66699e-05	0.00211751	0.00186578	2295	tags=67%, list=32%, signal=46%	Gpaa1/Psmb10/Psmd13/Psmc3/Psma4/Psmb6/Zfand2b/Psmb5/Psmb8/Psme1/Psmb3/Psmd4/Capns1/Psmc1/Psma1/Psma7/Psmd10/Psmb1/Psma6/Adrm1/Psmd3/Psmd7/Rad23a/Psmc5/Psmb4/Psmb2/Psmb9/Pigs/Psmd8/Vcp/Psma2/Psme3/Psmc2/Sem1/Psmc4/Psmd1/Usp14/Psmd9/Psmd2/Psmd6/Txnl1/Capn2/Casp2/Psmb7	m5
REACTOME_GLUCAGON_TYPE_LIGAND_RECEPTORS	REACTOME_GLUCAGON_TYPE_LIGAND_RECEPTORS	9	0.801803	2.0134	0.000451567	0.00599855	0.00480547	1274	tags=89%, list=18%, signal=73%	Gngt2/Gng10/Gng5/Gng2/Gnas/Glp1r/Vipr2/Gnb2	m2
GOBP_EOSINOPHIL_MIGRATION	GOBP_EOSINOPHIL_MIGRATION	10	0.761386	2.01263	0.000515944	0.0211228	0.0186117	613	tags=60%, list=8%, signal=55%	Ccl1/Ccl4/Ccl5/Xcl1/Lgals3/Adam8	m5
BURTON_ADIPOGENESIS_6	BURTON_ADIPOGENESIS_6	105	0.427518	2.00832	1.47166e-06	4.45611e-05	3.56981e-05	1288	tags=37%, list=18%, signal=31%	Unc119/Uqcrq/Ndufb2/Pex19/Cox5b/Cox7b/Psen2/Uqcr10/Ndufa5/2310061I04Rik/Uqcrb/Alad/Reep5/Cox7a2/Fmc1/Tufm/Sdhb/Ndufb7/Uqcrc1/Ndufb6/Qdpr/Bcat2/Ndufb9/Ddt/Acaa1a/Phb2/Cdkn2c/Ndufb8/Samm50/Pdap1/Acaa2/Ndufb3/Ndufb5/Ndufc1/Acadl/Ndufa9/Ndufs3/Ehd1/Bnip3	m2
BROWN_MYELOID_CELL_DEVELOPMENT_UP	BROWN_MYELOID_CELL_DEVELOPMENT_UP	70	0.467652	2.00062	3.64889e-05	0.000615825	0.00049334	1153	tags=33%, list=16%, signal=28%	Capg/Tnf/Cd52/Glipr2/Glrx/S100a6/Zyx/Cd80/S100a11/Bcl2a1b/Itgb2/Grina/Bcl2a1d/Cpd/Tnfrsf1a/Id2/Mapk3/Cndp2/Cnn2/Rpl13/Rack1/Klhdc4/Lilrb4a	m2
NADLER_OBESITY_UP	NADLER_OBESITY_UP	35	0.548878	2.00043	0.000125407	0.00192696	0.00154369	1497	tags=60%, list=21%, signal=48%	Capg/Fcer1g/Lgals3/Mif/Fxyd5/Ctsd/Cstb/Pld3/Ctsa/Ucp2/Ifi27/Nedd8/Hcls1/Cfl1/Pea15a/Laptm5/Pfn1/Sec13/Dad1/Plin2/Selplg	m2
REACTOME_DNA_REPLICATION_PRE_INITIATION	REACTOME_DNA_REPLICATION_PRE_INITIATION	91	0.436969	1.99951	7.32218e-06	0.000171322	0.000137247	2031	tags=53%, list=28%, signal=38%	Fzr1/Psmb10/Ubb/Psmd13/Uba52/Psmc3/Psma4/Psmb6/Rpa2/Psmb5/Psmb8/Psme1/Psme2/Anapc11/Psmb3/Psmd4/Psmc1/Psma1/Psma7/Psmd10/Psmb1/Psma6/Mcm5/Mcm6/Psmd3/Psmd7/Psme2b/Gmnn/Cdc16/Anapc2/Mcm3/Pole4/Psmc5/Psmb4/Psmb2/Prim1/Psmd8/Ubc/Psma2/Ube2s/Psme3/Psmc2/Cdt1/Ube2c/Rps27a/Psmc4/Anapc15/Psmd1	m2
GOBP_RIBOSE_PHOSPHATE_BIOSYNTHETIC_PROCESS	GOBP_RIBOSE_PHOSPHATE_BIOSYNTHETIC_PROCESS	115	0.420474	1.99752	2.18299e-06	0.000268677	0.000236736	1700	tags=47%, list=23%, signal=37%	Ndufa3/Eno1/Ndufs8/Ndufa13/Ndufb2/Aldoa/Umps/Bcl2l1/Ndufs6/Aprt/Ndufs5/Ndufa12/Ndufa5/Ndufa11/Ndufv3/Ndufa7/Nme1/Ndufa1/Ndufs7/Ndufb4/Acot7/Sdhb/Ndufb11/Ndufb7/Ndufb10/Ndufb6/Ndufa10/Ndufa2/Ndufb9/Stoml2/Ndufs2/Guk1/Ndufb8/Rfk/Nme2/Ndufb3/Ndufb5/Ndufv1/Ndufc1/Uqcc3/Ndufa9/Ndufs3/Tgfb1/Ak2/Impdh2/Acat1/Ndufc2/Ndufab1/Ndufa8/Vdac1/Vcp/Ndufv2/Ak3/Sdhc	m5
REACTOME_DOWNSTREAM_SIGNALING_EVENTS_OF_B_CELL_RECEPTOR_BCR	REACTOME_DOWNSTREAM_SIGNALING_EVENTS_OF_B_CELL_RECEPTOR_BCR	73	0.460923	1.9928	1.23215e-05	0.000253701	0.000203241	2031	tags=53%, list=28%, signal=39%	Hras/Psmb10/Ubb/Nfkbib/Psmd13/Uba52/Psmc3/Psma4/Psmb6/Psmb5/Psmb8/Psme1/Psme2/Psmb3/Psmd4/Psmc1/Psma1/Psma7/Psmd10/Psmb1/Psma6/Psmd3/Fkbp1a/Psmd7/Psme2b/Calm3/Psmc5/Psmb4/Psmb2/Psmd8/Ubc/Calm1/Psma2/Psme3/Psmc2/Nfatc2/Rps27a/Psmc4/Psmd1	m2
GOBP_MITOCHONDRIAL_ELECTRON_TRANSPORT_UBIQUINOL_TO_CYTOCHROME_C	GOBP_MITOCHONDRIAL_ELECTRON_TRANSPORT_UBIQUINOL_TO_CYTOCHROME_C	12	0.721299	1.98874	0.000724771	0.0272267	0.02399	1262	tags=75%, list=17%, signal=62%	Uqcrq/Uqcr10/Uqcrb/Cycs/Uqcr11/Uqcrc1/Uqcrh/Uqcc3/Cyc1	m5
GOCC_PROTEIN_FOLDING_CHAPERONE_COMPLEX	GOCC_PROTEIN_FOLDING_CHAPERONE_COMPLEX	27	0.566488	1.98767	0.000744188	0.0275028	0.0242332	2438	tags=81%, list=34%, signal=54%	Wdr83os/Sdf2l1/Cct5/Cct7/Hspa8/Ruvbl1/Hsp90ab1/Stub1/Dnajb11/Bag3/Cdc37/Cct8/Stip1/Ppp5c/Tcp1/Cct3/Sdf2/Cct2/Dnajc9/Cct4/Psmg2/Ruvbl2	m5
REACTOME_DOWNSTREAM_TCR_SIGNALING	REACTOME_DOWNSTREAM_TCR_SIGNALING	82	0.442639	1.98655	1.12802e-05	0.000241937	0.000193817	1422	tags=41%, list=20%, signal=34%	H2-Ab1/Psmb10/Ubb/Trac/Cdc34/Psmd13/Uba52/Psmc3/Lck/Cd3g/Psma4/Psmb6/H2-Aa/Cd3d/Psmb5/Psmb8/Psme1/Psme2/Psmb3/Psmd4/Psmc1/Psma1/Psma7/Psmd10/Psmb1/Psma6/Cd3e/Psmd3/Psmd7/Psme2b/Ube2n/Psmc5/Psmb4/Psmb2	m2
MARSHALL_VIRAL_INFECTION_RESPONSE_UP	MARSHALL_VIRAL_INFECTION_RESPONSE_UP	11	0.74403	1.98643	0.000343797	0.0048155	0.00385771	354	tags=55%, list=5%, signal=52%	Ctla2b/Isg20/Ctla2a/Itgae/Ly6a/Ddit4	m2
ICHIBA_GRAFT_VERSUS_HOST_DISEASE_35D_UP	ICHIBA_GRAFT_VERSUS_HOST_DISEASE_35D_UP	72	0.461514	1.98404	2.18666e-05	0.000398437	0.000319189	636	tags=33%, list=9%, signal=31%	Ctla2b/H2-Ab1/Cd52/Ccl4/Cd7/Ccl5/Lgals3/Serpina3g/Cd74/Ncf4/Clic1/Lck/Cyba/Casp1/Snx10/H2-Aa/Tmsb10/S100a6/Pld3/Tmsb4x/S100a11/Litaf/Itgb2/Colgalt1	m2
GOBP_GLYCOLYTIC_PROCESS_THROUGH_FRUCTOSE_6_PHOSPHATE	GOBP_GLYCOLYTIC_PROCESS_THROUGH_FRUCTOSE_6_PHOSPHATE	15	0.680454	1.98176	0.000756721	0.0276669	0.0243778	1855	tags=80%, list=26%, signal=60%	Eno1/Gapdh/Aldoa/Tpi1/Pgk1/Galk1/Gpi1/Pkm/Hk1/Pfkl/Pfkp/Prkaca	m5
GOCC_PROTEASOME_COMPLEX	GOCC_PROTEASOME_COMPLEX	57	0.474644	1.98085	6.63606e-05	0.00431661	0.00380345	2295	tags=68%, list=32%, signal=47%	Psmb10/Psmd13/Psmc3/Psma4/Psmb6/Zfand2b/Psmb5/Psmb8/Psme1/Psmb3/Psmd4/Psmc1/Psma1/Psma7/Psmd10/Psmb1/Psma6/Adrm1/Psmd3/Psmd7/Rad23a/Psmc5/Psmb4/Psmb2/Psmb9/Psmd8/Vcp/Psma2/Psme3/Psmc2/Sem1/Psmc4/Psmd1/Usp14/Psmd9/Psmd2/Psmd6/Txnl1/Psmb7	m5
REACTOME_METABOLISM_OF_AMINO_ACIDS_AND_DERIVATIVES	REACTOME_METABOLISM_OF_AMINO_ACIDS_AND_DERIVATIVES	102	0.423157	1.97716	9.19114e-06	0.000205702	0.000164789	1787	tags=50%, list=25%, signal=38%	Srm/Phgdh/Sephs2/Psmb10/Psmd13/Psmc3/Psma4/Psmb6/Pycr2/Mri1/Mrps36/Psmb5/Psmb8/Qdpr/Txn2/Bcat2/Psme1/Psme2/Hsd17b10/Echs1/Psmb3/Smox/Slc3a2/Psph/Psmd4/Psmc1/Psma1/Psma7/Psmd10/Psmb1/Psma6/Psmd3/Psmd7/Odc1/Aldh9a1/Asl/Psme2b/Got2/Psat1/Psmc5/Psmb4/Psmb2/Scly/Acat1/Psmd8/Psma2/Bckdha/Oaz1/Psme3/Psmc2/Got1	m2
REACTOME_ATTENUATION_PHASE	REACTOME_ATTENUATION_PHASE	11	0.739797	1.97513	0.000415921	0.00559726	0.00448399	807	tags=55%, list=11%, signal=49%	Hspa1a/Hspa1b/Fkbp4/Hspa8/Hsbp1/Hsp90ab1	m2
GOBP_ESTABLISHMENT_OF_PROTEIN_LOCALIZATION_TO_MITOCHONDRIAL_MEMBRANE	GOBP_ESTABLISHMENT_OF_PROTEIN_LOCALIZATION_TO_MITOCHONDRIAL_MEMBRANE	19	0.633116	1.97416	0.000563726	0.0225391	0.0198597	1518	tags=63%, list=21%, signal=50%	Ndufa13/Romo1/Bax/Tomm40/Samm50/Tomm22/Timm13/Oxa1l/Pdcd5/Mtch1/Hsp90aa1/Mtch2	m5
GAVIN_FOXP3_TARGETS_CLUSTER_T7	GAVIN_FOXP3_TARGETS_CLUSTER_T7	87	0.431315	1.97357	2.26718e-05	0.000405924	0.000325187	1837	tags=56%, list=25%, signal=43%	Eno1/Ech1/Nrgn/Lgals1/Nkg7/Lig1/Rac2/Vim/Reep5/Cyba/Mrpl46/Anxa6/Dctn3/Myl6/Mdh1/Psmb8/Ppdpf/Ruvbl1/Guk1/Hcls1/Cd2/Rpl32/Fam50a/Rpl10/Itm2b/Snrpb/Timm13/Ftl1/Fis1/Pdrg1/Kcnn4/Unc119b/Mcm6/Ndufa9/Cdc37/Supt4a/Eif3h/Alg5/Rpl18/Chchd2/Use1/Specc1/Nfkb2/Lrpap1/Rps9/Oaz1/Sar1a/Ddx54/Rtcb	m2
GOBP_INTERLEUKIN_1_ALPHA_PRODUCTION	GOBP_INTERLEUKIN_1_ALPHA_PRODUCTION	6	0.86836	1.97249	0.000225152	0.0114027	0.0100471	380	tags=50%, list=5%, signal=47%	S100a13/P2rx7/Casp1	m5
GOMF_MHC_PROTEIN_COMPLEX_BINDING	GOMF_MHC_PROTEIN_COMPLEX_BINDING	13	0.698147	1.97163	0.00084877	0.0297592	0.0262214	927	tags=54%, list=13%, signal=47%	Cd160/H2-Ab1/Cd74/Cd8a/H2-Aa/Klrc1/Klrd1	m5
GOMF_MOLECULAR_TAG_ACTIVITY	GOMF_MOLECULAR_TAG_ACTIVITY	12	0.715037	1.97147	0.000907228	0.0316465	0.0278844	1932	tags=92%, list=27%, signal=67%	Ubl5/Isg15/Ubb/Uba52/Nedd8/Fau/Urm1/Sumo2/Ubc/Sumo3/Rps27a	m5
GOMF_MHC_PROTEIN_BINDING	GOMF_MHC_PROTEIN_BINDING	21	0.605237	1.9703	0.000846836	0.0297592	0.0262214	1653	tags=57%, list=23%, signal=44%	Cd74/Lag3/Klrk1/Cd8b1/H2-Q6/Klrd1/H2-D1/H2-Q7/Bcap31/Cd244a/H2-K1/Vcp	m5
GOBP_GLYCERALDEHYDE_3_PHOSPHATE_BIOSYNTHETIC_PROCESS	GOBP_GLYCERALDEHYDE_3_PHOSPHATE_BIOSYNTHETIC_PROCESS	8	0.792087	1.96992	0.000818606	0.028999	0.0255516	1511	tags=100%, list=21%, signal=79%	Eno1/Gapdh/Tpi1/Pgk1/Mdh1/Mdh2/Pgam1/Tkt	m5
REACTOME_G1_S_TRANSITION	REACTOME_G1_S_TRANSITION	87	0.429643	1.96592	2.4958e-05	0.000443004	0.000354893	1794	tags=47%, list=25%, signal=36%	Psmb10/Ubb/Psmd13/Uba52/Psmc3/Psma4/Psmb6/Cdkn1a/Rpa2/Psmb5/Psmb8/Cdk4/Psme1/Psme2/Psmb3/Psmd4/Psmc1/Psma1/Psma7/Psmd10/Psmb1/Psma6/Mcm5/Mcm6/Psmd3/Psmd7/Akt1/Psme2b/Gmnn/Mcm3/Pole4/Psmc5/Psmb4/Psmb2/Prim1/Psmd8/Ubc/Psma2/Psme3/Psmc2/Cdt1	m2
GOBP_NAD_CATABOLIC_PROCESS	GOBP_NAD_CATABOLIC_PROCESS	12	0.712497	1.96447	0.000947774	0.0325625	0.0286914	1387	tags=75%, list=19%, signal=61%	Eno1/Gapdh/Aldoa/Tpi1/Pgk1/Gpi1/Pkm/Hk1/Pfkl	m5
GOCC_CYTOSOLIC_SMALL_RIBOSOMAL_SUBUNIT	GOCC_CYTOSOLIC_SMALL_RIBOSOMAL_SUBUNIT	42	0.499398	1.96407	0.000139383	0.00774765	0.0068266	2195	tags=74%, list=30%, signal=52%	Ubb/Uba52/Rps26/Rps27l/Fau/Rpsa/Rps11/Rps12/Rps15a/Rps2/Rps21/Rps8/Rps15/Rps18/Rps5/Rps27/Mcts1/Rps29/Rps13/Rps9/Rps28/Rps19/Rps25/Rps3/Rps10/Rps27a/Rps4x/Rps7/Rps16/Rps23/Rps6	m5
GUO_HEX_TARGETS_DN	GUO_HEX_TARGETS_DN	34	0.538037	1.9634	0.000414953	0.00559726	0.00448399	967	tags=35%, list=13%, signal=31%	Ctla2a/Mea1/Lig1/Mrpl58/Actb/Dctpp1/Psme1/0610010K14Rik/Raly/Polr2j/Jkamp/Ifitm3	m2
MIKKELSEN_ES_LCP_WITH_H3K4ME3	MIKKELSEN_ES_LCP_WITH_H3K4ME3	24	0.579	1.95788	0.000635621	0.0080291	0.00643214	1174	tags=46%, list=16%, signal=39%	Ifitm1/Glmp/Glrx/Rinl/Mrps21/Gpsm3/Hvcn1/Emp3/Pstpip1/Unc13d/Tbc1d10c	m2
REACTOME_SIGNALING_BY_HEDGEHOG	REACTOME_SIGNALING_BY_HEDGEHOG	86	0.430217	1.95726	3.49627e-05	0.000594944	0.000476612	2295	tags=57%, list=32%, signal=39%	Psmb10/Ubb/Psmd13/Uba52/Psmc3/Psma4/Psmb6/Psmb5/Psmb8/Psme1/Psme2/Psmb3/Psmd4/Arrb2/Psmc1/Psma1/Psma7/Psmd10/Psmb1/Psma6/Psmd3/Psmd7/Psme2b/Os9/Psmc5/Psmb4/Psmb2/Derl2/Tubb4b/Psmd8/Ift52/Ubc/Vcp/Psma2/Psme3/Syvn1/Psmc2/Tuba1b/Prkaca/Rbx1/Rps27a/Psmc4/Psmd1/Psmd9/Psmd2/Psmd6/P4hb/Tuba4a/Psmb7	m2
GOBP_RIBOSOMAL_LARGE_SUBUNIT_BIOGENESIS	GOBP_RIBOSOMAL_LARGE_SUBUNIT_BIOGENESIS	53	0.474115	1.95714	0.00026807	0.0131891	0.0116211	2136	tags=53%, list=30%, signal=38%	Rpl35/Gtf3a/Eif6/Rplp0/Bop1/Nop16/Mrto4/Rpl10/Rpl24/Rpl6/Zfp622/Rpl7a/Rpl26/Brix1/Rpl11/Nsa2/Cinp/Wdr74/Nip7/Rsl24d1/Rpl14/Ddx18/Ebna1bp2/Nop53/Rpl7/Rpl23a/Rpl35a/Nifk	m5
ZENG_GU_ICB_CONTROL_METAGENE_42_PRECICTIVE_ICB_RESISTANCE	ZENG_GU_ICB_CONTROL_METAGENE_42_PRECICTIVE_ICB_RESISTANCE	70	0.456821	1.95429	7.5642e-05	0.00120734	0.000967206	1836	tags=54%, list=25%, signal=41%	Ndufa3/Chchd10/Polr2i/Washc1/Bola3/Ino80b/Mrpl58/Micos13/Smdt1/Wbp1/Dctn3/Etfb/Txn2/Rps27l/Pdcd2l/Coa3/Ran/Ppil3/Pdrg1/Ppt2/Eml2/Ndufc1/Ndufaf7/Akt1/Pigp/Hax1/Iah1/L3mbtl2/Scly/Stx7/Nipsnap1/Micos10/Ndufab1/Ak3/Sdhc/Ppp5c/Metap2/Ankrd39	m2
GOMF_SIGNALING_RECEPTOR_INHIBITOR_ACTIVITY	GOMF_SIGNALING_RECEPTOR_INHIBITOR_ACTIVITY	8	0.784837	1.95189	0.00103664	0.0346332	0.0305159	1153	tags=88%, list=16%, signal=74%	Ly6c2/Ccl5/Ly6a/Ly6e/Dut/Fkbp1a/Lilrb4a	m5
BIOCARTA_NO2IL12_PATHWAY	BIOCARTA_NO2IL12_PATHWAY	12	0.704253	1.95153	0.00183164	0.0189515	0.0151821	1021	tags=67%, list=14%, signal=57%	Cxcr3/Il12rb2/Cd3g/Ifng/Cd3d/Ccr5/Cd2/Cd3e	m2
HALLMARK_ALLOGRAFT_REJECTION	HALLMARK_ALLOGRAFT_REJECTION	114	0.405927	1.95041	1.04601e-05	0.000104601	7.04681e-05	1137	tags=34%, list=16%, signal=29%	Gzmb/Capg/Tnf/Cd7/Cxcr3/Ccl5/Thy1/Eif3d/Ltb/Cd74/Ptpn6/Sit1/Ncf4/Il2ra/Psmb10/Nme1/Csf1/Cd8a/Lck/Cd3g/Ifng/H2-Aa/Cd80/Cd3d/Eif5a/Cd8b1/Itgb2/Ccr5/Irf8/Hcls1/Cd2/Fasl/Klrd1/Il2rg/Csk/Zap70/Cd3e/Akt1/Traf2	mh
HOWLIN_CITED1_TARGETS_2_DN	HOWLIN_CITED1_TARGETS_2_DN	9	0.775137	1.94644	0.00110584	0.0127203	0.0101902	142	tags=33%, list=2%, signal=33%	Trim12a/Trim34a/Phgdh	m2
GOMF_CIS_TRANS_ISOMERASE_ACTIVITY	GOMF_CIS_TRANS_ISOMERASE_ACTIVITY	27	0.55434	1.94504	0.00121596	0.0388481	0.0342298	1161	tags=52%, list=16%, signal=44%	Fkbp4/Aip/Fkbp8/Fkbp2/Ppih/Ppib/Pin4/Ppie/Pin1/Ppil3/Ptpa/Fkbp1a/Fkbp3/Ppia	m5
MIKKELSEN_MEF_LCP_WITH_H3K4ME3	MIKKELSEN_MEF_LCP_WITH_H3K4ME3	37	0.525916	1.94459	0.000227819	0.00330338	0.00264635	845	tags=41%, list=12%, signal=36%	Capg/Lgals3bp/Glmp/Elovl1/Glrx/Lsp1/Mrps21/Snx10/Gpsm3/Osgin1/C1qtnf6/Ifi35/Arhgdib/Emp3/Serpinb9	m2
GOBP_ATP_METABOLIC_PROCESS	GOBP_ATP_METABOLIC_PROCESS	125	0.406369	1.94396	1.7733e-06	0.000228756	0.000201561	1700	tags=50%, list=23%, signal=39%	Ndufa3/Eno1/Ndufs8/Ndufa13/Gapdh/Ndufb2/Aldoa/Tpi1/Bcl2l1/Ndufs6/Ndufs5/Ndufa12/Ndufa5/Ndufa11/Ndufv3/Pgk1/Galk1/Ndufa7/Gpi1/Ddit4/P2rx7/Ndufa1/Ifng/Ndufs7/Ndufb4/Sdhb/Ndufb11/Ndufb7/Ndufb10/Ndufb6/Ndufa10/Ndufa2/Ndufb9/Hspa8/Ucp2/Stoml2/Eif6/Ndufs2/Ndufb8/Pkm/Fis1/Nudt5/Ndufb3/Ndufb5/Ndufv1/Ndufc1/Pgam1/Uqcc3/Hk1/Ndufa9/Tspo/Ndufs3/Tgfb1/Pfkl/Mtch2/Ndufc2/Ndufab1/Ndufa8/Bad/Vcp/Ndufv2/Ak3/Sdhc	m5
REACTOME_BETA_CATENIN_INDEPENDENT_WNT_SIGNALING	REACTOME_BETA_CATENIN_INDEPENDENT_WNT_SIGNALING	82	0.432959	1.9431	2.03856e-05	0.000389416	0.000311963	1780	tags=54%, list=25%, signal=41%	Rac2/Psmb10/Ubb/Psmd13/Uba52/Gngt2/Psmc3/Psma4/Psmb6/Clta/Ap2m1/Psmb5/Psmb8/Gng10/Psme1/Psme2/Psmb3/Psmd4/Arrb2/Psmc1/Gng5/Psma1/Psma7/Gng2/Psmd10/Psmb1/Psma6/Ap2s1/Psmd3/Psmd7/Pfn1/Psme2b/Gnb2/Calm3/Psmc5/Psmb4/Psmb2/Rhoa/Psmd8/Ubc/Calm1/Psma2/Psme3/Psmc2	m2
GOBP_POSITIVE_REGULATION_OF_T_CELL_APOPTOTIC_PROCESS	GOBP_POSITIVE_REGULATION_OF_T_CELL_APOPTOTIC_PROCESS	10	0.735044	1.943	0.00130834	0.0408427	0.0359872	613	tags=50%, list=8%, signal=46%	Ccl5/Pdcd1/P2rx7/Prelid1/Adam8	m5
HOFFMANN_SMALL_PRE_BII_TO_IMMATURE_B_LYMPHOCYTE_UP	HOFFMANN_SMALL_PRE_BII_TO_IMMATURE_B_LYMPHOCYTE_UP	32	0.539827	1.94233	0.000495013	0.00653354	0.00523405	1350	tags=47%, list=19%, signal=38%	Isyna1/H2-Ab1/Ltb/Ly6a/Cd74/Ncf4/Lat2/H2-Aa/Sipa1/Ifi30/Rbms2/Gimap4/Ehd1/Dad1/Psat1	m2
GOMF_PROTEIN_FOLDING_CHAPERONE	GOMF_PROTEIN_FOLDING_CHAPERONE	41	0.498119	1.93638	0.000389986	0.0170919	0.01506	2148	tags=49%, list=30%, signal=34%	Hspa1a/Hspa1b/Cd74/Wdr83os/Fkbp8/Cct5/Cct7/Hspa8/Hsp90ab1/Hspe1/Pfdn1/Cct8/Pdcl3/Hsp90aa1/Tor1a/Hspa13/Tcp1/Cct3/Hspd1/Cct2	m5
HUMMERICH_SKIN_CANCER_PROGRESSION_UP	HUMMERICH_SKIN_CANCER_PROGRESSION_UP	46	0.493677	1.93439	0.000195438	0.00289501	0.0023192	968	tags=37%, list=13%, signal=32%	H2-Ab1/Eno1/Rhoc/Mif/Pgk1/Ctsd/Dok2/Cyba/Casp1/Cdkn1a/Pycard/S100a6/Hspa8/Adam8/Tnfrsf1a/Ifitm3/Rgs2	m2
IRITANI_MAD1_TARGETS_DN	IRITANI_MAD1_TARGETS_DN	33	0.53119	1.93398	0.000535862	0.00702764	0.00562987	1396	tags=52%, list=19%, signal=42%	Srm/Gpi1/Dctpp1/Mrps18b/Uqcrc1/Babam1/Rpsa/Nme2/Dut/Fbl/Mcm6/Apex1/Rpl13/C1qbp/Eef2/Rpl10a/Wdr74	m2
GOBP_CYTOCHROME_COMPLEX_ASSEMBLY	GOBP_CYTOCHROME_COMPLEX_ASSEMBLY	22	0.585428	1.93176	0.00131423	0.0408427	0.0359872	1155	tags=45%, list=16%, signal=38%	Pet100/Surf1/Uqcc2/Cyba/Smim20/Cox17/Cox19/Coa3/Cox14/Uqcc3	m5
REACTOME_INFLAMMASOMES	REACTOME_INFLAMMASOMES	11	0.721595	1.92653	0.000893934	0.0108271	0.00867365	1032	tags=55%, list=14%, signal=47%	Bcl2l1/P2rx7/Pycard/Hsp90ab1/Pstpip1/Txn1	m2
REACTOME_S_PHASE	REACTOME_S_PHASE	123	0.396972	1.92617	2.08878e-05	0.000389416	0.000311963	2031	tags=49%, list=28%, signal=36%	Lig1/Fzr1/Psmb10/Pold2/Ubb/Psmd13/Uba52/Psmc3/Psma4/Psmb6/Cdkn1a/Rfc2/Rpa2/Psmb5/Psmb8/Cdk4/Psme1/Psme2/Anapc11/Psmb3/Rfc5/Psmd4/Gins4/Psmc1/Rfc3/Psma1/Psma7/Psmd10/Psmb1/Psma6/Mcm5/Mcm6/Psmd3/Psmd7/Akt1/Pold4/Psme2b/Gmnn/Cdc16/Anapc2/Mcm3/Pole4/Psmc5/Psmb4/Psmb2/Prim1/Psmd8/Ubc/Psma2/Ube2s/Psme3/Psmc2/Cdt1/Rfc4/Rbx1/Ube2c/Rps27a/Psmc4/Anapc15/Psmd1	m2
GOCC_ALPHA_BETA_T_CELL_RECEPTOR_COMPLEX	GOCC_ALPHA_BETA_T_CELL_RECEPTOR_COMPLEX	8	0.772221	1.92051	0.00141705	0.0436973	0.0385026	1021	tags=88%, list=14%, signal=75%	Ptpn6/Trac/Trbc2/Cd3g/Trbc1/Cd3d/Cd3e	m5
REACTOME_REGULATION_OF_MRNA_STABILITY_BY_PROTEINS_THAT_BIND_AU_RICH_ELEMENTS	REACTOME_REGULATION_OF_MRNA_STABILITY_BY_PROTEINS_THAT_BIND_AU_RICH_ELEMENTS	78	0.435329	1.9161	8.01477e-05	0.00126942	0.00101693	1780	tags=49%, list=25%, signal=37%	Hspa1a/Hspa1b/Psmb10/Ubb/Psmd13/Uba52/Psmc3/Psma4/Psmb6/Exosc4/Psmb5/Psmb8/Hspa8/Psme1/Psme2/Psmb3/Exosc5/Psmd4/Psmc1/Psma1/Psma7/Psmd10/Psmb1/Psma6/Psmd3/Psmd7/Akt1/Psme2b/Psmc5/Psmb4/Psmb2/Exosc8/Psmd8/Ubc/Psma2/Exosc3/Psme3/Psmc2	m2
REACTOME_TCR_SIGNALING	REACTOME_TCR_SIGNALING	96	0.41215	1.91515	2.53407e-05	0.000445952	0.000357254	1780	tags=46%, list=25%, signal=35%	H2-Ab1/Psmb10/Ubb/Trac/Cdc34/Psmd13/Uba52/Psmc3/Lck/Cd3g/Psma4/Psmb6/H2-Aa/Cd3d/Psmb5/Psmb8/Psme1/Psme2/Cd101/Psmb3/Psmd4/Psmc1/Psma1/Psma7/Psmd10/Psmb1/Psma6/Lat/Csk/Zap70/Cd3e/Psmd3/Psmd7/Psme2b/Ube2n/Psmc5/Psmb4/Psmb2/Psmd8/Ubc/Psma2/Ptprj/Psme3/Psmc2	m2
REACTOME_DETOXIFICATION_OF_REACTIVE_OXYGEN_SPECIES	REACTOME_DETOXIFICATION_OF_REACTIVE_OXYGEN_SPECIES	21	0.595331	1.91469	0.00128395	0.0141522	0.0113374	1275	tags=48%, list=18%, signal=39%	Ncf4/Gstp1/Cycs/Cyba/Prdx5/Txn2/Prdx2/Txnrd2/Txn1/Gpx1	m2
REACTOME_GABA_B_RECEPTOR_ACTIVATION	REACTOME_GABA_B_RECEPTOR_ACTIVATION	11	0.715112	1.90923	0.00107803	0.01247	0.00998977	1274	tags=55%, list=18%, signal=45%	Gngt2/Gng10/Gnai2/Gng5/Gng2/Gnb2	m2
REACTOME_GABA_RECEPTOR_ACTIVATION	REACTOME_GABA_RECEPTOR_ACTIVATION	11	0.715112	1.90923	0.00107803	0.01247	0.00998977	1274	tags=55%, list=18%, signal=45%	Gngt2/Gng10/Gnai2/Gng5/Gng2/Gnb2	m2
MP_INCREASED_MEDULLOBLASTOMA_INCIDENCE	MP_INCREASED_MEDULLOBLASTOMA_INCIDENCE	5	0.896583	1.90898	0.00042285	0.0181826	0.016021	401	tags=40%, list=6%, signal=38%	Cxcr6/Ifng	m5
GOBP_NATURAL_KILLER_CELL_MEDIATED_IMMUNE_RESPONSE_TO_TUMOR_CELL	GOBP_NATURAL_KILLER_CELL_MEDIATED_IMMUNE_RESPONSE_TO_TUMOR_CELL	8	0.767047	1.90765	0.00156922	0.0468503	0.0412807	338	tags=50%, list=5%, signal=48%	Cd160/Nkg7/Klre1/Klrk1	m5
NABA_ECM_AFFILIATED	NABA_ECM_AFFILIATED	20	0.602339	1.90733	0.000625369	0.00794836	0.00636746	942	tags=45%, list=13%, signal=39%	Lgals1/Lgals3/Anxa2/Lgals4/Anxa6/C1qtnf6/Clec2d/Sema6d/Sema4a	m2
REACTOME_ABC_FAMILY_PROTEINS_MEDIATED_TRANSPORT	REACTOME_ABC_FAMILY_PROTEINS_MEDIATED_TRANSPORT	71	0.444605	1.90335	5.75505e-05	0.000940448	0.000753397	2040	tags=58%, list=28%, signal=42%	Pex19/Psmb10/Ubb/Psmd13/Uba52/Psmc3/Psma4/Psmb6/Psmb5/Psmb8/Psme1/Psme2/Psmb3/Psmd4/Psmc1/Psma1/Psma7/Psmd10/Psmb1/Psma6/Psmd3/Psmd7/Psme2b/Abca2/Os9/Psmc5/Psmb4/Psmb2/Derl2/Psmd8/Abcb9/Ubc/Vcp/Psma2/Psme3/Psmc2/Rps27a/Psmc4/Abca7/Psmd1/Abcf1	m2
GOCC_EXTRACELLULAR_SPACE	GOCC_EXTRACELLULAR_SPACE	251	0.355806	1.90227	1.05638e-07	1.67964e-05	1.47996e-05	1523	tags=42%, list=21%, signal=35%	Hspa1a/Gzmb/Tnf/Smpdl3b/Pglyrp1/Ctsw/Lxn/Ccl1/Ccl4/Cst7/Ccl5/Hilpda/Metrnl/S100a4/Lgals1/Serpinb6b/Xcl1/Ggh/Naxe/Lgals3bp/Aldoa/Lgals3/Mif/S100a13/4930486L24Rik/Ltb/Napsa/Cmtm7/Serpina3g/Cd74/Nenf/Pgk1/Anxa2/Alad/Glipr2/Clic1/Ctsd/Gpi1/Csf1/Lgals4/Hmgn2/Glipr1/Cstb/Rpl39/Ifng/Calr/Smpd1/Adprh/Cst3/Pebp1/C1qtnf6/Actg1/S100a11/Hspa8/Nmb/Ddt/Fabp5/Ifi35/Klk8/Aimp1/H2-Q6/Cpd/Fau/Creld2/Tnfrsf1a/Arhgd…	m5
GOMF_CHEMOKINE_ACTIVITY	GOMF_CHEMOKINE_ACTIVITY	7	0.816208	1.90164	0.00120843	0.0387888	0.0341776	93	tags=57%, list=1%, signal=56%	Ccl1/Ccl4/Ccl5/Xcl1	m5
ZENG_GU_ICB_CONTROL_METAGENE_8_PRECICTIVE_ICB_RESPONSE	ZENG_GU_ICB_CONTROL_METAGENE_8_PRECICTIVE_ICB_RESPONSE	117	0.39614	1.90161	3.45576e-05	0.000592951	0.000475015	1203	tags=38%, list=17%, signal=33%	Cd160/Ctsw/Fcer1g/Cd7/Cst7/Xcl1/Slamf7/Tbx21/Pdcd1lg2/Gimap7/Nkg7/Serpina3g/Il12rb2/Cxcr6/Il2ra/Klre1/Lag3/Pdcd1/Snx20/Klrk1/Cd8a/Cd3g/Ifng/Qpct/Klri2/Cd8b1/Myo1g/Hrh2/Cd27/Cd5/Klrc1/Sh2d2a/Cd2/Gimap1/Fasl/Pglyrp2/Klrd1/Lat/Il2rg/Zap70/Gimap4/Cd48/Sash3/Tbc1d10c/Cd69	m2
IVANOVA_HEMATOPOIESIS_INTERMEDIATE_PROGENITOR	IVANOVA_HEMATOPOIESIS_INTERMEDIATE_PROGENITOR	86	0.417742	1.90051	8.66148e-05	0.00135106	0.00108234	1269	tags=34%, list=18%, signal=28%	Aldoa/Mfsd10/Chchd4/Sdf2l1/Cisd1/Galk1/Abi3/Ssr2/Pycard/Gtf3a/Ccnq/Nfkbie/Mdh1/Myg1/Dnlz/Eif6/Mapkapk3/Dbi/Nipsnap3b/Ddx20/Gusb/Apex1/Bloc1s2/Mrpl12/Pgam1/Armt1/Mapre2/Casp7/Bloc1s4	m2
REACTOME_G_ALPHA_Z_SIGNALLING_EVENTS	REACTOME_G_ALPHA_Z_SIGNALLING_EVENTS	9	0.75604	1.89849	0.00210863	0.0213875	0.0171336	1274	tags=67%, list=18%, signal=55%	Rgs16/Gngt2/Gng10/Gng5/Gng2/Gnb2	m2
ZENG_GU_POST_ICB_METAGENE_31	ZENG_GU_POST_ICB_METAGENE_31	133	0.384054	1.89782	5.43895e-06	0.000136571	0.000109407	1043	tags=29%, list=14%, signal=26%	Gzmb/Ly6c2/Ctsw/Gnpda1/Ccl4/Cst7/Tbx21/Gimap7/Nkg7/Phf11b/Ltb/Serpina3g/Il12rb2/Cd74/Cxcr6/Klra5/Tle5/Ifng/Pomp/Sipa1/Vasp/Babam1/Cd8b1/Itgb2/Psme1/Gnai2/Srprb/Irf8/Tnfrsf1a/Rfc5/Klrc1/Emp3/Klrd1/Lrp10/Csk/Zap70/Cd3e/Ptpa/Gimap4	m2
HU_GENOTOXIC_DAMAGE_24HR	HU_GENOTOXIC_DAMAGE_24HR	27	0.547683	1.89706	0.00135213	0.0146528	0.0117384	1934	tags=63%, list=27%, signal=46%	Gzmb/Cd7/Wdr83os/Naa38/Isg15/Casp1/Banf1/Eif4ebp1/Serpinb9/Jund/Bag3/Eef2/Rpl10a/Imp3/Eif1b/Dnaja1/Rpl3	m2
GOBP_MITOCHONDRIAL_OUTER_MEMBRANE_PERMEABILIZATION	GOBP_MITOCHONDRIAL_OUTER_MEMBRANE_PERMEABILIZATION	19	0.608276	1.89671	0.00123696	0.0393354	0.0346592	1784	tags=63%, list=25%, signal=48%	Chchd10/Bcl2l1/Bak1/Slc25a5/Acaa2/Bloc1s2/Vdac2/Siva1/Bnip3/Eya2/Slc25a4/Bid	m5
REACTOME_GENERATION_OF_SECOND_MESSENGER_MOLECULES	REACTOME_GENERATION_OF_SECOND_MESSENGER_MOLECULES	18	0.607424	1.89428	0.00154852	0.0165202	0.0132344	1021	tags=56%, list=14%, signal=48%	H2-Ab1/Trac/Lck/Cd3g/H2-Aa/Cd3d/Cd101/Lat/Zap70/Cd3e	m2
SWEET_LUNG_CANCER_KRAS_UP	SWEET_LUNG_CANCER_KRAS_UP	273	0.349497	1.89025	2.14927e-08	1.34101e-06	1.07429e-06	1598	tags=37%, list=22%, signal=30%	Socs2/Pglyrp1/Hspa1b/H2-Ab1/Eno1/Gapdh/Atox1/Aldoa/Plp2/Lgals3/Tpi1/Napsa/Fkbp4/Cd74/Elovl1/Rpl36/Pgk1/Clic1/Ctsd/Glrx/Gpi1/Rpl37/Tle5/B3gat3/Cstb/Cyba/Snx10/Mrps18b/Cdkn1a/H2-Aa/Prelid1/Pgls/Prdx5/Fuca1/Pld3/Tm2d2/Vamp8/Psmb5/Vasp/Fkbp2/Ctsa/Litaf/Cotl1/Hspa8/Itgb2/Psme1/0610010K14Rik/Ldha/Ccr5/Grina/Rnf181/Slc25a39/Phb2/Phlda1/Cldnd1/Id2/Eif1ax/Psmd4/Mien1/Rpl28/Pkm/Krt8/Rfk/Cndp2/Ifi30/Nme2/St…	m2
CHIARADONNA_NEOPLASTIC_TRANSFORMATION_KRAS_CDC25_UP	CHIARADONNA_NEOPLASTIC_TRANSFORMATION_KRAS_CDC25_UP	32	0.525225	1.88979	0.000983279	0.011569	0.00926796	546	tags=34%, list=8%, signal=32%	Capg/Plp2/Fxyd5/Clic1/Rgs16/Evi2a/Cdkn1a/Acot7/Ssna1/Psmb5/Tmsb4x	m2
GOBP_SYMBIONT_ENTRY_INTO_HOST	GOBP_SYMBIONT_ENTRY_INTO_HOST	45	0.471154	1.88931	0.00105398	0.0346332	0.0305159	526	tags=24%, list=7%, signal=23%	Ifitm1/Trim12a/Trim5/Trim34a/Ifitm2/Lgals1/Cd74/Ly6e/Smpd1/Rnasek/Vamp8	m5
REACTOME_CYTOPROTECTION_BY_HMOX1	REACTOME_CYTOPROTECTION_BY_HMOX1	33	0.517895	1.88558	0.00085816	0.0105805	0.00847612	779	tags=33%, list=11%, signal=30%	Cox6a1/Cox5b/Cox7b/Cox6c/Cox8a/Cox7c/Cox7a2/Cycs/Cox5a/Cox6b1/Cox4i1	m2
BRACHAT_RESPONSE_TO_METHOTREXATE_DN	BRACHAT_RESPONSE_TO_METHOTREXATE_DN	21	0.585436	1.88287	0.00196306	0.0200096	0.0160298	1161	tags=48%, list=16%, signal=40%	Ifitm2/Gapdh/Aldoa/Ndufv3/Gpi1/Higd1a/Ifitm3/Fkbp3/Sash3/Ppia	m2
REACTOME_KEAP1_NFE2L2_PATHWAY	REACTOME_KEAP1_NFE2L2_PATHWAY	67	0.442244	1.88256	0.000132505	0.00202095	0.00161899	2295	tags=61%, list=32%, signal=42%	Psmb10/Ubb/Psmd13/Uba52/Psmc3/Psma4/Psmb6/Psmb5/Psmb8/Psme1/Psme2/Psmb3/Psmd4/Psmc1/Psma1/Psma7/Psmd10/Psmb1/Psma6/Psmd3/Psmd7/Akt1/Psme2b/Psmc5/Psmb4/Psmb2/Psmd8/Ubc/Vcp/Psma2/Psme3/Psmc2/Rbx1/Rps27a/Psmc4/Psmd1/Psmd9/Psmd2/Ufd1/Psmd6/Psmb7	m2
GOBP_NUCLEOSIDE_TRIPHOSPHATE_METABOLIC_PROCESS	GOBP_NUCLEOSIDE_TRIPHOSPHATE_METABOLIC_PROCESS	155	0.375925	1.88151	8.8414e-06	0.000839565	0.000739757	1700	tags=49%, list=23%, signal=38%	Ndufa3/Eno1/Ndufs8/Ndufa13/Gapdh/Ndufb2/Aldoa/Gimap7/Tpi1/Bcl2l1/Ndufs6/Ndufs5/Ndufa12/Ndufa5/Ndufa11/Ndufv3/Pgk1/Galk1/Ndufa7/Nme1/Gpi1/Dctpp1/Ddit4/P2rx7/Ndufa1/Ifng/Ndufs7/Ndufb4/Sdhb/Ndufb11/Ndufb7/Ndufb10/Ndufb6/Ndufa10/Dguok/Ndufa2/Ndufb9/Hspa8/Ucp2/Stoml2/Eif6/Ndufs2/Guk1/Smpdl3a/Ndufb8/Pkm/Ran/Nme2/Fis1/Nudt5/Dut/Ndufb3/Ndufb5/Ndufv1/Ndufc1/Pgam1/Uqcc3/Hk1/Ndufa9/Tspo/Ndufs3/Tgfb1/Pfkl/Ak…	m5
NADLER_OBESITY_DN	NADLER_OBESITY_DN	23	0.565204	1.87714	0.00115931	0.0132612	0.0106236	1494	tags=52%, list=21%, signal=42%	Aldoa/Ubb/Cox8a/Sdhb/Bcat2/Ddt/Echs1/Cdkn2c/Dbi/Rbms2/Cyc1/Eef1a1	m2
REACTOME_GAP_JUNCTION_DEGRADATION	REACTOME_GAP_JUNCTION_DEGRADATION	8	0.773923	1.8749	0.00268404	0.0261854	0.0209773	556	tags=50%, list=8%, signal=46%	Actb/Clta/Ap2m1/Actg1	m2
REACTOME_FCERI_MEDIATED_NF_KB_ACTIVATION	REACTOME_FCERI_MEDIATED_NF_KB_ACTIVATION	70	0.438068	1.87406	0.000196989	0.00289714	0.00232091	1780	tags=47%, list=25%, signal=36%	Fcer1g/Psmb10/Ubb/Cdc34/Psmd13/Uba52/Psmc3/Psma4/Psmb6/Psmb5/Psmb8/Psme1/Psme2/Psmb3/Psmd4/Psmc1/Psma1/Psma7/Psmd10/Psmb1/Psma6/Psmd3/Psmd7/Psme2b/Ube2n/Psmc5/Psmb4/Psmb2/Psmd8/Ubc/Psma2/Psme3/Psmc2	m2
REACTOME_GLUCONEOGENESIS	REACTOME_GLUCONEOGENESIS	7	0.810683	1.87362	0.00176234	0.0184479	0.0147787	309	tags=71%, list=4%, signal=68%	Gapdh/Aldoa/Tpi1/Pgk1/Gpi1	m2
GOMF_INTRAMOLECULAR_OXIDOREDUCTASE_ACTIVITY	GOMF_INTRAMOLECULAR_OXIDOREDUCTASE_ACTIVITY	25	0.546165	1.87255	0.00158106	0.0469988	0.0414115	1712	tags=60%, list=24%, signal=46%	Ech1/Mif/Tpi1/Gpi1/Mri1/Ddt/Echs1/Creld2/Ebp/Itgb3/Eci1/Pdia6/Ebpl/Eci2/Rpia	m5
GOBP_PROTEIN_TARGETING_TO_MITOCHONDRION	GOBP_PROTEIN_TARGETING_TO_MITOCHONDRION	58	0.44778	1.87164	0.000387409	0.0170885	0.015057	2283	tags=55%, list=32%, signal=38%	Ndufa13/Chchd4/Aip/Romo1/Pam16/Dnlz/Grpel1/Timm17b/Timm17a/Tomm40/Samm50/Tomm22/Timm13/Fis1/Tomm7/Bag3/Pdcd5/Mtch1/Bcap31/Hsp90aa1/Mtch2/Timm50/Tomm5/Timm23/Bid/Timm10/Pmpcb/Hspd1/Tomm20/Mfn2/Fbxo7/Dnajc19	m5
REACTOME_TRANSLOCATION_OF_ZAP_70_TO_IMMUNOLOGICAL_SYNAPSE	REACTOME_TRANSLOCATION_OF_ZAP_70_TO_IMMUNOLOGICAL_SYNAPSE	11	0.699854	1.86849	0.00173843	0.018356	0.0147051	1021	tags=73%, list=14%, signal=63%	H2-Ab1/Trac/Lck/Cd3g/H2-Aa/Cd3d/Zap70/Cd3e	m2
ZAMORA_NOS2_TARGETS_UP	ZAMORA_NOS2_TARGETS_UP	44	0.483892	1.86847	0.000347614	0.00483607	0.00387419	1256	tags=36%, list=17%, signal=30%	Srm/Lig1/Aprt/Nelfe/Actg1/Hspa8/Rpsa/Ywhah/Pdcd2/Ran/Mcm5/Mcm6/Rack1/Krt19/Polr1d/Supt4a	m2
REACTOME_ADP_SIGNALLING_THROUGH_P2Y_PURINOCEPTOR_12	REACTOME_ADP_SIGNALLING_THROUGH_P2Y_PURINOCEPTOR_12	8	0.769312	1.86373	0.00306475	0.0288143	0.0230832	1274	tags=75%, list=18%, signal=62%	Gngt2/Gng10/Gnai2/Gng5/Gng2/Gnb2	m2
MIKKELSEN_MCV6_LCP_WITH_H3K4ME3	MIKKELSEN_MCV6_LCP_WITH_H3K4ME3	51	0.46288	1.85843	0.000376342	0.00513171	0.00411104	1023	tags=41%, list=14%, signal=36%	Ifitm1/Isg20/Lgals3bp/Glmp/Elovl1/Glrx/Mrps21/Snx10/Gpsm3/Myo1g/Ifi35/Arhgdib/Emp3/Serpinb9/Gpank1/Slc25a45/Adgrg1/Pstpip1/Unc13d/Kcnn4/Laptm5	m2
GOBP_NUCLEOSIDE_PHOSPHATE_BIOSYNTHETIC_PROCESS	GOBP_NUCLEOSIDE_PHOSPHATE_BIOSYNTHETIC_PROCESS	131	0.386348	1.85715	1.22181e-05	0.00111381	0.000981396	1700	tags=43%, list=23%, signal=33%	Ndufa3/Eno1/Ndufs8/Ndufa13/Ndufb2/Aldoa/Umps/Bcl2l1/Ndufs6/Aprt/Ndufs5/Ndufa12/Ndufa5/Ndufa11/Ndufv3/Ndufa7/Nme1/Ndufa1/Ndufs7/Ndufb4/Acot7/Sdhb/Ndufb11/Ndufb7/Ndufb10/Ndufb6/Ndufa10/Dguok/Ndufa2/Ndufb9/Stoml2/Ndufs2/Guk1/Ndufb8/Rfk/Nme2/Dut/Ndufb3/Ndufb5/Ndufv1/Ndufc1/Uqcc3/Ndufa9/Ndufs3/Tgfb1/Ak2/Impdh2/Acat1/Ndufc2/Ndufab1/Ndufa8/Vdac1/Vcp/Ndufv2/Ak3/Sdhc	m5
GOBP_POSITIVE_REGULATION_OF_INTERLEUKIN_1_ALPHA_PRODUCTION	GOBP_POSITIVE_REGULATION_OF_INTERLEUKIN_1_ALPHA_PRODUCTION	5	0.871617	1.85582	0.00143793	0.0440859	0.0388449	380	tags=60%, list=5%, signal=57%	S100a13/P2rx7/Casp1	m5
GOBP_PROTEIN_MATURATION	GOBP_PROTEIN_MATURATION	272	0.343229	1.84858	1.76119e-07	2.67583e-05	2.35772e-05	2095	tags=42%, list=29%, signal=31%	Hspa1a/Gzmb/Hspa1b/Eno1/Cst7/Ctla2a/Tbcb/Pex19/Fkbp4/Chchd4/Cd74/Aip/Psen2/Bola3/Mesd/Sdf2l1/Pgk1/Cisd1/Fkbp8/Psenen/P2rx7/Glrx3/Casp1/Pfdn6/Calr/Ciao2a/Pycard/Cct5/Fkbp2/Cct7/Tor2a/Ppih/Hspa8/Nudc/Dnlz/Stoml2/Grpel1/Cpd/Ppib/Sgta/Naa10/Bak1/Timm17a/S100a10/Hsp90ab1/Cln3/Stub1/Ppie/Hspe1/St13/Tor1b/Bag1/Ppil3/Yipf5/Pdrg1/Ahsa1/Dnajb11/Pfdn1/Cisd3/Ece1/Isca2/Ppia/Bola2/Cdh1/Cdc37/Pfdn5/Casp7/Tbc1d…	m5
REACTOME_CHAPERONIN_MEDIATED_PROTEIN_FOLDING	REACTOME_CHAPERONIN_MEDIATED_PROTEIN_FOLDING	21	0.572384	1.84089	0.00270855	0.0261854	0.0209773	1349	tags=48%, list=19%, signal=39%	Csnk2b/Gngt2/Cct5/Gng10/Cct7/Gna15/Gng5/Gng2/Gnb2/Cct8	m2
REACTOME_ADRENALINE_NORADRENALINE_INHIBITS_INSULIN_SECRETION	REACTOME_ADRENALINE_NORADRENALINE_INHIBITS_INSULIN_SECRETION	7	0.796343	1.84048	0.00284529	0.0269974	0.0216278	1274	tags=86%, list=18%, signal=71%	Gngt2/Gng10/Gnai2/Gng5/Gng2/Gnb2	m2
REACTOME_PROSTACYCLIN_SIGNALLING_THROUGH_PROSTACYCLIN_RECEPTOR	REACTOME_PROSTACYCLIN_SIGNALLING_THROUGH_PROSTACYCLIN_RECEPTOR	7	0.795475	1.83847	0.00284529	0.0269974	0.0216278	1274	tags=86%, list=18%, signal=71%	Gngt2/Gng10/Gng5/Gng2/Gnas/Gnb2	m2
REACTOME_REGULATED_NECROSIS	REACTOME_REGULATED_NECROSIS	40	0.488431	1.83839	0.000892716	0.0108271	0.00867365	1956	tags=57%, list=27%, signal=42%	Gzmb/Ubb/Tradd/Uba52/Cycs/Casp1/Chmp2a/Bak1/Bax/Stub1/Fasl/Gsdmd/Traf2/Cdc37/Hsp90aa1/Tnfsf10/Chmp6/Flot2/Ubc/Ube2l3/Casp4/Rps27a/Chmp7	m2
REACTOME_HSF1_DEPENDENT_TRANSACTIVATION	REACTOME_HSF1_DEPENDENT_TRANSACTIVATION	15	0.619542	1.83302	0.0039771	0.0348462	0.0279154	807	tags=40%, list=11%, signal=36%	Hspa1a/Hspa1b/Fkbp4/Hspa8/Hsbp1/Hsp90ab1	m2
GOMF_ISOMERASE_ACTIVITY	GOMF_ISOMERASE_ACTIVITY	84	0.408437	1.83134	0.00010736	0.00622051	0.00548101	1311	tags=36%, list=18%, signal=30%	Isyna1/Ech1/Gnpda1/Naxe/Mif/Tpi1/Fkbp4/Aip/Fkbp8/Gpi1/Mri1/Fkbp2/Ppih/Ddt/Echs1/Ppib/Creld2/Pin4/Ebp/Ppie/Pin1/Ppil3/Ptpa/Fkbp1a/Fkbp3/Pgam1/Ppia/Itgb3/Eci1/Pdia6	m5
ONO_AML1_TARGETS_UP	ONO_AML1_TARGETS_UP	17	0.595678	1.82853	0.00247737	0.024642	0.0197408	1496	tags=65%, list=21%, signal=51%	Slamf7/Pdcd1lg2/Nkg7/Cxcr6/Pdcd1/Ifng/Fasl/Sema4a/Rgs2/Jun/Cd244a	m2
REACTOME_THE_NLRP3_INFLAMMASOME	REACTOME_THE_NLRP3_INFLAMMASOME	8	0.752804	1.82374	0.0045529	0.0390656	0.0312956	1032	tags=62%, list=14%, signal=54%	P2rx7/Pycard/Hsp90ab1/Pstpip1/Txn1	m2
MARTORIATI_MDM4_TARGETS_NEUROEPITHELIUM_UP	MARTORIATI_MDM4_TARGETS_NEUROEPITHELIUM_UP	87	0.398441	1.82315	0.000202637	0.00295907	0.00237052	1520	tags=41%, list=21%, signal=33%	Gm42047/Hspa1b/Eno1/Rpgrip1/Aldoa/Tpi1/Rpl36/Pgk1/Slc16a3/Galk1/Gpi1/Ei24/Ddit4/Cdkn1a/Sf3b5/Eif4ebp1/Ndufb6/Ptp4a3/Ldha/Higd1a/Bax/Mapkapk3/Timm17a/S100a10/Fam162a/Aen/Bloc1s2/Krt19/Rpl27a/Prelid2/Bhlhe40/Bnip3/Pfkl/Polr2k/Ift20/Rnf126	m2
REACTOME_MAPK6_MAPK4_SIGNALING	REACTOME_MAPK6_MAPK4_SIGNALING	60	0.440979	1.81818	0.000547714	0.00709272	0.00568201	2388	tags=70%, list=33%, signal=47%	Psmb10/Ubb/Psmd13/Uba52/Psmc3/Psma4/Psmb6/Psmb5/Psmb8/Psme1/Psme2/Psmb3/Psmd4/Psmc1/Psma1/Psma7/Psmd10/Psmb1/Psma6/Psmd3/Psmd7/Psme2b/Psmc5/Psmb4/Psmb2/Psmd8/Ubc/Psma2/Psme3/Psmc2/Prkaca/Rps27a/Psmc4/Psmd1/Psmd9/Psmd2/Cdc42/Psmd6/Rac1/Psmb7/Cdc14a/Psma5	m2
REACTOME_PYROPTOSIS	REACTOME_PYROPTOSIS	15	0.612859	1.81325	0.00461938	0.0393029	0.0314858	1956	tags=67%, list=27%, signal=49%	Gzmb/Cycs/Casp1/Chmp2a/Bak1/Bax/Gsdmd/Chmp6/Casp4/Chmp7	m2
GOCC_PEPTIDASE_COMPLEX	GOCC_PEPTIDASE_COMPLEX	91	0.396878	1.8123	0.000149874	0.00826359	0.00728121	2295	tags=58%, list=32%, signal=40%	Tada3/Gpaa1/Psmb10/Psmd13/Taf10/Psmc3/Psma4/Psmb6/Sf3b5/Zfand2b/Psmb5/Psmb8/Psme1/Psmb3/Psmd4/Capns1/Psmc1/Psma1/Psma7/Psmd10/Psmb1/Taf12/Psma6/Adrm1/Psmd3/Psmd7/Spcs1/Taf6/Rad23a/Psmc5/Psmb4/Spcs2/Psmb2/Psmb9/Pigs/Psmd8/Vcp/Psma2/Psme3/Psmc2/Sem1/Psmc4/Psmd1/Spg7/Usp14/Psmd9/Psmd2/Psmd6/Txnl1/Capn2/Sec11c/Casp2/Psmb7	m5
REACTOME_CLEC7A_DECTIN_1_SIGNALING	REACTOME_CLEC7A_DECTIN_1_SIGNALING	84	0.400789	1.80734	0.000254928	0.00367061	0.00294054	2189	tags=54%, list=30%, signal=38%	Psmb10/Ubb/Cdc34/Psmd13/Uba52/Psmc3/Psma4/Psmb6/Pycard/Psmb5/Psmb8/Psme1/Psme2/Psmb3/Psmd4/Psmc1/Psma1/Psma7/Psmd10/Psmb1/Psma6/Psmd3/Psmd7/Psme2b/Ube2n/Calm3/Psmc5/Psmb4/Psmb2/Ube2m/Psmd8/Ubc/Calm1/Psma2/Nfkb2/Psme3/Psmc2/Nfatc2/Rps27a/Psmc4/Psmd1/Relb/Psmd9/Ube2v1/Psmd2	m2
WANG_TUMOR_INVASIVENESS_UP	WANG_TUMOR_INVASIVENESS_UP	310	0.330197	1.8068	7.10555e-08	3.65758e-06	2.9301e-06	2133	tags=44%, list=29%, signal=33%	Ifitm1/Ifitm2/Eno1/Gapdh/Fkbp4/Ndufs6/Cox8a/Anxa2/Nelfe/Cox7c/Glipr2/Vim/Rpl35/Cox7a2/Ap1g2/Cycs/Psma4/Clta/Nhp2/Gtf3a/Rpa2/Ssna1/Tmsb10/Ndufb7/S100a6/Mrpl57/Hint1/Prdx5/Snrpd2/Arpc3/Cct5/Actg1/Hspa8/Dpp3/Raly/Aimp1/Rplp0/Higd1a/Ndufs2/Nedd8/Rpl18a/Fau/Creld2/Psph/Akr1a1/Cox4i1/Arpc5/Dbi/Rpl32/Ndufb8/Vdac3/Rpl28/Pkm/Psma7/Fasl/Rps11/Bex3/Hspe1/Rpl13a/Ergic3/Bag1/Polr1c/Gnas/Nudt5/Ifitm3/Rpl34/Rpl…	m2
GOMF_UNFOLDED_PROTEIN_BINDING	GOMF_UNFOLDED_PROTEIN_BINDING	60	0.428681	1.80432	0.00108101	0.0350278	0.0308636	2148	tags=50%, list=30%, signal=35%	Hspa1a/Hspa1b/Pet100/Aip/Pfdn6/Calr/Cct5/Cct7/Hspa8/Nudc/Grpel1/Hsp90ab1/Hspe1/St13/Pdrg1/Dnajb11/Pfdn1/Cdc37/Pfdn5/Cct8/Hsp90aa1/Syvn1/Dnaja1/Dnaja3/Naca/Tcp1/Ern1/Cct3/Tomm20/Cct2	m5
REACTOME_TRANSLESION_SYNTHESIS_BY_POLH	REACTOME_TRANSLESION_SYNTHESIS_BY_POLH	18	0.578353	1.80362	0.00356577	0.0326308	0.0261406	1932	tags=61%, list=27%, signal=45%	Ubb/Uba52/Rfc2/Rpa2/Rfc5/Rfc3/Ubc/Vcp/Rfc4/Polh/Rps27a	m2
BRACHAT_RESPONSE_TO_CAMPTOTHECIN_DN	BRACHAT_RESPONSE_TO_CAMPTOTHECIN_DN	37	0.485427	1.79487	0.00122931	0.0136819	0.0109606	2212	tags=59%, list=31%, signal=41%	Ifitm2/Gapdh/Aldoa/Ndufv3/Gpi1/Higd1a/Bak1/Ifitm3/Fkbp3/Sash3/Ppia/Swi5/Psat1/Rcn1/Hikeshi/Bad/Rpl3/Coro7/Slc44a2/Anxa4/Ostf1/Plac8	m2
GOBP_RIBOSOME_ASSEMBLY	GOBP_RIBOSOME_ASSEMBLY	47	0.443373	1.79081	0.00148063	0.0447924	0.0394674	1819	tags=55%, list=25%, signal=42%	Mpv17l2/Rpl38/Mrps7/Eif6/Rplp0/Bop1/Rps27l/Fau/Rpsa/Mrto4/Rpl10/Rpl24/Rpl6/C1qbp/Brix1/Rpl11/Ngrn/Nip7/Abt1/Rps15/Rps5/Rps27/Rps28/Nop53/Rps19/Rps25	m5
VANDESLUIS_COMMD1_TARGETS_GROUP_3_UP	VANDESLUIS_COMMD1_TARGETS_GROUP_3_UP	24	0.529433	1.79027	0.00455355	0.0390656	0.0312956	1387	tags=54%, list=19%, signal=44%	Aldoa/Tpi1/Aprt/Slc16a3/Galk1/Cyba/Tagln2/Ldha/Fam162a/Krt19/Cdh1/Shmt2/Pfkl	m2
GOBP_PURINE_CONTAINING_COMPOUND_METABOLIC_PROCESS	GOBP_PURINE_CONTAINING_COMPOUND_METABOLIC_PROCESS	254	0.333111	1.78703	3.70902e-07	5.28304e-05	4.65498e-05	1762	tags=40%, list=24%, signal=31%	Ndufa3/Eno1/Ndufs8/Ndufa13/Idh3b/Gapdh/Ndufb2/Aldoa/Gimap7/Tpi1/Bcl2l1/Ndufs6/Aprt/Ndufs5/Ndufa12/Ndufa5/Ndufa11/Ndufv3/Idh3g/Pgk1/Galk1/Ndufa7/Nme1/Gpi1/Ddit4/P2rx7/Sult2b1/Ndufa1/Ifng/Taldo1/Ndufs7/Ndufb4/Acot7/Sdhb/Ndufb11/Ndufb7/Pgls/Hint1/Prdx5/Mdh1/Ndufb10/Ndufb6/Ndufa10/Dguok/Ndufa2/Ndufb9/Hspa8/Ucp2/Mdh2/Stoml2/Ldha/Eif6/Ndufs2/Guk1/Pmvk/Ndufb8/Nudt19/Pkm/Ran/Nme2/Rbks/Fis1/Nudt5/Nt5c/Aca…	m5
REACTOME_AGGREPHAGY	REACTOME_AGGREPHAGY	20	0.564009	1.78596	0.00244133	0.0244014	0.0195481	2287	tags=60%, list=32%, signal=41%	Ubb/Vim/Uba52/Park7/Dynll1/Ube2n/Tubb4b/Ubc/Tuba1b/Rps27a/Ube2v1/Tuba4a	m2
REACTOME_ACTIVATION_OF_G_PROTEIN_GATED_POTASSIUM_CHANNELS	REACTOME_ACTIVATION_OF_G_PROTEIN_GATED_POTASSIUM_CHANNELS	7	0.772136	1.78453	0.00579648	0.0464395	0.0372029	1274	tags=71%, list=18%, signal=59%	Gngt2/Gng10/Gng5/Gng2/Gnb2	m2
REACTOME_INWARDLY_RECTIFYING_K_CHANNELS	REACTOME_INWARDLY_RECTIFYING_K_CHANNELS	7	0.772136	1.78453	0.00579648	0.0464395	0.0372029	1274	tags=71%, list=18%, signal=59%	Gngt2/Gng10/Gng5/Gng2/Gnb2	m2
GOBP_RIBOSE_PHOSPHATE_METABOLIC_PROCESS	GOBP_RIBOSE_PHOSPHATE_METABOLIC_PROCESS	221	0.336799	1.78408	7.31791e-06	0.000743454	0.000655071	1760	tags=42%, list=24%, signal=33%	Ndufa3/Eno1/Ndufs8/Ndufa13/Gapdh/Ndufb2/Aldoa/Umps/Gimap7/Tpi1/Bcl2l1/Ndufs6/Aprt/Ndufs5/Ndufa12/Ndufa5/Ndufa11/Ndufv3/Pgk1/Galk1/Ndufa7/Nme1/Gpi1/Ddit4/P2rx7/Sult2b1/Ndufa1/Ifng/Taldo1/Ndufs7/Ndufb4/Acot7/Sdhb/Ndufb11/Ndufb7/Hint1/Ndufb10/Ndufb6/Ndufa10/Ndufa2/Ndufb9/Hspa8/Ucp2/Stoml2/Eif6/Ndufs2/Guk1/Pmvk/Ndufb8/Nudt19/Pkm/Rfk/Ran/Nme2/Fis1/Nudt5/Nt5c/Acaa2/Ndufb3/Ndufb5/Ndufv1/Ndufc1/Pgam1/Uqc…	m5
REACTOME_HSP90_CHAPERONE_CYCLE_FOR_STEROID_HORMONE_RECEPTORS_SHR_IN_THE_PRESENCE_OF_LIGAND	REACTOME_HSP90_CHAPERONE_CYCLE_FOR_STEROID_HORMONE_RECEPTORS_SHR_IN_THE_PRESENCE_OF_LIGAND	36	0.485309	1.78375	0.00298623	0.0282048	0.022595	1821	tags=44%, list=25%, signal=33%	Hspa1a/Hspa1b/Fkbp4/Dctn3/Hspa8/Dctn5/Hsp90ab1/Dynll1/Actr10/Hsp90aa1/Tubb4b/Dctn4/Dctn2/Dnaja1/Stip1/Tuba1b	m2
KIM_GLIS2_TARGETS_UP	KIM_GLIS2_TARGETS_UP	31	0.499585	1.78333	0.00120331	0.0134653	0.0107871	613	tags=48%, list=8%, signal=44%	H2-Ab1/Fcer1g/Ccl5/S100a4/Ltb/Cd74/Isg15/Vim/Lsp1/H2-Aa/Pycard/S100a6/Psmb8/Bcl2a1b/Adam8	m2
BURTON_ADIPOGENESIS_PEAK_AT_24HR	BURTON_ADIPOGENESIS_PEAK_AT_24HR	17	0.579965	1.78029	0.00366484	0.0330961	0.0265134	780	tags=35%, list=11%, signal=32%	Isyna1/Ly6a/Galk1/Dctpp1/Stmn1/Exosc5	m2
NABA_MATRISOME	NABA_MATRISOME	108	0.377163	1.77769	6.86197e-05	0.00110381	0.000884268	942	tags=32%, list=13%, signal=29%	Tnf/Ctsw/Ccl1/Ccl4/Cst7/Ccl5/S100a4/Lgals1/Serpinb6b/Xcl1/Lgals3/S100a13/Ltb/Emid1/Serpina3g/Anxa2/Ctsd/Csf1/Lgals4/Cstb/Ifng/Anxa6/S100a6/Cst3/C1qtnf6/Ctsa/S100a11/Adam8/Clec2d/Creld2/S100a10/Serpinb9/Fasl/Sema6d/Sema4a	m2
GOCC_TRANSPORTER_COMPLEX	GOCC_TRANSPORTER_COMPLEX	131	0.368475	1.77124	5.95042e-05	0.00394981	0.00348025	1279	tags=37%, list=18%, signal=31%	Ndufa3/Ndufs8/Ndufa13/Uqcrq/Ndufb2/Ndufs6/Ndufs5/Uqcr10/Ndufa12/Ndufa5/Ndufa11/Ndufv3/Uqcrb/Ndufa7/Clic1/Timm10b/Ndufa1/Ndufs7/Ndufb4/Smdt1/Uqcr11/Atp6v1f/Ndufb11/Ndufb7/Uqcrc1/Ndufb10/Hvcn1/Ndufb6/Ndufa10/Ndufa2/Ndufb9/Atp6v0e/Ndufs2/Ndufb8/Ergic3/Timm13/Dmac1/Uqcrh/Ndufb3/Ndufb5/Ptpa/Atp6v0b/Ndufv1/Ndufc1/Uqcc3/Ndufa9/Atp6v0c/Cyc1/Ndufs3	m5
REACTOME_ROS_AND_RNS_PRODUCTION_IN_PHAGOCYTES	REACTOME_ROS_AND_RNS_PRODUCTION_IN_PHAGOCYTES	19	0.56434	1.76965	0.00518832	0.0429026	0.0343695	1512	tags=47%, list=21%, signal=38%	Rac2/Ncf4/Cyba/Atp6v1f/Hvcn1/Atp6v0e/Atp6v0b/Atp6v0c/Atp6v1g1	m2
GOBP_REGULATION_OF_PEPTIDASE_ACTIVITY	GOBP_REGULATION_OF_PEPTIDASE_ACTIVITY	149	0.35589	1.76696	3.86329e-05	0.00284014	0.0025025	1668	tags=42%, list=23%, signal=33%	Tnf/Hspa1b/Lxn/Cst7/Gapdh/Serpinb6b/Mical1/4930486L24Rik/Bcl2l1/Serpina3g/Psenen/Ctsd/Bin1/Lck/Cycs/Cstb/Casp1/Pycard/Prelid1/Park7/Cst3/Psmb8/Pebp1/Bcl2a1b/Psme1/Psme2/Bcl2a1d/Rps27l/Rps6ka1/Pih1d1/Bak1/Bax/Pdcd2/Serpinb9/Fasl/Fam162a/Fis1/Lamtor5/Hip1/Svbp/Laptm5/Rack1/Akt1/Triap1/Diablo/Cdh1/Tbc1d10a/Gpx1/Pdcd5/Ddrgk1/Mtch1/Bcap31/Psmb9/Tnfsf10/Mtch2/Ubxn1/Anp32b/Arl6ip1/Furin/Bad/Vcp/Pdcd6	m5
REACTOME_G2_M_CHECKPOINTS	REACTOME_G2_M_CHECKPOINTS	99	0.377724	1.75947	0.000266751	0.00381417	0.00305555	1422	tags=37%, list=20%, signal=30%	Rad1/Psmb10/Ubb/Psmd13/Uba52/Psmc3/Psma4/Psmb6/Rfc2/Rpa2/Pias4/Psmb5/Psmb8/Babam1/Psme1/Psme2/Psmb3/Rfc5/Psmd4/Ywhah/Psmc1/Rfc3/Psma1/Psma7/Psmd10/Psmb1/Psma6/Mcm5/Mcm6/Psmd3/Psmd7/Psme2b/Ube2n/Mcm3/Psmc5/Psmb4/Psmb2	m2
GOBP_NEGATIVE_REGULATION_OF_VIRAL_PROCESS	GOBP_NEGATIVE_REGULATION_OF_VIRAL_PROCESS	56	0.422136	1.75766	0.00141887	0.0436973	0.0385026	274	tags=20%, list=4%, signal=19%	Ifitm1/Trim12a/Trim5/Ifitm2/Tnf/Isg20/Ccl5/Cd74/Csnk2b/Isg15/Ly6e	m5
KOHOUTEK_CCNT1_TARGETS	KOHOUTEK_CCNT1_TARGETS	16	0.585116	1.75515	0.00606256	0.0480108	0.0384617	1866	tags=62%, list=26%, signal=46%	AA467197/S100a13/Abcb1b/Capns1/Cln3/Anxa5/Krt18/Galm/Acadvl/Fhl2	m2
GOBP_REGULATION_OF_CYTOKINE_PRODUCTION_INVOLVED_IN_IMMUNE_RESPONSE	GOBP_REGULATION_OF_CYTOKINE_PRODUCTION_INVOLVED_IN_IMMUNE_RESPONSE	57	0.420377	1.75437	0.0010587	0.0346332	0.0305159	1398	tags=39%, list=19%, signal=31%	Cd160/Tnf/Fcer1g/Xcl1/Tbx21/Mif/Cd74/P2rx7/Casp1/Ifng/Pycard/Litaf/Bst2/Cuedc2/Laptm5/Traf2/Sash3/Lilrb4a/Slamf1/Hk1/Tgfb1/Ccr2	m5
GOBP_REGULATION_OF_VIRAL_LIFE_CYCLE	GOBP_REGULATION_OF_VIRAL_LIFE_CYCLE	80	0.396684	1.75266	0.00041532	0.0179718	0.0158353	595	tags=20%, list=8%, signal=19%	Ifitm1/Trim12a/Trim5/Trim34a/Ifitm2/Tnf/Isg20/Ccl5/Lgals1/Cd74/Csnk2b/Isg15/Ly6e/Smpd1/Banf1/Ppih	m5
REACTOME_PRESYNAPTIC_FUNCTION_OF_KAINATE_RECEPTORS	REACTOME_PRESYNAPTIC_FUNCTION_OF_KAINATE_RECEPTORS	6	0.790414	1.75104	0.00637871	0.0495614	0.0397038	1274	tags=83%, list=18%, signal=69%	Gngt2/Gng10/Gng5/Gng2/Gnb2	m2
MARTORIATI_MDM4_TARGETS_FETAL_LIVER_UP	MARTORIATI_MDM4_TARGETS_FETAL_LIVER_UP	122	0.361641	1.75073	0.000281424	0.00399622	0.00320139	1387	tags=40%, list=19%, signal=33%	Eno1/Hilpda/Tmem256/Pgk1/Slc16a3/Galk1/Ndufa7/Cox7a2/Ei24/Ddit4/Glrx3/Cdkn1a/Npm3/Sec61g/Cenpw/Eif4ebp1/Sap30/Ptp4a3/Ndrg1/Timm8b/Dpm3/Ndufb9/Raly/Higd1a/Phlda1/Mapkapk3/Nme2/Fam162a/Nudt5/Ifitm3/Rpl34/Aen/Rps12/Bloc1s2/Rap2a/Krt19/Hspbp1/Bola2/Nsmce1/Pigp/Siva1/Prelid2/Bhlhe40/Lsm7/Bnip3/Lage3/Snrpg/Commd2/Pfkl	m2
GOBP_BIOLOGICAL_PROCESS_INVOLVED_IN_INTERACTION_WITH_HOST	GOBP_BIOLOGICAL_PROCESS_INVOLVED_IN_INTERACTION_WITH_HOST	76	0.400839	1.75041	0.000503245	0.0208527	0.0183737	526	tags=18%, list=7%, signal=17%	Ifitm1/Trim12a/Trim5/Trim34a/Ifitm2/Pglyrp1/Lgals1/Cd74/Ly6e/Chmp2a/Smpd1/Rnasek/Chmp1a/Vamp8	m5
REACTOME_MRNA_SPLICING_MINOR_PATHWAY	REACTOME_MRNA_SPLICING_MINOR_PATHWAY	46	0.444879	1.74318	0.00243328	0.0244014	0.0195481	1460	tags=37%, list=20%, signal=30%	Polr2l/Polr2i/Snrnp25/Sf3b5/Zmat5/Snrpd2/Txnl4a/Snrpb/Polr2d/Polr2f/Polr2c/Snrpg/Snrpd1/Snrpd3/Polr2e/Polr2g/Polr2k	m2
REACTOME_IMMUNOREGULATORY_INTERACTIONS_BETWEEN_A_LYMPHOID_AND_A_NON_LYMPHOID_CELL	REACTOME_IMMUNOREGULATORY_INTERACTIONS_BETWEEN_A_LYMPHOID_AND_A_NON_LYMPHOID_CELL	37	0.469961	1.73769	0.0026093	0.0255835	0.0204951	685	tags=38%, list=9%, signal=34%	Ifitm1/Cd160/Ifitm2/Hcst/Slamf7/Trac/Klrk1/Cd8a/Cd3g/Cd3d/Jaml/Cd8b1/Itgb2/H2-Q6	m2
GOBP_TRANSLATION	GOBP_TRANSLATION	454	0.305684	1.73734	8.88674e-09	1.76963e-06	1.55925e-06	2116	tags=44%, list=29%, signal=34%	Tnf/Pelo/Mrpl19/Gapdh/Mpv17l2/Mrpl55/Eif3d/Gadd45gip1/Eif2b2/Uqcc2/Mrpl52/Mrpl36/Mtg2/Mrps16/Mrps34/Rpl36/Rpl41/Ndufa7/Mrpl58/Rpl38/Rpl37/Rpl35/Uba52/Mrps23/Mrps18a/Cars2/Rpl39/Mrps21/Mrpl46/Aurkaip1/Calr/Mrps18b/Tufm/Mrps7/Mrpl11/Mrpl54/Mrpl57/Eif4ebp1/Mrpl34/Rps26/Mrpl42/Ppp1ca/Cdk4/Mrps24/Eif5a/Mrps33/Rpl29/Chchd1/Eif3i/Mrpl2/Eif3f/Mrpl21/Mrpl15/Mrpl14/Eif6/Aimp1/Rplp0/Klhl25/Mrps11/Mrpl35/Rps…	m5
REACTOME_ACTIVATION_OF_KAINATE_RECEPTORS_UPON_GLUTAMATE_BINDING	REACTOME_ACTIVATION_OF_KAINATE_RECEPTORS_UPON_GLUTAMATE_BINDING	11	0.650558	1.73688	0.00631638	0.0494503	0.0396148	1658	tags=73%, list=23%, signal=56%	Gngt2/Gng10/Gng5/Gng2/Ncald/Gnb2/Calm3/Calm1	m2
REACTOME_RELEASE_OF_APOPTOTIC_FACTORS_FROM_THE_MITOCHONDRIA	REACTOME_RELEASE_OF_APOPTOTIC_FACTORS_FROM_THE_MITOCHONDRIA	5	0.837251	1.73496	0.00604733	0.0480108	0.0384617	1182	tags=100%, list=16%, signal=84%	Cycs/Bak1/Bax/Gsdmd/Diablo	m2
GOBP_SMALL_MOLECULE_CATABOLIC_PROCESS	GOBP_SMALL_MOLECULE_CATABOLIC_PROCESS	127	0.363191	1.72984	0.000136784	0.00766548	0.0067542	1798	tags=40%, list=25%, signal=31%	Eno1/Gnpda1/Gapdh/Aldoa/Tpi1/Pgk1/Slc16a3/Galk1/Gpi1/Acot7/Etfb/Park7/Pnkd/Qdpr/Bcat2/Ldha/Acaa1a/Hsd17b10/Echs1/Akr1a1/Ddah1/Dbi/Nudt19/Pkm/Srd5a3/Phyh/Nudt5/Mthfs/Esd/Acaa2/Akt1/Acadl/Hk1/Got2/Atp2b4/Eci1/Pfkl/Scly/Acat1/Eci2/Gatd1/Bad/Galm/Glo1/Bckdha/Oaz1/Pfkp/Afmid/Got1/Acads/Acadvl	m5
GOBP_NUCLEOBASE_CONTAINING_SMALL_MOLECULE_METABOLIC_PROCESS	GOBP_NUCLEOBASE_CONTAINING_SMALL_MOLECULE_METABOLIC_PROCESS	298	0.316057	1.72731	2.57816e-06	0.000303912	0.000267783	1762	tags=38%, list=24%, signal=30%	Ndufa3/Eno1/Gnpda1/Ndufs8/Ndufa13/Idh3b/Gapdh/Naxe/Ndufb2/Aldoa/Umps/Gimap7/Tpi1/Bcl2l1/Ndufs6/Aprt/Ndufs5/Ndufa12/Ndufa5/Ndufa11/Ndufv3/Idh3g/Pgk1/Crmp1/Galk1/Ndufa7/Nme1/Gpi1/Dctpp1/Ddit4/P2rx7/Sult2b1/Ndufa1/Ifng/Taldo1/Ndufs7/Ndufb4/Acot7/Sdhb/Ndufb11/Ndufb7/Pgls/Hint1/Prdx5/Park7/Mdh1/Ndufb10/Ndufb6/Ndufa10/Dguok/Ndufa2/Ndufb9/Hspa8/Ucp2/Mdh2/Stoml2/Ldha/Eif6/Ndufs2/Guk1/Smpdl3a/Pmvk/Ndufb8/…	m5
HALLMARK_MYC_TARGETS_V2	HALLMARK_MYC_TARGETS_V2	41	0.444007	1.71951	0.00358861	0.016722	0.0112653	2182	tags=49%, list=30%, signal=34%	Srm/Dctpp1/Dusp2/Cdk4/Imp4/Nop16/Exosc5/Mrto4/Hspe1/Rrp9/Mcm5/Noc4l/Wdr74/Nip7/Ddx18/Rcl1/Cbx3/Hspd1/Rabepk/Pus1	mh
SERVITJA_ISLET_HNF1A_TARGETS_UP	SERVITJA_ISLET_HNF1A_TARGETS_UP	48	0.434811	1.71458	0.00396917	0.0348462	0.0279154	1124	tags=44%, list=16%, signal=37%	Ifitm1/Capg/Lgals1/Thy1/Rhoc/Lgals3/Mical1/Ly6a/Galk1/Anxa2/Vim/Csf1/Cyba/H2-Aa/Acot7/Itgb2/Arhgdib/Ifitm3/Laptm5/Cnn2/H2-D1	m2
GOBP_REGULATION_OF_ENDOPEPTIDASE_ACTIVITY	GOBP_REGULATION_OF_ENDOPEPTIDASE_ACTIVITY	135	0.353784	1.71212	9.92003e-05	0.00599985	0.00528659	1811	tags=44%, list=25%, signal=33%	Tnf/Hspa1b/Cst7/Gapdh/Serpinb6b/Mical1/Bcl2l1/Serpina3g/Psenen/Ctsd/Bin1/Lck/Cycs/Casp1/Pycard/Prelid1/Park7/Cst3/Psmb8/Bcl2a1b/Psme1/Psme2/Bcl2a1d/Rps27l/Rps6ka1/Pih1d1/Bak1/Bax/Pdcd2/Serpinb9/Fasl/Fam162a/Fis1/Lamtor5/Hip1/Laptm5/Rack1/Akt1/Triap1/Diablo/Cdh1/Tbc1d10a/Gpx1/Pdcd5/Mtch1/Bcap31/Psmb9/Tnfsf10/Mtch2/Anp32b/Arl6ip1/Furin/Bad/Vcp/Pdcd6/Dap/Psme3/Bid/Bcl2l12	m5
MATSUDA_NATURAL_KILLER_DIFFERENTIATION	MATSUDA_NATURAL_KILLER_DIFFERENTIATION	254	0.322086	1.71115	4.38115e-06	0.000117153	9.38519e-05	1080	tags=31%, list=15%, signal=27%	Ifitm1/Gzmb/Cd160/Socs2/Ifitm2/Hspa1b/Ctla2b/Gpr34/Ccl4/Cd7/Cxcr3/Nrgn/Ccl5/Mrpl19/Ctla2a/Xcl1/Slamf7/Tbx21/Rhoc/Aldoa/Matk/Edf1/Nkg7/Ifitm10/Phgdh/Tpi1/Napsa/Fkbp4/Serpina3g/Cox5b/Cxcr6/Aip/AW112010/Klra5/Pdcd1/Cisd1/Galk1/Actb/Ctsd/Gpi1/Psmd13/Bud31/Klrk1/Coro1a/Ms4a6d/Pfdn6/Ifng/Tspan31/Nhp2/Myo1f/Hopx/Mrpl54/Ndufb10/Cdk4/Cct7/Eif5a/Litaf/Ppih/Stmn1/0610010K14Rik/Ruvbl1/Ccr5/Cpd/Klrc1/Gtf2ird1…	m2
HALLMARK_FATTY_ACID_METABOLISM	HALLMARK_FATTY_ACID_METABOLISM	82	0.380725	1.70927	0.00123664	0.00772898	0.00520689	1798	tags=41%, list=25%, signal=32%	Ech1/Idh3b/Lgals1/Aldoa/Mif/Gabarapl1/Idh3g/Alad/Mdh1/Urod/Psme1/Mdh2/Ldha/Acaa1a/Hsd17b10/Echs1/S100a10/Ywhah/Acaa2/Apex1/Erp29/Odc1/Aldh9a1/Acadl/Kmt5a/Eci1/Blvra/Hsp90aa1/Eci2/Ostc/Sdhc/Pdhb/Acads/Acadvl	mh
REACTOME_INTERLEUKIN_1_SIGNALING	REACTOME_INTERLEUKIN_1_SIGNALING	81	0.384235	1.70861	0.000979267	0.011569	0.00926796	2295	tags=56%, list=32%, signal=38%	Psmb10/Ubb/Nfkbib/Psmd13/Uba52/Psmc3/Psma4/Psmb6/Psmb5/Psmb8/Psme1/Psme2/Psmb3/Psmd4/Psmc1/Psma1/Psma7/Psmd10/Psmb1/Psma6/Psmd3/Psmd7/Traf2/Psme2b/Ube2n/Psmc5/Psmb4/Psmb2/Psmd8/Ubc/Psma2/Nfkb2/Psme3/Psmc2/Rbx1/Rps27a/Psmc4/Psmd1/Usp14/Psmd9/Ube2v1/Psmd2/Psmd6/Hmgb1/Psmb7	m2
MEISSNER_NPC_HCP_WITH_H3_UNMETHYLATED	MEISSNER_NPC_HCP_WITH_H3_UNMETHYLATED	73	0.394537	1.70578	0.00059163	0.00756626	0.00606136	1212	tags=33%, list=17%, signal=28%	Isyna1/Ppm1j/Chchd10/Rnh1/Bspry/Pdlim2/Lgals3/Ifitm10/Emid1/Cmtm7/Il12rb2/Eva1b/Slc16a3/Ap1g2/Cyba/Klk8/Adora2a/Npepl1/Htatip2/Gsdmd/Glp1r/Krt19/Ppp1r3b/Ildr1	m2
GOBP_MITOCHONDRION_ORGANIZATION	GOBP_MITOCHONDRION_ORGANIZATION	319	0.307932	1.69653	2.36988e-06	0.000284261	0.000250468	1605	tags=35%, list=22%, signal=29%	Ndufa3/Pet100/Ndufs8/Ndufa13/Chchd10/Sdhaf1/Ndufb2/Surf1/Uqcc2/Bcl2l1/Gabarapl1/Chchd4/Ndufs6/Ndufs5/Ndufa12/Ndufa5/Ndufa11/Higd2a/Fkbp8/Romo1/Cox7a2/P2rx7/Ndufa1/Micos13/Ndufs7/Pycard/Ndufb4/Prelid1/Ndufb11/Ndufb7/Fundc2/Smim20/Park7/Ndufb10/Cox17/Ndufb6/Ndufa10/Bcl2a1b/Slirp/Ndufa2/Ndufb9/Ucp2/Ndufaf8/Stoml2/Mrpl15/Hsd17b10/Cox19/Bcl2a1d/Higd1a/Ndufs2/Phb2/Tmem126a/Bak1/Bax/Arrb2/Slc25a5/Ndufb8…	m5
REACTOME_C_TYPE_LECTIN_RECEPTORS_CLRS	REACTOME_C_TYPE_LECTIN_RECEPTORS_CLRS	95	0.366093	1.69282	0.000541446	0.00705594	0.00565254	2189	tags=51%, list=30%, signal=36%	Fcer1g/Hras/Psmb10/Ubb/Cdc34/Psmd13/Uba52/Psmc3/Psma4/Psmb6/Pycard/Psmb5/Psmb8/Psme1/Psme2/Psmb3/Psmd4/Psmc1/Psma1/Psma7/Psmd10/Psmb1/Psma6/Psmd3/Psmd7/Psme2b/Ube2n/Calm3/Psmc5/Psmb4/Psmb2/Ube2m/Psmd8/Ubc/Calm1/Psma2/Nfkb2/Psme3/Psmc2/Prkaca/Nfatc2/Rps27a/Psmc4/Psmd1/Relb/Psmd9/Ube2v1/Psmd2	m2
REACTOME_NEUTROPHIL_DEGRANULATION	REACTOME_NEUTROPHIL_DEGRANULATION	269	0.314281	1.69208	4.6827e-06	0.000120521	9.65499e-05	1680	tags=35%, list=23%, signal=28%	Hspa1a/Pglyrp1/Hspa1b/Apeh/Fcer1g/Ggh/Aldoa/Mif/Aprt/Ptpn6/Csnk2b/Anxa2/Alad/2310033P09Rik/Trappc1/Ctsd/Gpi1/Gstp1/Psmd13/Psmc3/Glipr1/Cstb/Cyba/Pycard/Qpct/Rhog/Fuca1/Cst3/Hvcn1/Vamp8/Ctsa/S100a11/Cotl1/Hspa8/Itgb2/Adam8/Fabp5/H2-Q6/Agpat2/Rhof/Bst2/Arpc5/Rab24/Hsp90ab1/Pkm/Nme2/Psmb1/Pdap1/Unc13d/Dynll1/Gusb/Cnn2/Srp14/Gsdmd/Psmd3/Ddost/Pgam1/Psmd7/Lta4h/Lamtor1/Fth1/Actr10/Ppia/Gmfg/Tbc1d10c/A…	m2
BAKKER_FOXO3_TARGETS_DN	BAKKER_FOXO3_TARGETS_DN	86	0.370583	1.68596	0.00171901	0.0182445	0.0146158	1724	tags=37%, list=24%, signal=29%	Cyth2/Aprt/Snrpa/Cox8a/Med10/Pop5/Wbp1/Adgrg5/Ndufb10/Ifi35/Lrrc42/Mapkapk3/Mrps26/Psma1/Adgrg1/Lsm10/Cetn2/Glod4/Trim27/Fam136a/Tpgs1/Vipr2/Rnaseh2a/Rnaseh2c/Sec61b/Cops8/Wdr74/Sys1/Tnrc18/Gfer/Bckdha/Ddx18	m2
VILIMAS_NOTCH1_TARGETS_UP	VILIMAS_NOTCH1_TARGETS_UP	36	0.457465	1.68141	0.0059089	0.0471567	0.0377774	986	tags=44%, list=14%, signal=39%	Gzmb/Cd7/Ccl5/Thy1/Cd74/Lck/Cd3g/Tnfrsf18/Cd80/Cd3d/Id2/Traf1/Cd2/Ctla4/Lat/Zap70	m2
GOBP_RIBOSOME_BIOGENESIS	GOBP_RIBOSOME_BIOGENESIS	248	0.312559	1.67578	1.33393e-05	0.00118442	0.00104362	2246	tags=44%, list=31%, signal=32%	Isg20/Mpv17l2/Pop7/Wdr18/Rpl38/Rpl35/Rrp8/Pop5/Nhp2/Gtf3a/Npm3/Exosc4/Mrps7/Imp4/Rrp1/Eif6/Rplp0/Bop1/Pop4/Rps27l/Nop16/Fau/Rpsa/Pih1d1/Pin4/Exosc5/Mphosph6/Mrto4/Zfp593/Ddx49/Rpl10/Rps11/Rpl24/Ran/Rrp9/Rpl6/Rps12/C1d/Fbl/Bud23/Zfp622/Rbfa/Rps15a/Rpl7a/Rpl26/C1qbp/Brix1/Gtf2h5/Lyar/Rrp1b/Noc4l/Mettl5/Rpl11/Pdcd11/Nsa2/Utp11/Ngrn/Cinp/Wdr74/Rpl27/Rps21/Nip7/Rps8/Nop10/Snu13/Abt1/Nol7/Rps15/Rps19bp…	m5
REACTOME_SIGNALING_BY_THE_B_CELL_RECEPTOR_BCR	REACTOME_SIGNALING_BY_THE_B_CELL_RECEPTOR_BCR	88	0.363746	1.6671	0.00118423	0.0133242	0.0106741	1780	tags=42%, list=25%, signal=32%	Hras/Ptpn6/Psmb10/Ubb/Nfkbib/Psmd13/Uba52/Psmc3/Psma4/Psmb6/Psmb5/Psmb8/Pik3ap1/Psme1/Psme2/Psmb3/Psmd4/Psmc1/Psma1/Psma7/Psmd10/Psmb1/Psma6/Psmd3/Fkbp1a/Psmd7/Psme2b/Calm3/Psmc5/Psmb4/Psmb2/Psmd8/Ubc/Calm1/Psma2/Psme3/Psmc2	m2
REACTOME_INTERLEUKIN_1_FAMILY_SIGNALING	REACTOME_INTERLEUKIN_1_FAMILY_SIGNALING	88	0.363607	1.66647	0.00118423	0.0133242	0.0106741	2295	tags=56%, list=32%, signal=38%	Psmb10/Ubb/Nfkbib/Psmd13/Uba52/Psmc3/Psma4/Psmb6/Casp1/Psmb5/Psmb8/Psme1/Psme2/Psmb3/Psmd4/Psmc1/Psma1/Psma7/Psmd10/Psmb1/Psma6/Gsdmd/Psmd3/Psmd7/Traf2/Psme2b/Ube2n/Psmc5/Psmb4/Psmb2/Il18r1/Psmd8/Ubc/Psma2/Nfkb2/Psme3/Psmc2/Rbx1/Rps27a/Psmc4/Psmd1/Il18rap/Usp14/Psmd9/Ube2v1/Psmd2/Psmd6/Hmgb1/Psmb7	m2
REACTOME_MITOTIC_G2_G2_M_PHASES	REACTOME_MITOTIC_G2_G2_M_PHASES	125	0.340432	1.65914	0.00102885	0.0120364	0.00964244	1971	tags=39%, list=27%, signal=29%	Haus8/Psmb10/Ubb/Psmd13/Uba52/Psmc3/Psma4/Psmb6/Cdkn1a/Ssna1/Dctn3/Psmb5/Psmb8/Psme1/Psme2/Psmb3/Phlda1/Psmd4/Hsp90ab1/Psmc1/Psma1/Psma7/Psmd10/Psmb1/Psma6/Cetn2/Dynll1/Haus4/Psmd3/Psmd7/Psme2b/Psmc5/Psmb4/Psmb2/Hsp90aa1/Tubb4b/Psmd8/Ubc/Psma2/Psme3/Dctn2/Psmc2/Tuba1b/Prkaca/Rbx1/Lcmt1/Rps27a/Nde1/Psmc4	m2
FOSTER_KDM1A_TARGETS_UP	FOSTER_KDM1A_TARGETS_UP	52	0.412119	1.656	0.0034167	0.031659	0.0253621	938	tags=37%, list=13%, signal=32%	Ifitm1/H2-Ab1/Thy1/Lgals3bp/Itgae/4930486L24Rik/Ly6a/Cd74/Fxyd5/Ly6e/Sult2b1/Cdkn1a/Qpct/Cd3d/Ctsa/Ifi27/Ttc39c/Htatip2/Rbms2	m2
REACTOME_MITOTIC_G1_PHASE_AND_G1_S_TRANSITION	REACTOME_MITOTIC_G1_PHASE_AND_G1_S_TRANSITION	106	0.351987	1.65131	0.000933034	0.0111693	0.00894776	1794	tags=41%, list=25%, signal=31%	Lin37/Psmb10/Ubb/Psmd13/Uba52/Psmc3/Psma4/Psmb6/Cdkn1a/Rpa2/Psmb5/Psmb8/Cdk4/Psme1/Psme2/Psmb3/Psmd4/Psmc1/Psma1/Psma7/Psmd10/Psmb1/Psma6/Mcm5/Mcm6/Psmd3/Psmd7/Akt1/Psme2b/Gmnn/Mcm3/Pole4/Psmc5/Psmb4/Psmb2/Prim1/E2f4/Psmd8/Ubc/Psma2/Psme3/Psmc2/Cdt1	m2
REACTOME_INNATE_IMMUNE_SYSTEM	REACTOME_INNATE_IMMUNE_SYSTEM	498	0.285328	1.64729	2.04925e-07	8.61102e-06	6.89832e-06	1684	tags=33%, list=23%, signal=27%	Hspa1a/Pglyrp1/Hspa1b/Apeh/Fcer1g/Ecsit/Hras/Atox1/Ggh/Aldoa/Mif/Bcl2l1/Aprt/Rac2/Ptpn6/Csnk2b/Ncf4/Psmb10/Ubb/Anxa2/Alad/2310033P09Rik/Actb/Trappc1/Ctsd/Nfkbib/Lat2/Gpi1/Cdc34/Gstp1/Psmd13/Klrk1/Uba52/Psmc3/Lck/P2rx7/Cd3g/Glipr1/Psma4/Cstb/Psmb6/Cyba/Casp1/Pycard/Qpct/Rhog/Atp6v1f/Fuca1/Arpc1b/Pld3/Cst3/Hvcn1/Vamp8/Arpc3/Psmb5/Psmb8/Actg1/Ctsa/S100a11/Cotl1/Hspa8/Itgb2/Adam8/Atp6v0e/Psme1/Psme2/…	m2
MORI_PRE_BI_LYMPHOCYTE_UP	MORI_PRE_BI_LYMPHOCYTE_UP	46	0.420047	1.64588	0.00631499	0.0494503	0.0396148	1166	tags=35%, list=16%, signal=29%	Socs2/Fcer1g/Ccl5/Mif/Phgdh/Lig1/Ssbp4/Gstt2/Hmgn2/Cdkn1a/Stmn1/Dbi/Ran/Txn1/Mcm6/Hspbp1	m2
BOYLAN_MULTIPLE_MYELOMA_C_D_DN	BOYLAN_MULTIPLE_MYELOMA_C_D_DN	115	0.342565	1.63497	0.00129218	0.0141522	0.0113374	1043	tags=30%, list=14%, signal=26%	Trim34a/Pglyrp1/Ctsw/AA467197/Isg20/Cd7/Ccl5/Ctla2a/Ggh/Tbx21/Nkg7/Ltb/Ly6a/Serpina3g/Cxcr6/2310061I04Rik/Anxa2/Bscl2/Klrk1/Cd3g/Myo1f/Gpr160/Cd3d/Cd8b1/H2-Q6/Creld2/Id2/Klrc1/Klrd1/Plaat3/Sema4a/Ifitm3/Nfil3/Cd3e/Gimap4	m2
GALINDO_IMMUNE_RESPONSE_TO_ENTEROTOXIN	GALINDO_IMMUNE_RESPONSE_TO_ENTEROTOXIN	51	0.406472	1.63195	0.00445503	0.0387042	0.0310061	1284	tags=33%, list=18%, signal=28%	Tnf/Ccl4/Ccl5/Gapdh/Rac2/Ubb/Glrx/Dusp2/Actg1/Nab2/Phlda1/Traf1/Pkm/Odc1/Lilrb4a/Bhlhe40/Ehd1	m2
GOBP_RRNA_PROCESSING	GOBP_RRNA_PROCESSING	170	0.323866	1.6284	0.000212241	0.0109104	0.0096134	2237	tags=45%, list=31%, signal=32%	Isg20/Pop7/Wdr18/Rpl35/Rrp8/Pop5/Nhp2/Npm3/Exosc4/Imp4/Rrp1/Eif6/Bop1/Pop4/Pih1d1/Pin4/Exosc5/Mphosph6/Mrto4/Ddx49/Rrp9/C1d/Fbl/Bud23/Rbfa/Rpl7a/Rpl26/Brix1/Gtf2h5/Lyar/Rrp1b/Mettl5/Rpl11/Pdcd11/Nsa2/Utp11/Wdr74/Rpl27/Rps21/Rps8/Nop10/Snu13/Abt1/Nol7/Rps15/Nat10/Imp3/Exosc8/Rps27/Exosc3/Trmt112/Rpl14/Rps28/Ddx18/Ebna1bp2/Utp3/Nop53/Rps19/Ddx54/Rps25/Ddx47/Emg1/Sart1/Nob1/Rcl1/Rpp30/Rpl7/Rsl1d1/Rp…	m5
YAO_TEMPORAL_RESPONSE_TO_PROGESTERONE_CLUSTER_10	YAO_TEMPORAL_RESPONSE_TO_PROGESTERONE_CLUSTER_10	62	0.388134	1.6204	0.00337903	0.0314815	0.02522	2272	tags=61%, list=31%, signal=42%	Polr2l/Edf1/Fkbp4/Psma4/Cox17/Fkbp2/Cct7/Ldha/Ssrp1/Hspe1/Yipf5/Dynll1/Vdac2/Bola2/Nsun2/Polr2f/Mrpl40/Dad1/Rangap1/Cdk2ap2/Eif1b/Eif3g/Rpn2/Ostc/Timm23/Ufm1/Rrbp1/Mrpl53/Cacybp/Ap4s1/Apmap/Tmed2/Cers2/Trir/Mpc2/Sec61a1/Ssu72/Pex2	m2
MARSON_FOXP3_TARGETS_UP	MARSON_FOXP3_TARGETS_UP	56	0.399466	1.61758	0.00521421	0.0429442	0.0344028	803	tags=30%, list=11%, signal=27%	Capg/Crip1/Xcl1/Pdlim2/Nkg7/Ly6a/Rac2/Ncf4/Rgs16/Vim/Ddit4/Coro1a/S100a6/Psmb8/Irf8/Cd2/S100a10	m2
REACTOME_MHC_CLASS_II_ANTIGEN_PRESENTATION	REACTOME_MHC_CLASS_II_ANTIGEN_PRESENTATION	68	0.37894	1.61109	0.00396996	0.0348462	0.0279154	1205	tags=24%, list=17%, signal=20%	H2-Ab1/Cd74/Lag3/Ap1s1/Ctsd/Clta/H2-Aa/Dctn3/Ap2m1/Ctsa/Dctn5/Ifi30/Dynll1/Ap2s1/Actr10/Sec13	m2
GOBP_REGULATION_OF_CYSTEINE_TYPE_ENDOPEPTIDASE_ACTIVITY	GOBP_REGULATION_OF_CYSTEINE_TYPE_ENDOPEPTIDASE_ACTIVITY	109	0.343216	1.60489	0.000611572	0.0238933	0.0210528	1709	tags=41%, list=24%, signal=32%	Tnf/Hspa1b/Cst7/Mical1/Bcl2l1/Ctsd/Lck/Cycs/Casp1/Pycard/Park7/Cst3/Bcl2a1b/Bcl2a1d/Rps27l/Rps6ka1/Pih1d1/Bak1/Bax/Pdcd2/Fasl/Fam162a/Fis1/Lamtor5/Hip1/Laptm5/Rack1/Akt1/Triap1/Diablo/Cdh1/Tbc1d10a/Gpx1/Pdcd5/Mtch1/Bcap31/Psmb9/Tnfsf10/Mtch2/Anp32b/Arl6ip1/Bad/Vcp/Pdcd6/Dap	m5
CHIARADONNA_NEOPLASTIC_TRANSFORMATION_CDC25_DN	CHIARADONNA_NEOPLASTIC_TRANSFORMATION_CDC25_DN	74	0.369832	1.60253	0.00342882	0.031659	0.0253621	938	tags=30%, list=13%, signal=26%	Capg/Ctla2b/Ctla2a/Mea1/S100a13/Ly6a/Naa38/Fxyd5/Galk1/Clic1/Snx10/Taldo1/Acot7/Eif4ebp1/Pnkd/Tm2d2/Klk8/Guk1/Sri/Emp3/Ifi30/Rbms2	m2
REACTOME_CELLULAR_RESPONSES_TO_STIMULI	REACTOME_CELLULAR_RESPONSES_TO_STIMULI	335	0.286554	1.59296	2.06082e-05	0.000389416	0.000311963	1679	tags=32%, list=23%, signal=25%	Hspa1a/Hspa1b/Elob/Fzr1/Cox6a1/Fkbp4/Cox5b/Nup37/Cox7b/Ncf4/Lamtor4/Psmb10/Cox6c/Ubb/Cox8a/Cox7c/Gstp1/Psmd13/Cox7a2/Uba52/Psmc3/Cycs/Psma4/Psmb6/Cyba/Cdkn1a/Cox5a/Rpa2/Atp6v1f/Dctn3/Prdx5/Psmb5/Psmb8/Txn2/Cdk4/Hspa8/Atp6v0e/Psme1/Psme2/Stoml2/Anapc11/Cox6b1/Dctn5/Acd/Prdx2/Psmb3/Phb2/Rps6ka1/Hsbp1/Rae1/Cox4i1/Psmd4/Mapkapk3/Nprl3/Hsp90ab1/Psmc1/Mapk3/Psma1/Psma7/Txnrd2/Psmd10/St13/Psmb1/Bag1/Psm…	m2
DARWICHE_PAPILLOMA_RISK_HIGH_UP	DARWICHE_PAPILLOMA_RISK_HIGH_UP	77	0.363774	1.59191	0.00253943	0.025138	0.0201381	1137	tags=31%, list=16%, signal=27%	Eno1/Srm/Cox5b/Ptprcap/Pgk1/Galk1/Ly6e/Mrps18a/Rpl39/Snhg3/Nhp2/Qdpr/S100a11/Ldha/Cox19/Ftl1/Fam162a/Ifitm3/Esd/Dynll1/Txn1/Eef1d/Pgam1/Traf2	m2
HALLMARK_ADIPOGENESIS	HALLMARK_ADIPOGENESIS	121	0.324121	1.58019	0.00367883	0.016722	0.0112653	1788	tags=39%, list=25%, signal=30%	Ech1/Chchd10/Uqcrq/Aldoa/Cox6a1/Cox7b/Uqcr10/Ndufa5/Idh3g/Cox8a/Reep5/Jagn1/Taldo1/Uqcr11/Sdhb/Ndufb7/Etfb/Uqcrc1/Qdpr/Ucp2/Mdh2/Ddt/Mrpl15/Echs1/Grpel1/Cdkn2c/Samm50/Dhrs7/Phyh/Acaa2/Acadl/Cyc1/Ndufs3/Gpx4/Pfkl/Ak2/Plin2/Ghitm/Tkt/Mtch2/Ndufab1/Dgat1/Ubc/Sdhc/Bckdha/Idh3a/Acads	mh
ICHIBA_GRAFT_VERSUS_HOST_DISEASE_D7_UP	ICHIBA_GRAFT_VERSUS_HOST_DISEASE_D7_UP	74	0.364338	1.57873	0.00484221	0.0406943	0.0326004	921	tags=34%, list=13%, signal=30%	Ctla2b/H2-Ab1/Lgals3bp/Ly6a/Serpina3g/Cd74/AW112010/Isg15/Psmb10/Clic1/Cyba/Snx10/H2-Aa/Tmsb10/Pld3/Psmb8/Tmsb4x/Litaf/Psme1/Psme2/Ifi35/Ifi27/Irf8/Pkm/1110038F14Rik	m2
DARWICHE_SQUAMOUS_CELL_CARCINOMA_UP	DARWICHE_SQUAMOUS_CELL_CARCINOMA_UP	80	0.355355	1.57522	0.00371092	0.0332341	0.026624	1087	tags=29%, list=15%, signal=25%	Eno1/Srm/Cox5b/Ptprcap/Pgk1/Galk1/Ly6e/Mrps18a/Rpl39/Snhg3/Nhp2/Qdpr/S100a11/Ldha/Rnf181/Ftl1/Fam162a/Ifitm3/Esd/Dynll1/Txn1/Eef1d/Pgam1	m2
HALLMARK_INTERFERON_ALPHA_RESPONSE	HALLMARK_INTERFERON_ALPHA_RESPONSE	64	0.368927	1.56565	0.0133465	0.0444883	0.029971	967	tags=30%, list=13%, signal=26%	Ifitm1/Ifitm2/Mvb12a/Isg20/Lgals3bp/Cd74/Isg15/Ly6e/Csf1/Casp1/Tent5a/Psmb8/Psme1/Psme2/Ifi35/Ifi27/Bst2/Ifi30/Ifitm3	mh
BYSTRYKH_HEMATOPOIESIS_STEM_CELL_QTL_CIS	BYSTRYKH_HEMATOPOIESIS_STEM_CELL_QTL_CIS	94	0.339603	1.56163	0.00362708	0.033045	0.0264725	1671	tags=36%, list=23%, signal=28%	Ggh/Tbcb/Alad/Gpi1/Psmb6/Mrps7/Cst3/Litaf/Tm2d3/Prdx2/Mrpl35/Dbi/Coa3/Adgrg1/Tmco1/Pigx/Cnih1/Ddost/Aldh9a1/Acadl/Rpl26/Snrpb2/Vamp4/Tmem234/Ccr2/Nop10/Nsmce3/Use1/Spg21/Rcn1/Arl6ip1/Gfer/Cpsf2/Glo1	m2
GOCC_SIDE_OF_MEMBRANE	GOCC_SIDE_OF_MEMBRANE	263	0.289272	1.55689	0.000127803	0.0072214	0.00636291	1517	tags=37%, list=21%, signal=31%	Ly6g5b/Cd160/Tnf/Smpdl3b/Ly6c2/H2-Ab1/Cd52/Fcer1g/Cxcr3/Crlf2/Slamf7/Thy1/Pdcd1lg2/Itgae/Lgals3/Ly6a/Il12rb2/Cd74/Cxcr6/Ptpn7/Il2ra/Klre1/Lag3/Pdcd1/Cisd1/Ly6e/Borcs8/Pam16/Klrk1/Cd8a/Gngt2/P2rx7/Cd3g/Ifng/Calr/H2-Aa/Tnfrsf18/S100a6/Cd80/Cd3d/Ap2m1/Gng10/Klri2/Cd8b1/Litaf/Itgb2/Gnai2/Cd27/Cd5/Ccr5/H2-Q6/Gna15/Abcb1b/Clec2d/Traf1/Klrc1/Bst2/Cd2/Mien1/Gng5/Fasl/Gng2/Ctla4/Klrd1/Gnas/Rgs2/Il2rg/Rgs1…	m5
PAL_PRMT5_TARGETS_UP	PAL_PRMT5_TARGETS_UP	144	0.308906	1.55009	0.00177401	0.0184479	0.0147787	1699	tags=35%, list=23%, signal=27%	Capg/Ech1/Ndufa13/Fkbp4/Naa38/Snrpa/Nme1/Hmgn2/Psmc3/Emc6/Mrps21/Aurkaip1/Rpa2/Tufm/Prelid1/Psmb5/Cdk4/Slirp/Clcn4/Stmn1/Echs1/Elof1/Id2/Rfc5/Eif1ax/Cuedc2/Emp3/Ndufb8/Mrpl20/Incenp/Cetn2/Gusb/Apex1/Gas2/Odc1/Uhrf1/Gmnn/Lage3/Calm3/Spcs2/Ube2m/Prim1/Mrpl18/Mrpl48/Anp32b/Jpt1/Erh/Lsm2/Tomm5/Cetn3	m2
GOBP_RRNA_METABOLIC_PROCESS	GOBP_RRNA_METABOLIC_PROCESS	192	0.299608	1.54388	0.000663733	0.025494	0.0224633	2237	tags=43%, list=31%, signal=30%	Isg20/Pelo/Pop7/Wdr18/Rpl35/Rrp8/Pop5/Nhp2/Npm3/Exosc4/Imp4/Rrp1/Eif6/Bop1/Pop4/Pih1d1/Pin4/Exosc5/Mphosph6/Mrto4/Ddx49/Rrp9/C1d/Fbl/Bud23/Rbfa/Rpl7a/Rpl26/Brix1/Polr1d/Gtf2h5/Lyar/Rrp1b/Mettl5/Rpl11/Pdcd11/Nsa2/Utp11/Wdr74/Rpl27/Rps21/Rps8/Polr2e/Nop10/Snu13/Abt1/Nol7/Rps15/Nat10/Imp3/Exosc8/Rps27/Exosc3/Smarcb1/Trmt112/Rpl14/Rps28/Ddx18/Ebna1bp2/Utp3/Nop53/Rps19/Ddx54/Rps25/Ddx47/Emg1/Sart1/Nob…	m5
HALLMARK_P53_PATHWAY	HALLMARK_P53_PATHWAY	114	0.318483	1.53025	0.00803718	0.0321607	0.0216661	1428	tags=35%, list=20%, signal=29%	Hras/S100a4/Rpl36/Ctsd/Rgs16/Tax1bp3/Ei24/Ddit4/Rrp8/Casp1/Cdkn1a/Osgin1/Hint1/Fuca1/Vamp8/Cd82/Ndrg1/Klk8/Iscu/Rps27l/Slc3a2/Bak1/Bax/Mapkapk3/S100a10/Ifi30/Fam162a/Aen/Rps12/Fdxr/Rack1/Traf4/Triap1/Tm7sf3/Jun/Tgfb1/Ddit3/Rpl18/Gm2a/Tprkb	mh
GOCC_CELL_SURFACE	GOCC_CELL_SURFACE	261	0.280743	1.51544	0.000377219	0.0168565	0.0148526	1517	tags=34%, list=21%, signal=28%	Ly6g5b/Tnf/Ly6c2/H2-Ab1/Eno1/Fcer1g/Cxcr3/Hilpda/Crlf2/Hcst/Lgals1/Slamf7/Thy1/Pdcd1lg2/Itgae/Lgals3/Mif/Ly6a/Il12rb2/Cd74/Cxcr6/Il2ra/Klre1/Lag3/Pdcd1/Anxa2/Klrk1/Cd8a/P2rx7/Cd3g/Ifng/Calr/H2-Aa/Tnfrsf18/Cd80/Cd3d/Vamp8/Pebp1/Klri2/Cd8b1/Hspa8/Itgb2/Adam8/Cd27/Cd5/Ccr5/Aimp1/H2-Q6/Abcb1b/Phb2/Clec2d/Slc3a2/Tnfrsf1a/Klrc1/Bst2/Cd2/S100a10/Hsp90ab1/Fasl/Sema6d/Ctla4/Klrd1/Ifitm3/Il2rg/Cd3e/Ece1/Er…	m5
REACTOME_NUCLEOTIDE_EXCISION_REPAIR	REACTOME_NUCLEOTIDE_EXCISION_REPAIR	92	0.330534	1.50908	0.0053437	0.0436614	0.0349774	1743	tags=40%, list=24%, signal=31%	Polr2l/Gps1/Polr2i/Lig1/Pold2/Ino80b/Ubb/Actb/Uba52/Rfc2/Rpa2/Ruvbl1/Rfc5/Actl6a/Rfc3/Cetn2/Xrcc1/Polr2d/Ino80e/Mcrs1/Pold4/Polr2f/Polr2c/Gtf2h5/Ube2n/Rad23a/Pole4/Cops8/Polr2e/Polr2g/Zfp830/Polr2k/Sumo2/Ube2i/Ubc/Prpf19/Sumo3	m2
GOBP_ORGANOPHOSPHATE_BIOSYNTHETIC_PROCESS	GOBP_ORGANOPHOSPHATE_BIOSYNTHETIC_PROCESS	270	0.279751	1.50795	0.000619441	0.0240632	0.0212025	1087	tags=24%, list=15%, signal=21%	Isyna1/Socs2/Ndufa3/Eno1/Ndufs8/Ndufa13/Gapdh/Ndufb2/Aldoa/Umps/Tpi1/Gpaa1/Bcl2l1/Ndufs6/Aprt/Ndufs5/Ndufa12/Ndufa5/Ndufa11/Ndufv3/Pgk1/Ndufa7/Bscl2/Nme1/Dpm2/Ndufa1/Ndufs7/Ndufb4/Acot7/Sdhb/Ndufb11/Ndufb7/Chkb/Cish/Mdh1/Ndufb10/Ndufb6/Impa2/Dpm3/Ndufa10/Dguok/Ndufa2/Ndufb9/Mdh2/Fabp5/Stoml2/Ndufs2/Agpat2/Guk1/Akr1a1/Pmvk/Ndufb8/Cln3/Rfk/Nme2/Plaat3/Dut/Sla2/Pigx/Ndufb3/Ndufb5/Ndufv1/Ndufc1/Pgam1	m5
MARKEY_RB1_ACUTE_LOF_DN	MARKEY_RB1_ACUTE_LOF_DN	135	0.301768	1.48707	0.00364577	0.0330689	0.0264916	1517	tags=36%, list=21%, signal=29%	Cd52/Mid1ip1/Ccl4/Isg20/Ccl5/Chchd10/Lgals3bp/Napsa/Rac2/Ptpn6/Ncf4/AW112010/Isg15/Psmb10/Hes6/Lat2/Glrx/Evi2a/Prdx5/Sap30/Psmb8/Ndrg1/Ifi27l2a/Itgb2/Adam8/Psme2/Ifi35/Grina/Smpdl3a/Hcls1/Serpinb9/Dhrs7/Fam162a/Edem2/H2-D1/Rtf2/Gmfg/Tor3a/Bhlhe40/Srgn/Ddit3/Fermt3/Pfkl/H2-M3/Plin2/Ift20/Psmb9/Selplg/H2-K1	m2
REACTOME_SEPARATION_OF_SISTER_CHROMATIDS	REACTOME_SEPARATION_OF_SISTER_CHROMATIDS	130	0.296328	1.45625	0.00636368	0.0495614	0.0397038	2031	tags=42%, list=28%, signal=30%	Nup37/Psmb10/Ubb/Psmd13/Uba52/Psmc3/Psma4/Psmb6/Psmb5/Psmb8/Ska2/Psme1/Psme2/Nudc/Anapc11/Psmb3/Psmd4/Psmc1/Psma1/Psma7/Incenp/Ppp1cc/Psmd10/Psmb1/Psma6/B9d2/Dynll1/Psmd3/Psmd7/Sec13/Psme2b/Cdc16/Anapc2/Rangap1/Psmc5/Psmb4/Psmb2/Bub3/Tubb4b/Rps27/Psmd8/Pmf1/Ubc/Psma2/Ube2s/Psme3/Psmc2/Tuba1b/Ube2c/Rps27a/Nde1/Psmc4/Anapc15/Psmd1	m2
GOBP_REGULATION_OF_PROTEOLYSIS	GOBP_REGULATION_OF_PROTEOLYSIS	315	0.262043	1.44283	0.000931526	0.0321706	0.0283461	1872	tags=35%, list=26%, signal=27%	Hspa1a/Tnf/Hspa1b/Lxn/Eno1/Cst7/Ctla2a/Gapdh/Serpinb6b/Mical1/4930486L24Rik/Fzr1/Bcl2l1/Serpina3g/Psen2/Ubb/Alad/Psenen/Ctsd/Bin1/Lck/Cycs/Cstb/Casp1/Aurkaip1/Ifng/Pycard/Prelid1/Park7/Cst3/Psmb8/Pebp1/Bcl2a1b/Adam8/Psme1/Psme2/Bcl2a1d/Rps27l/Nedd8/Sgta/Rps6ka1/Pih1d1/Bak1/Bax/Timm17a/S100a10/Hsp90ab1/Cfl1/Cln3/Pdcd2/Serpinb9/Stub1/Fasl/Psmd10/Fam162a/Fis1/Lamtor5/Hip1/Pithd1/Svbp/Laptm5/Rack1/Ak…	m5
GOBP_RIBONUCLEOPROTEIN_COMPLEX_BIOGENESIS	GOBP_RIBONUCLEOPROTEIN_COMPLEX_BIOGENESIS	340	0.260221	1.44225	0.000782811	0.0280213	0.0246901	2246	tags=41%, list=31%, signal=29%	Isg20/Mpv17l2/Pop7/Eif3d/Wdr18/Puf60/Rpl38/Rpl35/Lsm4/Rrp8/Pop5/Nhp2/Gtf3a/Npm3/Exosc4/Mrps7/Snrpd2/Imp4/Ruvbl1/Rrp1/Eif6/Rplp0/Bop1/Pop4/Rps27l/Nop16/Fau/Rpsa/Pih1d1/Pin4/Exosc5/Mphosph6/Mrto4/Zfp593/Ddx49/Rpl10/Rps11/Rpl24/Ddx20/Ran/Snrpb/Rpl13a/Rrp9/Rpl6/Rps12/Gemin7/C1d/Fbl/Bud23/Snrpc/Zfp622/Rbfa/Rps15a/Rpl7a/Rpl26/C1qbp/Brix1/Gtf2h5/Lyar/Rrp1b/Noc4l/Mettl5/Rpl11/Pdcd11/Nsa2/Utp11/Ngrn/Snrpg…	m5
GOBP_ORGANOPHOSPHATE_METABOLIC_PROCESS	GOBP_ORGANOPHOSPHATE_METABOLIC_PROCESS	452	0.250325	1.42313	0.000288068	0.0137729	0.0121355	1088	tags=22%, list=15%, signal=20%	Isyna1/Socs2/Smpdl3b/Ndufa3/Eno1/Gnpda1/Ndufs8/Ndufa13/Idh3b/Gapdh/Naxe/Ndufb2/Aldoa/Umps/Gimap7/Tpi1/Gpaa1/Bcl2l1/Ndufs6/Aprt/Ndufs5/Ndufa12/Ndufa5/Ndufa11/Ndufv3/Idh3g/Pgk1/Galk1/Ndufa7/Bscl2/Nme1/Gpi1/Dctpp1/Ddit4/P2rx7/Dpm2/Sult2b1/Ndufa1/Ifng/Taldo1/Ndufs7/Ndufb4/Acot7/Sdhb/Ndufb11/Ndufb7/Smpd1/Chkb/Pgls/Cish/Hint1/Prdx5/Park7/Mdh1/Ndufb10/Ndufb6/Impa2/Dpm3/Ndufa10/Dguok/Ndufa2/Ndufb9/Hspa8/…	m5
BERENJENO_TRANSFORMED_BY_RHOA_UP	BERENJENO_TRANSFORMED_BY_RHOA_UP	362	0.246318	1.36964	0.00176955	0.0184479	0.0147787	1402	tags=26%, list=19%, signal=22%	Capg/Srm/Gapdh/Thy1/Tpi1/Eif2b2/Lig1/Sephs2/Fkbp4/Nxt1/2310061I04Rik/Pgk1/Cisd1/Cdca4/Nme1/Dctpp1/Psmd13/Ei24/Cycs/Lsm4/Pfdn6/Taldo1/Cdkn1a/Nhp2/Acot7/Sf3b5/Banf1/Mrpl34/Sap30/Snrpd2/Psmb5/Cox17/Tmsb4x/Fkbp2/Cct7/Tagln2/Lrrc59/Stmn1/Ldha/Eif6/Higd1a/Bop1/Psmb3/Nop16/Phlda1/Rfc5/Bax/Ssrp1/Mrto4/Rpl32/Ybx3/Actl6a/Rfc3/Cib1/Tomm40/Gpn1/Psma1/Psma7/Mrpl16/Incenp/Ran/Fam162a/Arl14ep/Nup62/Esd/Alyref/F…	m2
LIU_OVARIAN_CANCER_TUMORS_AND_XENOGRAFTS_XDGS_DN	LIU_OVARIAN_CANCER_TUMORS_AND_XENOGRAFTS_XDGS_DN	409	-0.278325	-1.39018	0.00371241	0.0332341	0.026624	855	tags=18%, list=12%, signal=17%	Gab3/Rcsd1/Syne1/Trps1/Kctd12/Gbp3/Ripor2/Maff/Cytip/Dock2/Il4ra/Fam78a/Ikzf1/Ets1/Card6/Camk2d/Arhgap31/Tle4/Cracr2a/Sidt1/Rasa3/Atp8b4/Fkbp5/Pik3r5/Rassf2/Irf1/Itk/Itpr2/Setd7/Arrdc3/Sgk1/Col3a1/Stambpl1/Rasgrp2/Lipa/Hsd17b11/Pdlim5/Arhgap15/Tg/Hs3st3b1/Bend4/Tnfsf8/Klhl6/Il7r/Plcl1/Ighm/Man1a/Calcrl/Serpini1/Fgf13/Ppm1l/Dpp4/Frmd6/Emb/Zfp36/Atrnl1/Socs3/St8sia1/Pde2a/Klhdc1/Zeb1/Selenop/Aff3/S…	m2
GOBP_REPRODUCTIVE_PROCESS	GOBP_REPRODUCTIVE_PROCESS	471	-0.289519	-1.46007	0.000685715	0.0259018	0.0228226	1754	tags=32%, list=24%, signal=26%	Ncoa1/Rhbdd1/Bcl2l11/Frs2/Wdr48/Ncapd3/Ncoa3/Acsl4/Cdyl/Atrx/Aplp2/Paip2/Sp1/Senp2/Cdkn1b/Atr/Hdac2/Xrn1/Rad23b/Spin1/Tspan8/Rad50/Cast/Fgfr2/Immp2l/Bcl6/Ubr2/Tug1/Cyp51/Tle3/Ctnnb1/Cdk16/Kdm5b/Psme4/Zfx/Washc5/Rps6kb1/Rbbp8/Ddx3y/Ythdf3/Pik3ca/Mecp2/Stag2/Prkdc/Herpud2/Dlg1/Cebpb/Parp11/Setx/Arid4b/Ttll5/Cep128/Cenpc1/Eomes/Ago2/Celf1/Kmt2d/Sec23ip/Foxj3/Cr1l/Tlk2/Sp3/Golga3/Tiparp/Atm/Ube3a/Sca…	m5
GOBP_NEGATIVE_REGULATION_OF_DEVELOPMENTAL_PROCESS	GOBP_NEGATIVE_REGULATION_OF_DEVELOPMENTAL_PROCESS	399	-0.292925	-1.46154	0.00104761	0.0346332	0.0305159	1479	tags=29%, list=20%, signal=24%	Lbh/Mbp/Bcl6/Nfatc3/Rb1/Cdc73/Rest/Atxn2/Kras/Ctnnb1/Skil/Nfe2l2/Nbr1/Asxl1/Mecp2/Mfn1/Rock1/Klf2/Adck1/Arid4b/Usp19/Pde3b/Fbxw7/Myc/Ulk1/Cdk5rap2/Rgcc/Phf14/Hbp1/Tob2/Ube3a/Stat5a/Ankrd26/Rc3h2/Stat3/Bmpr2/Yy1/Cdk13/Rock2/Smad7/Ctdp1/Notch1/Itpkb/Socs5/Pink1/Rc3h1/Diaph2/Smarca2/Shoc2/Hdac8/Klf13/Insig1/Hdac5/Ipo7/Tmem64/Foxo1/Ankrd17/Dip2b/Il4ra/Ttc3/Tmem131l/Atf2/Stk4/Dnm1l/Tfrc/Inpp5f/Arid4a/…	m5
GOBP_SEXUAL_REPRODUCTION	GOBP_SEXUAL_REPRODUCTION	349	-0.297574	-1.46469	0.00127431	0.0401495	0.0353765	1663	tags=31%, list=23%, signal=25%	Cdyl/Atrx/Paip2/Xrn1/Rad23b/Spin1/Tspan8/Rad50/Cast/Immp2l/Bcl6/Ubr2/Tug1/Cyp51/Tle3/Ctnnb1/Cdk16/Kdm5b/Psme4/Zfx/Washc5/Rps6kb1/Rbbp8/Ddx3y/Pik3ca/Mecp2/Stag2/Herpud2/Parp11/Setx/Arid4b/Ttll5/Cep128/Cenpc1/Celf1/Kmt2d/Sec23ip/Foxj3/Tlk2/Golga3/Atm/Ube3a/Scaper/Herc2/Rmi1/Stat3/Yy1/Hook1/Nup210l/Tubgcp5/Notch1/Nr6a1/Orc4/Ash1l/Diaph2/Acox1/Spata6/Vps13b/Xrn2/Mre11a/Clasp2/Syne1/Tubgcp3/Herc4/Rnf2…	m5
GOBP_MONONUCLEAR_CELL_DIFFERENTIATION	GOBP_MONONUCLEAR_CELL_DIFFERENTIATION	309	-0.301137	-1.46958	0.0017032	0.0497641	0.0438481	1605	tags=30%, list=22%, signal=24%	Phf10/Otud5/Gpr18/Brd2/Bcl6/Ptpn22/Nfatc3/Dnajb9/Rb1/Irf2bp2/Camk4/Ctnnb1/Ptprc/Batf/Tpd52/Dock11/Prkdc/Fnip1/Cebpb/Ppp3cb/Wwp1/Eomes/Myc/Sp3/Phf14/Tox/Kmt2a/Atm/Stat5a/Rc3h2/Braf/Stat3/Pknox1/Cyld/Yy1/Smad7/Itpkb/Arid1b/Socs5/Rc3h1/Vps13a/Smarca2/Asxl2/Azi2/Fosl2/Gab3/Xrcc6/Hdac5/Dock2/Il4ra/Xrcc4/Tmem131l/Atf2/Ikzf1/Top2b/Pik3r1/Cracr2a/Zfp36l1/Clcf1/Lmbr1l/Sirt1/Blm/Drosha/Arid2/Eif2ak1/Irf1/I…	m5
GOBP_RESPONSE_TO_NITROGEN_COMPOUND	GOBP_RESPONSE_TO_NITROGEN_COMPOUND	452	-0.292221	-1.47175	0.000385973	0.0170885	0.015057	1889	tags=33%, list=26%, signal=26%	Bmt2/Peli1/Atp2a2/Pten/Rnf4/Rela/Itga4/Tnfaip3/Mtr/Prkcb/Prkce/Ube4a/Ppp1r9b/Ncoa1/Rhbdd1/Nr4a3/Epm2aip1/Rap1gds1/Shc1/Ep300/Uggt1/Erlec1/Atrx/Sp1/Uso1/Ezr/Hdac2/Lpin1/Ubr2/Ddi2/Ptpn22/Dnajb9/Faf1/Creb1/Rb1/Stat2/Stt3b/Phip/Dnajb12/Ctnnb1/Crebbp/Nfe2l2/Ppp2r2a/Rps6kb1/Edem3/Man1a2/Pik3ca/Mecp2/Prkdc/Kat2b/Crk/Rock1/Ikbkb/Akt3/Ubqln1/Usp19/Trim25/Pde3b/Myc/Mia3/Sesn3/Irs2/Itpr1/Stat5a/Ankrd26/Epg5…	m5
MARTINEZ_RB1_TARGETS_UP	MARTINEZ_RB1_TARGETS_UP	368	-0.299939	-1.48804	0.00116695	0.0132749	0.0106346	1778	tags=31%, list=25%, signal=24%	Herc6/Arcn1/Hdlbp/Tgfbr2/Ccnl1/Arl5a/Gna12/Acbd3/Wdr48/Recql/Aplp2/Ap3m1/Arhgap1/Spin1/Ppp4r3b/Lpin1/Fgfr2/Sh3kbp1/Brd2/Ptbp3/Zdhhc5/Camk4/Kras/Add1/Rab6a/Psme4/Washc2/Etfdh/Man1a2/Pcyt1a/Gclc/Wdr12/Gna13/Hipk2/Fryl/Rgcc/Tcf20/Gbp2/Usp34/Golga4/Hbp1/Atm/Prkd3/Polr3a/Rbm6/Opa1/Babam2/Tcf12/Jak1/Slc25a30/Zfp445/Pde4dip/Pink1/Mtf2/Acox1/Xrn2/Zfp106/Tpp2/Rbbp6/Msra/Erc1/Zmynd11/Taok1/Scaf11/Slc35a3/T…	m2
GOBP_CIRCULATORY_SYSTEM_DEVELOPMENT	GOBP_CIRCULATORY_SYSTEM_DEVELOPMENT	426	-0.298166	-1.49583	0.000368744	0.0166645	0.0146834	1866	tags=35%, list=26%, signal=28%	Wnk1/Pten/Ubp1/Tcf4/Rela/Itga4/Kat6a/Naa15/Prkcb/Mdm4/Mnat1/Sparc/Tgfbr2/Spred1/Frs2/Vav3/Ift140/Shc1/Smad2/Smg9/Ep300/Nckap1/Lmna/Ywhaz/Sp1/Heg1/Senp2/Cdkn1b/Hdac2/Wars2/Fgfr2/Immp2l/Nfatc3/Ncoa6/Creb1/Rb1/C1galt1/Rest/Vezf1/Ctnnb1/Add1/Ndst1/Nfe2l2/Mrtfb/Asxl1/Glul/Pik3ca/Mecp2/Prkdc/Atf7/Rock1/Akt3/Klf2/Ppp3cb/Eomes/Ago2/Gna13/Hipk2/Pde3b/Fbxw7/Map2k5/Mia3/Rgcc/Srpk2/Tiparp/Atm/Matr3/Nus1/Invs…	m5
GOBP_REGULATION_OF_CELL_PROJECTION_ORGANIZATION	GOBP_REGULATION_OF_CELL_PROJECTION_ORGANIZATION	316	-0.306945	-1.49727	0.000931663	0.0321706	0.0283461	1696	tags=29%, list=23%, signal=24%	Ep300/Nckap1/Syne2/Dleu2/Ezr/Tnik/Hdac2/Lrig2/Adnp/Mbp/Gak/Mycbp2/Skil/Plekhm1/Nfe2l2/Smurf1/Washc5/Neu1/Fig4/Sdccag8/Dock11/Kat2b/Mfn1/Crk/Ikbkb/Setx/Cep120/Tanc2/Ulk1/Trak1/Tox/Golga4/Itpr1/Ube3a/Sipa1l1/Nptn/Myo9a/Opa1/Braf/Numb/Cyld/Bmpr2/Cep135/Arhgap35/Diaph2/Prkcq/Shoc2/Syne1/Clip1/Ripor2/Mphosph9/Dip2b/Kidins220/Ttc3/Wls/Dnm1l/Pum2/Inpp5f/Retreg3/Pik3r1/Macf1/Lrp6/Sirt1/Tapt1/Camk1d/Pias2…	m5
GOBP_CHROMATIN_REMODELING	GOBP_CHROMATIN_REMODELING	342	-0.307228	-1.5103	0.000769622	0.0277122	0.0244177	2460	tags=45%, list=34%, signal=31%	Rif1/Cabin1/Smarcad1/Rbbp5/Nfrkb/Nap1l4/Chd1l/Baz1b/Cggbp1/Suz12/Cenpa/Usp16/Supt6/Brd4/Smarcc1/Gatad2b/Rsf1/Ubr5/Asf1a/Pwwp2a/Mettl4/Mier1/Pml/Glyr1/Brcc3/Brd9/Usp15/Wdhd1/Kdm2b/Axin1/Spty2d1/Tasor2/Kdm4b/Atad2/Ftx/Zfp827/Resf1/Kdm2a/Dtx3l/Iws1/Airn/Smarca5/Ehmt1/Chd4/Kdm5d/Jarid2/Atad2b/Brd3/Phf2/Bcl7a/Uty/Zbtb1/Chd8/Kmt2e/Sf3b1/Kat6a/Ino80d/Lcor/Lin54/Hp1bp3/Ep300/Ring1/Cdyl/Atrx/Lmna/Phf8/Chd…	m5
LEE_BMP2_TARGETS_UP	LEE_BMP2_TARGETS_UP	259	-0.318001	-1.51937	0.00128964	0.0141522	0.0113374	936	tags=24%, list=13%, signal=21%	Rab6b/Pink1/Fbxl20/Numa1/Smarca2/Vps13b/Rcsd1/Trps1/Hdac5/Gbp3/Ripor2/Atp8a1/Foxo1/Ifih1/Wls/Kdm7a/Pik3r1/Zfp36l1/Ddb2/Sun2/Tsc22d1/Rere/Pxylp1/Ypel2/Appl2/Kctd1/Kif16b/Itpr2/Klhl24/Setd7/Cyfip2/Igtp/Rev3l/Dgka/Trp53inp1/Mylip/Hsd17b11/Scmh1/Pnpla7/Lrig1/Foxo3/Ctdsp2/Crebrf/Prxl2c/Man1a/Smad1/Ttc28/Slc15a2/Irgm2/Jmy/Nr1d2/Dpp4/Tcp11l2/Emb/Atp1b1/Nfia/Pik3ip1/Mturn/Foxp1/P2rx4/Satb1	m2
GOBP_PEPTIDYL_AMINO_ACID_MODIFICATION	GOBP_PEPTIDYL_AMINO_ACID_MODIFICATION	421	-0.305732	-1.53365	0.000161722	0.00877536	0.00773214	1649	tags=32%, list=23%, signal=26%	Aplp2/Naa25/Csnk1g3/Senp2/Atr/Hdac2/Cbl/Senp7/Socs4/Fgfr2/Adnp/Ptpn22/Crebl2/Esco1/Phip/Camk4/Ctnnb1/Vrk1/Lmtk2/Crebbp/Ptprc/Mast4/Rab6a/Vkorc1l1/Oxr1/Rps6kb1/Vrk2/Prkdc/Fnip1/Kat2b/Rock1/Ikbkb/Akt3/P4ha1/Ttll5/Hipk2/Parp14/Fbxw7/Tlk2/Ulk1/Lats1/Srpk2/Kmt2a/Atm/Pibf1/Stat5a/Setd2/Braf/Dpy19l1/Prkaa1/Galnt6/Jak1/Rock2/Raf1/Smad7/Morc3/Parp9/Dyrk1a/Camkmt/Socs5/Pink1/Dph6/Gpd1l/Prkcq/Topors/Smg1/Rp…	m5
IWANAGA_CARCINOGENESIS_BY_KRAS_PTEN_DN	IWANAGA_CARCINOGENESIS_BY_KRAS_PTEN_DN	161	-0.34321	-1.54972	0.00460309	0.0393029	0.0314858	1362	tags=28%, list=19%, signal=23%	Tmem87b/Vps50/Ctdspl2/Cir1/Ints2/Arid4b/Scfd2/Tax1bp1/Hbp1/Ifit2/Plxdc2/Pde4dip/Dyrk1a/Paxip1/Clip1/Cul3/Ccnd3/Tra2a/Tnpo1/Cyth3/B3galnt2/Slc39a10/Pspc1/Gtf2i/Rictor/Itpr2/Smchd1/Abtb2/Vcl/Rasgrp2/Wwox/Zbtb44/Daam1/Sptbn1/Klf7/Picalm/Hs3st3b1/Ttc28/Calcrl/Ms4a6c/Ssh2/Insr/Zeb1/Satb1/Sell	m2
GOBP_RESPONSE_TO_HORMONE	GOBP_RESPONSE_TO_HORMONE	332	-0.316009	-1.5502	0.00026037	0.0129938	0.0114491	1764	tags=33%, list=24%, signal=26%	Prkce/Ncoa1/Uri1/Nr4a3/Epm2aip1/Rap1gds1/Shc1/Ep300/Ncoa3/mt-Nd3/Sp1/Uso1/Fbxo32/Lpin1/Lbh/Mbp/Timp2/Creb1/Rb1/Stat2/Phip/Rest/Ctnnb1/Nfe2l2/Rps6kb1/Gclc/Pik3ca/Prkdc/Kat2b/Crk/Rock1/Ikbkb/Akt3/Arid5a/Tbl1x/Por/Trim25/Kmt2d/Pde3b/Kdm4c/Trim24/Lats1/Sesn3/Cnot2/Irs2/Ube3a/Stat5a/Ankrd26/Opa1/Ncoa2/Braf/Stat3/Prkaa1/Strn3/Tcf12/Jak1/Rock2/Raf1/Notch1/Stxbp3/Prkcq/Zfp106/Fosl2/Per1/Hdac8/Lats2/Insig…	m5
GOBP_DEVELOPMENTAL_PROCESS_INVOLVED_IN_REPRODUCTION	GOBP_DEVELOPMENTAL_PROCESS_INVOLVED_IN_REPRODUCTION	327	-0.319242	-1.56153	0.000273522	0.0133576	0.0117697	1744	tags=33%, list=24%, signal=26%	Rhbdd1/Bcl2l11/Frs2/Wdr48/Ncoa3/Cdyl/Atrx/Paip2/Senp2/Cdkn1b/Rad23b/Tspan8/Fgfr2/Immp2l/Bcl6/Ubr2/Tug1/Cyp51/Tle3/Ctnnb1/Cdk16/Kdm5b/Psme4/Zfx/Washc5/Rps6kb1/Pik3ca/Mecp2/Prkdc/Herpud2/Dlg1/Cebpb/Parp11/Setx/Arid4b/Ttll5/Cep128/Eomes/Celf1/Kmt2d/Sec23ip/Foxj3/Tlk2/Golga3/Tiparp/Atm/Ube3a/Scaper/Stat5a/Herc2/Bmpr2/Yy1/Hook1/Nup210l/Notch1/Nr6a1/Ash1l/Diaph2/Acox1/Spata6/Vps13b/Xrn2/Taf4/Nipbl/Syne…	m5
GOBP_MUSCLE_TISSUE_DEVELOPMENT	GOBP_MUSCLE_TISSUE_DEVELOPMENT	177	-0.3467	-1.56944	0.00162513	0.0480267	0.0423172	1762	tags=35%, list=24%, signal=27%	Tgfbr2/Frs2/Mef2d/Ep300/Flnb/Lmna/Heg1/Med20/Hdac2/Fgfr2/Nfatc3/Creb1/Rb1/Kras/Ctnnb1/Skil/Mrtfb/Rps6kb1/Dlg1/Ppp3cb/Usp19/Eomes/Myc/Tiparp/Prkaa1/Bmpr2/Yy1/Smad7/Ctdp1/Notch1/Lemd3/Gpcpd1/Dyrk1a/Fos/Map2k4/Fosl2/Mbnl1/Hdac5/Maff/Dipk2a/Camk2d/Lrp6/Sirt1/Arid2/Sav1/Acadm/Col3a1/Bcl9l/Maml1/Tgfbr1/Ube4b/Smad4/Pdlim5/Lncpint/Homer1/Hdac4/Smad1/Nr1d2/Mettl8/Foxp1/S1pr1/Lef1	m5
GOBP_ENZYME_LINKED_RECEPTOR_PROTEIN_SIGNALING_PATHWAY	GOBP_ENZYME_LINKED_RECEPTOR_PROTEIN_SIGNALING_PATHWAY	368	-0.317445	-1.56973	0.000216475	0.0110451	0.00973201	1591	tags=30%, list=22%, signal=25%	Lrig2/Cbl/Zc3h3/Socs4/Fgfr2/Gigyf2/Creb1/Igfbp4/Phip/Kras/Ctnnb1/Lmtk2/Crebbp/Skil/Ndst1/Cd63/Smurf1/Rps6kb1/Ppm1a/Ctdspl2/Pik3ca/Crk/Setx/Arid4b/Hipk2/Map2k5/Ulk1/Lats1/Sesn3/Phf14/Tiparp/Irs2/Sipa1l1/Stat5a/Nus1/Ankrd26/Nptn/Opa1/Braf/Stat3/Prkaa1/Bmpr2/Jak1/Raf1/Smad7/Hivep1/Notch1/Lemd3/Fos/Socs5/Vps13a/Diaph2/Numa1/Prkcq/Zfp106/Zfp451/Clasp2/Atxn7/Lats2/Trps1/Zfp592/Foxo1/Map3k7/Tnrc6c/Stxbp…	m5
HALLMARK_ESTROGEN_RESPONSE_EARLY	HALLMARK_ESTROGEN_RESPONSE_EARLY	76	-0.393145	-1.56998	0.00836177	0.0321607	0.0216661	628	tags=29%, list=9%, signal=27%	Slc16a1/Myc/Tiparp/Siah2/Fos/Elf1/Elovl5/Inpp5f/Med13l/Slc26a2/Fkbp5/Abca3/Retreg1/Aff1/Ablim1/Add3/Lrig1/Tob1/Sh3bp5/Il6st/Myb/Igf1r	mh
GOBP_TUBE_DEVELOPMENT	GOBP_TUBE_DEVELOPMENT	394	-0.315238	-1.57387	9.93961e-05	0.00599985	0.00528659	1866	tags=37%, list=26%, signal=29%	Wnk1/Chd8/Pten/Ubp1/Tcf4/Rela/Kat6a/Naa15/Prkcb/Sparc/Tgfbr2/Spred1/Bcl2l11/Nr4a3/Vav3/Ift140/Shc1/Smad2/Wdr48/Ep300/Ncoa3/Nckap1/Atrx/Ywhaz/Sp1/Heg1/Wars2/Fgfr2/Brd2/Nfatc3/Gak/Creb1/Rb1/C1galt1/Kras/Vezf1/Ctnnb1/Kdm5b/Add1/Nfe2l2/Mrtfb/Man2a1/Man1a2/Asxl1/Glul/Hs2st1/Sdccag8/Pik3ca/Mecp2/Dlg1/Rock1/Akt3/Klf2/Ipmk/Wwp1/Ago2/Gna13/Hipk2/Pde3b/Fbxw7/Map2k5/Myc/Mia3/Rgcc/Srpk2/Sp3/Phf14/Tiparp/Scap…	m5
LAZARO_GENETIC_MOUSE_MODEL_HIGH_GRADE_LARGE_CELL_NEUROENDOCRINE_LUNG_CARCINOMA_DN	LAZARO_GENETIC_MOUSE_MODEL_HIGH_GRADE_LARGE_CELL_NEUROENDOCRINE_LUNG_CARCINOMA_DN	123	-0.363953	-1.57839	0.00488166	0.0408591	0.0327324	1120	tags=26%, list=15%, signal=22%	Pced1b/St8sia4/Numb/Bmpr2/Smad7/Prkcq/Gab3/Hmbox1/Syne1/Lats2/Ripor2/Ets1/Macf1/Itk/Arhgef18/Tmem71/Dgka/Rasgrp2/Sptbn1/Arhgap15/P2ry10/Dpp4/Txk/Crim1/Mturn/Trib2/Aff3/S1pr1/Sh3bp5/Ccr7/Lef1/Adk	m2
GOBP_NEGATIVE_REGULATION_OF_CELL_DIFFERENTIATION	GOBP_NEGATIVE_REGULATION_OF_CELL_DIFFERENTIATION	282	-0.326587	-1.58641	0.000443558	0.0187783	0.0165459	1205	tags=30%, list=17%, signal=26%	Lbh/Mbp/Bcl6/Nfatc3/Rb1/Cdc73/Rest/Kras/Ctnnb1/Skil/Nfe2l2/Nbr1/Asxl1/Mecp2/Fbxw7/Myc/Ulk1/Cdk5rap2/Hbp1/Tob2/Stat5a/Ankrd26/Rc3h2/Stat3/Bmpr2/Yy1/Cdk13/Smad7/Ctdp1/Notch1/Itpkb/Socs5/Rc3h1/Smarca2/Shoc2/Hdac8/Klf13/Insig1/Hdac5/Ipo7/Tmem64/Foxo1/Ankrd17/Dip2b/Il4ra/Ttc3/Tmem131l/Mettl14/Pik3r1/Zfp36l1/Tsc22d1/Trio/Lrp6/Sirt1/Mib1/Irf1/Appl2/Gabpa/Zfp36l2/Tent5c/Trp53inp1/Ss18/Tgfbr1/Ldb1/Smad4/D…	m5
GOBP_REGULATION_OF_MRNA_CATABOLIC_PROCESS	GOBP_REGULATION_OF_MRNA_CATABOLIC_PROCESS	127	-0.366267	-1.59641	0.00165469	0.0485543	0.0427821	2934	tags=63%, list=41%, signal=38%	Ptbp1/Dcp1a/Dicer1/Brf1/Secisbp2/Rbm10/Mtor/Samd4b/Btg2/Srsf1/Ythdf1/Dcp2/Tut7/Hnrnpd/Mlh1/Pum1/Hnrnpu/Taf15/Noct/Pabpc4/Tent4b/Cirbp/Fmr1/Hnrnpr/Larp4b/Myd88/Syncrip/Thrap3/Pde12/Mov10/Pcid2/Caprin1/Nbas/Tardbp/Traf3ip2/Hnrnpc/Dhx36/Traf5/Mettl16/Fxr1/Casc3/Zc3h12d/Tnrc6a/Gigyf2/Csde1/Pnpt1/Ythdf3/Rock1/Fto/Ago2/Celf1/Cnot2/Rnasel/Rc3h2/Patl1/Rock2/Rc3h1/Pabpc1/Cnot6l/Cnot1/Cnot7/Pan3/Tnrc6c/Tnr…	m5
GOCC_TRANSCRIPTION_REGULATOR_COMPLEX	GOCC_TRANSCRIPTION_REGULATOR_COMPLEX	304	-0.32815	-1.60034	0.000282287	0.0136879	0.0120607	1838	tags=36%, list=25%, signal=28%	Tcf4/Rela/Med14/Naa15/Atxn7l3/Mdm4/Mnat1/Ncoa1/Lin54/Nr4a3/Smad2/Ep300/Gtf2a1/Med23/Ncoa3/Gemin5/Supt3/Sp1/Med20/Hdac2/Lpin1/Adnp/Nfatc3/Ncoa6/Creb1/Rb1/Stat2/Rest/Tle3/Ctnnb1/Crebbp/Skil/Nfe2l2/Snapc3/Batf/Rbbp8/Gtf2h1/Rcor3/Prkdc/Atf7/Pbx3/Cebpb/Arid5a/Tbl1x/Hipk2/Atf7ip/Myc/Sp3/Stat5a/Ascc3/Rbl1/Sfpq/Nrf1/Ncoa2/Stat3/Pknox1/Yy1/Tcf12/Smad7/Nr6a1/Fos/Bdp1/Taf1/Taf4/Fosl2/Taf1d/Xrcc6/Atxn7/Hdac5…	m5
RAO_BOUND_BY_SALL4	RAO_BOUND_BY_SALL4	113	-0.376119	-1.60959	0.0051515	0.0427699	0.0342632	2027	tags=46%, list=28%, signal=34%	Abhd17b/Sec16a/Adipor2/Fn1/Jarid2/Gtf3c3/Irf2bpl/Msantd2/Zfp148/Spred1/Slc25a40/Mbtps2/Usp48/Hnrnpa2b1/Fgfr2/Aebp2/Rest/Maco1/Nbr1/Tpd52/Susd6/Klf2/Eomes/Trim25/Gna13/Zfp280c/Fam91a1/Fryl/Zcchc7/Slc38a2/Matr3/Xrn2/Tlk1/Tmem64/Grsf1/Zfp36l1/Arnt/Arhgef18/Arrdc3/Zc3hav1/Stambpl1/Stk38/Chd2/Epc2/Ldb1/Hsd17b11/Hexim1/Rybp/Map4k4/Slc44a1/Insyn2b/Il6st	m2
LIM_MAMMARY_STEM_CELL_UP	LIM_MAMMARY_STEM_CELL_UP	98	-0.385582	-1.61371	0.00452969	0.0390656	0.0312956	854	tags=19%, list=12%, signal=17%	Rcsd1/Mbnl1/Tmem64/Stxbp4/Ets1/Dipk2a/Cblb/Bach1/Serpinh1/Mtss1/Hdac4/Ext1/Simc1/Itga6/Foxp1/Ssbp2/Neto2/Il6st/Rflnb	m2
GOBP_GAMETE_GENERATION	GOBP_GAMETE_GENERATION	253	-0.339723	-1.62103	0.000305089	0.0143855	0.0126753	1663	tags=34%, list=23%, signal=27%	Cdyl/Atrx/Paip2/Rad23b/Spin1/Tspan8/Immp2l/Bcl6/Ubr2/Tug1/Cyp51/Tle3/Ctnnb1/Cdk16/Psme4/Zfx/Washc5/Rps6kb1/Ddx3y/Pik3ca/Mecp2/Herpud2/Parp11/Setx/Arid4b/Ttll5/Cep128/Celf1/Kmt2d/Sec23ip/Foxj3/Tlk2/Golga3/Atm/Scaper/Herc2/Yy1/Hook1/Nup210l/Notch1/Nr6a1/Orc4/Diaph2/Acox1/Spata6/Vps13b/Xrn2/Syne1/Herc4/Rnf2/Stau1/Lztfl1/Plekha1/Sgpl1/Arid4a/Nek1/Mettl14/Ythdc2/Sun1/Mcm9/Pde4d/Poc1b/Sirt1/Epc1/Kcnq1o…	m5
GOBP_POSITIVE_REGULATION_OF_CELL_PROJECTION_ORGANIZATION	GOBP_POSITIVE_REGULATION_OF_CELL_PROJECTION_ORGANIZATION	189	-0.352639	-1.62266	0.000769133	0.0277122	0.0244177	1441	tags=29%, list=20%, signal=23%	Skil/Plekhm1/Nfe2l2/Smurf1/Washc5/Neu1/Fig4/Dock11/Kat2b/Mfn1/Ikbkb/Setx/Cep120/Trak1/Tox/Golga4/Itpr1/Nptn/Opa1/Braf/Numb/Bmpr2/Cep135/Arhgap35/Prkcq/Shoc2/Clip1/Ripor2/Kidins220/Wls/Dnm1l/Pum2/Retreg3/Pik3r1/Macf1/Lrp6/Sirt1/Tapt1/Camk1d/Pias2/Cux1/Nin/Sgk1/Atp7a/Twf1/Rab3ip/Tgfbr1/Picalm/Hdac4/Serpini1/Itga6/Ccr7/Igf1r/Auts2	m5
GOBP_CENTRAL_NERVOUS_SYSTEM_DEVELOPMENT	GOBP_CENTRAL_NERVOUS_SYSTEM_DEVELOPMENT	337	-0.332072	-1.63208	8.75506e-05	0.00539265	0.00475156	1959	tags=36%, list=27%, signal=27%	Ncor2/Gnaq/Cul5/Rab3gap1/Pcm1/Mbd1/Fxr1/Chd8/Pten/Nr2c2/Mnat1/Arcn1/Tgfbr2/Ankle2/Nr4a3/Frs2/Smg9/Syne2/Atrx/Aplp2/Hdac2/Fgfr2/Immp2l/Gigyf2/Exoc4/Gak/Ncoa6/Creb1/Uba6/Mycbp2/Trappc9/Mrtfa/Atxn2/Kras/Ctnnb1/Maco1/Ndst1/Mrtfb/Scyl2/Atg16l1/Herc1/Mios/Mecp2/Prkdc/Gdpd5/Crk/Pbx3/Akt3/Mcph1/Cep120/Eomes/Celf1/Msi2/Ulk1/Cdk5rap2/Kif21b/Atrn/Tox/Bptf/Irs2/Atm/Setd2/Numb/Stat3/Cplane1/Uchl5/Elp3/Notch1/…	m5
GOBP_NEGATIVE_REGULATION_OF_TRANSCRIPTION_BY_RNA_POLYMERASE_II	GOBP_NEGATIVE_REGULATION_OF_TRANSCRIPTION_BY_RNA_POLYMERASE_II	420	-0.326604	-1.63764	1.82449e-05	0.00155926	0.00137389	1984	tags=36%, list=27%, signal=28%	Mbip/Ehmt1/Chd4/Ncor2/Hinfp/Arid5b/Jarid2/Irf2bpl/Zbtb1/Chd8/Zfp131/Nr2c2/Scaf8/Tcf4/Rela/Zfp386/Rreb1/Zfp148/Mdm4/Lcor/Mepce/Uri1/Nr4a3/Zfp263/Nfx1/Ep300/Mnt/Ywhaz/Ezr/Hdac2/Lpin1/Hnrnpa2b1/Fgfr2/Rlim/Bcl6/Rb1/Aebp2/Irf2bp2/Cdc73/Rest/Scaf4/Ctnnb1/Tdg/Crebbp/Skil/Klf8/Mecp2/Phf21a/Fnip1/Dlg1/Atf7/Kat2b/Cebpb/Arid5a/Cir1/Klf2/Mcph1/Kdm5c/Arid4b/Eomes/Hipk2/Map2k5/Atf7ip/Myc/Phf14/Zfp217/Hbp1/Ylpm…	m5
GOMF_TRANSFERASE_ACTIVITY_TRANSFERRING_PHOSPHORUS_CONTAINING_GROUPS	GOMF_TRANSFERASE_ACTIVITY_TRANSFERRING_PHOSPHORUS_CONTAINING_GROUPS	444	-0.326505	-1.64228	4.86101e-06	0.000527535	0.000464821	1790	tags=34%, list=25%, signal=28%	Prkcb/Prpsap2/Prkce/Tgfbr2/Ppp1r9b/Stk17b/Ksr1/Pkn2/Ippk/Pip5k1a/Uck2/Nt5c2/Csnk1g3/Atr/Tnik/Pik3c3/Fgfr2/Pi4kb/Brd2/Gak/Uba6/Pank3/Polr2b/Tec/Camk4/Vrk1/Cdk16/Lmtk2/Stk26/Mast4/Tesk2/Pnpt1/Rps6kb1/Vrk2/Scyl2/Pcyt1a/Pik3ca/Prkdc/Rock1/Ikbkb/Akt3/Parp11/Ipmk/Adck1/Grk5/Cds2/Hipk2/Parp14/Map2k5/Tlk2/Ulk1/Trim24/Map2k7/Lats1/Srpk2/Tiparp/Atm/Rnasel/Prkd3/Pign/Polr3a/Braf/Prkaa1/Bmpr2/Cdk13/Jak1/Rock…	m5
GOBP_HEART_DEVELOPMENT	GOBP_HEART_DEVELOPMENT	240	-0.346509	-1.64355	0.000197287	0.0103758	0.0091423	2065	tags=41%, list=29%, signal=30%	Apc/Psen1/Kdm2a/Traf3ip2/Mapk14/Dhx36/Fn1/Ncor2/Gnaq/Jarid2/Uty/Wnk1/Pten/Itga4/Kat6a/Mdm4/Mnat1/Tgfbr2/Spred1/Frs2/Ift140/Shc1/Smad2/Smg9/Ep300/Nckap1/Lmna/Heg1/Senp2/Cdkn1b/Hdac2/Fgfr2/Nfatc3/Ncoa6/Creb1/Rb1/Rest/Ctnnb1/Ndst1/Mrtfb/Asxl1/Prkdc/Atf7/Ppp3cb/Eomes/Map2k5/Atm/Matr3/Invs/Setd2/Trip11/Bmpr2/Yy1/Cplane1/Smad7/Ctdp1/Notch1/Pcnt/Dyrk1a/Kdm6a/Map2k4/Asxl2/Nipbl/Tmem65/Ppp3r1/Hdac5/Atf2/S…	m5
GOBP_DEVELOPMENTAL_CELL_GROWTH	GOBP_DEVELOPMENTAL_CELL_GROWTH	118	-0.386619	-1.65524	0.00106714	0.0347431	0.0306128	1224	tags=27%, list=17%, signal=23%	Kmt2d/Ulk1/Golga4/Bmpr2/Yy1/Smad7/Itsn2/Ctdp1/Dyrk1a/Map2k4/Clasp2/Dip2b/Ttc3/Pum2/Camk2d/Macf1/Sirt1/Cyfip2/Nin/Cxcr4/Vcl/Cpne1/Pdlim5/Usp9x/Picalm/App/Fgf13/Ext1/Nedd4l/Foxp1/Cd2ap/Auts2	m5
GOBP_AXON_DEVELOPMENT	GOBP_AXON_DEVELOPMENT	176	-0.366851	-1.65794	0.000206179	0.0106791	0.00940959	1184	tags=26%, list=16%, signal=22%	Ulk1/Trak1/Golga4/Sipa1l1/Stxbp5/Braf/Numb/Bmpr2/Notch1/Arhgap35/Diaph2/Clasp2/Dip2b/Ttc3/Pum2/Inpp5f/Top2b/Szt2/Macf1/Trio/Zdhhc17/Cyfip2/Nin/Cxcr4/Ust/Vcl/Smad4/Ablim1/Dag1/Klf7/Trak2/Usp9x/Picalm/App/Kremen1/Fgf13/Ext1/Lmo4/Emb/Camsap2/Usp33/Foxp1/Cd2ap/Igf1r/Auts2	m5
GOBP_TISSUE_MORPHOGENESIS	GOBP_TISSUE_MORPHOGENESIS	209	-0.357976	-1.65936	0.000169301	0.00911428	0.00803076	1783	tags=36%, list=25%, signal=28%	Mdm4/Tgfbr2/Nr4a3/Frs2/Smad2/Ncoa3/Nckap1/Heg1/Fgfr2/Brd2/Exoc4/Nfatc3/Mrtfa/Kras/Ctnnb1/Kdm5b/Hs2st1/Dlg1/Ipmk/Clasp1/Eomes/Gna13/Myc/Stat5a/Myo9a/Opa1/Setd2/Numb/Brpf1/Bmpr2/Btbd7/Cplane1/Rock2/Smad7/Notch1/Kdm6a/Arhgap35/Arhgap12/Specc1l/Clasp2/Ppp3r1/Chuk/Hdac5/Map3k7/Wls/Grsf1/Stk4/Ccm2/Kif20b/Macf1/Lrp6/Stk3/Mib1/Cxcr4/Col3a1/Atp7a/Map3k1/Vcl/Tgfbr1/Ube4b/Smad4/Dag1/Tgif1/Hs3st3b1/Slc12a2/M…	m5
GOBP_PATTERN_SPECIFICATION_PROCESS	GOBP_PATTERN_SPECIFICATION_PROCESS	110	-0.394972	-1.66297	0.00102851	0.0346332	0.0305159	2224	tags=52%, list=31%, signal=36%	Rnf111/Mosmo/Kdm2b/Axin1/Apc/Psen1/Kdm2a/Tra2b/Tshz1/Ofd1/Sf3b1/Tgfbr2/Frs2/Ift140/Smad2/Ep300/Nckap1/Ring1/Senp2/Fgfr2/Disp1/Ctnnb1/Mllt3/Prkdc/Eomes/Hipk2/Kmt2a/Bptf/Atm/Invs/Bmpr2/Yy1/Notch1/Kdm6a/Mtf2/Abi1/Wls/Tasor/Rnf2/Grsf1/Hipk1/Pbx2/Lrp6/Mib1/Ppp2r3a/Rttn/Tgfbr1/Ldb1/Smad4/Rfx3/Scmh1/Tgif1/Mapk8/Pgap1/Ext1/Zeb1/Lef1	m5
GOBP_ANIMAL_ORGAN_MORPHOGENESIS	GOBP_ANIMAL_ORGAN_MORPHOGENESIS	307	-0.342461	-1.66956	4.49598e-05	0.00316897	0.00279224	2065	tags=40%, list=29%, signal=30%	Apc/Glg1/Psen1/Kdm2a/Mapk14/Tshz1/Twsg1/Ncor2/Arid5b/Msn/Uty/Fli1/Pten/Rela/Tnfaip3/Kat6a/Mdm4/Tgfbr2/Bcl2l11/Nr4a3/Frs2/Ift140/Smad2/Mef2d/Wdr48/Ep300/Ncoa3/Nckap1/Ring1/Sp1/Heg1/Hdac2/Cul1/Fgfr2/Exoc4/Gak/Rest/Kras/Ctnnb1/Kdm5b/Ndst1/Mrtfb/Man2a1/Asxl1/Hs2st1/Dlg1/Pbx3/Akt3/Cebpb/Por/Hipk2/Myc/Sp3/Tiparp/Itpr1/Stat5a/Hmgn1/Setd2/Numb/Stat3/Trip11/Bmpr2/Yy1/Btbd7/Uchl5/Smad7/Notch1/Pcnt/Kdm6a/As…	m5
GAUSSMANN_MLL_AF4_FUSION_TARGETS_A_UP	GAUSSMANN_MLL_AF4_FUSION_TARGETS_A_UP	89	-0.404489	-1.67016	0.00354778	0.0326111	0.0261249	2080	tags=45%, list=29%, signal=32%	Brd8/Apc/Strbp/Aco1/Wasl/Chd8/Nr2c2/Mbtps2/Tnrc6a/Hdac2/Sh3kbp1/Disp1/Srrm2/Trim44/Rbmx/Kdm5c/Rmdn1/Wdr33/Matr3/Mospd2/Dnaja4/Btbd7/Ankrd50/Jmjd1c/Zfp518a/Wls/Wdr37/Wac/Ythdc2/Zmym2/Huwe1/Camk1d/Arrdc3/Atp7a/Pitrm1/Sbno2/Ankrd28/Ppm1h/Pdk1/Pde8a	m2
GOBP_RESPONSE_TO_GROWTH_FACTOR	GOBP_RESPONSE_TO_GROWTH_FACTOR	267	-0.347097	-1.6705	6.89638e-05	0.00437022	0.00385068	1838	tags=35%, list=25%, signal=27%	Tcf4/Rela/Spred2/Prkcb/Zfp703/Sparc/Prkce/Tgfbr2/Spred1/Uri1/Frs2/Shc1/Smad2/Ep300/Hdac2/Fgfr2/Creb1/Ctnnb1/Lmtk2/Crebbp/Skil/Ndst1/Cd63/Smurf1/Rps6kb1/Ppm1a/Ctdspl2/Pik3ca/Dlg1/Crk/Rock1/Setx/Arid4b/Hipk2/Map2k5/Ulk1/Lats1/Kmt2a/Nus1/Nptn/Stat3/Bmpr2/Rock2/Raf1/Smad7/Hivep1/Notch1/Lemd3/Fos/Ireb2/Numa1/Zfp451/Shoc2/Lats2/Map3k7/Kidins220/Tnrc6c/Atf2/Tpr/Arid4a/Zfp36l1/Tsc22d1/Zdhhc17/Sirt1/Appl2…	m5
GOBP_ALPHA_BETA_T_CELL_ACTIVATION	GOBP_ALPHA_BETA_T_CELL_ACTIVATION	130	-0.382656	-1.67677	0.00130317	0.0408427	0.0359872	1244	tags=34%, list=17%, signal=29%	Otud5/Gpr18/Brd2/Bcl6/Ptpn22/Ptprc/Batf/Cebpb/Eomes/Myc/Tox/Kmt2a/Rc3h2/Braf/Stat3/Smad7/Itpkb/Socs5/Rc3h1/Prkcq/Fosl2/Dock2/Il4ra/Atf2/Cracr2a/Blm/Cblb/Irf1/Itk/Igtp/Atp7a/Tnfsf8/Irgm1/Txk/Slamf6/Foxp1/Tcf7/Satb1/Dapl1/Cd55/Ccr7/Myb/Lef1/Il6ra	m5
GOBP_EPITHELIUM_DEVELOPMENT	GOBP_EPITHELIUM_DEVELOPMENT	410	-0.335638	-1.67753	5.55084e-06	0.000592986	0.000522491	1762	tags=34%, list=24%, signal=27%	Tgfbr2/Spred1/Sgpp1/Frs2/Ift140/Zdhhc21/Smad2/Ep300/Gpat4/Ncoa3/Nckap1/Flnb/Atrx/Cep152/Heg1/Cdkn1b/Ezr/Hdac2/Trpc4ap/Lbh/Fgfr2/Brd2/Nfatc3/Gak/Creb1/C1galt1/Mrtfa/Rest/Kras/Vezf1/Mysm1/Ctnnb1/Kdm5b/Add1/Skil/Cd63/Ubn1/Asxl1/Hs2st1/Prkdc/Dlg1/Rock1/Ikbkb/Cebpb/Klf2/Ipmk/Arid4b/Clasp1/Gna13/Myc/Lats1/Atm/Stat5a/Invs/Myo9a/Sipa1l3/Opa1/Setd2/Numb/Brpf1/Bmpr2/Btbd7/Cplane1/Rock2/Smad7/Nup210l/Notch1…	m5
GOBP_NEURON_DEVELOPMENT	GOBP_NEURON_DEVELOPMENT	469	-0.332825	-1.67893	2.04549e-06	0.000258982	0.000228194	1562	tags=30%, list=22%, signal=25%	Fgfr2/Adnp/Mbp/Gak/Zfp212/Creb1/Uba6/Rb1/Mycbp2/Tug1/Mrtfa/Rest/Atxn2/Ctnnb1/Cdk16/Lmtk2/Crebbp/Skil/Nfe2l2/Mrtfb/Smurf1/Washc5/Neu1/Scyl2/Fig4/Als2/Herc1/Mecp2/Kat2b/Mfn1/Gdpd5/Crk/Pbx3/Rock1/Ikbkb/Setx/Tanc2/Ulk1/Trak1/Fryl/Tox/Golga4/Itpr1/Ube3a/Sipa1l1/Nptn/Myo9a/Opa1/Stxbp5/Braf/Numb/Trip11/Bmpr2/Rock2/Bicdl1/Itsn2/Notch1/Arfgef1/Arid1b/Arhgap35/Vps13a/Diaph2/Shoc2/Mapk9/Clasp2/Clip1/Ripor2/…	m5
GOBP_MORPHOGENESIS_OF_AN_EPITHELIUM	GOBP_MORPHOGENESIS_OF_AN_EPITHELIUM	171	-0.371631	-1.68171	0.000113849	0.00654104	0.00576343	1562	tags=33%, list=22%, signal=26%	Fgfr2/Brd2/Nfatc3/Mrtfa/Kras/Ctnnb1/Kdm5b/Hs2st1/Dlg1/Ipmk/Clasp1/Gna13/Myc/Stat5a/Myo9a/Opa1/Setd2/Numb/Brpf1/Btbd7/Cplane1/Rock2/Notch1/Kdm6a/Arhgap35/Arhgap12/Specc1l/Clasp2/Ppp3r1/Chuk/Hdac5/Map3k7/Grsf1/Stk4/Ccm2/Kif20b/Lrp6/Stk3/Mib1/Cxcr4/Atp7a/Map3k1/Vcl/Smad4/Dag1/Tgif1/Hs3st3b1/Slc12a2/Mtss1/Sos1/Ext1/Lmo4/Socs3/Foxp1/Lef1/Igf1r	m5
GOBP_REGULATION_OF_DEVELOPMENTAL_GROWTH	GOBP_REGULATION_OF_DEVELOPMENTAL_GROWTH	163	-0.375022	-1.682	0.000431234	0.0184272	0.0162365	1800	tags=40%, list=25%, signal=31%	Eif4g2/Slc23a2/Tgfbr2/Bcl2l11/Ep300/Gpat4/Cdkn1b/Ezr/Hdac2/Fgfr2/Adnp/Creb1/Mycbp2/Atxn2/Smurf1/Rps6kb1/Pik3ca/Mecp2/Prkdc/Dlg1/Fto/Celf1/Ulk1/Lats1/Atrn/Golga4/Stat5a/Ankrd26/Stat3/Bmpr2/Yy1/Smad7/Itsn2/Ctdp1/Notch1/Dyrk1a/Fosl2/Nipbl/Clasp2/Lats2/Dip2b/Ttc3/Ikzf1/Stk4/Pum2/Sgpl1/Flvcr1/Macf1/Mbd5/Sirt1/Stk3/Sav1/Cxcr4/Tgfbr1/Pex5/Picalm/App/Stat5b/Siah1a/Dusp10/Fgf13/Nedd4l/Insr/Foxp1/Igf1r	m5
MORI_PRE_BI_LYMPHOCYTE_DN	MORI_PRE_BI_LYMPHOCYTE_DN	60	-0.437908	-1.68327	0.00481398	0.0406229	0.0325432	1442	tags=32%, list=20%, signal=26%	Ptprc/Rbm39/Nbr1/Klf2/Crybg1/Gpcpd1/Cytip/Dip2b/Il4ra/Fam107b/Clk1/Ube2h/Tmem71/Ablim1/Samhd1/Ralgps2/Zfp36/S1pr1/Igkc	m2
GOBP_DENDRITE_DEVELOPMENT	GOBP_DENDRITE_DEVELOPMENT	127	-0.387335	-1.68823	0.000553801	0.0222811	0.0196323	2054	tags=39%, list=28%, signal=29%	Psen1/Caprin1/Pacsin1/Dhx36/Taok2/Wasl/Pten/Eif4g2/Ppp1r9b/Acsl4/Tnik/Hdac2/Zfp212/Uba6/Crebbp/Mecp2/Mfn1/Crk/Tanc2/Trak1/Ube3a/Sipa1l1/Opa1/Numb/Rock2/Arid1b/Clip1/Abi1/Kidins220/Wls/Slc11a2/Dnm1l/Rere/Camk1d/Pias2/Cux1/Sgk1/Atp7a/Pdlim5/Ctnnd2/Klf7/Trak2/Nck2/Picalm/App/Mapk8/Nedd4l/Asap1/Camsap2/Rapgef4	m5
MILI_PSEUDOPODIA_CHEMOTAXIS_UP	MILI_PSEUDOPODIA_CHEMOTAXIS_UP	62	-0.439704	-1.69296	0.00389376	0.0347067	0.0278037	1276	tags=26%, list=18%, signal=21%	Cmc1/Pkp4/Map2k7/Golga4/Matr3/Scaper/Inpp1/Ammecr1/Nbeal1/Vcpip1/Ankrd11/Trak2/Rassf3/Zeb1/Sh3pxd2a/Rflnb	m2
KATSANOU_ELAVL1_TARGETS_DN	KATSANOU_ELAVL1_TARGETS_DN	37	-0.490731	-1.69845	0.00543551	0.044236	0.0354376	374	tags=27%, list=5%, signal=26%	Stxbp4/Cxcr4/Sgk1/Stk38/Fus/Ccnyl1/Pus7/Dusp10/Pde8a/Nedd4l	m2
ZENG_GU_POST_ICB_METAGENE_41	ZENG_GU_POST_ICB_METAGENE_41	126	-0.391013	-1.69854	0.000907395	0.0109259	0.00875277	2528	tags=50%, list=35%, signal=33%	Pex3/Acadsb/Mapk1/Casd1/Rasa2/Hnrnpr/Tex30/Zfp410/Rnft1/Setd3/Zfyve1/Nedd1/Spice1/Zfp808/Fancl/Galc/Tfb2m/Twsg1/Mbip/Nars2/Btbd9/Acsl4/Nt5c2/Ap3m1/Wars2/Dcun1d1/Alg13/Oxr1/Arl6ip6/Ube2e3/Ppp3cb/Ppp2r5e/Dennd6a/Phf3/Sp3/Cnot2/Ints8/Pign/Dhx57/Ankrd13c/Cplane1/Orc4/Kansl1l/Haus2/Cul3/Map3k7/Lztfl1/Zfp868/Card6/Ttll4/Pspc1/Lin52/Poc1b/Pnpla8/Fam149b/Rps6ka5/Hcfc2/Chm/Mapk8/Prxl2c/Tbc1d15/Serpini1/If…	m2
GOCC_RNA_POLYMERASE_II_TRANSCRIPTION_REGULATOR_COMPLEX	GOCC_RNA_POLYMERASE_II_TRANSCRIPTION_REGULATOR_COMPLEX	166	-0.378125	-1.70051	8.40226e-05	0.00522239	0.00460155	1838	tags=40%, list=25%, signal=30%	Tcf4/Med14/Atxn7l3/Mnat1/Ncoa1/Smad2/Gtf2a1/Med23/Ncoa3/Gemin5/Supt3/Med20/Adnp/Creb1/Rb1/Stat2/Tle3/Ctnnb1/Crebbp/Nfe2l2/Batf/Gtf2h1/Atf7/Cebpb/Hipk2/Myc/Stat5a/Ascc3/Sfpq/Ncoa2/Stat3/Tcf12/Smad7/Fos/Taf1/Taf4/Fosl2/Atxn7/Irf9/Maff/Mlxip/Usp22/Nfya/Atf2/Pou2f1/Tle4/Hltf/Taf2/Tfdp2/Stat1/Arnt/Smad5/Bach1/Bcl9l/Wwox/Trrap/Ldb1/Smad4/Stat5b/Smad1/Lmo4/Taf4b/Tcf7/Bach2/Myb/Lef1	m5
GOBP_GROWTH	GOBP_GROWTH	427	-0.339313	-1.70302	2.20066e-06	0.000268677	0.000236736	1800	tags=35%, list=25%, signal=28%	Eif4g2/Slc23a2/Prkcb/Tgfbr2/Ppp1r9b/Uri1/Bcl2l11/Mapkap1/Smad2/Wdr48/Ep300/Gpat4/Ncoa3/Acsl4/Atrx/Heg1/Cdkn1b/Ezr/Hdac2/Fgfr2/Adnp/Bcl6/Gigyf2/Creb1/Rb1/Mycbp2/Igfbp4/Phip/Cdc73/Atxn2/Ctnnb1/Kdm5b/Add1/Zfx/Smurf1/Pnpt1/Rps6kb1/Pik3ca/Mecp2/Prkdc/Dlg1/Crk/Klf2/Por/Fto/Celf1/Kmt2d/Socs6/Map2k5/Ulk1/Lats1/Atrn/Golga4/Atm/Ube3a/Scaper/Stat5a/Ankrd26/Rc3h2/Rmi1/Stat3/Bmpr2/Yy1/Smad7/Itsn2/Ino80/Ctdp1/…	m5
ZHANG_BREAST_CANCER_PROGENITORS_UP	ZHANG_BREAST_CANCER_PROGENITORS_UP	300	-0.352344	-1.70893	9.82248e-06	0.000212889	0.000170547	1797	tags=31%, list=25%, signal=24%	Zfp148/Actr6/Ankle2/Ewsr1/Wdr75/Ncapd3/Lrba/Zfp26/Paip2/Atr/Tnik/Spin1/Ppp4r3b/Srsf10/Hnrnpa2b1/Aebp2/Rprd2/Polr2b/Cdc73/Stk26/Alg13/Pds5b/Slf1/Fam76b/Mllt3/Rbbp8/Asxl1/Ctdspl2/Arl6ip6/Rpa3/Setx/Ints2/Fam13b/Pkp4/Arap2/Tax1bp1/Zfp317/Ppm1b/Sesn3/Usp34/Phf14/Orc5/Matr3/Rbl1/Ankrd26/Sfpq/Hnrnpdl/Uchl5/Casp8ap2/Hook1/Pdzd8/Fam199x/Nup155/Rnmt/Dbf4/Naf1/Hace1/Azin1/Taf1d/Kansl1l/Trps1/Lcorl/Ttc3/Abhd…	m2
HALLMARK_UV_RESPONSE_DN	HALLMARK_UV_RESPONSE_DN	74	-0.429847	-1.71159	0.0022323	0.0124016	0.00835479	2138	tags=50%, list=30%, signal=36%	Abcc1/Prkca/Col1a1/Runx1/Mapk14/Atp2c1/Sfmbt1/Pten/Scaf8/Prkce/Tgfbr2/Togaram1/Atrx/Cdkn1b/Mios/Dlg1/Akt3/Grk5/Map2k5/Myc/Phf3/Atrn/Sipa1l1/Cdk13/Smad7/Dyrk1a/Nipbl/Syne1/Insig1/Wdr37/Col3a1/Bckdhb/Prdm2/Pdlim5/Add3/Nr1d2/Igf1r	mh
GOBP_MULTICELLULAR_ORGANISMAL_REPRODUCTIVE_PROCESS	GOBP_MULTICELLULAR_ORGANISMAL_REPRODUCTIVE_PROCESS	304	-0.351071	-1.71212	2.81952e-05	0.00219058	0.00193016	1754	tags=35%, list=24%, signal=28%	Ncoa1/Rhbdd1/Bcl2l11/Wdr48/Acsl4/Cdyl/Atrx/Aplp2/Paip2/Sp1/Hdac2/Rad23b/Spin1/Tspan8/Immp2l/Bcl6/Ubr2/Tug1/Cyp51/Tle3/Ctnnb1/Cdk16/Psme4/Zfx/Washc5/Rps6kb1/Ddx3y/Pik3ca/Mecp2/Herpud2/Parp11/Setx/Arid4b/Ttll5/Cep128/Celf1/Kmt2d/Sec23ip/Foxj3/Tlk2/Sp3/Golga3/Atm/Scaper/Stat5a/Herc2/Ncoa2/Bmpr2/Yy1/Hook1/Nup210l/Notch1/Nr6a1/Orc4/Ash1l/Diaph2/Acox1/Spata6/Vps13b/Xrn2/Syne1/Herc4/Rnf2/Stau1/Lztfl1/Pl…	m5
GOCC_APICAL_PART_OF_CELL	GOCC_APICAL_PART_OF_CELL	143	-0.390077	-1.71321	0.000444944	0.0187783	0.0165459	1093	tags=25%, list=15%, signal=22%	Sipa1l3/Numb/Prkaa1/Bmpr2/Notch1/Numa1/Stxbp3/Ripor2/Abcc4/Slc11a2/Slc39a10/Ahcyl1/Slc31a1/Slc5a3/Itpr3/Slc26a2/Arhgef18/Nin/Atp7a/Atp1b3/Tgfbr1/Usp9x/Slc12a2/App/Homer1/Slc15a2/Rapgef6/Dpp4/Frmd6/Atp1b1/Abcc5/P2rx4/Cd55/Rapgef4/Il6ra/Patj	m5
GOBP_FOREBRAIN_DEVELOPMENT	GOBP_FOREBRAIN_DEVELOPMENT	144	-0.389817	-1.7137	0.000534908	0.0217689	0.0191809	2113	tags=46%, list=29%, signal=33%	Srgap2/Tsc1/Psen1/Tra2b/Twsg1/Ncor2/Gnaq/Cul5/Rab3gap1/Pcm1/Fxr1/Pten/Nr4a3/Frs2/Syne2/Atrx/Aplp2/Hdac2/Fgfr2/Gak/Creb1/Uba6/Trappc9/Mrtfa/Kras/Ctnnb1/Ndst1/Mrtfb/Scyl2/Atg16l1/Herc1/Gdpd5/Crk/Mcph1/Cep120/Eomes/Celf1/Kif21b/Tox/Setd2/Numb/Uchl5/Notch1/Pcnt/Arhgap35/Vps13b/Ikzf1/Wdr37/Top2b/Mettl14/Szt2/Sun1/Sun2/Lrp6/Nin/Cxcr4/Col3a1/Atp7a/Pex5/Usp9x/App/Pgap1/Zswim6/Fgf13/Ext1/Lef1	m5
GOBP_PROTEIN_AUTOPHOSPHORYLATION	GOBP_PROTEIN_AUTOPHOSPHORYLATION	103	-0.40767	-1.7145	0.000806204	0.0287084	0.0252955	1615	tags=35%, list=22%, signal=28%	Atr/Tnik/Rad50/Fgfr2/Camk4/Vrk1/Lmtk2/Ptprc/Stk26/Vrk2/Mob1b/Grk5/Ulk1/Trim24/Atm/Dyrk1a/Pink1/Slk/Smg1/Mre11a/Map3k3/Trpm7/Stk4/Camk2d/Pikfyve/Oxsr1/Clk1/Eif2ak1/Rassf2/Pim2/Ripk1/Ddx3x/Nlk/Txk/Insr/Igf1r	m5
HALLMARK_WNT_BETA_CATENIN_SIGNALING	HALLMARK_WNT_BETA_CATENIN_SIGNALING	21	-0.57126	-1.71888	0.0100641	0.0359431	0.0242143	1959	tags=57%, list=27%, signal=42%	Ncor2/Csnk1e/Hdac2/Cul1/Ctnnb1/Myc/Numb/Notch1/Hdac5/Maml1/Tcf7/Lef1	mh
GOBP_EPITHELIAL_CELL_DIFFERENTIATION	GOBP_EPITHELIAL_CELL_DIFFERENTIATION	226	-0.368537	-1.72781	3.2412e-05	0.00243518	0.00214568	1752	tags=35%, list=24%, signal=28%	Spred1/Sgpp1/Frs2/Zdhhc21/Smad2/Gpat4/Ncoa3/Flnb/Atrx/Cep152/Heg1/Cdkn1b/Ezr/Hdac2/Lbh/Fgfr2/Gak/Creb1/C1galt1/Rest/Kras/Vezf1/Ctnnb1/Add1/Skil/Cd63/Ubn1/Asxl1/Rock1/Ikbkb/Cebpb/Klf2/Arid4b/Lats1/Stat5a/Myo9a/Sipa1l3/Numb/Bmpr2/Rock2/Nup210l/Notch1/Akap11/Numa1/Fosl2/Lats2/Ppp3r1/Jmjd1c/Ripor2/Ipo7/Maff/Stk4/Ccm2/Arid4a/Zfp36l1/Pde4d/Sav1/Cux1/Cxcr4/Map3k1/Vcl/Lipa/Tgfbr1/Smad4/Rfx3/Klf7/Stat5b/M…	m5
BIOCARTA_MAPK_PATHWAY	BIOCARTA_MAPK_PATHWAY	56	-0.457933	-1.73406	0.0047336	0.040109	0.0321315	1711	tags=50%, list=24%, signal=38%	Shc1/Sp1/Creb1/Rps6kb1/Ikbkb/Map2k5/Myc/Map2k7/Raf1/Fos/Map3k2/Map2k4/Rps6ka3/Map3k3/Mapk9/Chuk/Map3k7/Atf2/Stat1/Map3k14/Ripk1/Map3k1/Rps6ka5/Tgfbr1/Map4k4/Map3k5/Mapk8/Map4k3	m2
MILI_PSEUDOPODIA_HAPTOTAXIS_UP	MILI_PSEUDOPODIA_HAPTOTAXIS_UP	425	-0.345693	-1.73712	2.78518e-07	1.10282e-05	8.83476e-06	2044	tags=37%, list=28%, signal=28%	Dnajb4/Golph3/Stard4/Iws1/Ube2d2a/Mpp7/Strbp/Tra2b/Rpap2/Rab5a/Mbip/Ppp4r2/Smc3/R3hdm1/Ppp1r12a/Smc5/Cstf2/Bmt2/Fxr1/Utp14a/Yme1l1/Zfp131/Ltn1/Ube2d3/Fyttd1/Zfp386/Sf3b1/1110059E24Rik/Eif4g2/Naa15/Abcb7/Actr6/Arl5a/Spred1/Gpbp1/Ppfia1/Rabep1/Anapc4/Wdr75/Togaram1/Acsl4/Cep83/Atrx/Hnrnph2/Ap3m1/Ptar1/Sdhaf3/Csnk1g3/Atr/Hdac2/Ppp4r3b/Ppp1cb/Fbxo32/Samd9l/Esco1/Kras/Cop1/Rbm41/Trim44/Oxr1/Mllt3/Tpd5…	m2
GOBP_REGULATION_OF_WNT_SIGNALING_PATHWAY	GOBP_REGULATION_OF_WNT_SIGNALING_PATHWAY	139	-0.396269	-1.74252	0.000180718	0.00965286	0.00850532	2179	tags=48%, list=30%, signal=34%	Axin1/Prdm15/Ubac2/Btrc/Col1a1/Apc/Psen1/Mapk14/Usp47/Usp8/Gnaq/Kpna1/Wnk1/Chd8/Csnk1e/Tnfaip3/Zfp703/Csnk1g3/Hdac2/Spin1/Otud5/Zranb1/Fgfr2/Adnp/Cdc73/Tle3/Ctnnb1/Mllt3/Ppm1a/Scyl2/Crbn/Ppm1b/Lats1/Usp34/Ccny/Invs/Siah2/Cyld/Notch1/Lats2/Tmem64/Foxo1/Wls/Tmem131l/Stk4/Tle4/Macf1/Lrp6/Lmbr1l/Stk3/Tnks/Tmem170b/Map3k1/Ppp2r3a/Wwox/Smad4/Ddx3x/Nlk/Ctnnd2/Ccnyl1/Foxo3/App/Kremen1/Znrf3/Ift80/Lef1/Cm…	m5
RAO_BOUND_BY_SALL4_ISOFORM_B	RAO_BOUND_BY_SALL4_ISOFORM_B	257	-0.36553	-1.74837	9.70932e-06	0.000212675	0.000170375	1954	tags=39%, list=27%, signal=30%	Arid5b/Ier2/Ipo5/Fam120c/Fubp3/Bmt2/Golga1/Klhl15/Wnk1/Utp4/Spred2/Mllt6/Osbp/Elmo1/Vav3/Skap2/Gabpb1/Sp1/Senp2/Cnot10/Spin1/Fbxo32/Anapc5/G2e3/Zranb1/1810030O07Rik/Grap2/Lrrcc1/Mllt10/Phip/Tle3/Ctnnb1/Psme4/Nfe2l2/Mllt3/Zbtb41/Asxl1/Ivns1abp/Mbtd1/Sdccag8/Ube2e3/Cep120/Dennd6a/Cr1l/Lbr/Sp3/Nptn/Sfpq/Phtf2/Brpf1/Bmpr2/Ppp1r15b/Wapl/Smad7/Ino80/Dbf4/Socs5/Dph6/Slk/Fam117b/Arhgap12/Shoc2/Ipo7/Nsd3/…	m2
PASQUALUCCI_LYMPHOMA_BY_GC_STAGE_DN	PASQUALUCCI_LYMPHOMA_BY_GC_STAGE_DN	124	-0.40314	-1.75132	0.000444129	0.00593806	0.004757	1340	tags=33%, list=19%, signal=27%	Chd1/Stag2/Klf2/Slc25a37/Pde3b/Fryl/Sesn3/Itpr1/Hnrnpdl/Rfx7/Snx2/Gpd1l/Rcsd1/Ripor2/Cnot6l/Tra2a/Tmem243/Rnf2/Stk4/Ets1/Pum2/Top2b/Arhgef18/Cux1/Klhl24/Cyfip2/Rasgrp2/Fus/Arhgap15/Cdk19/Frat2/Rassf3/Emb/Pde2a/Cpm/Trib2/Aff3/Cd55/Sh3bp5/Bach2/Ccr7	m2
GOBP_WNT_SIGNALING_PATHWAY	GOBP_WNT_SIGNALING_PATHWAY	186	-0.382133	-1.75221	6.3981e-05	0.00420614	0.00370611	2179	tags=45%, list=30%, signal=32%	Axin1/Prdm15/Ubac2/Btrc/Col1a1/Apc/Psen1/Mapk14/Usp47/Rab5a/Usp8/Gnaq/Kpna1/Wnk1/Chd8/Pten/Csnk1e/Tnfaip3/Zfp703/Csnk1g3/Senp2/Tnik/Hdac2/Spin1/Otud5/Zranb1/Fgfr2/Adnp/Cdc73/Tle3/Ctnnb1/Mllt3/Ppm1a/Scyl2/Grk5/Crbn/Myc/Ppm1b/Lats1/Usp34/Hbp1/Ccny/Invs/Siah2/Prkaa1/Cyld/Notch1/Lats2/Cul3/Tmem64/Foxo1/Wls/Tmem131l/Stk4/Tle4/Macf1/Lrp6/Lmbr1l/Stk3/Tnks/Tmem170b/Map3k1/Ppp2r3a/Bcl9l/Wwox/Ldb1/Smad4/Dd…	m5
GAVIN_FOXP3_TARGETS_CLUSTER_P4	GAVIN_FOXP3_TARGETS_CLUSTER_P4	61	-0.453991	-1.75376	0.00140537	0.0150711	0.0120735	495	tags=18%, list=7%, signal=17%	Atp8b4/Pxylp1/Tanc1/Pdk1/Ppm1l/Lypd6b/Als2cl/Dapl1/Bach2/Rapgef4/Rflnb	m2
GOBP_ORGAN_GROWTH	GOBP_ORGAN_GROWTH	81	-0.433177	-1.75524	0.000734848	0.0274544	0.0241906	1762	tags=43%, list=24%, signal=33%	Tgfbr2/Bcl2l11/Smad2/Ep300/Heg1/Hdac2/Fgfr2/Ctnnb1/Por/Lats1/Ube3a/Ankrd26/Yy1/Ctdp1/Notch1/Dyrk1a/Map2k4/Fosl2/Lats2/Atf2/Stk4/Dipk2a/Camk2d/Flvcr1/Sirt1/Arid2/Stk3/Sav1/Tgfbr1/Pdlim5/Smad1/Ext1/Ift80/Foxp1/S1pr1	m5
GOMF_KINASE_ACTIVITY	GOMF_KINASE_ACTIVITY	351	-0.357666	-1.75929	1.25059e-06	0.000167652	0.000147721	1764	tags=36%, list=24%, signal=29%	Prkce/Tgfbr2/Ppp1r9b/Stk17b/Ksr1/Pkn2/Ippk/Pip5k1a/Uck2/Nt5c2/Csnk1g3/Atr/Tnik/Pik3c3/Fgfr2/Pi4kb/Brd2/Gak/Pank3/Tec/Camk4/Vrk1/Cdk16/Lmtk2/Stk26/Mast4/Tesk2/Rps6kb1/Vrk2/Scyl2/Pik3ca/Prkdc/Rock1/Ikbkb/Akt3/Ipmk/Adck1/Grk5/Hipk2/Map2k5/Tlk2/Ulk1/Trim24/Map2k7/Lats1/Srpk2/Atm/Rnasel/Prkd3/Braf/Prkaa1/Bmpr2/Cdk13/Jak1/Rock2/Raf1/Dbf4/Itpkb/Dyrk1a/Pink1/Taf1/Etnk1/Map3k2/Sgms1/Slk/Map2k4/Prkcq/Smg1/…	m5
WP_ENDOCHONDRAL_OSSIFICATION	WP_ENDOCHONDRAL_OSSIFICATION	17	-0.609023	-1.76584	0.00533387	0.0436614	0.0349774	493	tags=29%, list=7%, signal=27%	Stat1/Serpinh1/Stat5b/Hdac4/Igf1r	m2
GOBP_RESPIRATORY_SYSTEM_DEVELOPMENT	GOBP_RESPIRATORY_SYSTEM_DEVELOPMENT	88	-0.430984	-1.77046	0.000748845	0.0275261	0.0242538	1766	tags=49%, list=24%, signal=37%	Sparc/Tgfbr2/Smad2/Ep300/Ywhaz/Sp1/Heg1/Fgfr2/Creb1/Disp1/Kras/Ctnnb1/Man2a1/Man1a2/Asxl1/Klf2/Wwp1/Hipk2/Fbxw7/Sp3/Phf14/Rc3h2/Numb/Bmpr2/Notch1/Numa1/Fosl2/Ppp3r1/Tnrc6c/Pou2f1/Lrp6/Sav1/Abca3/Cux1/Smchd1/Col3a1/Atp7a/Lipa/Dag1/Ext1/Foxp1/Hs6st1/Lef1	m5
GOBP_CELL_PROJECTION_MORPHOGENESIS	GOBP_CELL_PROJECTION_MORPHOGENESIS	259	-0.370281	-1.77157	6.05817e-06	0.000627571	0.000552965	1562	tags=32%, list=22%, signal=26%	Fgfr2/Adnp/Mbp/Creb1/Mycbp2/Atxn2/Ctnnb1/Lmtk2/Skil/Smurf1/Als2/Mecp2/Mfn1/Rock1/Tanc2/Ulk1/Trak1/Golga4/Ube3a/Sipa1l1/Myo9a/Opa1/Stxbp5/Braf/Numb/Bmpr2/Rock2/Itsn2/Notch1/Arhgap35/Snx2/Vps13a/Diaph2/Clasp2/Abi1/Dip2b/Kidins220/Ttc3/Wls/Slc11a2/Dnm1l/Kif20b/Top2b/Szt2/Macf1/Rere/Trio/Zdhhc17/Plekho1/Pias2/Cux1/Cyfip2/Nin/Cxcr4/Sgk1/Atp7a/Ust/Vcl/Cpne1/Smad4/Ablim1/Pdlim5/Ctnnd2/Dag1/Map4k4/Klf7/T…	m5
WP_MECHANISMS_ASSOCIATED_WITH_PLURIPOTENCY	WP_MECHANISMS_ASSOCIATED_WITH_PLURIPOTENCY	177	-0.385443	-1.77188	8.25304e-05	0.00129718	0.00103917	2070	tags=44%, list=29%, signal=32%	Terf2/Apc/Psen1/Sf1/Smarca5/Ehmt1/Chd4/Jarid2/Pten/Rela/Arid3b/Ncoa1/Ewsr1/Smad2/Mef2d/Ep300/Atrx/Ep400/Sp1/Hdac2/Kpnb1/Creb1/Cdc73/Rest/Ctnnb1/Crebbp/Zfx/Smurf1/Rock1/Klf2/Kdm5c/P4ha1/Kmt2d/Elp4/Kdm4c/Myc/Trim24/Sp3/Stat3/Bmpr2/Yy1/Jak1/Rock2/Raf1/Smad7/Notch1/Ercc5/Kdm6a/Fos/Mtf2/Smarca2/Usp7/Ipo7/Atf2/Rnf2/Grsf1/Pou2f1/Tle4/Rbl2/Zmym2/Kdm3a/Dhx9/Pias2/Sgk1/Dgka/Tgfbr1/Smad4/Rybp/Sos1/Hdac4/Sma…	m2
WP_MICRORNAS_IN_CARDIOMYOCYTE_HYPERTROPHY	WP_MICRORNAS_IN_CARDIOMYOCYTE_HYPERTROPHY	52	-0.476975	-1.77777	0.00221662	0.0223727	0.0179228	1324	tags=42%, list=18%, signal=35%	Pik3ca/Rock1/Ikbkb/Ppp3cb/Map2k5/Map2k7/Stat3/Myef2/Rock2/Raf1/Map2k4/Chuk/Hdac5/Camk2d/Pik3r1/Lrp6/Ikbke/Map3k14/Mapk8/Hdac4/Il6st/Igf1r	m2
GOBP_EMBRYONIC_ORGAN_DEVELOPMENT	GOBP_EMBRYONIC_ORGAN_DEVELOPMENT	155	-0.400487	-1.77872	0.000104467	0.00615722	0.00542525	1819	tags=39%, list=25%, signal=30%	Itga4/Kat6a/Tgfbr2/Ncoa1/Nr4a3/Frs2/Ift140/Smad2/Wdr48/Ncoa3/Nckap1/Sp1/Senp2/Fgfr2/Ncoa6/Rest/Ctnnb1/Ndst1/Birc6/Mrtfb/Dlg1/Pbx3/Cebpb/Eomes/Hipk2/Myc/Sp3/Kmt2a/Bptf/Invs/Setd2/Notch1/Pcnt/Kdm6a/Asxl2/Nipbl/Rbbp6/Insig1/Ripor2/Tnrc6c/Stk4/Hipk1/Pbx2/Flvcr1/Zfp36l1/Lrp6/Arid2/Stk3/Mib1/Arnt/Tgfbr1/Ldb1/Lrig1/Zfat/Socs3/Zeb1/Hs6st1/Tcf7/Myb/Lef1	m5
GOBP_NEGATIVE_REGULATION_OF_WNT_SIGNALING_PATHWAY	GOBP_NEGATIVE_REGULATION_OF_WNT_SIGNALING_PATHWAY	66	-0.451808	-1.77897	0.00145997	0.0443635	0.0390895	1610	tags=45%, list=22%, signal=36%	Hdac2/Otud5/Tle3/Ctnnb1/Mllt3/Scyl2/Lats1/Invs/Siah2/Cyld/Notch1/Lats2/Tmem64/Foxo1/Tmem131l/Stk4/Tle4/Lrp6/Lmbr1l/Stk3/Tmem170b/Ppp2r3a/Wwox/Smad4/Nlk/Foxo3/App/Kremen1/Znrf3/Ift80	m5
GOBP_CELL_MORPHOGENESIS_INVOLVED_IN_NEURON_DIFFERENTIATION	GOBP_CELL_MORPHOGENESIS_INVOLVED_IN_NEURON_DIFFERENTIATION	222	-0.380369	-1.78357	1.49477e-05	0.00131022	0.00115446	1562	tags=32%, list=22%, signal=26%	Fgfr2/Adnp/Mbp/Creb1/Rb1/Mycbp2/Rest/Lmtk2/Skil/Smurf1/Als2/Mfn1/Tanc2/Ulk1/Trak1/Golga4/Ube3a/Sipa1l1/Opa1/Stxbp5/Braf/Numb/Bmpr2/Rock2/Notch1/Arhgap35/Diaph2/Clasp2/Ripor2/Abi1/Dip2b/Kidins220/Ttc3/Wls/Slc11a2/Dnm1l/Top2b/Szt2/Macf1/Rere/Trio/Zdhhc17/Pias2/Cux1/Cyfip2/Nin/Cxcr4/Sgk1/Atp7a/Ust/Vcl/Smad4/Ablim1/Pdlim5/Ctnnd2/Dag1/Klf7/Trak2/Usp9x/Picalm/App/Mapk8/Fgf13/Ext1/Lmo4/Emb/Nedd4l/Usp33/…	m5
FOSTER_TOLERANT_MACROPHAGE_DN	FOSTER_TOLERANT_MACROPHAGE_DN	257	-0.373076	-1.78447	4.56969e-06	0.000119519	9.57473e-05	2241	tags=46%, list=31%, signal=33%	Pml/Spata13/Zup1/Pfkfb3/Minpp1/Sec24b/Tmem229b/Tasor2/Mier3/Prpf4/Prkx/Kpna3/Dennd1b/Traf3ip2/Irf2/Mpp7/Ppfibp1/Usp42/Ilrun/Jak2/Nlrc5/Jarid2/Tcf4/Fnbp4/Atp9b/Tnfaip3/Kat6a/Filip1l/Spred1/Zdhhc21/Flnb/Lmna/Zc3h7a/Ezr/Xrn1/Ktn1/Spsb1/Aebp2/Phip/Tle3/Pnpt1/Gm20559/Tor1aip2/Chd1/Akt3/Arid5a/Parp14/Slc16a1/Setdb2/Arhgap26/Tlk2/Golga3/Tiparp/Stat5a/Rbl1/Sfpq/Stat3/Pde4b/Ppp1r15b/Nfxl1/Slco3a1/Notch1/I…	m2
SWEET_LUNG_CANCER_KRAS_DN	SWEET_LUNG_CANCER_KRAS_DN	128	-0.409681	-1.78508	0.000170134	0.00253845	0.00203356	1598	tags=38%, list=22%, signal=30%	Ppp1cb/Pag1/Fgfr2/Ahnak/Ndst1/Eps15/Glul/Klf2/Grk5/Gbp2/St8sia4/Sptan1/Numb/Slco3a1/Itpkb/Psip1/Smarca2/Lats2/Zmynd11/Kctd12/Gbp3/Ripor2/Cyth3/Ifih1/Tfrc/Ets1/Dipk2a/Macf1/Mfhas1/Tmem71/Cxcr4/Col3a1/Tent5c/Vcl/Fez2/Epb41/Ablim1/Sptbn1/Klf7/Siah1a/Calcrl/Zbtb20/Inpp5a/Zeb1/Satb1/Sh3bp5/Il6st/Myb	m2
GOBP_CELL_MORPHOGENESIS	GOBP_CELL_MORPHOGENESIS	398	-0.358959	-1.78929	5.10805e-07	6.98475e-05	6.1544e-05	1563	tags=32%, list=22%, signal=26%	Zranb1/Fgfr2/Adnp/Mbp/Sh3kbp1/Bcl6/Creb1/Rb1/Mycbp2/Phip/Rest/Atxn2/Ctnnb1/Lmtk2/Add1/Skil/Smurf1/Asxl1/Als2/Mecp2/Prkdc/Dlg1/Mfn1/Crk/Rock1/Klf2/Tanc2/Gna13/Ulk1/Trak1/Lats1/Fryl/Golga4/Itpr1/Ube3a/Sipa1l1/Myo9a/Sipa1l3/Opa1/Stxbp5/Braf/Numb/Zmym4/Bmpr2/Pdzd8/Rock2/Itsn2/Notch1/Arhgap35/Snx2/Vps13a/Diaph2/Fosl2/Clasp2/Lats2/Jmjd1c/Ripor2/Brwd1/Cul3/Abi1/Fry/Dip2b/Kidins220/Ttc3/Wls/Slc11a2/Stk4/…	m5
XIE_TRASTUZUMAB_CARDIOTOXICITY_CIRCRNA_GENES	XIE_TRASTUZUMAB_CARDIOTOXICITY_CIRCRNA_GENES	28	-0.546564	-1.78941	0.00395677	0.0348462	0.0279154	2095	tags=57%, list=29%, signal=41%	Snx29/Vwa8/Atad2b/Ppfia1/Syne2/R3hcc1l/Btaf1/Tbcel/Cdk13/Ash1l/Cnot6l/Pan3/Picalm/Crim1/Atrnl1/Pecam1	m2
HALLMARK_ANDROGEN_RESPONSE	HALLMARK_ANDROGEN_RESPONSE	62	-0.46579	-1.78951	0.00108809	0.00772898	0.00520689	910	tags=31%, list=13%, signal=27%	Gpd1l/Rps6ka3/Pias1/Xrcc6/Insig1/Ccnd3/Abcc4/Herc3/Elovl5/Tsc22d1/Slc26a2/Fkbp5/Elk4/Sgk1/Idi1/Pdlim5/Actn1/Cdc14b/Selenop	mh
GOBP_CARDIAC_SEPTUM_DEVELOPMENT	GOBP_CARDIAC_SEPTUM_DEVELOPMENT	48	-0.4897	-1.79193	0.00145583	0.0443635	0.0390895	1783	tags=42%, list=25%, signal=32%	Mdm4/Tgfbr2/Frs2/Heg1/Fgfr2/Ndst1/Matr3/Trip11/Bmpr2/Cplane1/Smad7/Notch1/Lrp6/Sav1/Cxcr4/Maml1/Tgfbr1/Smad4/Lmo4/Pde2a	m5
GOBP_EMBRYONIC_MORPHOGENESIS	GOBP_EMBRYONIC_MORPHOGENESIS	224	-0.381882	-1.79252	1.66188e-05	0.00143827	0.00126728	1995	tags=46%, list=28%, signal=35%	Deaf1/Abl2/Mosmo/Kdm2b/Sec24b/Axin1/Txnrd1/Tsc1/Psen1/Kdm2a/Tshz1/Twsg1/Fn1/Ofd1/Gnaq/Brd3/Wnk1/Itga4/Tnfaip3/Tgfbr2/Gna12/Ncoa1/Bcl2l11/Nr4a3/Frs2/Ift140/Lmbrd1/Smad2/Ncoa3/Nckap1/Sp1/Hdac2/Fgfr2/Mbp/Brd2/Exoc4/Cdc73/Rest/Ctnnb1/Ndst1/Hs2st1/Dlg1/Rock1/Ipmk/Clasp1/Eomes/Hipk2/Map2k5/Myc/Lats1/Sp3/Opa1/Setd2/Brpf1/Bmpr2/Cplane1/Rock2/Notch1/Kdm6a/Arhgap35/Asxl2/Specc1l/Nipbl/Clasp2/Lats2/Insig1/M…	m5
GOBP_MUSCLE_ORGAN_DEVELOPMENT	GOBP_MUSCLE_ORGAN_DEVELOPMENT	128	-0.411716	-1.79422	0.000453502	0.019022	0.0167607	1708	tags=40%, list=24%, signal=31%	Mef2d/Ep300/Flnb/Lmna/Heg1/Med20/Fgfr2/Prr14/Nfatc3/Creb1/Rb1/Disp1/Kras/Ctnnb1/Skil/Mrtfb/Rps6kb1/Ppp3cb/Usp19/Eomes/Myc/Prkaa1/Smad7/Notch1/Lemd3/Kmt5b/Gpcpd1/Fos/Vps13b/Mbnl1/Hdac5/Ripor2/Maff/Lrp6/Sirt1/Col3a1/Bcl9l/Chd2/Tgfbr1/Ube4b/Smad4/Lncpint/Dag1/Homer1/Mtss1/Hdac4/Nr1d2/Mettl8/Foxp1/S1pr1/Lef1	m5
HOWLIN_CITED1_TARGETS_1_UP	HOWLIN_CITED1_TARGETS_1_UP	19	-0.599783	-1.79634	0.00549278	0.0445261	0.0356701	447	tags=32%, list=6%, signal=30%	Nemp2/Ddx6/Samhd1/Zbtb20/Dpp4/Il6ra	m2
SCHAEFFER_SOX9_TARGETS_IN_PROSTATE_DEVELOPMENT_DN	SCHAEFFER_SOX9_TARGETS_IN_PROSTATE_DEVELOPMENT_DN	21	-0.585675	-1.79705	0.00432078	0.037697	0.0301992	652	tags=38%, list=9%, signal=35%	Ets1/Rassf2/Ankrd11/Nasp/Ddx6/Sptbn1/Klf3/Basp1	m2
REACTOME_BINDING_AND_UPTAKE_OF_LIGANDS_BY_SCAVENGER_RECEPTORS	REACTOME_BINDING_AND_UPTAKE_OF_LIGANDS_BY_SCAVENGER_RECEPTORS	7	-0.806627	-1.79792	0.00496385	0.0413788	0.0331487	13	tags=43%, list=0%, signal=43%	Sparc/Igha/Jchain	m2
SHETH_LIVER_CANCER_VS_TXNIP_LOSS_PAM6	SHETH_LIVER_CANCER_VS_TXNIP_LOSS_PAM6	22	-0.584591	-1.79852	0.0055291	0.0446448	0.0357651	1180	tags=45%, list=16%, signal=38%	Creb1/Syt11/Trim24/Taf1d/Elk4/Usp12/Pdlim5/Usp9x/Tbc1d15/Socs3	m2
REACTOME_INTERLEUKIN_7_SIGNALING	REACTOME_INTERLEUKIN_7_SIGNALING	9	-0.747453	-1.803	0.0061964	0.0488827	0.0391602	1134	tags=78%, list=16%, signal=66%	Irs2/Stat5a/Stat3/Brwd1/Pik3r1/Stat5b/Il7r	m2
GOBP_APPENDAGE_DEVELOPMENT	GOBP_APPENDAGE_DEVELOPMENT	62	-0.465692	-1.80624	0.00108834	0.0350991	0.0309265	1075	tags=34%, list=15%, signal=29%	Rc3h2/Bmpr2/Cplane1/Notch1/Pcnt/Nipbl/Mbnl1/Lnpk/Pbx2/Flvcr1/Lrp6/Col3a1/Atp7a/Smad4/Kremen1/Ext1/Itga6/Nfia/Ift80/Aff3/Lef1	m5
WP_INSULIN_SIGNALING	WP_INSULIN_SIGNALING	100	-0.432083	-1.81354	0.000306647	0.00432456	0.00346443	1389	tags=36%, list=19%, signal=29%	Rps6kb1/Pik3ca/Crk/Ikbkb/Map2k5/Map2k7/Prkaa1/Raf1/Fos/Map3k2/Stxbp3/Map2k4/Prkcq/Rps6ka3/Map3k3/Mapk9/Foxo1/Map3k7/Cyth3/Stxbp4/Pik3r1/Cblb/Map3k14/Sgk1/Map3k1/Rps6ka5/Pik3c2a/Map4k4/Foxo3/Sos1/Map3k5/Mapk8/Map4k3/Socs3/Insr/Igf1r	m2
GOBP_REGULATORY_NCRNA_MEDIATED_GENE_SILENCING	GOBP_REGULATORY_NCRNA_MEDIATED_GENE_SILENCING	76	-0.451039	-1.81509	0.000340257	0.015613	0.0137569	1675	tags=50%, list=23%, signal=39%	Eif4g1/Ddx5/Ddx17/Srrt/Dgcr8/Mov10/Airn/Fxr1/Helz/Tnrc6a/Zc3h7a/Cnot10/Hnrnpa2b1/Helz2/Eri1/Mecp2/Ago3/Ago2/Cnot2/Snd1/Stat3/Nup155/Pabpc1/Cnot6l/Cnot1/Cnot7/Tnrc6c/Tnrc6b/Pum2/Parn/Drosha/Cnot6/Dhx9/Ripk1/Ddx3x/Tut4/Ddx6/Zfp36	m5
GOBP_NEURON_PROJECTION_ORGANIZATION	GOBP_NEURON_PROJECTION_ORGANIZATION	48	-0.497169	-1.81926	0.00105268	0.0346332	0.0305159	2323	tags=48%, list=32%, signal=33%	Pafah1b1/Dock10/Abl2/Psen1/Caprin1/Abhd17b/Dhx36/Wasl/Pten/Mfn1/Tanc2/Ube3a/Sipa1l1/Opa1/Diaph2/Dnm1l/Pdlim5/Ctnnd2/Tanc1/App/Homer1/Insr/Igf1r	m5
GOBP_BONE_DEVELOPMENT	GOBP_BONE_DEVELOPMENT	75	-0.453897	-1.82127	0.000578069	0.0227669	0.0200604	1780	tags=43%, list=25%, signal=33%	Prpsap2/Sparc/Tgfbr2/Mef2d/Slc10a7/Mbtps2/Fgfr2/Ano6/Ptprc/Asxl1/Mcph1/Por/Fbxw7/Trip11/Asxl2/Fosl2/Dym/Insig1/Map3k7/Atf2/Bbx/Lrp6/Smad5/Ankrd11/Serpinh1/Col3a1/Lipa/Smad1/Ext1/Ift80/Foxp1/Rflnb	m5
PILON_KLF1_TARGETS_UP	PILON_KLF1_TARGETS_UP	199	-0.393029	-1.82317	2.09933e-05	0.000389416	0.000311963	2503	tags=52%, list=35%, signal=35%	Wdr43/Gnl3l/Zfr/Agfg1/Ccnt1/Nup54/Hspa9/Xpo4/Tent2/Kif2a/Larp4b/Luc7l2/Hectd1/Dram2/Rabgap1/Mier1/Rbms1/Ralgapb/Dcaf1/Tbk1/Rbm5/Col1a1/Resf1/Dnajb4/Hmg20a/Airn/Usp8/Sbno1/Fn1/Klhl20/Kpna1/Chd8/Zfp207/Xpr1/Ppp6r3/Itga4/Slc23a2/Sparc/Ppfia1/Oga/Acsl4/Nt5c2/Sntb1/Ptar1/Enox2/Zfp266/Fgfr2/Gigyf2/C1galt1/Cop1/Rab6a/Eps15/Exoc6/Nbr1/Mllt3/Mios/Ttll5/Hipk2/Fryl/Arih1/Kmt2a/Cpeb4/Irs2/Pign/Dhx57/Dnaja4/C…	m2
GOMF_METAL_ION_TRANSMEMBRANE_TRANSPORTER_ACTIVITY	GOMF_METAL_ION_TRANSMEMBRANE_TRANSPORTER_ACTIVITY	86	-0.443367	-1.82343	0.0003191	0.0148414	0.013077	1334	tags=35%, list=18%, signal=29%	Stim2/Slc12a6/Slc25a37/Slc38a2/Itpr1/Nipa2/Stim1/Orai2/Trpm7/Mrs2/Slc11a2/Slc39a10/Tfrc/Slc31a1/Tpcn1/Slc5a3/Rasa3/Itpr3/Slc30a7/Itpr2/Atp7a/Atp1b3/Cnnm4/Oprm1/Slc12a2/Slc41a1/Kcnmb4/Atp1b1/Slc12a7/P2rx4	m5
WP_ESC_PLURIPOTENCY_PATHWAYS	WP_ESC_PLURIPOTENCY_PATHWAYS	43	-0.511038	-1.82894	0.00193404	0.0198119	0.0158714	1562	tags=47%, list=22%, signal=37%	Fgfr2/Ctnnb1/Akt3/Map2k5/Myc/Braf/Stat3/Bmpr2/Jak1/Raf1/Smad7/Fos/Lrp6/Smad5/Smad4/Sos1/Smad1/Fgf13/Selenop/Il6st	m2
DURAND_STROMA_S_UP	DURAND_STROMA_S_UP	74	-0.454643	-1.82955	0.000663169	0.00832601	0.00667	736	tags=26%, list=10%, signal=23%	Il4ra/Zfp518a/Pde4d/Stat1/Pxylp1/Rb1cc1/Rassf2/Col3a1/Ust/Prrg1/Tsc22d3/Nck2/Calcrl/Ppp1r13b/Emb/Selenop/S1pr1/Bach2/St6gal1	m2
GOBP_REGULATION_OF_EPITHELIAL_CELL_DIFFERENTIATION	GOBP_REGULATION_OF_EPITHELIAL_CELL_DIFFERENTIATION	58	-0.479301	-1.83086	0.000982291	0.0335796	0.0295876	1814	tags=53%, list=25%, signal=40%	Spred2/Spred1/Sgpp1/Zdhhc21/Ncoa3/Cdkn1b/Kras/Vezf1/Ctnnb1/Add1/Rock1/Ikbkb/Cebpb/Stat5a/Numb/Rock2/Notch1/Akap11/Numa1/Ipo7/Maff/Zfp36l1/Vcl/Tgfbr1/Rfx3/Klf7/Stat5b/Zfp36/Zeb1/Foxp1/Lef1	m5
GOBP_CD4_POSITIVE_ALPHA_BETA_T_CELL_DIFFERENTIATION	GOBP_CD4_POSITIVE_ALPHA_BETA_T_CELL_DIFFERENTIATION	65	-0.466454	-1.83086	0.000638043	0.0246458	0.0217159	1149	tags=29%, list=16%, signal=25%	Tox/Kmt2a/Rc3h2/Braf/Stat3/Smad7/Socs5/Rc3h1/Il4ra/Cracr2a/Irf1/Atp7a/Slamf6/Foxp1/Satb1/Ccr7/Myb/Lef1/Il6ra	m5
REACTOME_MAPK1_ERK2_ACTIVATION	REACTOME_MAPK1_ERK2_ACTIVATION	7	-0.8228	-1.83397	0.00282004	0.0269974	0.0216278	28	tags=43%, list=0%, signal=43%	Jak2/Il6st/Il6ra	m2
GOBP_PEPTIDYL_SERINE_MODIFICATION	GOBP_PEPTIDYL_SERINE_MODIFICATION	160	-0.409299	-1.83445	2.69451e-05	0.00211751	0.00186578	2361	tags=55%, list=33%, signal=38%	Pak2/Akap9/Hipk3/Pwp1/Eif4g1/Pkd1/Srpk1/Prkcd/Eif2ak3/Axin1/Tbk1/Uhmk1/Prkca/Pdpk1/Mapk14/Galnt1/Wnk1/Pten/Csnk1e/Prkcb/Prkce/Mapkap1/Pkn2/Csnk1g3/Atr/Crebl2/Phip/Camk4/Vrk1/Lmtk2/Mast4/Rps6kb1/Vrk2/Prkdc/Fnip1/Rock1/Ikbkb/Akt3/Hipk2/Tlk2/Ulk1/Lats1/Srpk2/Atm/Braf/Prkaa1/Rock2/Raf1/Smad7/Morc3/Dyrk1a/Pink1/Gpd1l/Prkcq/Smg1/Rps6ka3/Lats2/Chuk/Tlk1/Ercc6/Stk4/Galnt2/Tfrc/Stk38l/Camk2d/Inpp5f/Pikfyv…	m5
REACTOME_MAPK3_ERK1_ACTIVATION	REACTOME_MAPK3_ERK1_ACTIVATION	7	-0.825759	-1.84057	0.00257482	0.0253663	0.0203211	28	tags=43%, list=0%, signal=43%	Jak2/Il6st/Il6ra	m2
GOMF_SMAD_BINDING	GOMF_SMAD_BINDING	52	-0.491697	-1.84275	0.00154277	0.0462628	0.0407631	2298	tags=63%, list=32%, signal=44%	Ddx5/Ldlrad4/Pml/Rnf111/Usp15/Axin1/Flna/Tgfbr2/Smad2/Ep300/Zc3h3/Ctnnb1/Crebbp/Skil/Smurf1/Ppm1a/Hipk2/Rgcc/Yy1/Tcf12/Smad7/Fos/Ipo7/Drosha/Tgfbrap1/Smad5/Col3a1/Tgfbr1/Smad4/Tgif1/Usp9x/Tob1/Smad1	m5
GOMF_HISTONE_BINDING	GOMF_HISTONE_BINDING	173	-0.408099	-1.84303	1.00713e-05	0.000943252	0.000831117	2422	tags=52%, list=33%, signal=35%	Fmr1/Rbbp5/Nap1l4/Ing5/Baz1b/Suz12/Pwp1/Usp16/Supt6/Brd4/Smarcc1/Brd1/Rsf1/Asf1a/Pwwp2a/Glyr1/Brd9/Spty2d1/Cdyl2/Atad2/Msl3/Dtx3l/Smarca5/Chd4/Sbno1/Jak2/Hinfp/Atad2b/Brd3/Phf2/Sfmbt1/Msh6/Chd8/Kmt2e/Mllt6/Prkcb/Ncapd3/Tdrd3/Cdyl/Atrx/Phf8/Phc3/Chd6/Hdac2/Spin1/Brd2/Mllt10/Phf1/Phip/Mysm1/Vrk1/Kdm5b/Psme4/Mllt3/Chd1/Mbtd1/Tbl1x/Uimc1/Kdm4c/Trim24/Phf14/Kmt2a/Bptf/Ino80/Morc3/Parp9/Taf1/Mtf2/Smarc…	m5
WP_IL6_SIGNALING_PATHWAY	WP_IL6_SIGNALING_PATHWAY	74	-0.458412	-1.84472	0.00057194	0.00736016	0.00589625	2047	tags=49%, list=28%, signal=35%	Ppp2cb/Mapk14/Jak2/Ppp2r2c/Ppp2r5c/Ncoa1/Shc1/Ep300/Rb1/Tec/Crebbp/Ppp2r2a/Rps6kb1/Cebpb/Ppp2r5e/Stat5a/Stat3/Jak1/Raf1/Ppp2r5a/Fos/Map2k4/Foxo1/Map3k7/Pik3r1/Stat1/Sgk1/Ppp2r3a/Nlk/Foxo3/Stat5b/Sos1/Mapk8/Socs3/Il6st/Il6ra	m2
DURCHDEWALD_SKIN_CARCINOGENESIS_DN	DURCHDEWALD_SKIN_CARCINOGENESIS_DN	153	-0.413325	-1.84759	1.42931e-05	0.000285723	0.000228894	2199	tags=50%, list=30%, signal=35%	Ahcyl2/Eea1/Prcc/Abcc1/Pxk/Ranbp9/Runx1/Farsb/Dcun1d3/Atp2c1/Zfp131/Ltn1/Agps/Fam168b/Oga/Uck2/Rab22a/Ywhaz/Aplp2/Cast/Adnp/Ptbp3/Zdhhc5/Commd10/Kdm5b/Crebbp/Nfe2l2/Smurf1/Tpd52/Stim2/Dlg1/Tbl1x/Arap2/Rnf38/Atf7ip/Tmx3/Cpeb4/Tiparp/Irs2/Eaf1/Ccny/Net1/Wdfy2/Hook1/Smad7/Fos/Smg1/Acox1/Pias1/Clip1/Dpp8/Med13/Cep350/Tnpo1/Taok1/Dip2b/Camk2d/Atp13a3/Macf1/Utrn/Stk3/Arnt/Aff4/Ripk1/Twf1/Ddx3x/Tatdn2/M…	m2
GOBP_POSITIVE_REGULATION_OF_SMOOTH_MUSCLE_CELL_PROLIFERATION	GOBP_POSITIVE_REGULATION_OF_SMOOTH_MUSCLE_CELL_PROLIFERATION	59	-0.482348	-1.84878	0.000508838	0.0209574	0.0184659	724	tags=27%, list=10%, signal=25%	Map3k7/Abcc4/Camk2d/Pik3r1/Nampt/Pde4d/Stat5b/Map3k5/Hdac4/Ldlrap1/Calcrl/Foxp1/S1pr1/Myb/Igf1r/Il6ra	m5
IVANOVA_HEMATOPOIESIS_MATURE_CELL	IVANOVA_HEMATOPOIESIS_MATURE_CELL	150	-0.417003	-1.85058	3.68996e-05	0.000617694	0.000494837	1751	tags=37%, list=24%, signal=29%	Stk17b/Dedd2/Gtf2a1/Gabpb2/Otud5/Tspan8/Mindy2/Cast/G2e3/C1galt1/Lmtk2/Add1/Rab6a/Prpf18/Eps15/Herpud2/Cir1/Slc25a37/Tbcel/Slc16a1/Lbr/Cpeb4/Nipa2/Gpcpd1/Hace1/Slk/Zfp740/Ypel5/Usp7/Ppp3r1/Cdk8/Atp8a1/Ccnd3/Rnf19a/Lamp2/Lnpk/Tnrc6b/Kdm7a/Usp32/Wdr26/Snx13/Tfdp2/Trim56/Dck/Tapt1/Rffl/Tent5c/Ints6l/Daam1/Trak2/Picalm/Mtss1/Tcp11l2/Ift80/Klf3/Cmah	m2
GOBP_CANONICAL_WNT_SIGNALING_PATHWAY	GOBP_CANONICAL_WNT_SIGNALING_PATHWAY	123	-0.429559	-1.85161	3.97291e-05	0.00285924	0.00251933	2179	tags=51%, list=30%, signal=36%	Axin1/Prdm15/Ubac2/Btrc/Col1a1/Apc/Psen1/Mapk14/Usp47/Rab5a/Usp8/Gnaq/Kpna1/Wnk1/Chd8/Pten/Csnk1e/Zfp703/Csnk1g3/Hdac2/Otud5/Fgfr2/Adnp/Tle3/Ctnnb1/Mllt3/Ppm1a/Scyl2/Ppm1b/Lats1/Usp34/Ccny/Invs/Siah2/Cyld/Notch1/Lats2/Tmem64/Foxo1/Wls/Tmem131l/Stk4/Tle4/Lrp6/Lmbr1l/Stk3/Tnks/Tmem170b/Map3k1/Ppp2r3a/Bcl9l/Smad4/Ddx3x/Ctnnd2/Ccnyl1/Foxo3/App/Kremen1/Siah1a/Ext1/Znrf3/Tcf7/Lef1	m5
GOMF_DNA_BINDING_TRANSCRIPTION_REPRESSOR_ACTIVITY	GOMF_DNA_BINDING_TRANSCRIPTION_REPRESSOR_ACTIVITY	108	-0.439161	-1.85208	0.000117522	0.0066958	0.00589979	1873	tags=43%, list=26%, signal=32%	Zbtb1/Zfp131/Rela/Zfp148/Zfp263/Nfx1/Mnt/Bcl6/Nfatc3/Rest/Skil/Klf8/Atf7/Cebpb/Myc/Sp3/Zfp217/Hbp1/Ylpm1/Yy1/Myef2/Hivep1/Trps1/Hdac5/Foxo1/Ikzf5/Srebf2/Ikzf1/Etv6/Smad5/Bach1/Patz1/Etv3/Prdm2/Tgif1/Foxo3/Pou6f1/Zbtb20/Nr1d2/Zfp281/Zeb1/Foxp1/Tcf7/Satb1/Bach2/Lef1	m5
GOBP_PROTEIN_DEUBIQUITINATION	GOBP_PROTEIN_DEUBIQUITINATION	67	-0.46981	-1.85214	0.000407278	0.0177361	0.0156276	2376	tags=60%, list=33%, signal=40%	Usp25/Usp16/Usp38/Usp37/Brcc3/Usp39/Usp15/Spata2/Usp47/Usp42/Usp8/Tnfaip3/Usp36/Usp48/Otud5/Desi2/Mindy2/Zranb1/Otud4/Usp19/Usp34/Usp11/Cyld/Uchl5/Usp3/Usp7/Usp22/Otud6b/Josd1/Usp32/Usp45/Vcpip1/Stambpl1/Usp12/Usp31/Usp24/Usp9x/Usp53/Usp33/Usp28	m5
GOBP_NEGATIVE_REGULATION_OF_CANONICAL_WNT_SIGNALING_PATHWAY	GOBP_NEGATIVE_REGULATION_OF_CANONICAL_WNT_SIGNALING_PATHWAY	53	-0.495653	-1.85414	0.000770121	0.0277122	0.0244177	1610	tags=49%, list=22%, signal=38%	Hdac2/Otud5/Tle3/Ctnnb1/Mllt3/Scyl2/Lats1/Invs/Siah2/Cyld/Notch1/Lats2/Tmem64/Foxo1/Tmem131l/Stk4/Tle4/Lmbr1l/Stk3/Tmem170b/Ppp2r3a/Smad4/Foxo3/App/Kremen1/Znrf3	m5
GOBP_HEAD_DEVELOPMENT	GOBP_HEAD_DEVELOPMENT	277	-0.38376	-1.85796	4.56457e-07	6.36897e-05	5.61182e-05	2188	tags=44%, list=30%, signal=32%	Kdm2b/Sec24b/Axin1/Flna/B3glct/Kdm4b/Col1a1/Srgap2/Tsc1/Psen1/Tra2b/Twsg1/Ncor2/Arid5b/Gnaq/Cul5/Rab3gap1/Pcm1/Fxr1/Chd8/Pten/Nr2c2/Itga4/Kat6a/Mnat1/Arcn1/Tgfbr2/Nr4a3/Frs2/Smg9/Ep300/Syne2/Atrx/Aplp2/Hdac2/Fgfr2/Immp2l/Gak/Ncoa6/Creb1/Uba6/Trappc9/Mrtfa/Atxn2/Kras/Ctnnb1/Maco1/Crebbp/Ndst1/Mrtfb/Scyl2/Atg16l1/Herc1/Mecp2/Prkdc/Gdpd5/Crk/Pbx3/Akt3/Mcph1/Cep120/Eomes/Celf1/Ulk1/Cdk5rap2/Kif21b/At…	m5
GOMF_DEAD_H_BOX_RNA_HELICASE_BINDING	GOMF_DEAD_H_BOX_RNA_HELICASE_BINDING	8	-0.808821	-1.86151	0.00152506	0.0459333	0.0404727	517	tags=62%, list=7%, signal=58%	Drosha/Smad5/Zc3hav1/Etv3/Smad1	m5
HALLMARK_MITOTIC_SPINDLE	HALLMARK_MITOTIC_SPINDLE	123	-0.429963	-1.86228	2.91259e-05	0.000242716	0.000163514	2117	tags=46%, list=29%, signal=33%	Ranbp9/Smc1a/Tsc1/Apc/Cdc27/Ppp4r2/Smc3/Taok2/Rab3gap1/Pcm1/Wasl/Myo9b/Arhgef7/Bcl2l11/Plekhg2/Atg4b/Flnb/Ezr/Lrpprc/Als2/Dlg1/Rock1/Clasp1/Cdk5rap2/Lats1/Sptan1/Net1/Tubgcp5/Arfgef1/Pcnt/Pcgf5/Numa1/Clip1/Tlk1/Abi1/Tubgcp3/Dock2/Sass6/Stau1/Stk38l/Kif20b/Sun2/Trio/Rictor/Nin/Vcl/Smc4/Epb41/Pdlim5/Sptbn1/Nck2/Sos1/Rapgef6/Arhgap5/Ssh2/Cd2ap/Kif1b	mh
REACTOME_INTERLEUKIN_6_FAMILY_SIGNALING	REACTOME_INTERLEUKIN_6_FAMILY_SIGNALING	9	-0.772469	-1.86334	0.00326118	0.0305217	0.0244511	548	tags=56%, list=8%, signal=51%	Stat3/Clcf1/Socs3/Il6st/Il6ra	m2
GOBP_DIGESTIVE_SYSTEM_DEVELOPMENT	GOBP_DIGESTIVE_SYSTEM_DEVELOPMENT	33	-0.553984	-1.87295	0.00105195	0.0346332	0.0305159	1710	tags=52%, list=24%, signal=40%	Smad2/Nckap1/Fgfr2/Rb1/C1galt1/Ctnnb1/Notch1/Nipbl/Wls/Sav1/Col3a1/Ext1/Insr/Tcf7/Il6st/Myb/Igf1r	m5
GOBP_NEURON_PROJECTION_GUIDANCE	GOBP_NEURON_PROJECTION_GUIDANCE	48	-0.512317	-1.8747	0.000575758	0.0227669	0.0200604	1035	tags=38%, list=14%, signal=32%	Ulk1/Bmpr2/Notch1/Arhgap35/Diaph2/Trio/Cyfip2/Cxcr4/Smad4/Ablim1/Dag1/Klf7/App/Ext1/Lmo4/Emb/Usp33/Foxp1	m5
REACTOME_NOTCH_HLH_TRANSCRIPTION_PATHWAY	REACTOME_NOTCH_HLH_TRANSCRIPTION_PATHWAY	15	-0.675246	-1.8829	0.00274185	0.0263807	0.0211337	1552	tags=60%, list=21%, signal=47%	Maml2/Kat2b/Tbl1x/Notch1/Hdac8/Hdac5/Maml1/Hdac4/Maml3	m2
REACTOME_RHOV_GTPASE_CYCLE	REACTOME_RHOV_GTPASE_CYCLE	20	-0.618773	-1.88549	0.00270884	0.0261854	0.0209773	1096	tags=40%, list=15%, signal=34%	Myo9a/Sptan1/Arhgap12/Pik3r1/Sptbn1/Nck2/Usp9x/Cep97	m2
GUO_HEX_TARGETS_UP	GUO_HEX_TARGETS_UP	42	-0.5302	-1.88838	0.0008924	0.0108271	0.00867365	2063	tags=50%, list=29%, signal=36%	Glg1/Dhx36/Pcm1/Pten/Naa15/Sp1/Rest/Atxn2/Tbl1x/Ube3a/Kdm6a/Diaph2/Mtf2/Pou2f1/Cmtm6/Wdr26/Klf7/Ext1/Satb1/Elovl6/Igf1r	m2
BURTON_ADIPOGENESIS_11	BURTON_ADIPOGENESIS_11	37	-0.545612	-1.88839	0.000813422	0.0100894	0.00808264	1922	tags=49%, list=27%, signal=36%	Paxbp1/Zfp62/Tulp4/Rbm39/Ice1/Zfp68/Arfgef1/Smarca2/Atf2/Zfp644/Top2b/Slc25a36/Irf1/Kif16b/Col3a1/Idi1/Slc12a2/Arhgap5	m2
YAO_TEMPORAL_RESPONSE_TO_PROGESTERONE_CLUSTER_0	YAO_TEMPORAL_RESPONSE_TO_PROGESTERONE_CLUSTER_0	37	-0.54563	-1.88846	0.000813422	0.0100894	0.00808264	408	tags=30%, list=6%, signal=28%	Klhl24/Bach1/Hsd17b11/Ablim1/Ddx6/Crebrf/Txndc16/Nr1d2/Bbs9/Foxp1/St6gal1	m2
GOMF_HISTONE_MODIFYING_ACTIVITY	GOMF_HISTONE_MODIFYING_ACTIVITY	146	-0.429154	-1.89747	7.9881e-06	0.00076922	0.000677774	2352	tags=55%, list=32%, signal=38%	Baz1b/Suz12/Usp16/Clock/Brd1/Setd3/Mier1/Kdm2b/Dcaf1/Kdm4b/Prkca/Msl3/Kdm2a/Dtx3l/Ehmt1/Kdm5d/Jak2/Jarid2/Phf2/Uty/Kat6a/Prkcb/Ncoa1/Oga/Ep300/Usp36/Ncoa3/Cdyl/Phf8/Atr/Hdac2/Phf10/Ubr2/Mysm1/Kdm3b/Vrk1/Kdm5b/Crebbp/Prkdc/Kat2b/Kdm5c/Kmt2d/Kdm4c/Setdb2/Kmt2a/Atm/Setd2/Brpf1/Prkaa1/Kmt5b/Dyrk1a/Kdm6a/Pcgf5/Taf1/Ash1l/Slk/Kat6b/Msl2/Hdac8/Usp3/Rsbn1/Jmjd1c/Hdac5/Nsd3/Usp22/Map3k7/Atf2/Rnf2/Kdm7a/Kd…	m5
GOBP_PEPTIDYL_THREONINE_MODIFICATION	GOBP_PEPTIDYL_THREONINE_MODIFICATION	60	-0.492978	-1.89792	0.000301061	0.0142941	0.0125948	1484	tags=43%, list=21%, signal=35%	Phip/Lmtk2/Prkdc/Rock1/Akt3/Hipk2/Ulk1/Galnt6/Rock2/Smad7/Dyrk1a/Galnt2/Galnt11/Camk2d/Hipk1/Ppp1r15a/Oxsr1/Clk1/Tnks/Igtp/Nlk/App/Irgm1/Mapk8/Dyrk2/Irgm2	m5
SHIN_B_CELL_LYMPHOMA_CLUSTER_7	SHIN_B_CELL_LYMPHOMA_CLUSTER_7	17	-0.65465	-1.89813	0.00191945	0.0197607	0.0158304	89	tags=18%, list=1%, signal=17%	Zfp36/Il6st/Igf1r	m2
GOMF_PROTEIN_SERINE_THREONINE_KINASE_ACTIVITY	GOMF_PROTEIN_SERINE_THREONINE_KINASE_ACTIVITY	228	-0.40488	-1.90252	3.37311e-07	4.9068e-05	4.32348e-05	1790	tags=40%, list=25%, signal=31%	Prkcb/Prkce/Tgfbr2/Stk17b/Ksr1/Pkn2/Csnk1g3/Atr/Tnik/Brd2/Gak/Camk4/Vrk1/Cdk16/Lmtk2/Stk26/Mast4/Tesk2/Rps6kb1/Vrk2/Pik3ca/Prkdc/Rock1/Ikbkb/Akt3/Adck1/Grk5/Hipk2/Map2k5/Tlk2/Ulk1/Map2k7/Lats1/Srpk2/Atm/Prkd3/Braf/Prkaa1/Bmpr2/Cdk13/Rock2/Raf1/Dbf4/Dyrk1a/Pink1/Taf1/Map3k2/Slk/Map2k4/Prkcq/Smg1/Rps6ka3/Map3k3/Mapk9/Lats2/Trpm7/Chuk/Cdk8/Tlk1/Ccnd3/Taok1/Map3k7/Stk4/Stk38l/Camk2d/Pikfyve/Hipk1/Nek…	m5
MCBRYAN_PUBERTAL_BREAST_3_4WK_UP	MCBRYAN_PUBERTAL_BREAST_3_4WK_UP	70	-0.479817	-1.90617	0.000140707	0.00213026	0.00170656	455	tags=20%, list=6%, signal=19%	Rassf2/Cux1/Tgif1/Slc12a2/Rassf3/Slc15a2/Fgf13/Pdk1/Cd55/Basp1/Myb/Elovl6/Igha/Jchain	m2
GOBP_ALPHA_BETA_T_CELL_DIFFERENTIATION	GOBP_ALPHA_BETA_T_CELL_DIFFERENTIATION	93	-0.463645	-1.90931	6.69242e-05	0.00431661	0.00380345	1149	tags=30%, list=16%, signal=26%	Tox/Kmt2a/Rc3h2/Braf/Stat3/Smad7/Itpkb/Socs5/Rc3h1/Fosl2/Il4ra/Atf2/Cracr2a/Blm/Irf1/Itk/Igtp/Atp7a/Tnfsf8/Txk/Slamf6/Foxp1/Tcf7/Satb1/Ccr7/Myb/Lef1/Il6ra	m5
REACTOME_INTERLEUKIN_6_SIGNALING	REACTOME_INTERLEUKIN_6_SIGNALING	8	-0.82451	-1.91058	0.00133627	0.0145575	0.0116621	76	tags=50%, list=1%, signal=50%	Stat3/Socs3/Il6st/Il6ra	m2
GOBP_V_D_J_RECOMBINATION	GOBP_V_D_J_RECOMBINATION	15	-0.681986	-1.91332	0.00162969	0.0480267	0.0423172	1318	tags=53%, list=18%, signal=44%	Prkdc/Atm/Yy1/Xrcc6/Xrcc4/Foxp1/Tcf7/Lef1	m5
GOBP_SKELETAL_SYSTEM_DEVELOPMENT	GOBP_SKELETAL_SYSTEM_DEVELOPMENT	170	-0.422932	-1.91339	5.94075e-06	0.000624875	0.000550589	2243	tags=51%, list=31%, signal=36%	Eif2ak3/Deaf1/Mosmo/Axin1/B3glct/Prkca/Col1a1/Runx1/Glg1/Psen1/Mapk14/Twsg1/Arid5b/Gnaq/Slc35d1/Rela/Prpsap2/Sparc/Tgfbr2/Ift140/Smad2/Mef2d/Wdr48/Ep300/Slc10a7/Mbtps2/Sp1/Fgfr2/Rb1/Ano6/Ctnnb1/Ptprc/Ndst1/Asxl1/Mbtd1/Dlg1/Arid5a/Mcph1/Por/Snx19/Fbxw7/Myc/Mia3/Sp3/Tiparp/Setd2/Trip11/Bmpr2/Smad7/Ash1l/Asxl2/Fosl2/Dym/Nipbl/Insig1/Trps1/Map3k7/Lnpk/Atf2/Bbx/Plekha1/Pum2/Sgpl1/Flvcr1/Lrp6/Slc26a2/R…	m5
GOBP_RESPONSE_TO_ORGANOPHOSPHORUS	GOBP_RESPONSE_TO_ORGANOPHOSPHORUS	33	-0.566016	-1.91364	0.00068384	0.0259018	0.0228226	1129	tags=33%, list=16%, signal=28%	Itpr1/Braf/Per1/Pik3r1/Zfp36l1/Pde4d/Itpr3/Itpr2/Pde2a/P2rx4/Sell	m5
GOBP_STRIATED_MUSCLE_CELL_PROLIFERATION	GOBP_STRIATED_MUSCLE_CELL_PROLIFERATION	33	-0.566024	-1.91366	0.00068384	0.0259018	0.0228226	2065	tags=61%, list=29%, signal=44%	Apc/Mapk14/Jak2/Jarid2/Paxbp1/Kpna1/Pten/Tgfbr2/Hdac2/Fgfr2/Ctnnb1/Stat3/Notch1/Dipk2a/Sirt1/Arid2/Sav1/Tgfbr1/Smad1/Foxp1	m5
ZENG_GU_ICB_CONTROL_METAGENE_31_PRECICTIVE_ICB_RESISTANCE	ZENG_GU_ICB_CONTROL_METAGENE_31_PRECICTIVE_ICB_RESISTANCE	21	-0.62386	-1.91421	0.0013752	0.0148248	0.0118762	377	tags=38%, list=5%, signal=36%	Amd1/Patz1/Hbs1l/Ctnnd2/Hs3st3b1/Cdk19/Kcnmb4/Myb	m2
[truncated: 48 more rows]
