# Supplementary material for: A CD138+ tumor-associated macrophage/Siglec-F+ neutrophil feed-forward loop promotes immune evasion in pancreatic cancer
Source: J Clin Invest. 2026 Mar 12;136(9):e199516. doi: 10.1172/JCI199516 (PMC13132371; doi:10.1172/JCI199516)
Supplement: Supplemental table 14 [file jci-136-199516-s213.xlsx]

## Sheet: Marker genes_Neu clusters
p_val	avg_log2FC	pct.1	pct.2	p_val_adj	cluster	gene
7.75137e-292	3.00969	0.358	0.044	2.50253e-288	MN1	Siglecf
3.20592e-282	1.97981	0.59	0.16	1.03503e-277	MN1	Gngt2
1.94033e-273	2.3818	0.535	0.138	6.26437e-269	MN1	Exoc4
6.94344e-266	1.70908	0.846	0.466	2.24169e-261	MN1	Cst3
4.37467e-256	2.25041	0.487	0.115	1.41236e-251	MN1	Scimp
8.21182e-244	1.2463	0.981	0.735	2.65119e-239	MN1	Il1r2
2.44766e-231	2.62524	0.353	0.061	7.90226e-227	MN1	Hexb
2.92674e-228	2.16284	0.53	0.159	9.44897e-224	MN1	Med12l
9.22842e-207	2.63252	0.303	0.048	2.9794e-202	MN1	Ptgs1
1.02914e-206	3.73235	0.228	0.022	3.32259e-202	MN1	Gpr171
4.20328e-206	3.31812	0.236	0.024	1.35703e-201	MN1	Ltc4s
1.13159e-196	2.26004	0.44	0.123	3.65335e-192	MN1	Zfhx3
7.1921e-192	1.01207	0.939	0.675	2.32197e-187	MN1	Dennd4a
2.56504e-191	2.0769	0.435	0.119	8.28123e-187	MN1	Zfp710
1.8036e-189	1.06592	0.9	0.56	5.82292e-185	MN1	Fam49b
5.9811e-188	1.23704	0.837	0.464	1.931e-183	MN1	Mmp9
1.43031e-187	1.64926	0.537	0.184	4.61775e-183	MN1	Mrpl52
1.48943e-182	2.24111	0.497	0.17	4.80862e-178	MN1	Tex14
3.41408e-182	2.2998	0.34	0.073	1.10223e-177	MN1	Fto
4.0637e-170	1.82557	0.46	0.145	1.31197e-165	MN1	AU020206
2.22121e-165	1.57263	0.537	0.204	7.17119e-161	MN1	Prkcb
3.15632e-164	1.18487	0.729	0.371	1.01902e-159	MN1	Gpx1
2.73697e-155	1.53424	0.467	0.157	8.83632e-151	MN1	Snrpg
4.23554e-152	2.04604	0.339	0.087	1.36744e-147	MN1	H2afy
1.70194e-147	1.39552	0.521	0.203	5.49473e-143	MN1	Rps27l
2.06477e-146	1.37252	0.621	0.295	6.66612e-142	MN1	mt-Nd2
1.20693e-144	2.81926	0.245	0.046	3.89656e-140	MN1	Abca13
7.79897e-142	1.56796	0.474	0.173	2.5179e-137	MN1	Hivep2
2.63178e-140	1.16085	0.675	0.35	8.49669e-136	MN1	Rpsa
6.08575e-140	2.24962	0.335	0.092	1.96478e-135	MN1	Entpd3
1.59251e-135	1.46071	0.56	0.248	5.14143e-131	MN1	Nsf
2.92216e-135	1.20308	0.679	0.347	9.43418e-131	MN1	Atrnl1
8.87183e-135	1.05349	0.702	0.368	2.86427e-130	MN1	Rac2
1.80024e-132	1.22457	0.546	0.227	5.81207e-128	MN1	Slco3a1
8.63346e-130	1.52088	0.445	0.167	2.78731e-125	MN1	Dock8
3.8607e-128	2.17992	0.236	0.048	1.24643e-123	MN1	Rgs10
6.58623e-125	1.97755	0.303	0.082	2.12637e-120	MN1	Fbxl17
7.26254e-125	1.37966	0.484	0.194	2.34471e-120	MN1	Pbxip1
8.40265e-125	2.21778	0.24	0.051	2.71279e-120	MN1	Ccng1
9.29763e-125	1.34763	0.484	0.196	3.00174e-120	MN1	Timm10b
1.53398e-121	1.17417	0.578	0.276	4.95245e-117	MN1	Cox6a1
1.20389e-117	2.16871	0.24	0.054	3.88677e-113	MN1	Otulinl
1.66758e-117	3.18126	0.129	0.012	5.38377e-113	MN1	Gpd1l
4.93061e-117	1.12943	0.619	0.311	1.59185e-112	MN1	Rin3
3.11503e-115	1.2502	0.503	0.218	1.00569e-110	MN1	Micos10
3.80648e-115	1.49511	0.436	0.17	1.22892e-110	MN1	Ubash3b
3.28062e-114	1.23109	0.49	0.206	1.05915e-109	MN1	Ndufa13
1.00435e-113	2.60759	0.213	0.044	3.24254e-109	MN1	Enah
3.98522e-113	2.08441	0.265	0.069	1.28663e-108	MN1	Ube3c
9.37136e-112	1.84443	0.338	0.11	3.02554e-107	MN1	P2ry14
1.20488e-111	3.48689	0.12	0.01	3.88996e-107	MN1	Gpc3
3.64677e-111	1.17109	0.521	0.239	1.17736e-106	MN1	Atp5j
8.67184e-111	1.66176	0.354	0.12	2.7997e-106	MN1	Agap1
5.67942e-110	1.00304	0.673	0.36	1.8336e-105	MN1	Fgr
4.60679e-109	1.47086	0.403	0.154	1.4873e-104	MN1	Cep83
9.34222e-109	2.09699	0.234	0.055	3.01614e-104	MN1	Dennd1a
3.00555e-108	1.0023	0.636	0.337	9.7034e-104	MN1	Cox6b1
2.18716e-107	1.2749	0.664	0.405	7.06125e-103	MN1	mt-Cytb
9.21689e-107	1.12967	0.594	0.306	2.97567e-102	MN1	Bcl2a1d
1.10156e-106	1.92132	0.271	0.076	3.5564e-102	MN1	Igfbp6
8.5473e-106	1.44601	0.377	0.137	2.7595e-101	MN1	Arrb2
1.2016e-105	1.53312	0.357	0.126	3.87936e-101	MN1	Tmem14c
9.41478e-105	1.00817	0.62	0.329	3.03956e-100	MN1	Cox7a2
2.63105e-104	1.41454	0.398	0.154	8.49435e-100	MN1	Cmtm7
9.06574e-104	2.77902	0.139	0.018	2.92687e-99	MN1	Trerf1
1.85468e-102	2.01309	0.186	0.036	5.98783e-98	MN1	Nucks1
2.45379e-102	1.39817	0.368	0.134	7.92207e-98	MN1	Alox5
2.99495e-102	1.3857	0.323	0.106	9.66921e-98	MN1	Uqcrb
8.56175e-102	1.11538	0.493	0.222	2.76416e-97	MN1	Atp5h
2.59073e-100	1.22985	0.463	0.204	8.36418e-96	MN1	Atrx
2.84011e-100	2.18952	0.187	0.038	9.1693e-96	MN1	Abi3
9.88808e-100	1.61652	0.284	0.086	3.19237e-95	MN1	Peli2
4.43005e-99	1.01912	0.601	0.312	1.43024e-94	MN1	Fli1
7.38728e-99	1.09019	0.473	0.21	2.38498e-94	MN1	Cox7b
7.64143e-98	1.13013	0.484	0.227	2.46703e-93	MN1	Cox6c
1.12178e-97	1.09231	0.47	0.206	3.62167e-93	MN1	Rbx1
7.70032e-97	1.47952	0.294	0.093	2.48605e-92	MN1	Ffar2
1.33043e-95	1.2165	0.467	0.212	4.29528e-91	MN1	Mdh2
1.85886e-95	1.00095	0.573	0.298	6.00133e-91	MN1	Ndufb1-ps
1.58497e-94	2.4924	0.168	0.033	5.11706e-90	MN1	Cysltr1
6.94442e-94	1.45515	0.535	0.281	2.24201e-89	MN1	Itch
9.6855e-94	1.90993	0.179	0.037	3.12696e-89	MN1	Mrpl42
1.21517e-93	1.66449	0.235	0.063	3.92316e-89	MN1	Mrps14
1.25433e-93	1.41045	0.329	0.117	4.0496e-89	MN1	Arl15
4.06584e-93	1.24494	0.378	0.149	1.31266e-88	MN1	Ndufb7
5.81419e-93	2.47605	0.161	0.03	1.87711e-88	MN1	Gmds
5.29042e-92	1.66135	0.263	0.08	1.70801e-87	MN1	Mvb12b
1.05522e-91	1.09717	0.475	0.222	3.40679e-87	MN1	Tma7
1.22448e-91	1.43576	0.368	0.144	3.95324e-87	MN1	Dad1
1.44638e-91	1.04279	0.576	0.307	4.66965e-87	MN1	Ptpn6
1.54003e-91	2.38928	0.152	0.026	4.97197e-87	MN1	Ssbp3
3.37832e-91	2.25271	0.177	0.037	1.09069e-86	MN1	Mob3b
5.14245e-91	1.34318	0.377	0.153	1.66024e-86	MN1	Grcc10
6.20357e-91	1.17708	0.479	0.224	2.00282e-86	MN1	Cask
4.08535e-90	2.49657	0.201	0.049	1.31895e-85	MN1	Nr4a2
8.70096e-90	1.55786	0.257	0.078	2.80911e-85	MN1	Atp5g1
9.34803e-90	1.57071	0.242	0.069	3.01801e-85	MN1	Ndufb5
2.4963e-89	1.8324	0.184	0.041	8.0593e-85	MN1	Lsm6
2.92021e-89	1.36038	0.321	0.115	9.42791e-85	MN1	Trio
4.43907e-89	1.04354	0.522	0.258	1.43315e-84	MN1	Cnbp
8.21396e-89	1.34479	0.337	0.126	2.65188e-84	MN1	Smyd3
5.82786e-88	1.03564	0.506	0.242	1.88153e-83	MN1	Sla
1.10508e-87	1.7865	0.204	0.051	3.56775e-83	MN1	Cox16
1.66105e-87	1.98446	0.185	0.042	5.3627e-83	MN1	Tmco1
1.78227e-87	1.00027	0.506	0.246	5.75405e-83	MN1	Nedd8
2.0281e-87	1.05102	0.679	0.431	6.54773e-83	MN1	Neurl3
4.26532e-87	1.31224	0.332	0.123	1.37706e-82	MN1	Lamtor2
1.41086e-86	1.3185	0.368	0.149	4.55497e-82	MN1	Gm2396
2.19355e-86	2.48008	0.169	0.036	7.08188e-82	MN1	Gm26542
2.82762e-86	1.91314	0.207	0.054	9.12898e-82	MN1	Camkk1
4.13909e-86	1.31502	0.326	0.121	1.3363e-81	MN1	Uqcr11
6.9226e-86	1.31388	0.357	0.14	2.23496e-81	MN1	Psmb3
7.95472e-86	1.20274	0.359	0.142	2.56818e-81	MN1	Snrpe
1.40249e-85	2.07225	0.161	0.033	4.52793e-81	MN1	Ndufa11
1.47798e-85	1.02507	0.474	0.223	4.77165e-81	MN1	Atp5mpl
3.73988e-85	1.46338	0.275	0.091	1.20742e-80	MN1	Ndufb3
6.59791e-85	1.02827	0.474	0.223	2.13013e-80	MN1	Tpr
2.65961e-84	1.63354	0.283	0.097	8.58655e-80	MN1	Coro2a
2.94664e-84	1.25654	0.35	0.136	9.51324e-80	MN1	Hacd2
5.6548e-84	1.62422	0.355	0.146	1.82565e-79	MN1	Hist1h1c
6.54454e-84	2.19073	0.148	0.028	2.1129e-79	MN1	Adcy7
1.16217e-83	1.30322	0.416	0.189	3.75207e-79	MN1	Gm16894
3.67477e-83	1.96353	0.19	0.047	1.1864e-78	MN1	Mtss1
1.08189e-82	2.23945	0.151	0.03	3.49287e-78	MN1	Ms4a6d
2.14884e-82	1.67936	0.228	0.066	6.93752e-78	MN1	Nlrp1b
3.65271e-82	1.22041	0.44	0.209	1.17928e-77	MN1	Rheb
3.86547e-82	1.32268	0.496	0.258	1.24797e-77	MN1	mt-Nd1
7.00117e-82	1.56482	0.247	0.076	2.26033e-77	MN1	Nol7
8.44302e-82	1.35872	0.415	0.189	2.72583e-77	MN1	Adgre1
8.54238e-82	2.1978	0.182	0.044	2.75791e-77	MN1	Dapk1
1.30251e-81	1.75579	0.201	0.053	4.20515e-77	MN1	Ndufa8
1.4439e-81	1.57657	0.269	0.09	4.66163e-77	MN1	mt-Nd3
1.79682e-81	1.56278	0.23	0.068	5.80102e-77	MN1	Ndufb11
3.12697e-81	2.1067	0.142	0.026	1.00954e-76	MN1	Cdkal1
3.57044e-81	1.50798	0.251	0.08	1.15272e-76	MN1	Ndufb8
1.43972e-80	1.03734	0.461	0.219	4.64814e-76	MN1	Tmem59
2.03134e-80	1.17519	0.587	0.345	6.55819e-76	MN1	mt-Nd4
2.40264e-80	1.32984	0.274	0.093	7.75693e-76	MN1	Atp5o
3.91434e-80	1.49152	0.239	0.073	1.26374e-75	MN1	Sipa1
3.5022e-79	1.39897	0.289	0.103	1.13069e-74	MN1	Smarca2
8.69488e-79	1.74866	0.207	0.058	2.80714e-74	MN1	Banf1
1.3842e-78	1.39425	0.28	0.098	4.46889e-74	MN1	Ndufs5
3.73815e-78	1.33783	0.291	0.105	1.20686e-73	MN1	Cops9
5.8606e-78	1.09592	0.801	0.648	1.89209e-73	MN1	mt-Atp6
9.19987e-78	1.54211	0.312	0.121	2.97018e-73	MN1	Gpd2
1.76919e-77	1.29533	0.324	0.127	5.71185e-73	MN1	U2af1
1.87634e-77	1.05583	0.427	0.197	6.05776e-73	MN1	Zeb1
2.99689e-77	1.23517	0.307	0.115	9.67547e-73	MN1	Atp5c1
3.92595e-77	1.44028	0.262	0.089	1.26749e-72	MN1	Ndufs6
4.80718e-77	2.01756	0.163	0.037	1.552e-72	MN1	Sh3bp1
1.07095e-76	2.13977	0.157	0.035	3.45755e-72	MN1	Lrba
1.10327e-76	1.04137	0.452	0.218	3.56191e-72	MN1	Wdfy4
4.03075e-76	1.3966	0.232	0.072	1.30133e-71	MN1	Dbi
1.78109e-75	1.24973	0.326	0.13	5.75025e-71	MN1	mt-Nd5
1.41787e-74	1.11811	0.242	0.078	4.57758e-70	MN1	Ccny
2.6831e-74	1.65837	0.239	0.078	8.6624e-70	MN1	Smc1a
7.07451e-74	1.05336	0.519	0.285	2.28401e-69	MN1	Clec5a
1.24741e-73	1.02616	0.469	0.237	4.02728e-69	MN1	Eif4g3
2.10823e-73	1.9334	0.174	0.045	6.80641e-69	MN1	Dip2c
2.29256e-73	1.16078	0.346	0.145	7.40154e-69	MN1	Hint1
2.75313e-73	1.36714	0.253	0.086	8.88847e-69	MN1	1110008P14Rik
3.37319e-73	1.12629	0.363	0.157	1.08903e-68	MN1	Abracl
1.04718e-72	2.04611	0.16	0.038	3.38082e-68	MN1	Slc10a7
1.52854e-72	1.94848	0.237	0.08	4.93489e-68	MN1	Ptpn22
3.51505e-72	1.33738	0.31	0.124	1.13483e-67	MN1	Ptpn18
4.62679e-72	1.67279	0.222	0.071	1.49376e-67	MN1	Naaa
5.35937e-72	2.23809	0.123	0.022	1.73027e-67	MN1	Helz
1.06105e-71	1.61138	0.209	0.062	3.42561e-67	MN1	Ube2e1
1.5257e-71	1.42526	0.261	0.092	4.92573e-67	MN1	Tmem273
1.84467e-71	1.20216	0.317	0.128	5.95551e-67	MN1	Ppp2r5c
2.72886e-71	1.15362	0.362	0.159	8.81014e-67	MN1	Reep5
5.60538e-71	1.23956	0.254	0.087	1.8097e-66	MN1	Snrpd3
6.51193e-71	2.39825	0.127	0.024	2.10238e-66	MN1	B4galt6
7.31868e-71	1.15772	0.323	0.132	2.36284e-66	MN1	Nop10
7.84284e-71	1.97416	0.142	0.03	2.53206e-66	MN1	Wdr83os
8.67513e-71	1.16242	0.296	0.114	2.80076e-66	MN1	Trmt112
9.28864e-71	1.68314	0.192	0.054	2.99884e-66	MN1	Wdr70
3.9084e-70	2.24832	0.102	0.015	1.26183e-65	MN1	Hist1h4d
5.58013e-70	1.10628	0.327	0.135	1.80154e-65	MN1	Erp29
2.0888e-69	1.29339	0.253	0.09	6.7437e-65	MN1	Sarnp
2.48655e-69	1.77379	0.235	0.081	8.02782e-65	MN1	Med14
2.71901e-69	1.88842	0.141	0.03	8.77834e-65	MN1	Ilf2
3.14412e-69	1.57135	0.172	0.045	1.01508e-64	MN1	Mrpl18
1.79943e-68	1.40988	0.251	0.089	5.80945e-64	MN1	Asah1
1.40767e-66	1.50452	0.254	0.094	4.54467e-62	MN1	Arf2
3.53109e-66	1.29606	0.276	0.106	1.14001e-61	MN1	Ddx46
3.54572e-66	1.33419	0.269	0.101	1.14474e-61	MN1	Prpf8
4.85259e-66	1.2004	0.253	0.091	1.56666e-61	MN1	Dek
4.86804e-66	1.44642	0.192	0.056	1.57165e-61	MN1	Efcab14
6.61872e-66	1.37633	0.226	0.076	2.13685e-61	MN1	Mrps24
6.61918e-66	1.78138	0.163	0.043	2.137e-61	MN1	Xpo7
1.72793e-65	1.14024	0.322	0.136	5.57862e-61	MN1	Taok3
2.86238e-65	1.39649	0.208	0.067	9.24118e-61	MN1	Polr2g
7.1622e-65	1.0365	0.341	0.149	2.31232e-60	MN1	Faf1
1.66891e-64	1.30152	0.295	0.121	5.38808e-60	MN1	Plxnc1
2.06926e-64	1.63717	0.172	0.048	6.68062e-60	MN1	Mrpl51
2.33538e-64	1.18856	0.397	0.199	7.53976e-60	MN1	Isy1
4.62395e-64	1.40258	0.247	0.09	1.49284e-59	MN1	Csk
5.61155e-64	1.47558	0.181	0.052	1.81169e-59	MN1	Ndufb10
5.65151e-64	1.58846	0.196	0.061	1.82459e-59	MN1	Bola2
6.63857e-64	1.4444	0.219	0.074	2.14326e-59	MN1	Gbf1
1.88074e-63	1.87706	0.157	0.042	6.07197e-59	MN1	Traf3ip3
2.53464e-62	2.1726	0.102	0.017	8.1831e-58	MN1	Immp1l
3.18381e-62	1.73713	0.166	0.047	1.02789e-57	MN1	Chchd3
4.74966e-62	1.07175	0.718	0.542	1.53343e-57	MN1	mt-Co2
6.75332e-62	1.35561	0.219	0.075	2.18031e-57	MN1	Lrp1
8.5765e-62	1.31283	0.311	0.137	2.76892e-57	MN1	Ndst1
9.00239e-62	1.79887	0.152	0.04	2.90642e-57	MN1	Il1rl2
1.05395e-61	1.85643	0.178	0.053	3.40269e-57	MN1	B930036N10Rik
1.27486e-61	1.25078	0.265	0.104	4.11587e-57	MN1	Epb41
1.50737e-61	1.33853	0.204	0.066	4.86654e-57	MN1	Timm13
1.6439e-61	1.77873	0.139	0.033	5.30733e-57	MN1	Etfb
2.20321e-61	1.33722	0.216	0.074	7.11306e-57	MN1	Ndufc1
2.61811e-61	1.9242	0.129	0.029	8.45257e-57	MN1	Rbl2
3.63592e-61	1.30159	0.223	0.078	1.17386e-56	MN1	Tmem123
3.92533e-61	1.30838	0.29	0.122	1.26729e-56	MN1	Arhgef2
6.80937e-61	1.64176	0.141	0.035	2.1984e-56	MN1	Ndufc2
8.37516e-61	1.14315	0.237	0.086	2.70392e-56	MN1	Krtcap2
1.56383e-60	2.06494	0.134	0.032	5.04883e-56	MN1	Rnf180
3.31393e-60	1.50895	0.202	0.067	1.0699e-55	MN1	Pqlc1
3.34436e-60	1.54995	0.181	0.056	1.07973e-55	MN1	P2ry12
3.56069e-60	1.98704	0.133	0.032	1.14957e-55	MN1	Cenpx
5.24323e-60	2.01216	0.123	0.027	1.69278e-55	MN1	Ptpn7
6.8003e-60	1.25069	0.269	0.108	2.19548e-55	MN1	Man2b1
7.10121e-60	2.04845	0.138	0.034	2.29262e-55	MN1	Zdhhc14
1.17914e-59	1.06509	0.472	0.265	3.80685e-55	MN1	Cdk11b
1.4066e-59	1.66761	0.22	0.08	4.54121e-55	MN1	P2ry13
1.5532e-59	1.55575	0.192	0.062	5.0145e-55	MN1	Arhgap4
2.46927e-59	1.12541	0.26	0.101	7.97204e-55	MN1	Polr2f
2.67561e-59	1.43404	0.221	0.08	8.63822e-55	MN1	Pptc7
5.47803e-59	2.251	0.109	0.021	1.76858e-54	MN1	Ppp1r12b
6.56389e-59	1.56426	0.161	0.046	2.11915e-54	MN1	Cox20
8.9462e-59	1.5106	0.168	0.049	2.88828e-54	MN1	Dpm3
1.43607e-58	1.04361	0.294	0.124	4.63634e-54	MN1	Atp5g2
2.7654e-58	2.14774	0.114	0.024	8.9281e-54	MN1	Lyl1
3.04698e-58	1.2628	0.246	0.095	9.83717e-54	MN1	Pik3cd
3.97951e-58	1.22555	0.236	0.089	1.28479e-53	MN1	Ndufb4
9.35951e-58	1.0703	0.214	0.074	3.02172e-53	MN1	Mrpl57
1.09423e-57	1.9731	0.124	0.029	3.53271e-53	MN1	Abcb7
1.57852e-57	1.13348	0.343	0.161	5.09625e-53	MN1	Nfatc1
1.83467e-57	1.44297	0.192	0.063	5.92324e-53	MN1	Rnaseh2c
1.97047e-57	1.70755	0.17	0.051	6.36166e-53	MN1	Stard9
2.34254e-57	1.36425	0.26	0.105	7.5629e-53	MN1	Usp24
2.39808e-57	1.07281	0.296	0.127	7.74219e-53	MN1	Sgk3
5.60386e-57	1.70304	0.154	0.043	1.80921e-52	MN1	Bri3bp
5.91246e-57	1.55322	0.183	0.059	1.90884e-52	MN1	Taf3
9.92105e-57	2.09417	0.132	0.033	3.20301e-52	MN1	2900060B14Rik
1.14873e-56	1.02133	0.31	0.138	3.70866e-52	MN1	Ndufa1
1.42613e-56	1.64532	0.166	0.05	4.60427e-52	MN1	Clasp2
2.02331e-56	1.52309	0.149	0.041	6.53227e-52	MN1	Dnajc19
3.63072e-56	1.65773	0.136	0.035	1.17218e-51	MN1	Tomm5
5.21867e-56	1.69448	0.157	0.046	1.68485e-51	MN1	Ccdc86
5.86888e-56	1.35915	0.184	0.059	1.89477e-51	MN1	Lsm4
7.95627e-56	1.13706	0.274	0.115	2.56868e-51	MN1	Cpsf6
1.75298e-55	1.13417	0.258	0.105	5.6595e-51	MN1	Atp5k
1.81226e-55	1.31553	0.192	0.064	5.8509e-51	MN1	Atp5g3
2.09222e-55	1.63379	0.152	0.043	6.75473e-51	MN1	Galnt1
2.23818e-55	1.15309	0.271	0.114	7.22596e-51	MN1	Pik3r5
2.66106e-55	1.41036	0.207	0.074	8.59124e-51	MN1	Ndufs4
4.15573e-55	1.11646	0.239	0.092	1.34168e-50	MN1	Snrpd2
4.51809e-55	1.01582	0.318	0.144	1.45867e-50	MN1	Ppp1ca
5.6004e-55	1.53722	0.17	0.053	1.80809e-50	MN1	B4galnt1
8.7917e-55	1.47197	0.22	0.084	2.8384e-50	MN1	Egr2
2.02527e-54	1.7128	0.152	0.044	6.53859e-50	MN1	Rgs3
3.04105e-54	1.97424	0.126	0.031	9.81804e-50	MN1	Cul2
5.40864e-54	1.62372	0.179	0.059	1.74618e-49	MN1	Nek7
1.02254e-53	1.26952	0.233	0.091	3.30129e-49	MN1	Ubac2
2.23511e-53	1.15109	0.221	0.082	7.21605e-49	MN1	Psma4
5.74203e-53	1.67784	0.175	0.058	1.85381e-48	MN1	Ddt
1.24483e-52	1.38239	0.18	0.06	4.01894e-48	MN1	Bod1l
1.58999e-52	1.66736	0.121	0.03	5.13328e-48	MN1	Rsrc1
3.15643e-52	1.32756	0.319	0.154	1.01905e-47	MN1	Mindy3
4.1802e-52	1.33219	0.213	0.079	1.34958e-47	MN1	Ywhaq
6.17177e-52	1.03764	0.296	0.133	1.99256e-47	MN1	Fmnl3
1.27873e-51	1.26897	0.211	0.079	4.12839e-47	MN1	Hsd17b11
1.5224e-51	2.17275	0.113	0.027	4.91507e-47	MN1	H1f0
1.56404e-51	1.49388	0.174	0.058	5.0495e-47	MN1	Med1
2.03049e-51	1.34408	0.207	0.077	6.55543e-47	MN1	Relt
2.64146e-51	1.52046	0.161	0.051	8.52795e-47	MN1	Ociad1
3.37276e-51	1.50042	0.151	0.045	1.0889e-46	MN1	Smc6
3.50709e-51	1.25714	0.195	0.069	1.13226e-46	MN1	Tsn
3.51444e-51	1.25081	0.202	0.074	1.13464e-46	MN1	Rpn2
5.04062e-51	1.01956	0.296	0.134	1.62736e-46	MN1	Ralbp1
5.30189e-51	1.34039	0.202	0.075	1.71172e-46	MN1	Uck2
6.4788e-51	1.05492	0.246	0.101	2.09168e-46	MN1	Swi5
9.15779e-51	1.6476	0.14	0.04	2.95659e-46	MN1	Exosc5
1.0331e-50	1.49674	0.233	0.095	3.33537e-46	MN1	E230029C05Rik
1.18995e-50	1.83382	0.139	0.04	3.84176e-46	MN1	Hist1h1e
1.36187e-50	1.02802	0.272	0.119	4.3968e-46	MN1	Mpc2
1.37099e-50	1.25725	0.213	0.081	4.42623e-46	MN1	B230219D22Rik
1.40108e-50	1.32481	0.169	0.055	4.52337e-46	MN1	Ranbp1
1.5094e-50	1.63872	0.127	0.033	4.87311e-46	MN1	Rbmxl1
1.77374e-50	1.23223	0.279	0.127	5.72651e-46	MN1	Oxr1
1.93654e-50	1.73251	0.129	0.035	6.25211e-46	MN1	Cep128
2.0057e-50	1.06854	0.262	0.112	6.47541e-46	MN1	Ppp2r5e
5.26694e-50	1.13174	0.234	0.094	1.70043e-45	MN1	Micos13
5.87894e-50	1.38523	0.166	0.054	1.89802e-45	MN1	Fars2
6.82606e-50	1.80888	0.121	0.031	2.20379e-45	MN1	Ccdc93
8.59927e-50	1.16531	0.23	0.093	2.77627e-45	MN1	Psma1
8.67433e-50	1.16913	0.185	0.064	2.80051e-45	MN1	Mrps18c
9.83256e-50	1.18311	0.183	0.063	3.17444e-45	MN1	Ndufab1
9.85629e-50	1.14548	0.228	0.091	3.1821e-45	MN1	Was
1.18306e-49	1.15382	0.237	0.097	3.81951e-45	MN1	Phf14
1.44614e-49	1.44147	0.203	0.077	4.66887e-45	MN1	Stx12
1.51338e-49	1.3888	0.218	0.086	4.88595e-45	MN1	Gm37800
2.30491e-49	1.56155	0.135	0.038	7.44141e-45	MN1	Anapc13
2.70491e-49	1.87851	0.116	0.029	8.73282e-45	MN1	Sbf2
3.09747e-49	1.07987	0.229	0.092	1.00002e-44	MN1	Ndufb6
3.14001e-49	1.85667	0.101	0.022	1.01375e-44	MN1	Psmg4
4.52732e-49	1.21652	0.225	0.09	1.46165e-44	MN1	Chd8
5.39582e-49	1.60307	0.147	0.045	1.74204e-44	MN1	Golm1
5.401e-49	1.03547	0.322	0.158	1.74371e-44	MN1	Nf1
1.56157e-48	1.56349	0.154	0.049	5.04153e-44	MN1	Nucb2
1.70657e-48	1.07299	0.253	0.109	5.50967e-44	MN1	Sys1
2.28631e-48	1.61126	0.152	0.048	7.38136e-44	MN1	Stap1
4.46932e-48	1.86419	0.114	0.029	1.44292e-43	MN1	AW554918
7.60869e-48	1.20709	0.237	0.099	2.45646e-43	MN1	Snrnp200
1.09007e-47	1.33579	0.164	0.055	3.51929e-43	MN1	Cd81
1.52024e-47	1.11477	0.219	0.087	4.9081e-43	MN1	Scp2
1.99186e-47	1.35716	0.166	0.056	6.43071e-43	MN1	Pnn
2.05931e-47	1.76588	0.148	0.047	6.64849e-43	MN1	Gm36723
2.11557e-47	1.19341	0.253	0.111	6.8301e-43	MN1	Ubr3
2.35458e-47	1.26148	0.211	0.083	7.60176e-43	MN1	Nin
2.64828e-47	1.21844	0.186	0.068	8.54996e-43	MN1	Pla2g4a
5.8987e-47	1.25809	0.167	0.057	1.9044e-42	MN1	Smc3
7.25487e-47	1.02678	0.254	0.111	2.34224e-42	MN1	Snw1
1.51098e-46	1.04606	0.257	0.114	4.87819e-42	MN1	Ssr4
1.60602e-46	1.70412	0.12	0.032	5.18504e-42	MN1	Mad1l1
1.96849e-46	1.44992	0.226	0.096	6.35527e-42	MN1	Cd177
3.53699e-46	1.0975	0.236	0.101	1.14192e-41	MN1	Oip5os1
4.99885e-46	1.00687	0.244	0.104	1.61388e-41	MN1	Rwdd1
5.65088e-46	1.01654	0.235	0.1	1.82439e-41	MN1	Cwc15
6.55779e-46	1.11457	0.229	0.096	2.11718e-41	MN1	Ube3a
8.63602e-46	1.52545	0.155	0.051	2.78814e-41	MN1	Htt
1.02854e-45	1.04118	0.263	0.118	3.32065e-41	MN1	Ttc14
1.12628e-45	1.21789	0.254	0.113	3.63621e-41	MN1	Gramd1a
1.7947e-45	1.42748	0.137	0.041	5.79417e-41	MN1	Hat1
1.91913e-45	1.67039	0.118	0.032	6.19591e-41	MN1	Fam3c
2.46572e-45	1.06114	0.262	0.118	7.96057e-41	MN1	Zzef1
3.05701e-45	1.18793	0.186	0.069	9.86954e-41	MN1	Rmdn1
5.91621e-45	1.09718	0.169	0.059	1.91005e-40	MN1	Snrpd1
8.85014e-45	1.00004	0.265	0.121	2.85727e-40	MN1	Polr2k
9.59109e-45	1.58974	0.138	0.043	3.09648e-40	MN1	Atp2a3
1.26566e-44	1.09	0.199	0.078	4.08619e-40	MN1	Psmb10
1.42837e-44	1.02255	0.458	0.281	4.6115e-40	MN1	Nr4a3
1.59606e-44	1.11956	0.244	0.108	5.15288e-40	MN1	Fam172a
1.76828e-44	1.77775	0.106	0.027	5.70888e-40	MN1	Ddrgk1
2.01428e-44	1.0918	0.208	0.083	6.50309e-40	MN1	Psmd14
3.33147e-44	1.21186	0.189	0.072	1.07557e-39	MN1	Trappc6b
3.33827e-44	1.03895	0.244	0.107	1.07776e-39	MN1	Tspan5
3.60904e-44	1.46182	0.117	0.032	1.16518e-39	MN1	Golim4
4.12293e-44	1.33794	0.147	0.048	1.33109e-39	MN1	Rex1bd
6.80576e-44	1.76418	0.109	0.029	2.19724e-39	MN1	Stk3
8.36846e-44	1.28871	0.152	0.051	2.70176e-39	MN1	Pds5b
8.43377e-44	1.20908	0.215	0.089	2.72284e-39	MN1	Asxl2
9.22918e-44	1.51797	0.146	0.048	2.97964e-39	MN1	Rps6ka1
1.39845e-43	1.12478	0.142	0.045	4.5149e-39	MN1	Ebna1bp2
4.05732e-43	1.05452	0.186	0.071	1.3099e-38	MN1	Hnrnpr
6.16502e-43	1.27069	0.229	0.1	1.99038e-38	MN1	Nuak2
6.2311e-43	1.1539	0.181	0.068	2.01171e-38	MN1	Dnajc2
6.48255e-43	1.01032	0.26	0.12	2.09289e-38	MN1	Tomm22
6.49505e-43	1.30008	0.14	0.045	2.09693e-38	MN1	Ndufaf8
7.44165e-43	1.04062	0.224	0.096	2.40254e-38	MN1	Tacc1
1.19278e-42	1.62044	0.105	0.027	3.8509e-38	MN1	Grk6
1.52438e-42	1.6049	0.116	0.033	4.92146e-38	MN1	Hectd4
2.39086e-42	1.48541	0.145	0.049	7.71888e-38	MN1	Acadl
3.12908e-42	1.00805	0.192	0.075	1.01022e-37	MN1	Uqcc2
3.24124e-42	1.59593	0.123	0.037	1.04643e-37	MN1	Txn2
4.45893e-42	1.66938	0.113	0.032	1.43956e-37	MN1	Cers5
5.73708e-42	1.14796	0.191	0.076	1.85222e-37	MN1	Eif3m
7.57883e-42	1.2616	0.171	0.063	2.44682e-37	MN1	Nop58
1.30103e-41	1.48909	0.152	0.053	4.20036e-37	MN1	Phkb
1.56837e-41	1.06022	0.214	0.09	5.06348e-37	MN1	Tcea1
1.73289e-41	1.27029	0.186	0.073	5.59463e-37	MN1	Zfp53
1.75704e-41	1.06129	0.206	0.085	5.6726e-37	MN1	Spcs1
2.25053e-41	1.50159	0.219	0.097	7.26585e-37	MN1	Egr3
2.45298e-41	1.3368	0.134	0.043	7.91944e-37	MN1	Eif3e
3.17044e-41	1.00903	0.272	0.133	1.02358e-36	MN1	Atp1a1
3.29763e-41	1.41519	0.139	0.046	1.06464e-36	MN1	Glrx5
3.76274e-41	1.42247	0.143	0.048	1.2148e-36	MN1	Polk
5.97566e-41	1.22806	0.198	0.082	1.92924e-36	MN1	R3hdm1
9.45826e-41	1.70909	0.109	0.03	3.0536e-36	MN1	Sclt1
1.33393e-40	2.03772	0.119	0.036	4.30661e-36	MN1	St7
2.31395e-40	1.52276	0.197	0.082	7.47057e-36	MN1	Eprs
2.75667e-40	1.46958	0.147	0.051	8.89992e-36	MN1	Vps53
4.63233e-40	1.32668	0.115	0.033	1.49555e-35	MN1	Tmem259
8.25809e-40	1.14816	0.183	0.072	2.66612e-35	MN1	Emg1
9.8385e-40	1.35688	0.168	0.064	3.17636e-35	MN1	Gon4l
1.17403e-39	1.152	0.202	0.085	3.79037e-35	MN1	Nipa2
1.54527e-39	1.34441	0.132	0.043	4.98891e-35	MN1	Mrpl21
1.91551e-39	1.24615	0.158	0.058	6.18424e-35	MN1	Fkbp3
2.23305e-39	1.02338	0.215	0.092	7.20939e-35	MN1	Baz1b
2.27497e-39	1.04744	0.179	0.07	7.34474e-35	MN1	Chchd1
4.14213e-39	1.42099	0.105	0.029	1.33729e-34	MN1	Cyb5a
4.47117e-39	1.02622	0.274	0.138	1.44352e-34	MN1	Usp37
4.92722e-39	1.87425	0.108	0.031	1.59075e-34	MN1	Card11
7.14437e-39	1.13913	0.228	0.105	2.30656e-34	MN1	Itgax
9.24086e-39	1.29079	0.156	0.058	2.98341e-34	MN1	Mrtfa
1.27587e-38	1.22818	0.146	0.051	4.11915e-34	MN1	Nudc
1.30815e-38	1.40904	0.12	0.037	4.22335e-34	MN1	Zcchc17
2.97702e-38	1.37386	0.139	0.048	9.61129e-34	MN1	Mettl16
3.29574e-38	1.04777	0.201	0.085	1.06403e-33	MN1	Ppp4r3a
5.34197e-38	1.62742	0.15	0.056	1.72466e-33	MN1	Wwox
5.90167e-38	1.05592	0.22	0.1	1.90535e-33	MN1	Api5
6.26309e-38	1.12421	0.192	0.08	2.02204e-33	MN1	Rsu1
6.41418e-38	1.00976	0.185	0.076	2.07082e-33	MN1	Tbca
1.7185e-37	1.23596	0.135	0.046	5.54818e-33	MN1	Pigx
1.80059e-37	1.25599	0.154	0.058	5.8132e-33	MN1	Stx16
2.47064e-37	1.14376	0.157	0.059	7.97647e-33	MN1	Srsf9
2.83124e-37	1.25851	0.135	0.047	9.14065e-33	MN1	Nsmce4a
2.89024e-37	1.46897	0.104	0.03	9.33115e-33	MN1	Map2k5
3.65158e-37	1.08444	0.199	0.086	1.17891e-32	MN1	Stard7
4.12139e-37	1.38916	0.125	0.041	1.33059e-32	MN1	Ehmt1
5.20077e-37	1.44984	0.125	0.041	1.67907e-32	MN1	Ckap5
5.65271e-37	1.21611	0.13	0.043	1.82498e-32	MN1	Zbtb44
6.29782e-37	1.28056	0.157	0.06	2.03325e-32	MN1	Polr2j
1.08384e-36	1.00375	0.298	0.16	3.49919e-32	MN1	Rab43
1.63352e-36	1.0143	0.235	0.111	5.27383e-32	MN1	Rb1
1.86525e-36	1.24814	0.138	0.048	6.02197e-32	MN1	Tbck
2.88759e-36	1.47887	0.114	0.036	9.3226e-32	MN1	Ebp
3.06451e-36	1.06913	0.191	0.082	9.89377e-32	MN1	Srp72
3.34583e-36	1.42812	0.12	0.039	1.0802e-31	MN1	Ctbs
4.22349e-36	1.33755	0.125	0.041	1.36355e-31	MN1	Mrps16
6.09933e-36	1.28231	0.132	0.046	1.96917e-31	MN1	Ylpm1
8.29557e-36	1.09171	0.222	0.105	2.67822e-31	MN1	Man1b1
9.51124e-36	1.53848	0.111	0.035	3.0707e-31	MN1	Lrrk1
1.0671e-35	1.16303	0.139	0.05	3.44512e-31	MN1	R3hdm4
1.33828e-35	1.00377	0.206	0.093	4.32064e-31	MN1	Dctn3
2.09088e-35	1.16657	0.156	0.06	6.75042e-31	MN1	Mrps15
2.28973e-35	1.46375	0.12	0.039	7.39239e-31	MN1	Dcaf7
2.49568e-35	1.01184	0.193	0.084	8.05731e-31	MN1	Tle5
3.17961e-35	1.35506	0.139	0.051	1.02654e-30	MN1	Casp8ap2
3.53361e-35	1.18749	0.138	0.05	1.14083e-30	MN1	Pole4
3.62476e-35	1.02058	0.201	0.09	1.17025e-30	MN1	Nsd2
4.22072e-35	1.19493	0.14	0.051	1.36266e-30	MN1	Cwf19l2
5.09045e-35	1.09685	0.172	0.07	1.64345e-30	MN1	Rnpep
7.18803e-35	1.03101	0.215	0.1	2.32066e-30	MN1	Srgap2
8.11341e-35	1.20833	0.161	0.064	2.61941e-30	MN1	Ift20
8.44137e-35	1.1258	0.151	0.058	2.7253e-30	MN1	mt-Nd4l
9.32561e-35	1.2946	0.114	0.037	3.01077e-30	MN1	Mlec
9.49736e-35	1.02171	0.173	0.072	3.06622e-30	MN1	Mat2b
1.23577e-34	1.04599	0.193	0.085	3.98969e-30	MN1	Gpr55
1.57261e-34	1.41212	0.125	0.043	5.07718e-30	MN1	Polg2
1.60322e-34	1.13109	0.116	0.038	5.17601e-30	MN1	Zfp644
1.97288e-34	1.29148	0.129	0.045	6.36944e-30	MN1	Ngdn
1.98462e-34	1.297	0.134	0.048	6.40736e-30	MN1	Tex261
2.08289e-34	1.12571	0.7	0.594	6.72461e-30	MN1	Gm19951
2.34729e-34	1.37819	0.111	0.036	7.57822e-30	MN1	Med30
3.48239e-34	1.13453	0.228	0.111	1.12429e-29	MN1	Havcr2
4.15058e-34	1.53428	0.105	0.033	1.34002e-29	MN1	Lsm2
6.41015e-34	1.15907	0.135	0.049	2.06952e-29	MN1	Tial1
1.25512e-33	1.26576	0.131	0.048	4.05217e-29	MN1	Eri1
1.28485e-33	1.15253	0.194	0.088	4.14813e-29	MN1	Mboat7
1.33965e-33	1.05025	0.187	0.083	4.32507e-29	MN1	Cntrl
1.58662e-33	1.44426	0.121	0.042	5.12239e-29	MN1	Synrg
3.33178e-33	1.11698	0.129	0.046	1.07567e-28	MN1	Pin1
4.06918e-33	1.21009	0.165	0.069	1.31373e-28	MN1	Soat2
6.45512e-33	1.15069	0.183	0.081	2.08404e-28	MN1	Isca1
7.03917e-33	1.45272	0.113	0.038	2.2726e-28	MN1	Hmbox1
8.53819e-33	1.2052	0.132	0.048	2.75655e-28	MN1	Smarca4
9.09066e-33	1.24328	0.123	0.044	2.93492e-28	MN1	Psmc4
1.1235e-32	1.02931	0.17	0.072	3.62723e-28	MN1	Man1c1
1.20442e-32	1.01028	0.163	0.067	3.88848e-28	MN1	Pcmt1
1.34313e-32	1.2957	0.132	0.049	4.33631e-28	MN1	Slc25a11
1.88857e-32	1.17973	0.139	0.053	6.09726e-28	MN1	Rbm28
2.47616e-32	1.48946	0.105	0.034	7.99427e-28	MN1	Src
4.40278e-32	1.071	0.193	0.089	1.42144e-27	MN1	Tnfrsf13b
4.50937e-32	1.39465	0.109	0.036	1.45585e-27	MN1	Snapc3
4.87326e-32	1.22326	0.126	0.046	1.57333e-27	MN1	Cct6a
6.0024e-32	1.42261	0.106	0.034	1.93787e-27	MN1	Rif1
6.49146e-32	1.16795	0.139	0.054	2.09577e-27	MN1	Ppfia1
6.76889e-32	1.7099	0.119	0.042	2.18533e-27	MN1	Rasgef1b
7.78667e-32	1.04729	0.174	0.075	2.51393e-27	MN1	Eif4ebp2
8.13134e-32	1.01149	0.202	0.095	2.6252e-27	MN1	Nsa2
1.11817e-31	1.23783	0.102	0.033	3.61001e-27	MN1	Cyc1
3.15195e-31	1.26656	0.148	0.06	1.01761e-26	MN1	Gm10563
3.86995e-31	1.07172	0.145	0.057	1.24941e-26	MN1	Ap4s1
4.08001e-31	1.28384	0.114	0.04	1.31723e-26	MN1	Erh
6.45361e-31	1.01641	0.184	0.084	2.08355e-26	MN1	Ifi30
6.52988e-31	1.31988	0.118	0.042	2.10817e-26	MN1	Eif3i
1.12595e-30	1.27048	0.107	0.036	3.63514e-26	MN1	Rnpc3
1.45897e-30	1.09434	0.138	0.054	4.71027e-26	MN1	H2afv
1.49948e-30	1.23295	0.113	0.039	4.84106e-26	MN1	Manba
1.64783e-30	1.17676	0.125	0.046	5.32001e-26	MN1	Runx3
2.43944e-30	1.39924	0.108	0.037	7.87573e-26	MN1	Lacc1
4.1948e-30	1.10988	0.136	0.054	1.35429e-25	MN1	Mrpl36
5.57187e-30	1.1275	0.16	0.069	1.79888e-25	MN1	Irak4
6.12039e-30	1.14625	0.119	0.043	1.97597e-25	MN1	Pgls
7.06641e-30	1.29008	0.111	0.039	2.28139e-25	MN1	Slc35e1
7.87427e-30	1.25759	0.116	0.042	2.54221e-25	MN1	Zfp451
8.4167e-30	1.16178	0.132	0.051	2.71733e-25	MN1	Exosc3
1.04952e-29	1.07638	0.14	0.056	3.38836e-25	MN1	Tasor2
1.26071e-29	1.35191	0.102	0.034	4.07019e-25	MN1	Golph3l
1.65518e-29	1.20794	0.154	0.065	5.34374e-25	MN1	Dpp8
2.21301e-29	1.14326	0.123	0.046	7.1447e-25	MN1	Dnajc15
2.71258e-29	1.02892	0.136	0.054	8.75757e-25	MN1	Dhx9
2.79917e-29	1.24586	0.12	0.045	9.03713e-25	MN1	Commd7
4.04491e-29	1.46199	0.103	0.035	1.3059e-24	MN1	Btrc
4.7637e-29	1.30653	0.202	0.101	1.53796e-24	MN1	Gm12840
7.06443e-29	1.13551	0.128	0.05	2.28075e-24	MN1	Cbx3
7.94859e-29	1.1972	0.113	0.041	2.5662e-24	MN1	Ndufa10
8.10475e-29	1.14013	0.171	0.078	2.61662e-24	MN1	Sycp2
9.32042e-29	1.09562	0.113	0.041	3.0091e-24	MN1	Lsm5
1.02383e-28	1.01024	0.127	0.049	3.30542e-24	MN1	Metap2
1.11266e-28	1.26031	0.109	0.039	3.59222e-24	MN1	Zfp800
1.23669e-28	1.16123	0.119	0.045	3.99266e-24	MN1	0610010K14Rik
1.51422e-28	1.35433	0.11	0.04	4.88867e-24	MN1	Cnot10
1.69108e-28	1.14705	0.123	0.047	5.45965e-24	MN1	Atg10
2.10714e-28	1.29839	0.114	0.042	6.80291e-24	MN1	Zfp445
2.95522e-28	1.32142	0.139	0.058	9.54094e-24	MN1	Lin54
3.30031e-28	1.23571	0.111	0.04	1.06551e-23	MN1	Erap1
3.7258e-28	1.08877	0.148	0.063	1.20288e-23	MN1	Nono
3.74728e-28	1.18309	0.107	0.038	1.20981e-23	MN1	Smarcc1
4.14462e-28	1.15208	0.118	0.044	1.33809e-23	MN1	Ctdspl2
6.15756e-28	1.02597	0.175	0.082	1.98797e-23	MN1	Nt5dc1
6.93191e-28	1.51626	0.121	0.047	2.23797e-23	MN1	Tmcc3
7.21381e-28	1.36373	0.11	0.04	2.32898e-23	MN1	Atad2
1.22202e-27	1.02419	0.131	0.053	3.94528e-23	MN1	Ccdc47
1.23177e-27	1.20971	0.169	0.079	3.97678e-23	MN1	Ggt5
1.34164e-27	1.03564	0.143	0.061	4.33147e-23	MN1	Cab39l
2.36275e-27	1.3034	0.112	0.042	7.62815e-23	MN1	Ate1
2.80291e-27	1.05018	0.106	0.038	9.04921e-23	MN1	Slirp
2.86565e-27	1.03853	0.134	0.055	9.25177e-23	MN1	Zfp871
4.04171e-27	1.10606	0.12	0.047	1.30487e-22	MN1	Ciao2a
4.11576e-27	1.31321	0.103	0.037	1.32877e-22	MN1	Polr2b
5.06225e-27	1.00781	0.141	0.06	1.63435e-22	MN1	Uhrf2
6.37463e-27	1.13718	0.14	0.059	2.05805e-22	MN1	Reps1
6.49234e-27	1.29635	0.11	0.041	2.09605e-22	MN1	Mgat2
1.73531e-26	1.35491	0.108	0.04	5.60244e-22	MN1	Lipe
2.35864e-26	1.26319	0.12	0.048	7.61486e-22	MN1	Leprot
2.98834e-26	1.02357	0.109	0.04	9.64784e-22	MN1	Uqcrc1
3.74854e-26	1.25404	0.103	0.038	1.21021e-21	MN1	Taf4
3.7595e-26	1.16138	0.12	0.047	1.21376e-21	MN1	Lrch4
5.30915e-26	1.25232	0.101	0.036	1.71406e-21	MN1	Hic1
5.39452e-26	1.09607	0.111	0.042	1.74162e-21	MN1	Hltf
5.48439e-26	1.07997	0.14	0.061	1.77064e-21	MN1	Timm17b
8.53018e-26	1.10369	0.118	0.047	2.75397e-21	MN1	Bms1
8.80138e-26	1.13004	0.111	0.042	2.84153e-21	MN1	Rexo1
9.3677e-26	1.14391	0.129	0.054	3.02436e-21	MN1	mt-Atp8
9.39323e-26	1.04914	0.138	0.06	3.0326e-21	MN1	Ttc17
9.61396e-26	1.02823	0.103	0.038	3.10387e-21	MN1	Nhlrc2
1.54142e-25	1.22293	0.135	0.058	4.97647e-21	MN1	Nup214
1.87755e-25	1.06095	0.147	0.066	6.06168e-21	MN1	B3gnt5
1.92433e-25	1.28388	0.112	0.044	6.21271e-21	MN1	Supt3
2.25847e-25	1.08706	0.131	0.056	7.29148e-21	MN1	Prpf18
2.44452e-25	1.21509	0.104	0.039	7.89214e-21	MN1	Nkap
2.83272e-25	1.12497	0.115	0.045	9.14545e-21	MN1	Rnf187
3.4392e-25	1.00625	0.111	0.042	1.11034e-20	MN1	Hypk
3.45624e-25	1.18751	0.109	0.042	1.11585e-20	MN1	Dnmt3a
4.141e-25	1.06527	0.105	0.039	1.33692e-20	MN1	Cetn3
4.19163e-25	1.03427	0.113	0.044	1.35327e-20	MN1	Vdac3
4.43511e-25	1.02907	0.108	0.041	1.43188e-20	MN1	Mrps18a
4.79228e-25	1.09152	0.145	0.065	1.54719e-20	MN1	Atrn
5.20041e-25	1.11165	0.118	0.047	1.67895e-20	MN1	Itm2c
6.57557e-25	1.23172	0.123	0.051	2.12292e-20	MN1	Zfp182
1.18172e-24	1.16017	0.107	0.041	3.81519e-20	MN1	Slc35a3
1.83064e-24	1.00758	0.148	0.068	5.91022e-20	MN1	Phf12
1.89486e-24	1.13267	0.103	0.039	6.11754e-20	MN1	Uhmk1
2.0237e-24	1.02728	0.127	0.054	6.53353e-20	MN1	Klhdc10
2.04157e-24	1.00376	0.114	0.045	6.59122e-20	MN1	Lsm8
2.54336e-24	1.18839	0.103	0.039	8.21125e-20	MN1	Tapt1
2.5503e-24	1.03987	0.139	0.062	8.23366e-20	MN1	Glrx2
2.56478e-24	1.08321	0.112	0.045	8.28039e-20	MN1	Imp3
2.63975e-24	1.1342	0.125	0.053	8.52244e-20	MN1	Ago3
2.74817e-24	1.10795	0.124	0.052	8.87248e-20	MN1	Sin3a
2.92178e-24	1.33936	0.103	0.04	9.43298e-20	MN1	Elovl5
3.01174e-24	1.03175	0.123	0.052	9.72342e-20	MN1	Pign
3.71574e-24	1.25006	0.101	0.038	1.19963e-19	MN1	Zbtb41
4.14448e-24	1.21437	0.128	0.055	1.33804e-19	MN1	Plscr1
4.34811e-24	1.12749	0.113	0.045	1.40379e-19	MN1	Tmem87b
4.87262e-24	1.09868	0.121	0.05	1.57313e-19	MN1	Fam76b
6.18365e-24	1.01619	0.132	0.058	1.99639e-19	MN1	Lair1
7.81464e-24	1.18134	0.109	0.043	2.52296e-19	MN1	Bub3
7.99701e-24	1.23615	0.12	0.051	2.58183e-19	MN1	Ddx10
1.12242e-23	1.05472	0.137	0.061	3.62375e-19	MN1	Akap8l
1.29305e-23	1.04457	0.107	0.042	4.17462e-19	MN1	Ndufs8
1.50097e-23	1.2633	0.123	0.053	4.84588e-19	MN1	Ppp1r3d
1.52931e-23	1.26572	0.146	0.069	4.93737e-19	MN1	Gm49723
1.62591e-23	1.19418	0.127	0.055	5.24924e-19	MN1	Fbrsl1
1.64805e-23	1.04442	0.117	0.048	5.32074e-19	MN1	Psmc5
1.77499e-23	1.14777	0.105	0.041	5.73055e-19	MN1	Copg2
1.7925e-23	1.26014	0.106	0.042	5.78709e-19	MN1	Mcm3ap
1.93711e-23	1.08758	0.139	0.063	6.25397e-19	MN1	Cradd
2.12667e-23	1.00275	0.119	0.05	6.86594e-19	MN1	Akap8
2.22391e-23	1.1935	0.104	0.041	7.17989e-19	MN1	Bcr
4.90716e-23	1.00116	0.102	0.039	1.58428e-18	MN1	Ctbp1
5.1056e-23	1.08619	0.125	0.054	1.64834e-18	MN1	Sdccag8
5.2682e-23	1.09611	0.112	0.046	1.70084e-18	MN1	Cramp1l
6.11024e-23	1.08011	0.116	0.049	1.97269e-18	MN1	Napg
6.49632e-23	1.0441	0.119	0.05	2.09734e-18	MN1	Ddx39
6.91818e-23	1.43214	0.102	0.04	2.23353e-18	MN1	Tango6
2.18268e-22	1.10082	0.103	0.041	7.04678e-18	MN1	Nolc1
5.89621e-22	1.11	0.11	0.046	1.90359e-17	MN1	Commd1
6.9953e-22	1.13689	0.135	0.062	2.25843e-17	MN1	Nol10
9.30628e-22	1.14582	0.168	0.087	3.00453e-17	MN1	Dusp2
1.02347e-21	1.02272	0.105	0.043	3.30427e-17	MN1	Uqcc3
1.96027e-21	1.01137	0.134	0.062	6.32872e-17	MN1	Slc30a7
7.13566e-21	1.2345	0.114	0.05	2.30375e-16	MN1	Maml2
7.24195e-21	1.00687	0.106	0.045	2.33806e-16	MN1	Bloc1s1
2.21825e-20	1.06787	0.114	0.05	7.16162e-16	MN1	Abraxas2
2.61496e-20	1.04539	0.12	0.054	8.4424e-16	MN1	Ibtk
1.05868e-19	1.14112	0.108	0.047	3.41796e-15	MN1	Dhx16
1.69239e-19	1.02657	0.109	0.048	5.46388e-15	MN1	Gusb
2.24844e-19	1.10434	0.102	0.043	7.25908e-15	MN1	Fam222b
2.4333e-19	1.23506	0.102	0.044	7.8559e-15	MN1	Tcf4
5.01663e-19	1.09633	0.101	0.044	1.61962e-14	MN1	Tcof1
5.25477e-19	1.08126	0.12	0.056	1.6965e-14	MN1	Cybc1
7.69329e-19	1.00807	0.108	0.048	2.48378e-14	MN1	Lyar
2.42718e-17	1.0327	0.103	0.047	7.83616e-13	MN1	Gatad1
3.22532e-17	1.16784	0.103	0.047	1.04129e-12	MN1	Brpf1
3.69515e-10	1.13979	0.109	0.064	1.19298e-05	MN1	Cd86
0	2.93562	0.807	0.216	0	MN2	Fnip2
0	2.53116	0.768	0.222	0	MN2	Hilpda
0	2.9986	0.722	0.255	0	MN2	Osbpl8
0	3.0485	0.528	0.098	0	MN2	Mreg
0	2.35219	0.817	0.405	0	MN2	Lgals3
0	2.36245	0.668	0.267	0	MN2	Dock10
0	2.25721	0.888	0.497	0	MN2	Zeb2
0	1.96915	0.695	0.305	0	MN2	Atp6v1a
0	3.43841	0.446	0.06	0	MN2	Nceh1
0	2.8027	0.482	0.098	0	MN2	1700017B05Rik
0	1.93115	0.647	0.27	0	MN2	Eea1
0	2.1895	0.746	0.371	0	MN2	Ero1l
0	2.67126	0.498	0.131	0	MN2	Syne1
0	3.14833	0.465	0.098	0	MN2	Rps6ka2
0	1.76475	0.84	0.487	0	MN2	Ctsb
0	1.94593	0.781	0.457	0	MN2	Fndc3a
0	1.95227	0.908	0.587	0	MN2	Cstb
0	1.44787	0.907	0.623	0	MN2	Ccl3
0	1.88742	0.916	0.642	0	MN2	Ifrd1
0	1.35573	0.979	0.935	0	MN2	Ftl1
1.14734e-291	2.61957	0.461	0.108	3.7042e-292	MN2	A930007I19Rik
8.08584e-293	1.55751	0.79	0.517	2.61051e-292	MN2	Ldha
2.72167e-290	2.3802	0.494	0.134	8.78692e-286	MN2	F10
1.85714e-285	2.30713	0.501	0.15	5.99578e-281	MN2	Atp6v1c1
3.28957e-283	1.50258	0.789	0.46	1.06204e-278	MN2	Plin2
1.18747e-270	2.40641	0.437	0.108	3.83375e-266	MN2	Slc31a2
6.81948e-266	1.85529	0.651	0.321	2.20167e-261	MN2	Lrrfip2
1.19906e-258	1.89947	0.666	0.343	3.87116e-254	MN2	Msra
1.68487e-252	2.13567	0.592	0.256	5.43962e-248	MN2	P4ha1
5.78637e-250	2.79035	0.37	0.076	1.86813e-245	MN2	Npc1
1.02442e-245	2.58088	0.434	0.121	3.30734e-241	MN2	Hmox1
1.73375e-243	3.43342	0.313	0.047	5.59741e-239	MN2	Lhfpl2
5.27364e-241	2.33562	0.412	0.105	1.70259e-236	MN2	Fam71f2
6.75425e-240	1.42007	0.828	0.574	2.18061e-235	MN2	Lrmda
3.96044e-238	2.04466	0.576	0.254	1.27863e-233	MN2	Elf2
7.59299e-235	1.35039	0.74	0.453	2.4514e-230	MN2	Zmiz1
4.69504e-234	1.04639	0.842	0.588	1.51579e-229	MN2	Mif
2.99946e-229	4.03702	0.263	0.027	9.68374e-225	MN2	Atp6v0d2
1.76231e-228	1.7488	0.703	0.454	5.68962e-224	MN2	Psap
3.95878e-228	1.56638	0.699	0.381	1.27809e-223	MN2	Sgms2
9.48705e-225	1.55651	0.667	0.364	3.06289e-220	MN2	Npepps
1.22793e-224	1.22422	0.787	0.447	3.96438e-220	MN2	Fmnl2
1.70452e-224	2.03555	0.648	0.354	5.50305e-220	MN2	Ankrd12
9.99037e-223	2.25651	0.458	0.156	3.22539e-218	MN2	Plekhm2
9.68449e-219	1.93948	0.542	0.239	3.12664e-214	MN2	Bnip3
1.78e-212	2.38015	0.471	0.173	5.74672e-208	MN2	Smad3
2.57617e-212	2.52058	0.408	0.121	8.31717e-208	MN2	Inhba
2.7078e-209	2.43077	0.719	0.463	8.74213e-205	MN2	Hsp90aa1
8.51419e-207	1.40837	0.644	0.345	2.7488e-202	MN2	Tmem189
2.65337e-206	1.34448	0.748	0.486	8.56641e-202	MN2	Fnip1
4.00295e-204	1.40046	0.813	0.639	1.29235e-199	MN2	Mbnl2
3.70804e-202	1.73552	0.506	0.21	1.19714e-197	MN2	Rnh1
8.94654e-201	1.47383	0.638	0.349	2.88839e-196	MN2	Lamp1
3.99552e-199	2.63575	0.39	0.12	1.28995e-194	MN2	Arfgef2
4.15778e-198	1.83856	0.517	0.226	1.34234e-193	MN2	Fam162a
4.04935e-197	1.97271	0.526	0.242	1.30733e-192	MN2	Soat1
6.08383e-196	2.12129	0.406	0.131	1.96417e-191	MN2	Naa50
1.77323e-194	2.71038	0.292	0.056	5.72488e-190	MN2	Ccdc126
3.12088e-194	1.27704	0.675	0.386	1.00758e-189	MN2	Tpi1
7.43549e-194	1.58019	0.619	0.322	2.40055e-189	MN2	Tnfrsf23
1.12983e-193	2.68646	0.331	0.081	3.64764e-189	MN2	B4galt5
3.99944e-191	1.17045	0.781	0.549	1.29122e-186	MN2	Hcar2
2.07389e-185	2.00213	0.384	0.119	6.69555e-181	MN2	Pdcd1lg2
1.69873e-181	1.32725	0.7	0.459	5.48434e-177	MN2	Zfp292
2.60081e-179	1.58763	0.597	0.339	8.39673e-175	MN2	Bnip3l
6.66847e-178	2.63893	0.34	0.097	2.15292e-173	MN2	Tns3
1.02565e-176	2.0872	0.442	0.179	3.31132e-172	MN2	Ubap1
2.02692e-165	1.7667	0.517	0.256	6.5439e-161	MN2	Gm13986
2.28573e-162	1.08116	0.755	0.553	7.37947e-158	MN2	Eif5
2.86104e-162	1.90974	0.395	0.142	9.23687e-158	MN2	Noct
5.32504e-161	1.20876	0.659	0.416	1.71919e-156	MN2	Cd63
1.68615e-158	1.00019	0.833	0.62	5.44373e-154	MN2	Xylt1
2.94615e-154	1.25092	0.644	0.4	9.51165e-150	MN2	Gna13
5.22694e-153	1.40625	0.551	0.298	1.68752e-148	MN2	Sgpl1
3.16821e-152	1.4916	0.493	0.233	1.02286e-147	MN2	Frrs1
2.82292e-151	1.39827	0.529	0.268	9.11379e-147	MN2	Sh2b2
6.07271e-151	1.40943	0.546	0.288	1.96057e-146	MN2	Gla
1.24876e-150	1.24606	0.569	0.31	4.03163e-146	MN2	Tgif1
2.59983e-150	1.00827	0.825	0.663	8.39356e-146	MN2	Pik3ap1
5.55036e-150	1.17293	0.698	0.488	1.79194e-145	MN2	Card19
3.87767e-149	3.23467	0.204	0.03	1.2519e-144	MN2	Echdc3
8.78792e-149	1.27175	0.664	0.409	2.83718e-144	MN2	Cxcl3
2.07856e-148	1.59886	0.502	0.25	6.71064e-144	MN2	Sntb2
5.83858e-148	1.5094	0.514	0.266	1.88498e-143	MN2	Bsg
7.69348e-146	1.12417	0.652	0.427	2.48384e-141	MN2	Bri3
4.85344e-145	3.27616	0.184	0.022	1.56693e-140	MN2	Gas2l3
3.49011e-143	1.48807	0.586	0.354	1.12678e-138	MN2	Sqstm1
3.1486e-141	1.80705	0.368	0.138	1.01652e-136	MN2	Gns
9.32424e-141	2.3982	0.269	0.071	3.01033e-136	MN2	Aph1c
3.3173e-138	1.96535	0.339	0.12	1.07099e-133	MN2	Mpp1
3.37153e-130	2.58954	0.211	0.041	1.0885e-125	MN2	Rab15
2.11259e-129	3.0231	0.176	0.025	6.82049e-125	MN2	Rhov
3.27306e-129	2.16044	0.277	0.082	1.05671e-124	MN2	Rab9
5.06425e-126	1.42868	0.557	0.332	1.63499e-121	MN2	Cnot4
1.59054e-124	1.28941	0.627	0.418	5.13507e-120	MN2	Polr2a
3.76126e-122	1.06164	0.69	0.449	1.21432e-117	MN2	Ccl4
4.20917e-122	1.74506	0.375	0.162	1.35893e-117	MN2	Azin1
1.90468e-121	1.65136	0.491	0.276	6.14926e-117	MN2	Rybp
4.36751e-120	4.13548	0.14	0.013	1.41005e-115	MN2	Plcxd2
7.93352e-120	1.72885	0.407	0.188	2.56134e-115	MN2	Ctsl
4.3874e-118	1.06577	0.597	0.374	1.41647e-113	MN2	E230032D23Rik
4.71232e-118	2.46682	0.229	0.06	1.52137e-113	MN2	Ilf3
1.15225e-117	1.62419	0.424	0.208	3.72004e-113	MN2	Kdm3a
1.32363e-117	1.9587	0.331	0.131	4.27334e-113	MN2	Ddi2
7.29525e-116	2.38082	0.254	0.077	2.35527e-111	MN2	Zfand2a
1.45386e-115	1.68681	0.418	0.209	4.69379e-111	MN2	Ap3s1
5.74914e-114	1.70516	0.341	0.138	1.85611e-109	MN2	Mapk6
2.08433e-112	1.85408	0.494	0.306	6.72926e-108	MN2	Plbd1
2.98613e-112	1.48317	0.385	0.171	9.64071e-108	MN2	Dach1
3.71357e-112	2.76467	0.211	0.052	1.19893e-107	MN2	Pdpn
1.5291e-111	2.65683	0.279	0.101	4.93669e-107	MN2	Hgsnat
1.61501e-111	2.05059	0.304	0.113	5.21406e-107	MN2	Lsmem1
9.06735e-111	1.62715	0.347	0.147	2.92739e-106	MN2	Dtnbp1
5.18754e-108	1.55834	0.382	0.179	1.6748e-103	MN2	Ddit3
2.17499e-107	3.53371	0.136	0.016	7.02197e-103	MN2	Slc43a3
3.11613e-107	1.36549	0.433	0.222	1.00604e-102	MN2	Dgkz
3.4272e-107	2.98595	0.143	0.018	1.10647e-102	MN2	Rragd
2.52663e-106	1.46759	0.39	0.188	8.15721e-102	MN2	Cd68
5.94978e-106	1.3451	0.489	0.273	1.92089e-101	MN2	Cited2
1.29099e-105	1.51947	0.393	0.191	4.16795e-101	MN2	Por
1.45854e-105	4.28185	0.131	0.014	4.70889e-101	MN2	A530046M15Rik
4.60504e-104	1.24136	0.48	0.27	1.48674e-99	MN2	Plgrkt
1.46475e-103	1.11739	0.568	0.368	4.72895e-99	MN2	Pfkp
2.07062e-103	2.20253	0.21	0.056	6.68499e-99	MN2	Snx8
2.37253e-103	3.58493	0.12	0.01	7.65972e-99	MN2	Lonrf3
7.06561e-102	1.32287	0.392	0.192	2.28113e-97	MN2	Tomm20
1.14942e-100	1.74116	0.261	0.089	3.71091e-96	MN2	Amdhd2
3.99334e-100	1.31861	0.418	0.217	1.28925e-95	MN2	Higd1a
2.09539e-99	1.77519	0.287	0.11	6.76497e-95	MN2	Hspa9
2.35222e-99	2.12507	0.254	0.087	7.59413e-95	MN2	Eml1
3.78646e-99	1.70886	0.296	0.117	1.22246e-94	MN2	Tmem38b
3.22763e-98	1.22917	0.371	0.172	1.04204e-93	MN2	Ftl1-ps1
2.40906e-96	1.30146	0.432	0.234	7.77766e-92	MN2	Hk3
7.64098e-96	1.76655	0.277	0.106	2.46689e-91	MN2	C9orf72
7.72886e-95	3.55082	0.123	0.015	2.49526e-90	MN2	Gm30382
1.05137e-94	1.0575	0.705	0.541	3.39434e-90	MN2	Jun
1.31756e-93	1.72061	0.304	0.128	4.25374e-89	MN2	Asph
2.25779e-93	1.27541	0.511	0.323	7.28928e-89	MN2	Wsb1
2.189e-92	1.41951	0.357	0.17	7.06717e-88	MN2	Csf2rb2
3.55304e-92	1.53981	0.339	0.156	1.1471e-87	MN2	4930430E12Rik
1.91182e-91	1.33279	0.423	0.234	6.17231e-87	MN2	St13
2.49323e-91	1.82842	0.437	0.258	8.0494e-87	MN2	Cpeb4
1.73847e-90	2.35177	0.197	0.056	5.61266e-86	MN2	Enthd1
2.19501e-90	2.0848	0.264	0.101	7.08659e-86	MN2	Odc1
3.41083e-90	1.45373	0.384	0.2	1.10119e-85	MN2	Fkbp15
4.92218e-90	2.04604	0.249	0.091	1.58912e-85	MN2	Stambpl1
1.37987e-89	1.06011	0.502	0.311	4.45492e-85	MN2	Lasp1
8.72307e-89	1.00971	0.575	0.394	2.81624e-84	MN2	Wwp2
1.95837e-88	1.2517	0.496	0.315	6.32259e-84	MN2	Gpi1
6.8514e-88	1.25596	0.788	0.674	2.21198e-83	MN2	Hspa5
9.17443e-88	1.38218	0.364	0.184	2.96197e-83	MN2	Dedd2
8.95211e-87	1.02242	0.574	0.391	2.89019e-82	MN2	Pnpla7
2.93039e-86	2.80539	0.126	0.019	9.46078e-82	MN2	F7
1.78458e-85	1.07818	0.416	0.22	5.76151e-81	MN2	Vegfa
9.28817e-85	5.07477	0.104	0.011	2.99868e-80	MN2	Ccnf
1.4584e-83	2.00276	0.187	0.054	4.70843e-79	MN2	Plin3
1.78667e-83	1.33617	0.36	0.182	5.76825e-79	MN2	Igf2r
1.80733e-83	2.48496	0.164	0.041	5.83496e-79	MN2	Reps2
3.34182e-83	3.34863	0.114	0.015	1.07891e-78	MN2	Gm5149
5.13752e-82	1.42409	0.301	0.134	1.65865e-77	MN2	Pfkl
1.93078e-81	2.02182	0.194	0.06	6.23353e-77	MN2	Pecam1
2.3992e-81	1.5416	0.437	0.258	7.74582e-77	MN2	Pde7b
2.64396e-81	1.10822	0.451	0.264	8.53603e-77	MN2	Snx29
3.55531e-81	1.14135	0.438	0.259	1.14783e-76	MN2	Canx
3.49979e-80	1.48203	0.375	0.205	1.12991e-75	MN2	Esd
5.42379e-80	2.44568	0.165	0.043	1.75107e-75	MN2	Map3k20
7.21594e-80	1.47447	0.356	0.184	2.32966e-75	MN2	Gadd45a
2.87921e-79	2.12595	0.175	0.049	9.29552e-75	MN2	Tecpr1
7.66565e-79	3.69739	0.14	0.031	2.47485e-74	MN2	Hspa1a
1.06838e-78	2.09525	0.199	0.065	3.44927e-74	MN2	Gde1
1.11073e-78	1.33203	0.365	0.191	3.586e-74	MN2	Alkbh5
1.46438e-78	1.74012	0.376	0.213	4.72775e-74	MN2	Lpin2
1.76547e-78	1.83351	0.234	0.089	5.69982e-74	MN2	Srebf2
3.14147e-78	1.12411	0.413	0.228	1.01422e-73	MN2	Stx11
1.27312e-77	1.77096	0.261	0.111	4.11026e-73	MN2	Slc49a4
1.98399e-77	1.44152	0.311	0.148	6.4053e-73	MN2	Rest
2.64376e-77	1.79063	0.212	0.074	8.53538e-73	MN2	Klhdc4
4.38714e-77	1.21635	0.424	0.254	1.41639e-72	MN2	Dnajc5
6.75048e-77	3.17177	0.111	0.017	2.17939e-72	MN2	Ciart
1.35925e-76	2.67957	0.118	0.02	4.38834e-72	MN2	Kntc1
3.58705e-76	2.82005	0.179	0.056	1.15808e-71	MN2	Ostm1
2.27811e-75	1.98296	0.199	0.067	7.35487e-71	MN2	Slc23a2
1.53061e-74	1.76321	0.206	0.072	4.94158e-70	MN2	Sars
1.68924e-74	1.19529	0.369	0.198	5.4537e-70	MN2	Map2k1
3.66778e-74	2.55803	0.15	0.039	1.18414e-69	MN2	P2rx4
4.16118e-74	3.25746	0.109	0.017	1.34344e-69	MN2	Gpsm1
6.52666e-74	3.05808	0.117	0.021	2.10713e-69	MN2	Itgb3
1.89423e-73	1.89751	0.187	0.061	6.11553e-69	MN2	Tom1
2.71582e-73	3.85526	0.141	0.035	8.76801e-69	MN2	Hspa1b
1.02846e-72	1.9721	0.17	0.05	3.32038e-68	MN2	9930022D16Rik
3.56213e-72	1.17947	0.337	0.171	1.15003e-67	MN2	Fam50a
5.60353e-72	1.67043	0.265	0.118	1.8091e-67	MN2	Fut8
1.0535e-71	1.50656	0.405	0.242	3.40122e-67	MN2	Ncoa3
3.47177e-71	1.2016	0.414	0.25	1.12086e-66	MN2	Lncpint
7.59178e-71	2.69911	0.102	0.015	2.45101e-66	MN2	Syngr1
1.83756e-70	1.24602	0.345	0.182	5.93258e-66	MN2	Tnfrsf26
1.17826e-69	2.03024	0.22	0.088	3.80402e-65	MN2	Rab3gap2
4.5609e-69	1.45792	0.373	0.216	1.47249e-64	MN2	Dnajb9
1.0464e-68	2.06849	0.167	0.052	3.3783e-64	MN2	Clcn7
2.0623e-68	1.51114	0.425	0.265	6.65813e-64	MN2	Mdm2
2.17378e-68	2.50641	0.113	0.021	7.01804e-64	MN2	Cldn1
3.98674e-68	1.68447	0.288	0.14	1.28712e-63	MN2	Slc20a1
5.21495e-68	1.35506	0.247	0.104	1.68365e-63	MN2	Ggta1
8.80606e-68	1.72364	0.216	0.085	2.84304e-63	MN2	Abcc1
2.3399e-67	1.43059	0.32	0.168	7.55436e-63	MN2	Stxbp5
7.53452e-67	1.08808	0.392	0.231	2.43252e-62	MN2	Ppp4r2
1.18424e-66	1.47267	0.219	0.086	3.82333e-62	MN2	Cpne2
1.86671e-66	2.09864	0.261	0.124	6.02668e-62	MN2	Gm37240
3.33988e-66	1.57294	0.225	0.093	1.07828e-61	MN2	Tatdn2
5.96691e-66	1.76754	0.174	0.058	1.92642e-61	MN2	Gpr137b
2.80098e-65	1.27232	0.342	0.187	9.04296e-61	MN2	Pcgf5
3.85485e-65	2.7468	0.107	0.02	1.24454e-60	MN2	Igf2bp2
4.16456e-65	1.07245	0.503	0.351	1.34453e-60	MN2	Dyrk1a
5.70961e-65	1.41253	0.288	0.143	1.84335e-60	MN2	Arl8b
5.93526e-65	1.4257	0.311	0.163	1.9162e-60	MN2	Ndfip2
6.27877e-64	1.05962	0.449	0.295	2.0271e-59	MN2	Atf4
8.96473e-64	1.11739	0.386	0.225	2.89426e-59	MN2	Kansl1l
1.03173e-63	1.31348	0.36	0.212	3.33095e-59	MN2	Nisch
1.83652e-63	1.232	0.304	0.154	5.9292e-59	MN2	Ralgds
4.07384e-63	1.43563	0.25	0.114	1.31524e-58	MN2	Rragc
7.90115e-63	1.17242	0.336	0.187	2.55089e-58	MN2	Ewsr1
3.16946e-62	1.24248	0.356	0.202	1.02326e-57	MN2	Znrf1
4.73982e-62	2.12507	0.172	0.06	1.53025e-57	MN2	Pcid2
5.04713e-62	1.9079	0.166	0.056	1.62947e-57	MN2	Fbxo30
1.42289e-61	1.79785	0.159	0.051	4.59381e-57	MN2	Cd93
5.74834e-60	1.71276	0.183	0.068	1.85585e-55	MN2	Pgm1
1.42132e-59	1.36766	0.279	0.14	4.58875e-55	MN2	Slc31a1
1.75272e-59	1.86353	0.191	0.075	5.65865e-55	MN2	Atp6v1h
2.5788e-59	2.37754	0.166	0.059	8.32566e-55	MN2	Slc26a11
3.94522e-59	2.18583	0.126	0.034	1.27371e-54	MN2	Dhrs3
7.85955e-59	1.44945	0.22	0.095	2.53746e-54	MN2	Mafg
2.15566e-58	1.13312	0.355	0.209	6.95956e-54	MN2	Gm20406
3.73634e-58	1.81909	0.166	0.059	1.20628e-53	MN2	Tmem251
1.20153e-57	2.48059	0.128	0.036	3.87914e-53	MN2	Dtnb
1.67595e-57	1.59684	0.251	0.123	5.41079e-53	MN2	Nbr1
2.00815e-57	2.4304	0.112	0.027	6.48333e-53	MN2	Snx30
2.31948e-57	1.64552	0.185	0.072	7.48844e-53	MN2	Mfsd1
5.0336e-57	1.70322	0.166	0.059	1.6251e-52	MN2	Impa2
5.16887e-57	1.79234	0.201	0.085	1.66877e-52	MN2	Impact
7.9912e-57	1.49817	0.291	0.155	2.57996e-52	MN2	Gbe1
1.11433e-56	1.19481	0.319	0.177	3.59763e-52	MN2	Slc43a2
1.21263e-56	1.72476	0.168	0.06	3.91497e-52	MN2	Kif1c
2.15107e-56	1.82655	0.192	0.078	6.94472e-52	MN2	Tbc1d8
2.57334e-56	1.22069	0.385	0.243	8.30803e-52	MN2	Atp6v1b2
2.78628e-56	1.42646	0.24	0.113	8.9955e-52	MN2	Gys1
4.88402e-56	1.44653	0.242	0.116	1.57681e-51	MN2	Cnot7
1.29406e-55	1.62912	0.174	0.065	4.17786e-51	MN2	Carnmt1
4.5679e-55	1.51895	0.193	0.079	1.47475e-50	MN2	Sec24a
1.0909e-54	1.75319	0.162	0.059	3.52196e-50	MN2	C330007P06Rik
4.82933e-54	3.29958	0.116	0.031	1.55915e-49	MN2	Msh3
5.07323e-54	1.28763	0.282	0.15	1.63789e-49	MN2	E230016K23Rik
2.08626e-53	2.43974	0.102	0.024	6.73549e-49	MN2	Zbtb21
5.99491e-53	2.29691	0.103	0.024	1.93546e-48	MN2	Gm49774
3.31018e-52	1.51675	0.204	0.09	1.06869e-47	MN2	Slc25a37
3.66873e-52	1.17526	0.33	0.195	1.18445e-47	MN2	Sde2
6.29066e-52	1.08641	0.381	0.239	2.03094e-47	MN2	Trpm7
8.55799e-52	1.75179	0.177	0.071	2.76295e-47	MN2	Ciapin1
9.80417e-51	1.96992	0.131	0.042	3.16528e-46	MN2	Tbc1d2
2.46234e-50	1.21648	0.356	0.22	7.94967e-46	MN2	Pdpk1
3.3909e-50	1.93616	0.128	0.04	1.09475e-45	MN2	Stx3
4.2411e-50	1.59374	0.183	0.077	1.36924e-45	MN2	Gtf2h1
4.95057e-50	1.72415	0.131	0.042	1.59829e-45	MN2	Gnl3
1.02293e-49	2.28333	0.121	0.037	3.30251e-45	MN2	Sfmbt2
1.46584e-49	1.29829	0.235	0.117	4.73246e-45	MN2	Eif4e
1.74482e-49	1.74122	0.172	0.071	5.63315e-45	MN2	Plekhm1
3.30054e-49	1.00488	0.264	0.137	1.06558e-44	MN2	Bax
3.72387e-49	1.62557	0.153	0.057	1.20225e-44	MN2	AW549877
3.97819e-49	1.20011	0.38	0.251	1.28436e-44	MN2	Senp2
7.69009e-49	1.88758	0.145	0.052	2.48275e-44	MN2	Gadd45g
1.16847e-48	1.04882	0.347	0.215	3.7724e-44	MN2	Sin3b
1.92069e-48	1.13449	0.26	0.136	6.20095e-44	MN2	Timp2
4.77403e-48	1.04661	0.324	0.193	1.5413e-43	MN2	Micu1
7.61615e-48	1.72099	0.327	0.2	2.45887e-43	MN2	Chka
9.97117e-48	1.96393	0.128	0.042	3.21919e-43	MN2	Rufy3
1.26904e-47	1.01758	0.319	0.187	4.09709e-43	MN2	Ergic1
4.49494e-47	1.35493	0.299	0.176	1.45119e-42	MN2	Ranbp9
8.26029e-47	2.10025	0.109	0.032	2.66683e-42	MN2	Gm28905
8.54527e-47	1.56006	0.154	0.06	2.75884e-42	MN2	Gnpda1
9.13209e-47	2.2185	0.111	0.033	2.9483e-42	MN2	Amz2
1.08949e-46	1.35473	0.212	0.103	3.51743e-42	MN2	Vps37a
5.28844e-46	1.8283	0.151	0.059	1.70737e-41	MN2	Gm43661
1.31388e-45	1.50418	0.177	0.077	4.24186e-41	MN2	Fbxo42
2.85226e-45	1.17809	0.216	0.106	9.20851e-41	MN2	Seh1l
1.15366e-44	1.33944	0.179	0.079	3.7246e-40	MN2	Cystm1
2.25865e-44	1.5157	0.172	0.074	7.29207e-40	MN2	Lgmn
2.3561e-44	1.7575	0.143	0.054	7.60668e-40	MN2	Ddit4
3.69666e-44	1.93216	0.107	0.032	1.19347e-39	MN2	Piezo1
6.6037e-43	1.7634	0.128	0.046	2.132e-38	MN2	Aars
3.12396e-42	1.81781	0.108	0.034	1.00857e-37	MN2	Vps39
9.78335e-42	2.25861	0.105	0.033	3.15855e-37	MN2	Mdfic
1.91752e-41	1.55368	0.156	0.066	6.1907e-37	MN2	Sc5d
2.23864e-41	2.49486	0.115	0.039	7.22745e-37	MN2	Mgam
5.27397e-41	2.18218	0.39	0.281	1.7027e-36	MN2	Spp1
1.32488e-39	1.21023	0.225	0.122	4.27738e-35	MN2	Ric1
1.29624e-38	1.5048	0.127	0.048	4.18491e-34	MN2	Tceal9
1.67389e-38	1.92233	0.103	0.034	5.40415e-34	MN2	Zxdc
7.54906e-38	1.77307	0.103	0.034	2.43721e-33	MN2	Als2
8.19477e-38	1.19053	0.216	0.115	2.64568e-33	MN2	R3hcc1l
9.68936e-38	1.52046	0.169	0.08	3.12821e-33	MN2	Znrf2
2.62051e-37	1.69868	0.13	0.052	8.4603e-33	MN2	Bmpr1a
3.84785e-37	1.09352	0.403	0.291	1.24228e-32	MN2	Hsp90b1
2.63177e-36	1.59536	0.197	0.103	8.49667e-32	MN2	Plekhf2
3.0188e-36	1.707	0.175	0.086	9.74618e-32	MN2	Irs2
5.35025e-36	1.08074	0.247	0.145	1.72733e-31	MN2	Eif4g1
7.14936e-36	1.20438	0.204	0.108	2.30817e-31	MN2	Mroh1
8.47259e-36	1.17185	0.19	0.097	2.73538e-31	MN2	Tpp1
3.27049e-35	1.45727	0.202	0.108	1.05588e-30	MN2	Rgs1
1.17942e-34	1.86395	0.112	0.042	3.80776e-30	MN2	Plpbp
1.85642e-34	1.45119	0.132	0.056	5.99344e-30	MN2	Utp18
2.19675e-34	1.18158	0.202	0.108	7.0922e-30	MN2	Egln1
2.93818e-34	1.64156	0.107	0.039	9.48593e-30	MN2	Nhlrc3
5.26408e-34	1.15217	0.2	0.108	1.69951e-29	MN2	Oser1
7.72151e-34	1.69365	0.116	0.045	2.49289e-29	MN2	Dnase1l1
1.19962e-33	1.22441	0.174	0.087	3.87298e-29	MN2	Dtx4
1.69509e-33	1.19265	0.182	0.094	5.4726e-29	MN2	Zzz3
3.68559e-33	1.33038	0.13	0.055	1.18989e-28	MN2	Flcn
7.75783e-33	1.45133	0.142	0.065	2.50462e-28	MN2	Jmy
1.22568e-32	1.43357	0.135	0.059	3.95711e-28	MN2	Fam102a
1.45145e-32	1.18333	0.332	0.232	4.68599e-28	MN2	Esyt2
2.96869e-32	1.49978	0.148	0.07	9.58443e-28	MN2	Fam20c
1.24546e-31	1.82818	0.112	0.045	4.02096e-27	MN2	Fam102b
2.26989e-31	1.17029	0.129	0.056	7.32833e-27	MN2	Grik3
2.43207e-31	1.16406	0.202	0.113	7.85194e-27	MN2	Cacul1
2.60588e-31	1.30405	0.142	0.066	8.41307e-27	MN2	P2ry2
2.72437e-31	1.53372	0.131	0.058	8.79562e-27	MN2	Atp10a
8.01504e-31	1.34032	0.174	0.09	2.58765e-26	MN2	Prkd3
9.58104e-31	1.54227	0.148	0.072	3.09324e-26	MN2	Sirt1
9.78917e-31	1.30412	0.22	0.129	3.16044e-26	MN2	Ndrg1
3.03846e-30	1.63582	0.105	0.042	9.80966e-26	MN2	Lekr1
5.89101e-30	1.45331	0.14	0.067	1.90191e-25	MN2	Usp36
6.44589e-30	1.3575	0.118	0.05	2.08105e-25	MN2	Zfp655
1.38488e-29	1.06099	0.216	0.126	4.47108e-25	MN2	Hmox2
1.69754e-29	1.06183	0.268	0.173	5.48051e-25	MN2	Smad7
1.99024e-29	1.29263	0.138	0.066	6.42549e-25	MN2	Patl1
4.02557e-29	1.05867	0.265	0.173	1.29966e-24	MN2	Dync1li1
5.44108e-29	1.4768	0.148	0.074	1.75665e-24	MN2	Clcn3
1.00501e-28	1.70722	0.185	0.104	3.24468e-24	MN2	Eya3
5.33281e-28	1.65155	0.156	0.082	1.7217e-23	MN2	Cdc27
6.37815e-28	1.11953	0.192	0.109	2.05919e-23	MN2	Abl2
7.33629e-28	1.41312	0.178	0.1	2.36852e-23	MN2	Pcyt1a
7.359e-28	1.4675	0.153	0.08	2.37585e-23	MN2	Pgm2
9.65926e-28	1.646	0.109	0.047	3.11849e-23	MN2	Gm17056
3.11352e-27	1.47477	0.119	0.054	1.0052e-22	MN2	2025-03-08
5.44639e-27	1.28408	0.178	0.101	1.75837e-22	MN2	Hnrnpll
9.16162e-27	1.11439	0.18	0.1	2.95783e-22	MN2	Ahcyl2
1.11593e-26	1.3375	0.136	0.067	3.60279e-22	MN2	Rilpl2
1.44902e-26	1.94971	0.151	0.08	4.67815e-22	MN2	Errfi1
1.46611e-26	1.54418	0.104	0.044	4.73334e-22	MN2	Cdip1
1.74525e-26	1.3229	0.142	0.073	5.63455e-22	MN2	Wdfy1
2.39633e-26	1.28589	0.132	0.064	7.73656e-22	MN2	Cryzl1
3.0856e-26	1.11906	0.233	0.148	9.96187e-22	MN2	Slain2
4.56776e-26	1.15075	0.16	0.087	1.4747e-21	MN2	Pacs2
2.04782e-25	1.15501	0.117	0.054	6.61139e-21	MN2	Phf23
3.12822e-25	1.11234	0.227	0.145	1.00994e-20	MN2	Tspan14
3.39275e-25	1.53688	0.109	0.05	1.09535e-20	MN2	Sap30
3.45513e-25	1.53256	0.153	0.083	1.11549e-20	MN2	Myo5a
5.18847e-25	1.33497	0.14	0.072	1.6751e-20	MN2	Sec22c
1.90352e-24	1.15044	0.164	0.093	6.14553e-20	MN2	Spata5
2.25278e-24	1.00039	0.22	0.139	7.27309e-20	MN2	Mpp5
4.06551e-24	1.28295	0.141	0.074	1.31255e-19	MN2	Tfrc
8.06052e-24	1.9286	0.101	0.046	2.60234e-19	MN2	Wwp1
1.31886e-23	1.02335	0.183	0.108	4.25793e-19	MN2	Ghitm
1.77707e-23	1.42192	0.112	0.053	5.73727e-19	MN2	Ubap2
2.26097e-23	1.2621	0.127	0.065	7.29955e-19	MN2	Snx5
4.97831e-23	1.43269	0.106	0.049	1.60725e-18	MN2	Dab2
8.03584e-23	1.22077	0.202	0.127	2.59437e-18	MN2	Ano6
8.62053e-23	1.42527	0.123	0.062	2.78314e-18	MN2	Gclc
1.29564e-22	1.59438	0.118	0.059	4.18298e-18	MN2	Dus2
1.50532e-22	1.10876	0.141	0.076	4.85994e-18	MN2	Pdk1
1.53269e-22	1.43139	0.132	0.07	4.94828e-18	MN2	Camk2d
1.86278e-22	1.29434	0.104	0.049	6.01399e-18	MN2	Nt5dc3
2.18015e-22	1.26072	0.144	0.079	7.03862e-18	MN2	Samd8
2.18294e-22	2.08264	0.129	0.068	7.04762e-18	MN2	Atp2a2
9.74382e-22	1.23606	0.113	0.056	3.14579e-17	MN2	Mgat4b
1.16752e-21	1.12784	0.11	0.054	3.76934e-17	MN2	Mphosph10
1.72727e-21	1.0524	0.136	0.073	5.57651e-17	MN2	Vdac1
1.0109e-20	1.18049	0.124	0.065	3.26371e-16	MN2	Nmrk1
1.57671e-20	1.68958	0.102	0.05	5.09042e-16	MN2	Mospd2
1.58902e-20	1.07005	0.132	0.072	5.13016e-16	MN2	Lrrc58
2.17131e-20	1.55296	0.146	0.084	7.01007e-16	MN2	Swap70
2.69374e-20	1.23308	0.178	0.11	8.69674e-16	MN2	1600002D24Rik
3.8094e-20	1.30201	0.139	0.079	1.22987e-15	MN2	Mcfd2
7.25328e-20	1.18336	0.176	0.11	2.34172e-15	MN2	4930523C07Rik
8.85317e-20	1.42023	0.134	0.076	2.85825e-15	MN2	Kif13b
9.62256e-20	1.3006	0.104	0.051	3.10664e-15	MN2	Smcr8
1.50793e-19	2.03992	0.243	0.178	4.86836e-15	MN2	Atg2a
1.8094e-19	1.219	0.124	0.068	5.84165e-15	MN2	Wdtc1
2.03993e-19	1.45841	0.108	0.055	6.58591e-15	MN2	Ankrd22
1.32085e-18	1.1543	0.12	0.065	4.26436e-14	MN2	Hspbap1
2.3469e-18	1.3789	0.146	0.088	7.57697e-14	MN2	Yipf4
7.22392e-18	1.00755	0.131	0.074	2.33224e-13	MN2	Adnp2
4.0693e-17	1.13328	0.149	0.091	1.31377e-12	MN2	Eepd1
4.52087e-17	1.10346	0.12	0.068	1.45956e-12	MN2	Pip4k2c
8.83676e-17	1.18804	0.162	0.104	2.85295e-12	MN2	Ahi1
1.94888e-16	1.31515	0.112	0.062	6.29196e-12	MN2	Golga4
4.02898e-16	1.06511	0.113	0.063	1.30075e-11	MN2	Washc5
9.64288e-16	1.02638	0.131	0.078	3.1132e-11	MN2	Ccdc71l
1.59082e-15	1.02135	0.135	0.082	5.13597e-11	MN2	Rnf141
3.72549e-15	1.01076	0.149	0.094	1.20278e-10	MN2	Atg12
5.4305e-15	1.01659	0.116	0.067	1.75324e-10	MN2	Jmjd6
1.25655e-14	1.00042	0.105	0.059	4.05678e-10	MN2	Nup54
1.84816e-14	1.1099	0.101	0.057	5.96679e-10	MN2	Clybl
4.93573e-13	1.06702	0.118	0.073	1.5935e-08	MN2	Gm20732
1.10378e-10	1.18542	0.619	0.629	3.56357e-06	MN2	Igf1r
1.64357e-09	1.07532	0.122	0.083	5.30625e-05	MN2	Commd6
5.48436e-08	1.10483	0.346	0.322	0.00177062	MN2	Itpr2
0	1.91985	0.81	0.35	0	MN3	Cxcr2
0	2.20496	0.755	0.306	0	MN3	Samhd1
0	2.07933	0.723	0.302	0	MN3	Trim30a
0	2.47913	0.736	0.317	0	MN3	Slfn4
0	2.63913	0.647	0.231	0	MN3	Isg15
0	1.88732	0.697	0.284	0	MN3	Oasl2
0	2.02681	0.639	0.234	0	MN3	Fgl2
0	2.23024	0.554	0.167	0	MN3	Sell
0	1.97063	0.806	0.427	0	MN3	Entpd1
0	1.4205	0.911	0.538	0	MN3	Hdc
0	2.01243	0.742	0.381	0	MN3	Ifitm3
0	1.43665	0.884	0.532	0	MN3	Mxd1
0	1.18913	0.925	0.63	0	MN3	Csf3r
0	1.58915	0.886	0.622	0	MN3	S100a11
0	1.1533	0.984	0.826	0	MN3	Il1b
0	1.12946	0.98	0.889	0	MN3	Actb
6.111e-292	1.9844	0.621	0.243	1.97294e-291	MN3	Sirpb1b
9.04169e-292	2.49774	0.472	0.114	2.91911e-291	MN3	Jaml
3.66175e-292	1.48115	0.794	0.449	1.1822e-291	MN3	Ifitm2
1.41832e-291	2.7158	0.506	0.155	4.57905e-291	MN3	Slfn5
1.21338e-291	2.31773	0.535	0.174	3.9174e-288	MN3	Sp100
1.55179e-285	2.26123	0.476	0.126	5.00995e-281	MN3	Trim30b
2.35967e-280	1.15182	0.907	0.625	7.61821e-276	MN3	Lyn
6.91187e-277	1.01539	0.919	0.649	2.2315e-272	MN3	Lmnb1
4.80644e-259	1.56693	0.692	0.338	1.55176e-254	MN3	Ccnd3
1.31707e-258	2.86128	0.402	0.094	4.25216e-254	MN3	Ripor2
1.29043e-257	1.21635	0.892	0.693	4.16617e-253	MN3	Tpd52
9.73305e-257	3.16691	0.357	0.067	3.14231e-252	MN3	Herc6
3.52337e-256	3.87397	0.308	0.041	1.13752e-251	MN3	Ifit1
4.80171e-250	1.00419	0.915	0.68	1.55023e-245	MN3	H2-D1
8.49401e-249	1.01527	0.869	0.555	2.74229e-244	MN3	Cd52
8.69895e-242	1.98842	0.512	0.179	2.80846e-237	MN3	Isg20
3.79207e-239	1.01735	0.853	0.534	1.22427e-234	MN3	Slfn1
3.72568e-236	1.32437	0.826	0.551	1.20284e-231	MN3	G0s2
4.72034e-233	4.10908	0.263	0.027	1.52396e-228	MN3	Ifit3
1.67296e-231	1.39912	0.635	0.293	5.40116e-227	MN3	Gmfg
3.39078e-231	2.17578	0.502	0.186	1.09471e-226	MN3	Parp14
5.9161e-229	1.4709	0.712	0.407	1.91001e-224	MN3	Nsd3
7.75933e-228	2.06021	0.438	0.128	2.5051e-223	MN3	Rtp4
2.42193e-227	1.05874	0.911	0.761	7.81919e-223	MN3	Actg1
1.20222e-226	1.91407	0.579	0.254	3.88137e-222	MN3	Ifitm1
4.72559e-226	1.67764	0.58	0.254	1.52566e-221	MN3	Klhl2
2.3076e-224	1.84853	0.488	0.173	7.45008e-220	MN3	Selplg
7.41107e-223	2.61388	0.437	0.137	2.39266e-218	MN3	Gbp2
4.3543e-221	1.08555	0.809	0.492	1.40579e-216	MN3	Inpp5d
2.01206e-219	2.78203	0.474	0.172	6.49594e-215	MN3	Rsad2
4.45658e-216	2.55151	0.353	0.081	1.43881e-211	MN3	Oasl1
2.42432e-212	1.44086	0.664	0.35	7.8269e-208	MN3	Nedd9
1.35667e-202	1.27462	0.808	0.548	4.38002e-198	MN3	Tgm2
1.67141e-202	1.98053	0.524	0.229	5.39614e-198	MN3	Smchd1
7.10009e-202	1.13115	0.737	0.439	2.29226e-197	MN3	Slc15a3
2.69103e-200	1.46025	0.636	0.331	8.68799e-196	MN3	Ssh2
1.65788e-198	1.07868	0.748	0.441	5.35248e-194	MN3	Trem1
1.30525e-197	1.0857	0.762	0.463	4.214e-193	MN3	Lst1
8.94652e-197	1.17644	0.769	0.508	2.88838e-192	MN3	Ndel1
9.25275e-197	2.38346	0.322	0.071	2.98725e-192	MN3	Oas3
5.51044e-196	2.07541	0.437	0.152	1.77905e-191	MN3	Gbp7
1.59705e-195	1.12356	0.843	0.631	5.15609e-191	MN3	Plaur
2.68402e-195	1.64257	0.529	0.227	8.66537e-191	MN3	Trim30d
1.98548e-194	3.03556	0.28	0.051	6.41011e-190	MN3	Ifi47
9.41423e-194	2.14676	0.411	0.135	3.03939e-189	MN3	Epsti1
4.35857e-192	2.16046	0.359	0.097	1.40717e-187	MN3	Pglyrp1
7.44569e-192	1.43574	0.611	0.318	2.40384e-187	MN3	Rab44
5.96765e-191	1.58965	0.517	0.219	1.92665e-186	MN3	Themis2
4.77306e-189	1.09357	0.854	0.631	1.54098e-184	MN3	Acod1
3.78779e-188	1.89509	0.513	0.221	1.22289e-183	MN3	Arhgap15
2.73154e-187	2.51032	0.348	0.095	8.81878e-183	MN3	Ddx60
8.38954e-186	1.59753	0.57	0.276	2.70856e-181	MN3	Etv6
1.05289e-183	1.50312	0.524	0.222	3.39925e-179	MN3	Stat1
8.63326e-183	2.53309	0.428	0.16	2.78725e-178	MN3	Ifi27l2a
1.09214e-181	2.47139	0.297	0.065	3.52598e-177	MN3	Irf7
3.22361e-181	1.50235	0.594	0.304	1.04074e-176	MN3	Ptpn1
6.61842e-179	4.47778	0.19	0.014	2.13676e-174	MN3	Ifit3b
3.32155e-176	1.81789	0.423	0.15	1.07236e-171	MN3	Trim12c
7.6483e-176	1.89839	0.398	0.135	2.46925e-171	MN3	Fcgr4
9.6346e-174	1.94621	0.379	0.121	3.11053e-169	MN3	Gm5150
3.69445e-173	1.23833	0.734	0.471	1.19275e-168	MN3	Dusp16
5.48585e-173	1.41251	0.519	0.231	1.77111e-168	MN3	Pilra
9.45867e-173	1.85593	0.469	0.197	3.05373e-168	MN3	Ifi204
1.09191e-172	1.64313	0.493	0.218	3.52523e-168	MN3	Lsp1
9.68104e-171	1.15632	0.607	0.31	3.12552e-166	MN3	Coro1a
2.03135e-170	1.19279	0.676	0.396	6.55822e-166	MN3	Ncf2
2.51353e-170	1.43071	0.531	0.244	8.11495e-166	MN3	Il18rap
1.06474e-169	1.84958	0.399	0.137	3.43752e-165	MN3	Hp
1.73909e-168	1.31118	0.627	0.342	5.61465e-164	MN3	Ly6e
4.48954e-167	3.47314	0.241	0.042	1.44945e-162	MN3	Gbp5
7.21193e-167	1.07961	0.683	0.398	2.32837e-162	MN3	Marcks
2.9797e-166	2.42465	0.333	0.097	9.61996e-162	MN3	Ifih1
3.9946e-164	1.68685	0.436	0.171	1.28966e-159	MN3	Trim12a
4.34708e-162	1.02112	0.829	0.61	1.40345e-157	MN3	Pde4b
1.06703e-161	3.04127	0.239	0.043	3.44491e-157	MN3	Lrg1
1.48628e-161	2.15712	0.317	0.088	4.79845e-157	MN3	Itgal
8.24574e-160	1.53113	0.54	0.267	2.66214e-155	MN3	Trps1
1.07712e-157	1.12814	0.673	0.402	3.47748e-153	MN3	Adgre5
1.11355e-154	2.41223	0.277	0.068	3.59508e-150	MN3	Trafd1
5.04108e-154	1.18806	0.623	0.353	1.62751e-149	MN3	Cd33
1.46439e-152	1.53021	0.481	0.221	4.7278e-148	MN3	Cd300ld
2.21402e-152	2.15122	0.334	0.106	7.14796e-148	MN3	9930111J21Rik2
2.03279e-151	1.27658	0.629	0.362	6.56287e-147	MN3	Tmcc1
7.88011e-149	1.03639	0.763	0.533	2.54409e-144	MN3	Ell2
5.01671e-148	1.85769	0.366	0.13	1.61964e-143	MN3	Ddx58
4.22789e-145	1.41177	0.468	0.21	1.36497e-140	MN3	Klf3
8.74783e-145	1.12159	0.593	0.316	2.82424e-140	MN3	Gm26740
1.21742e-142	1.02128	0.699	0.429	3.93043e-138	MN3	Tnfaip2
4.82875e-142	3.63787	0.184	0.024	1.55896e-137	MN3	Cmpk2
3.01941e-141	1.89546	0.358	0.13	9.74817e-137	MN3	Slfn8
3.85587e-138	1.58545	0.408	0.167	1.24487e-133	MN3	Fyb
3.36972e-134	1.0631	0.643	0.393	1.08792e-129	MN3	Lcp2
5.3451e-134	1.24103	0.548	0.29	1.72566e-129	MN3	Ankrd44
1.16503e-131	1.93133	0.383	0.157	3.76131e-127	MN3	Rnasel
4.60932e-131	1.74236	0.337	0.119	1.48812e-126	MN3	Ltb
1.80158e-130	1.05214	0.616	0.355	5.8164e-126	MN3	Gcnt2
6.40268e-130	1.10387	0.568	0.317	2.06711e-125	MN3	Alox5ap
1.23532e-128	1.28306	0.484	0.239	3.98823e-124	MN3	Lpcat2
1.60399e-127	1.42112	0.406	0.176	5.17848e-123	MN3	Tnfrsf1a
2.2954e-126	1.46135	0.373	0.148	7.41071e-122	MN3	H2-Q10
1.99666e-125	2.00608	0.281	0.087	6.44621e-121	MN3	Zbp1
2.07689e-125	1.27149	0.597	0.37	6.70523e-121	MN3	Osm
4.43122e-123	1.03887	0.592	0.346	1.43062e-118	MN3	Irf2
1.02545e-121	1.98309	0.381	0.168	3.31066e-117	MN3	Plac8
2.72838e-121	1.71791	0.332	0.123	8.80857e-117	MN3	Sfxn5
2.97119e-120	1.7453	0.313	0.111	9.59248e-116	MN3	Parp9
1.55155e-119	1.59516	0.327	0.12	5.00918e-115	MN3	Pirb
2.68651e-119	4.04761	0.148	0.017	8.67341e-115	MN3	Ifit2
4.51398e-119	2.04814	0.247	0.068	1.45734e-114	MN3	Irgm1
2.75726e-118	1.44634	0.327	0.119	8.90182e-114	MN3	1600014C10Rik
2.81151e-117	2.15699	0.218	0.052	9.07698e-113	MN3	AW011738
9.98914e-117	1.95653	0.264	0.08	3.22499e-112	MN3	Adam19
2.96834e-116	2.31217	0.23	0.061	9.58329e-112	MN3	Eif2ak2
3.08173e-116	1.07631	0.698	0.454	9.94936e-112	MN3	Cers6
9.93081e-116	1.79226	0.306	0.109	3.20616e-111	MN3	Gm13822
2.48476e-115	1.23319	0.485	0.253	8.02203e-111	MN3	Adam8
4.62466e-115	2.21148	0.234	0.064	1.49307e-110	MN3	Gm12185
5.5239e-114	1.80378	0.27	0.085	1.78339e-109	MN3	Sema4a
1.47953e-113	1.81431	0.28	0.093	4.77668e-109	MN3	Igtp
1.17796e-107	1.09055	0.475	0.244	3.80304e-103	MN3	Trem3
3.24725e-107	1.48897	0.385	0.18	1.04837e-102	MN3	Sppl2a
1.26469e-106	1.40834	0.468	0.25	4.08305e-102	MN3	Pbx1
1.45874e-105	1.68396	0.27	0.091	4.70953e-101	MN3	Tgfbi
1.93456e-105	1.14148	0.429	0.21	6.24572e-101	MN3	Sla
4.90497e-105	1.1906	0.421	0.207	1.58357e-100	MN3	Zyx
8.39041e-104	1.8823	0.236	0.07	2.70884e-99	MN3	Oas2
2.86628e-103	1.45813	0.357	0.156	9.25379e-99	MN3	Selenon
1.2787e-102	1.56796	0.314	0.126	4.12828e-98	MN3	Mcemp1
2.46949e-102	1.56367	0.313	0.122	7.97275e-98	MN3	Hck
3.05754e-102	1.32134	0.375	0.169	9.87126e-98	MN3	St3gal6
4.44775e-102	1.67472	0.316	0.129	1.43596e-97	MN3	Nlrc5
6.08317e-101	1.12627	0.503	0.294	1.96395e-96	MN3	Taldo1
1.72508e-99	1.17872	0.414	0.205	5.56942e-95	MN3	Nfam1
2.39651e-97	1.30722	0.371	0.174	7.73713e-93	MN3	Tpm4
4.34548e-97	2.10025	0.241	0.08	1.40294e-92	MN3	Rdh12
1.29647e-96	1.65895	0.419	0.219	4.18564e-92	MN3	Irf1
5.18431e-96	1.98602	0.212	0.061	1.67376e-91	MN3	AB124611
8.79155e-96	1.76422	0.234	0.074	2.83835e-91	MN3	Irgm2
1.17843e-95	1.3818	0.344	0.151	3.80457e-91	MN3	Rap1gap2
1.24452e-95	2.29046	0.192	0.05	4.01794e-91	MN3	Usp18
7.23016e-95	2.1741	0.201	0.056	2.33426e-90	MN3	Stat2
9.71442e-95	1.99855	0.251	0.087	3.1363e-90	MN3	Gk
5.74805e-94	1.43773	0.314	0.131	1.85576e-89	MN3	Sirpb1c
4.90645e-93	1.70736	0.297	0.122	1.58405e-88	MN3	Dclre1c
6.78412e-93	1.33333	0.349	0.16	2.19025e-88	MN3	Arhgap30
4.80428e-90	1.58046	0.283	0.113	1.55106e-85	MN3	Slc22a15
5.41074e-90	1.12462	0.445	0.241	1.74686e-85	MN3	Clec2d
2.87997e-89	1.0311	0.486	0.279	9.29798e-85	MN3	Ctss
3.73942e-89	1.06684	0.427	0.229	1.20727e-84	MN3	Wfdc17
1.19237e-88	1.82759	0.22	0.071	3.84955e-84	MN3	Prr5l
7.70896e-88	1.43171	0.3	0.128	2.48884e-83	MN3	H2-T23
8.65265e-87	2.2277	0.179	0.047	2.79351e-82	MN3	Mpzl3
1.23401e-86	1.11998	0.466	0.265	3.98399e-82	MN3	Marcksl1
2.55072e-86	1.22945	0.341	0.159	8.235e-82	MN3	Hcls1
5.13821e-86	1.24789	0.47	0.28	1.65887e-81	MN3	Ralgapa1
1.49204e-85	1.33946	0.385	0.201	4.81707e-81	MN3	Samd9l
1.54635e-85	1.42719	0.243	0.086	4.9924e-81	MN3	Lilra6
9.13958e-85	1.05001	0.428	0.233	2.95071e-80	MN3	Il10ra
1.05747e-84	1.34709	0.328	0.149	3.41405e-80	MN3	Fas
2.42966e-82	1.37326	0.307	0.135	7.84415e-78	MN3	Tbc1d14
3.16814e-82	1.16305	0.328	0.151	1.02283e-77	MN3	Arhgap45
1.62275e-79	1.58144	0.241	0.092	5.23903e-75	MN3	Dtx3l
2.67475e-79	1.47599	0.275	0.115	8.63543e-75	MN3	Mctp2
7.04231e-79	1.12619	0.368	0.188	2.27361e-74	MN3	Il17ra
2.11247e-78	2.11352	0.146	0.034	6.82011e-74	MN3	Gm14548
1.05371e-77	1.18629	0.381	0.202	3.4019e-73	MN3	Tor1aip1
1.88494e-76	1.19359	0.393	0.21	6.08553e-72	MN3	St3gal4
4.9583e-76	1.18239	0.379	0.204	1.60079e-71	MN3	Svil
5.53247e-75	2.88672	0.12	0.022	1.78616e-70	MN3	Olfr56
5.70522e-75	1.02338	0.377	0.199	1.84193e-70	MN3	Psmb8
5.71312e-75	2.99179	0.121	0.023	1.84448e-70	MN3	Fap
1.14384e-73	1.54265	0.251	0.104	3.69288e-69	MN3	Fkbp5
1.97143e-73	2.19546	0.126	0.026	6.36478e-69	MN3	Ifitm6
3.91713e-72	1.47423	0.24	0.097	1.26465e-67	MN3	Tap1
7.97007e-72	1.79634	0.203	0.072	2.57314e-67	MN3	Fam129a
8.32369e-72	1.06651	0.378	0.208	2.6873e-67	MN3	Ogfrl1
1.25015e-71	2.03092	0.159	0.045	4.0361e-67	MN3	St3gal5
7.27559e-71	1.4082	0.268	0.119	2.34892e-66	MN3	Ltb4r1
5.66541e-70	1.97492	0.163	0.048	1.82908e-65	MN3	Xaf1
7.69609e-70	1.13338	0.371	0.202	2.48468e-65	MN3	Sgms1
2.85096e-69	2.13994	0.146	0.039	9.20431e-65	MN3	Gbp3
5.22668e-69	1.52241	0.238	0.098	1.68743e-64	MN3	Asprv1
1.41556e-68	1.0623	0.371	0.205	4.57014e-64	MN3	Arid4a
3.06188e-68	2.4295	0.109	0.02	9.88527e-64	MN3	Il18
1.51504e-67	1.55176	0.221	0.087	4.89129e-63	MN3	Parp10
7.18834e-66	2.10674	0.138	0.036	2.32076e-61	MN3	Rnf144a
2.83696e-65	1.71988	0.183	0.064	9.15912e-61	MN3	Nlrp12
3.60965e-65	1.00658	0.382	0.218	1.16538e-60	MN3	Rhoh
1.65983e-64	1.01395	0.386	0.221	5.35877e-60	MN3	4932438A13Rik
8.86441e-64	2.2248	0.142	0.04	2.86187e-59	MN3	Crispld2
1.00338e-63	1.66367	0.172	0.057	3.23942e-59	MN3	Gm20559
1.68425e-63	1.41379	0.229	0.096	5.43759e-59	MN3	Nmi
4.13099e-63	1.66662	0.226	0.096	1.33369e-58	MN3	Pip5k1b
7.04706e-63	1.17671	0.268	0.126	2.27514e-58	MN3	Psmb9
1.27037e-61	2.38127	0.138	0.039	4.1014e-57	MN3	Trim30c
4.50941e-61	3.31837	0.17	0.06	1.45586e-56	MN3	Cxcl10
5.202e-60	1.77985	0.165	0.056	1.67947e-55	MN3	Sp110
7.55228e-60	1.96301	0.127	0.033	2.43825e-55	MN3	H2-T24
8.76492e-60	1.14171	0.488	0.34	2.82975e-55	MN3	Nampt
2.44099e-59	1.06789	0.284	0.14	7.88072e-55	MN3	Treml2
1.24016e-58	2.15916	0.136	0.04	4.00387e-54	MN3	Slc9a9
4.42241e-58	1.69263	0.142	0.042	1.42777e-53	MN3	Tns1
1.12933e-57	1.18434	0.246	0.115	3.64604e-53	MN3	Smap2
1.34284e-57	1.51852	0.169	0.06	4.33537e-53	MN3	Aqp9
1.74311e-57	1.08563	0.284	0.143	5.62762e-53	MN3	Rasgrp4
2.81932e-57	1.09705	0.301	0.157	9.10217e-53	MN3	Dock11
6.04737e-57	1.21881	0.269	0.132	1.95239e-52	MN3	Arhgap25
1.57907e-56	1.02697	0.254	0.119	5.09802e-52	MN3	Irf9
1.59395e-56	1.85976	0.174	0.065	5.14606e-52	MN3	Stat4
2.81805e-56	1.26353	0.223	0.099	9.09807e-52	MN3	Siglece
3.14128e-56	1.49566	0.187	0.074	1.01416e-51	MN3	Helz2
3.7963e-56	1.26977	0.264	0.13	1.22563e-51	MN3	Itga4
5.04229e-56	1.70754	0.152	0.05	1.6279e-51	MN3	Nod1
1.78516e-55	1.00336	0.297	0.156	5.76338e-51	MN3	Glipr2
2.75202e-55	1.10811	0.25	0.117	8.88489e-51	MN3	Tspan13
3.00841e-54	1.89438	0.127	0.037	9.71267e-50	MN3	Hacd4
1.24435e-51	1.20285	0.243	0.118	4.01739e-47	MN3	Arid5a
1.53801e-51	2.00608	0.143	0.049	4.96545e-47	MN3	4930599N23Rik
1.66966e-51	1.15237	0.245	0.119	5.39049e-47	MN3	Rassf3
3.36748e-51	1.1276	0.234	0.111	1.08719e-46	MN3	Cmtr1
6.59607e-51	1.38197	0.214	0.097	2.12954e-46	MN3	Mrps28
2.44491e-50	1.13329	0.252	0.128	7.89339e-46	MN3	Ccpg1
2.71949e-50	1.10491	0.297	0.162	8.77987e-46	MN3	Pstpip2
3.62559e-50	1.30901	0.238	0.117	1.17052e-45	MN3	Dapp1
6.8104e-50	1.45623	0.197	0.087	2.19874e-45	MN3	Parp8
3.60862e-48	1.02606	0.253	0.128	1.16504e-43	MN3	Tm6sf1
5.85057e-48	1.5356	0.145	0.053	1.88886e-43	MN3	5430427O19Rik
6.21647e-48	1.65841	0.14	0.049	2.00699e-43	MN3	Parp12
6.96729e-48	2.05239	0.102	0.027	2.24939e-43	MN3	6430548M08Rik
1.00784e-47	1.04735	0.252	0.129	3.2538e-43	MN3	Pxk
1.62538e-47	1.53924	0.171	0.07	5.24755e-43	MN3	Fry
1.95633e-47	1.95754	0.128	0.043	6.31601e-43	MN3	Zup1
4.40621e-47	1.4053	0.193	0.086	1.42255e-42	MN3	Mgst1
4.94964e-47	1.77314	0.121	0.038	1.59799e-42	MN3	Trim34a
5.29376e-47	1.27939	0.155	0.059	1.70909e-42	MN3	Cnn2
4.0598e-46	1.30962	0.177	0.075	1.31071e-41	MN3	Cd300lb
5.3957e-45	1.03888	0.243	0.124	1.742e-40	MN3	Fgd4
1.18168e-44	1.53913	0.139	0.051	3.81505e-40	MN3	Apobec3
2.61189e-44	1.09528	0.221	0.109	8.43249e-40	MN3	Tdrd7
4.93867e-43	1.05835	0.289	0.166	1.59445e-38	MN3	Hsd11b1
3.22087e-42	1.0466	0.246	0.132	1.03986e-37	MN3	Cd101
4.51498e-42	1.12516	0.18	0.081	1.45766e-37	MN3	Pira2
5.05374e-42	1.22571	0.218	0.11	1.6316e-37	MN3	Stfa2l1
5.62654e-42	1.10546	0.221	0.111	1.81653e-37	MN3	Fpr1
6.77588e-42	1.72155	0.129	0.047	2.18759e-37	MN3	Cd244a
6.28806e-41	1.62651	0.114	0.038	2.0301e-36	MN3	Gpr65
1.63076e-40	1.07871	0.195	0.093	5.26491e-36	MN3	Nod2
2.70511e-40	1.12507	0.2	0.098	8.73344e-36	MN3	Rab27a
3.1272e-40	1.02983	0.267	0.152	1.00962e-35	MN3	Gpr132
3.2809e-40	1.35778	0.162	0.07	1.05924e-35	MN3	Ipcef1
4.428e-40	1.31889	0.153	0.064	1.42958e-35	MN3	Gm47719
7.84518e-40	1.80625	0.101	0.031	2.53282e-35	MN3	I830077J02Rik
1.91108e-39	1.24243	0.191	0.094	6.16991e-35	MN3	Tap2
2.80131e-39	1.16551	0.177	0.081	9.04402e-35	MN3	Trpm2
9.39554e-39	1.11032	0.212	0.11	3.03335e-34	MN3	Dhrs7
2.14301e-38	1.36862	0.149	0.064	6.9187e-34	MN3	Sycp2
8.39948e-37	1.78944	0.112	0.04	2.71177e-32	MN3	Ly6c2
3.80707e-36	1.25024	0.147	0.064	1.22911e-31	MN3	Tg
4.67673e-36	1.02755	0.212	0.113	1.50988e-31	MN3	Tcn2
3.29373e-35	1.21405	0.152	0.068	1.06338e-30	MN3	D1Ertd622e
3.65179e-35	1.13496	0.165	0.078	1.17898e-30	MN3	Myd88
1.53741e-34	1.02262	0.192	0.099	4.96351e-30	MN3	Bin2
2.11868e-34	1.1767	0.113	0.042	6.84015e-30	MN3	Tmem71
3.21327e-34	1.06376	0.139	0.059	1.0374e-29	MN3	A930037H05Rik
1.62609e-33	1.18547	0.134	0.057	5.24982e-29	MN3	Mmp25
1.77816e-32	1.00696	0.195	0.104	5.74078e-28	MN3	Myadm
6.0158e-31	1.33449	0.109	0.043	1.9422e-26	MN3	AU019990
6.34829e-31	1.54942	0.113	0.046	2.04955e-26	MN3	Cdc42ep2
1.61381e-30	1.41455	0.138	0.064	5.21017e-26	MN3	Znfx1
3.46461e-30	1.13299	0.169	0.087	1.11855e-25	MN3	Zfp831
5.10987e-30	1.44877	0.107	0.043	1.64972e-25	MN3	Il16
1.04066e-29	1.3	0.19	0.105	3.35976e-25	MN3	Trf
4.96429e-29	1.12421	0.216	0.126	1.60272e-24	MN3	Usp38
6.03097e-29	1.01702	0.14	0.066	1.9471e-24	MN3	Arap3
8.05543e-29	1.20121	0.14	0.066	2.60069e-24	MN3	Gm48302
3.00788e-27	1.14447	0.116	0.051	9.71095e-23	MN3	Slc27a4
7.58765e-27	1.20547	0.127	0.06	2.44967e-22	MN3	2025-03-01
1.408e-25	1.11048	0.104	0.044	4.54571e-21	MN3	Ppp1r3d
2.37592e-25	1.33679	0.101	0.043	7.67066e-21	MN3	Inpp1
4.11096e-25	1.32226	0.117	0.055	1.32722e-20	MN3	Chn2
5.34005e-25	1.01944	0.179	0.102	1.72403e-20	MN3	Ripk1
1.10311e-24	1.28835	0.111	0.051	3.5614e-20	MN3	Nos1ap
1.19499e-24	1.2068	0.102	0.044	3.85804e-20	MN3	Gm19696
5.12831e-23	1.11071	0.139	0.073	1.65568e-18	MN3	Trim26
6.27909e-23	1.12169	0.121	0.06	2.02721e-18	MN3	Lrrc25
1.25665e-22	1.04319	0.141	0.075	4.05711e-18	MN3	Tent5a
9.16818e-22	1.08639	0.109	0.053	2.95995e-17	MN3	Rasip1
1.12262e-21	1.19592	0.101	0.047	3.62436e-17	MN3	4930444A19Rik
7.61984e-21	1.09974	0.126	0.066	2.46006e-16	MN3	Cyfip2
1.60966e-19	1.06795	0.101	0.049	5.19679e-15	MN3	Cnr2
6.42075e-19	1.03306	0.111	0.058	2.07294e-14	MN3	Notch1
9.12326e-18	1.12726	0.173	0.109	2.94545e-13	MN3	Clic4
1.23889e-15	1.2159	0.111	0.062	3.99975e-11	MN3	Cacnb2
6.07736e-85	1.05035	1	1	1.96208e-80	MN4	Gm42418
1.9835e-34	1.28357	0.952	0.968	6.40375e-30	MN4	Tmsb4x
2.89818e-16	1.17606	0.652	0.757	9.35678e-12	MN4	Rpl41
9.49605e-13	1.14293	0.655	0.778	3.0658e-08	MN4	Rps12
2.29074e-11	1.09407	0.633	0.768	7.39566e-07	MN4	Rps16
2.82257e-11	1.68403	0.546	0.615	9.11266e-07	MN4	AY036118
3.34377e-11	1.25955	0.62	0.679	1.07954e-06	MN4	mt-Atp6
8.68374e-11	1.20283	0.562	0.619	2.80355e-06	MN4	Rps24
4.95744e-10	1.22771	0.597	0.702	1.60051e-05	MN4	Rplp1
2.47659e-09	1.11538	0.613	0.759	7.99566e-05	MN4	Rps29
9.27855e-09	1.35772	0.53	0.588	0.000299558	MN4	Rps26
2.06114e-07	1.23652	0.527	0.618	0.00665441	MN4	Rps3a1
1.41097e-06	1.08413	0.546	0.666	0.0455533	MN4	Myl6
