# Supplementary material for: A CD138+ tumor-associated macrophage/Siglec-F+ neutrophil feed-forward loop promotes immune evasion in pancreatic cancer
Source: J Clin Invest. 2026 Mar 12;136(9):e199516. doi: 10.1172/JCI199516 (PMC13132371; doi:10.1172/JCI199516)
Supplement: Supplemental table 15 [file jci-136-199516-s214.xlsx]

## Sheet: DEGs_Siglec F+ Neu_bulk RNA-seq
gene_name	baseMean	log2FoldChange	lfcSE	stat	pvalue	padj
Siglecf	4436.28	3.6054	0.218202	16.5232	2.49732e-61	3.40859e-57
Abca13	2759.66	2.62259	0.184887	14.1848	1.13807e-45	7.76678e-42
Gpc3	662.993	4.04353	0.29377	13.7643	4.18171e-43	1.90254e-39
Adamdec1	776.864	3.02284	0.241459	12.519	5.87592e-36	2.00501e-32
Nckap5l	1210.96	2.78426	0.262824	10.5936	3.18991e-26	8.70781e-23
Med12l	2016.39	2.2036	0.216671	10.1703	2.69178e-24	6.12334e-21
Asprv1	1096.21	-2.07237	0.207485	-9.98806	1.71905e-23	3.35191e-20
Ltc4s	662.736	2.38235	0.254371	9.36566	7.5577e-21	1.28944e-17
Gpr171	2369.9	2.30897	0.247226	9.33953	9.67625e-21	1.46746e-17
Egr3	5413.32	1.71693	0.188202	9.12282	7.31921e-20	9.98998e-17
Prss2	209.121	3.36214	0.380432	8.83769	9.77177e-19	1.2125e-15
Adam28	308.245	2.76782	0.314714	8.7947	1.43425e-18	1.63134e-15
Rapgef5	359.86	2.26476	0.261655	8.65553	4.90607e-18	5.151e-15
Gpd1l	1368.22	1.72949	0.204315	8.46484	2.5651e-17	2.50079e-14
Lyl1	1177.84	1.99445	0.244043	8.17255	3.01939e-16	2.74745e-13
Pald1	1140.73	1.76848	0.217047	8.14792	3.7024e-16	3.15838e-13
P2ry14	1913.9	1.87641	0.235187	7.97839	1.48251e-15	1.19028e-12
Marco	125.658	-3.49399	0.44011	-7.9389	2.03979e-15	1.54673e-12
Alox5	3205.98	1.75024	0.224091	7.81039	5.70092e-15	4.09536e-12
Trpm2	2697.42	-1.57745	0.203364	-7.7568	8.70966e-15	5.66086e-12
Rcan1	1324.79	1.92929	0.248664	7.75862	8.58617e-15	5.66086e-12
Scimp	1358.97	1.82528	0.240497	7.58958	3.20933e-14	1.9911e-11
Vipr1	170.981	2.31948	0.316065	7.33861	2.1583e-13	1.28081e-10
Camkk1	2037.19	1.64945	0.22519	7.32472	2.39403e-13	1.3615e-10
Traf3ip3	1153.2	1.70507	0.235291	7.24665	4.27208e-13	2.33238e-10
Cep83	1590.09	1.44943	0.203513	7.12205	1.06331e-12	5.37522e-10
Plxnc1	3044.03	1.36673	0.191788	7.12623	1.03153e-12	5.37522e-10
Il1r2	29723.9	1.33208	0.187251	7.11387	1.1283e-12	5.50008e-10
D630023F18Rik	73.0964	3.68503	0.523967	7.03294	2.02224e-12	9.51777e-10
Tspoap1	753.559	1.78264	0.257242	6.92981	4.21409e-12	1.91727e-09
Smox	4072.14	-1.49141	0.217342	-6.86201	6.78976e-12	2.98946e-09
Megf9	672.068	1.49837	0.218799	6.84815	7.48088e-12	3.19083e-09
H1f2	5527.04	1.23856	0.18121	6.83493	8.20468e-12	3.39351e-09
Dclre1b	1360.88	1.55418	0.22935	6.77648	1.23143e-11	4.94345e-09
Mpp7	11985.2	1.17163	0.174383	6.71873	1.83309e-11	7.14854e-09
Nr4a2	2559.58	1.29847	0.194888	6.66261	2.69006e-11	1.01991e-08
Entpd3	1889.57	1.91315	0.293004	6.52943	6.60209e-11	2.43546e-08
Slfn4	21958.8	-1.25272	0.196575	-6.37273	1.85689e-10	6.66965e-08
Slpi	1058.69	-1.45073	0.228087	-6.3604	2.01228e-10	7.04248e-08
Itgb2l	196.148	1.90641	0.299964	6.35546	2.078e-10	7.09066e-08
Ccrl2	32882.8	1.10623	0.175431	6.3058	2.86702e-10	9.54437e-08
Peli2	893.952	1.60587	0.256369	6.2639	3.75472e-10	1.22019e-07
B3galt5	87.5575	3.11726	0.498106	6.25823	3.89366e-10	1.23592e-07
Hexb	3575.79	1.43574	0.230615	6.2257	4.79402e-10	1.48713e-07
Cd69	2491.8	1.16353	0.187955	6.19051	5.99703e-10	1.76405e-07
Mbnl3	353.78	1.54617	0.249846	6.18849	6.07448e-10	1.76405e-07
Prkcb	2322.02	1.24944	0.201727	6.19372	5.87612e-10	1.76405e-07
Tmem273	742.119	1.62785	0.265944	6.121	9.29894e-10	2.64419e-07
Septin1	262.394	1.68803	0.276011	6.11579	9.6081e-10	2.67635e-07
Edn1	587.226	1.47787	0.24399	6.05707	1.38622e-09	3.70991e-07
Padi4	349.424	-1.70645	0.28167	-6.05834	1.3753e-09	3.70991e-07
Atp2a3	4368.74	1.14154	0.189523	6.02322	1.70985e-09	4.48803e-07
Cd177	3337.62	1.70152	0.283643	5.99883	1.98749e-09	5.11835e-07
Septin5	186.25	1.8998	0.316965	5.99374	2.05065e-09	5.18321e-07
Car4	473.004	2.04968	0.345105	5.9393	2.86249e-09	7.10365e-07
Il36g	2457.47	-1.26507	0.215875	-5.86021	4.62272e-09	1.12671e-06
P2ry13	2636.54	1.44398	0.250184	5.77169	7.84797e-09	1.87925e-06
Col15a1	892.174	1.3004	0.2258	5.75906	8.45821e-09	1.97505e-06
Ptpn7	1037.61	1.43067	0.248488	5.75749	8.53747e-09	1.97505e-06
Olfr460	295.138	1.96791	0.343336	5.73174	9.94061e-09	2.26132e-06
9930022D16Rik	1045.41	1.21008	0.211798	5.71339	1.10748e-08	2.47803e-06
Cebpe	186.333	1.81253	0.318221	5.69583	1.2277e-08	2.70272e-06
Ppp1r3d	1821.03	1.31946	0.232547	5.67395	1.39539e-08	3.02312e-06
Bambi	201.023	1.72376	0.304992	5.65182	1.58753e-08	3.38566e-06
Gfi1b	149.87	2.1997	0.390506	5.63295	1.77157e-08	3.72002e-06
Ptgs1	3025.94	1.11793	0.198752	5.62475	1.85778e-08	3.84194e-06
Prok2	60.8131	-3.86167	0.689096	-5.60396	2.09505e-08	4.26797e-06
Ap4b1	1032.69	1.13739	0.204219	5.56948	2.55505e-08	5.06398e-06
Rhov	358.945	-1.74088	0.312594	-5.56914	2.56e-08	5.06398e-06
Notch4	362.572	1.46935	0.266653	5.51034	3.58142e-08	6.69628e-06
Nabp1	9366.72	1.12625	0.204289	5.513	3.52766e-08	6.69628e-06
Fcnb	43.503	3.74568	0.679466	5.51268	3.53413e-08	6.69628e-06
Il1rl2	934.369	1.16473	0.211349	5.51092	3.56958e-08	6.69628e-06
Acap1	2441.83	1.25085	0.227215	5.50515	3.68856e-08	6.8034e-06
Creb5	5997.37	1.1099	0.201936	5.49629	3.87874e-08	7.05879e-06
Rsad2	5428.69	-1.54744	0.282171	-5.48406	4.15664e-08	7.465e-06
Relt	1917.94	1.24811	0.22884	5.45408	4.92266e-08	8.72589e-06
Fmnl3	3621.43	1.01299	0.186554	5.43	5.63541e-08	9.86124e-06
Btbd19	2061.4	1.19448	0.220103	5.42693	5.7331e-08	9.9052e-06
Ccng1	2051.25	1.05792	0.195065	5.4234	5.8475e-08	9.97657e-06
Ifi204	3156.6	-1.41642	0.26142	-5.41818	6.021e-08	1.01458e-05
Ankrd33b	3214.72	-1.00696	0.186041	-5.41257	6.21261e-08	1.0341e-05
Slain1	106.515	2.17571	0.402927	5.39976	6.67318e-08	1.09738e-05
Mvb12b	1861.11	1.16187	0.215849	5.38281	7.33334e-08	1.19158e-05
Mmp9	31124.3	1.28361	0.239517	5.35916	8.36111e-08	1.32699e-05
Ccr7	432.268	-2.01804	0.376457	-5.36062	8.29384e-08	1.32699e-05
Plagl1	109.27	-2.48766	0.468272	-5.31242	1.0818e-07	1.69718e-05
Adprh	2501.42	1.14877	0.216513	5.30577	1.122e-07	1.74025e-05
Gpr87	77.8012	2.42587	0.458139	5.29506	1.18974e-07	1.82459e-05
Ptch2	192.753	1.69865	0.322251	5.27122	1.35523e-07	2.0327e-05
Clec5a	6721.1	1.1227	0.212967	5.27172	1.35151e-07	2.0327e-05
Gfod1	2097.75	1.0413	0.197953	5.26036	1.43776e-07	2.13304e-05
Amer2	2427.36	1.02304	0.195629	5.2295	1.69967e-07	2.46011e-05
Isy1	2206.05	0.999866	0.191198	5.22948	1.69985e-07	2.46011e-05
Isca1	2900.18	1.0331	0.197603	5.22813	1.71229e-07	2.46011e-05
Agap1	3822.89	0.976296	0.187479	5.20748	1.91422e-07	2.72159e-05
Ffar2	1359.21	1.34875	0.260723	5.1731	2.30248e-07	3.23985e-05
Tmem150b	244.057	1.45093	0.280626	5.17034	2.33672e-07	3.25448e-05
Tacstd2	413.046	1.28116	0.248026	5.16543	2.39886e-07	3.30728e-05
Sipa1	3902.51	1.19295	0.231056	5.16301	2.43011e-07	3.31685e-05
Egr2	3691.49	1.12502	0.219478	5.1259	2.96126e-07	4.0018e-05
Zfp710	5412.5	1.06096	0.207904	5.10314	3.3407e-07	4.47031e-05
Rdh12	503.408	-1.38902	0.272462	-5.09803	3.43215e-07	4.54809e-05
Gngt2	1320.87	1.14704	0.225216	5.09306	3.52337e-07	4.62408e-05
Clec4n	5199.82	1.07495	0.211356	5.08597	3.65747e-07	4.73716e-05
Stap1	460.7	1.16405	0.228924	5.08486	3.67894e-07	4.73716e-05
Ncf1	17388.7	0.977559	0.193664	5.04772	4.47114e-07	5.65061e-05
Pira12	688.514	-1.39673	0.276685	-5.04809	4.46255e-07	5.65061e-05
Fam122a	444.931	1.19291	0.236629	5.04126	4.62473e-07	5.7911e-05
Igfbp6	215.253	1.75603	0.349125	5.02979	4.91012e-07	6.09257e-05
Gpr55	1052.51	1.17472	0.234345	5.01279	5.36461e-07	6.59654e-05
Dynlt4	389.977	1.3132	0.262764	4.99762	5.80411e-07	7.07324e-05
Slco4c1	237.512	1.36105	0.272545	4.99384	5.91897e-07	7.14938e-05
Dennd4a	15655	0.926491	0.185607	4.99168	5.98549e-07	7.16632e-05
Fam217b	1053.17	1.27776	0.256969	4.97241	6.61254e-07	7.84823e-05
Zfp366	158.253	-1.97843	0.399529	-4.95191	7.34885e-07	8.64693e-05
Ccdc86	2169.33	1.01425	0.205049	4.94635	7.56172e-07	8.82136e-05
B3gnt5	591.68	1.15926	0.234504	4.94343	7.67598e-07	8.87876e-05
Grik4	39.9578	3.16109	0.646093	4.89263	9.94982e-07	0.000114122
Gpnmb	1319.48	-1.30457	0.267078	-4.8846	1.03636e-06	0.000117878
Nceh1	1036.9	-1.17304	0.240573	-4.87601	1.08253e-06	0.000122112
Il1a	9662.1	1.12654	0.231482	4.86665	1.13506e-06	0.000126987
Enah	1281.72	1.12095	0.230596	4.86109	1.16739e-06	0.000129542
Cpeb2	8903.52	1.01824	0.209698	4.85573	1.19947e-06	0.000132029
Agap2	695.425	1.16178	0.239628	4.84829	1.24532e-06	0.000134899
Zfp28	296.942	1.29194	0.266463	4.84846	1.24422e-06	0.000134899
Cables1	125.364	1.89574	0.391788	4.8387	1.30693e-06	0.000140459
Pbxip1	5588.91	0.931177	0.193377	4.81535	1.4694e-06	0.000156518
Ifit3b	488.338	-1.83763	0.381726	-4.81401	1.47929e-06	0.000156518
Dnhd1	401.848	1.26982	0.26454	4.8001	1.58584e-06	0.000166501
Spata13	8348.03	0.945548	0.197113	4.79697	1.61082e-06	0.000167832
Sema6b	1631.34	1.18788	0.248251	4.78501	1.70982e-06	0.000176798
Slc16a6	2724.86	0.929897	0.194425	4.7828	1.72869e-06	0.000177405
Smarca2	2679.8	0.995581	0.209166	4.75976	1.93824e-06	0.000197426
P2rx1	80.5151	2.06279	0.434437	4.74818	2.05256e-06	0.000207521
Cd5l	53.7572	-2.43662	0.514117	-4.73942	2.14332e-06	0.000215104
Ubash3b	1692.26	0.951139	0.201626	4.71735	2.38933e-06	0.000238044
Slamf7	521.829	-1.3601	0.290143	-4.6877	2.76294e-06	0.000273271
Pramel12	988.274	1.04392	0.222911	4.68311	2.82553e-06	0.00027745
Mreg	937.961	-1.35645	0.290814	-4.66432	3.09636e-06	0.000297747
Stab1	2357.84	-1.21629	0.260641	-4.66654	3.0632e-06	0.000297747
Ifit3	1539.6	-1.50761	0.323227	-4.66423	3.09767e-06	0.000297747
Sell	3660.52	-1.27898	0.274496	-4.65937	3.17185e-06	0.000302745
Ptpn22	1060.19	0.941067	0.202722	4.64216	3.44793e-06	0.000322334
2510009E07Rik	654.983	1.22959	0.264837	4.64282	3.43688e-06	0.000322334
Ifi205	592.897	-1.25113	0.269355	-4.64492	3.40207e-06	0.000322334
Ptpn18	1280.51	0.945466	0.203797	4.63926	3.49653e-06	0.000324654
Vsig10	916.802	0.964319	0.208095	4.63404	3.58601e-06	0.000330712
Sh3bp1	2575.7	1.07055	0.231177	4.63087	3.64129e-06	0.000332675
Plcb2	2314.55	1.06988	0.231074	4.63003	3.65604e-06	0.000332675
Ffar3	74.5471	2.0742	0.448592	4.6238	3.76768e-06	0.000340563
Adgre1	3053.65	1.19633	0.259238	4.6148	3.93467e-06	0.000353317
Cacng8	40.2227	2.73284	0.592548	4.61202	3.9878e-06	0.000353438
S100a8	24142.5	1.09573	0.237558	4.61249	3.97879e-06	0.000353438
Bcl2a1d	1861.9	1.01024	0.219204	4.60868	4.05224e-06	0.000356832
Rgs2	8886.17	1.01227	0.219805	4.60528	4.11909e-06	0.000360394
Chst15	1905.59	0.94719	0.205788	4.60275	4.16957e-06	0.000362487
Cxcl3	5269.23	-1.26745	0.275698	-4.59724	4.28118e-06	0.000367508
Gm43064	86.1704	1.93938	0.421842	4.59742	4.27761e-06	0.000367508
Slc66a2	1198.93	1.02691	0.223845	4.5876	4.48375e-06	0.000382492
Lrp4	375.873	1.20153	0.26199	4.58615	4.51497e-06	0.000382763
C4b	2228.55	-0.92212	0.201129	-4.58472	4.54602e-06	0.000383016
Ggt5	960.078	1.15036	0.251233	4.57885	4.67548e-06	0.000391507
Pygm	265.199	1.29098	0.282069	4.57681	4.72122e-06	0.000392927
Hsf1	2699	0.857864	0.187566	4.57366	4.79284e-06	0.000394291
Cdkn1a	14344.6	0.995287	0.217618	4.57355	4.79539e-06	0.000394291
Eef2k	1362.53	0.96337	0.210833	4.56935	4.89235e-06	0.000399854
Nr4a3	6509.84	0.814868	0.178569	4.56333	5.0348e-06	0.000409047
Hivep2	4569.83	1.0301	0.225802	4.56195	5.06799e-06	0.000409308
Lilra6	979.648	-1.06919	0.234583	-4.55781	5.16888e-06	0.000415
Ifi211	1006.7	-0.997621	0.219182	-4.55157	5.32463e-06	0.000425005
Csf1	21236.3	0.906889	0.199556	4.54454	5.50549e-06	0.000436886
Frmd4b	1811.1	-0.88795	0.196078	-4.52856	5.93863e-06	0.000468534
Nfatc1	4120.25	0.964467	0.21305	4.52696	5.98384e-06	0.000469387
Mrpl52	659.268	1.099	0.243043	4.52184	6.13031e-06	0.000478129
Trem1	13051.2	0.994749	0.220479	4.51175	6.42936e-06	0.000498604
Zeb2	11943.2	-0.980549	0.217874	-4.50052	6.77858e-06	0.000522717
Hacd2	768.227	1.16793	0.260325	4.48643	7.24256e-06	0.000553266
Oasl1	1362.72	-1.14166	0.254491	-4.48604	7.25581e-06	0.000553266
Tlr2	3539.67	-0.97098	0.216749	-4.47974	7.47331e-06	0.000566685
Vnn3	115.253	-1.64876	0.368337	-4.47622	7.59745e-06	0.000569767
Ifit1bl2	464.164	-1.5338	0.342637	-4.47646	7.58926e-06	0.000569767
Rassf5	2544.24	0.939932	0.210184	4.47195	7.75088e-06	0.000578097
Chil3	1041.89	1.22713	0.275073	4.46111	8.1537e-06	0.000604836
H4c9	550.628	1.04435	0.234517	4.4532	8.45994e-06	0.000624161
Ccdc126	365.76	-1.42614	0.321035	-4.44232	8.89938e-06	0.000653052
Fscn1	649.938	-1.05123	0.237038	-4.43487	9.21285e-06	0.00067244
Dad1	1381.65	0.901523	0.204391	4.41078	1.02999e-05	0.000744059
Ccl22	427.42	-1.75118	0.39703	-4.41071	1.03031e-05	0.000744059
Flt3	110.869	-1.76542	0.400425	-4.40886	1.03914e-05	0.000746487
Fmnl2	2125.7	-1.09459	0.248861	-4.39843	1.09038e-05	0.000775138
Neurl3	10458.6	0.82078	0.186562	4.3995	1.08498e-05	0.000775138
Arhgap4	2557.73	1.06425	0.242145	4.39508	1.10731e-05	0.00078309
Nrp2	1734.28	-0.841506	0.192078	-4.38107	1.18098e-05	0.000830884
Exoc4	1798.14	0.828406	0.189356	4.37486	1.21509e-05	0.000850503
Syne3	1007.3	0.886908	0.20287	4.37181	1.2322e-05	0.000858076
Abi3	2523.34	1.06573	0.244052	4.36681	1.26076e-05	0.000869619
Ly6c2	474.446	-1.33517	0.305764	-4.36668	1.26152e-05	0.000869619
Gsn	15191.3	0.891555	0.204347	4.36295	1.28322e-05	0.000880134
Pde7b	543.05	-1.1974	0.274628	-4.36009	1.30008e-05	0.000887242
Ifi203	3071.49	-0.79958	0.183828	-4.34962	1.36375e-05	0.000925323
Stfa2l1	265.936	-1.22353	0.281355	-4.3487	1.36944e-05	0.000925323
Itch	5489.21	0.837148	0.193417	4.3282	1.50334e-05	0.00100584
Cox17	2033.3	0.95692	0.221055	4.32889	1.49866e-05	0.00100584
Inpp5b	1420.51	0.915003	0.211524	4.32577	1.51998e-05	0.00101201
Lin28a	218.936	1.55552	0.359742	4.324	1.53229e-05	0.00101418
Raet1d	123.39	1.49713	0.346304	4.32316	1.53809e-05	0.00101418
Slco4a1	1232.8	1.05713	0.245563	4.30492	1.67045e-05	0.00109615
Plxna1	2283.57	-0.799046	0.18583	-4.29987	1.709e-05	0.00111608
Klrk1	174.17	-1.49522	0.348082	-4.29561	1.74217e-05	0.00113233
Trio	6594.05	0.763646	0.17825	4.28414	1.8345e-05	0.00118591
B3gnt7	302.881	1.46787	0.342702	4.28323	1.84199e-05	0.00118591
Grk6	1658.31	0.905849	0.211887	4.27516	1.90999e-05	0.00122392
Pdpn	385.051	-1.29706	0.303486	-4.27386	1.92118e-05	0.00122533
Cpne2	591.464	-0.94451	0.221641	-4.26144	2.03114e-05	0.00128944
Gsr	16528.7	0.835637	0.196159	4.25999	2.04434e-05	0.00129182
Rac2	7857.07	1.04139	0.244966	4.25116	2.12664e-05	0.00133763
Rgs3	1952.64	0.929135	0.218709	4.24828	2.15421e-05	0.00134875
Gpr141	748.858	-0.9626	0.227398	-4.2331	2.30493e-05	0.00143653
Dock10	4413.2	-1.08201	0.255869	-4.22877	2.34972e-05	0.00145779
Irf8	1239.66	-1.16367	0.275421	-4.22507	2.38866e-05	0.00147524
Acpp	378.546	1.21479	0.287733	4.22194	2.42213e-05	0.00148917
H1f4	1699.16	0.803726	0.190538	4.21819	2.46274e-05	0.00150735
Mylip	1583.42	1.03917	0.247226	4.20332	2.63033e-05	0.00160274
Sash1	1332.84	-0.855223	0.20366	-4.19926	2.67785e-05	0.00162444
Inhba	2992.98	-1.11592	0.266153	-4.19279	2.7555e-05	0.00166415
Cd80	5612.59	0.907713	0.216685	4.18909	2.80079e-05	0.00168405
Nav1	1781.33	-0.783873	0.18815	-4.16622	3.09693e-05	0.00185394
Zfp831	1059.36	0.938059	0.225625	4.1576	3.2161e-05	0.00191688
Flt4	70.9649	1.80615	0.434599	4.1559	3.24011e-05	0.0019228
Pgghg	1121.88	0.827247	0.199171	4.15344	3.2751e-05	0.00193514
Adam8	6628.66	-1.02274	0.246924	-4.14192	3.44409e-05	0.00202622
Fabp5	1016.05	-1.07759	0.260579	-4.13536	3.54399e-05	0.00207605
Gk	799.302	-0.940432	0.228027	-4.12422	3.71994e-05	0.00216938
Chac1	431.083	1.00877	0.244653	4.12328	3.73511e-05	0.00216938
Ilf2	1435.02	0.798701	0.19377	4.12189	3.7577e-05	0.00217325
Ankrd66	58.4998	-2.20628	0.535754	-4.11809	3.82027e-05	0.00220012
Cfb	2877.72	-0.751361	0.182549	-4.11594	3.85607e-05	0.00221141
Vamp1	928.684	0.830305	0.20182	4.11409	3.88709e-05	0.00221987
Cd93	1442.83	-1.21649	0.296054	-4.109	3.97373e-05	0.00225989
Parvg	1252.29	0.911777	0.222264	4.10223	4.09192e-05	0.00231745
Ifit1	1590.82	-1.43037	0.349197	-4.09616	4.20064e-05	0.00236919
Ncapd3	845.728	0.887011	0.216804	4.0913	4.28969e-05	0.00240946
Tanc2	683.234	-0.87848	0.214991	-4.08612	4.38648e-05	0.00245373
Adgrg3	1297.23	0.885386	0.216749	4.08484	4.41068e-05	0.0024572
Vim	16203.7	-0.738921	0.181433	-4.0727	4.64721e-05	0.00257845
Ogfrl1	2334.58	0.874817	0.215035	4.06826	4.73658e-05	0.00261739
Ccl5	240.062	-1.19918	0.294975	-4.06536	4.79576e-05	0.00263941
Slc38a1	4030.2	0.737379	0.18177	4.05666	4.97793e-05	0.00272866
Rap1gap2	2551.51	-0.780694	0.192615	-4.05314	5.05351e-05	0.00274802
Gbp2b	284.636	-1.54789	0.381861	-4.05354	5.04479e-05	0.00274802
Fas	470.542	-1.01236	0.249947	-4.05031	5.11494e-05	0.00274857
Rgl1	889.702	-0.834211	0.205906	-4.05142	5.09069e-05	0.00274857
Sh2d3c	3229.05	-0.851017	0.210072	-4.05107	5.09845e-05	0.00274857
Treml2	3742.09	1.06565	0.263204	4.04874	5.14939e-05	0.00275624
Procr	150.61	-1.36918	0.338392	-4.04614	5.20691e-05	0.00277614
Siglece	2883.11	1.01028	0.249859	4.04342	5.26776e-05	0.00279765
1700017B05Rik	4274.53	-1.01858	0.25231	-4.03703	5.41315e-05	0.00285267
Chil1	683.687	-1.30367	0.322914	-4.03721	5.40906e-05	0.00285267
Ifi27l2a	723.688	-1.12836	0.279607	-4.03552	5.44824e-05	0.00286012
Tnfaip2	17871.5	0.740275	0.183986	4.02354	5.7329e-05	0.00299802
Plcxd2	466.102	-1.45241	0.36108	-4.0224	5.76082e-05	0.00300113
Fpr2	1551.19	1.02951	0.256094	4.02006	5.81843e-05	0.00301961
Ptk2b	10515.8	0.752996	0.18767	4.01235	6.01174e-05	0.00310812
Map4k2	3663.09	0.82445	0.205739	4.00726	6.1427e-05	0.00316384
Ahnak	46533.8	-0.8214	0.205112	-4.00464	6.21121e-05	0.0031871
Zfp715	994.179	0.847034	0.211717	4.00078	6.31346e-05	0.00321693
Lyve1	169.748	-1.61343	0.40329	-4.00066	6.31649e-05	0.00321693
Adra2b	100.321	1.51023	0.37779	3.99755	6.40022e-05	0.00324746
Hgsnat	1088.83	-1.00816	0.252276	-3.99626	6.43523e-05	0.00325313
Cdc34	1113.98	0.945323	0.236834	3.9915	6.56572e-05	0.00330685
Itprip	2613.08	0.815093	0.205423	3.96787	7.25177e-05	0.00363895
Pygl	9161.14	0.893149	0.225285	3.96453	7.354e-05	0.00367673
Ripor2	1558.8	-0.931695	0.235166	-3.96186	7.43678e-05	0.00370455
Itgb7	1020.76	-0.81726	0.206363	-3.9603	7.48553e-05	0.00370615
Pmaip1	4972.17	0.70968	0.179211	3.96002	7.49431e-05	0.00370615
Myo1e	2036.17	-0.747275	0.189026	-3.95329	7.70835e-05	0.00379824
Pla2g7	3498.14	-1.00783	0.255186	-3.94937	7.83567e-05	0.00384709
Slc4a8	106.883	-1.60921	0.40762	-3.94783	7.88644e-05	0.00385813
Osm	8379.48	-1.04686	0.265259	-3.94655	7.92861e-05	0.00386492
Rasa4	1223.63	-0.787915	0.200299	-3.9337	8.36474e-05	0.004063
Fgr	6518.42	0.853384	0.217223	3.9286	8.5441e-05	0.00413541
Trex1	553.123	-1.04833	0.268094	-3.91029	9.21836e-05	0.00444599
Herc6	2024.16	-0.907295	0.23227	-3.90621	9.3754e-05	0.0045058
Slc7a2	1779.98	-1.11479	0.286391	-3.89256	9.91935e-05	0.0047505
Tspan33	84.6967	-1.60229	0.412287	-3.88634	0.000101767	0.00481568
Slc2a3	4858.13	0.731944	0.188361	3.88587	0.000101966	0.00481568
Lbr	4058.27	0.773837	0.19913	3.88609	0.000101872	0.00481568
Gm6377	367.338	-1.22286	0.314565	-3.88747	0.000101294	0.00481568
S100a9	22372.5	0.906433	0.23351	3.88177	0.000103697	0.00488056
Lgals3	7417.7	-0.857098	0.221256	-3.87378	0.000107158	0.00502614
Taf10	1310.23	0.885494	0.228753	3.87095	0.00010841	0.00505013
BC049715	157.581	1.25574	0.324352	3.87152	0.000108159	0.00505013
Stard9	3844.27	0.774257	0.200339	3.86473	0.000111213	0.0051631
Itga9	572.604	-1.19506	0.30931	-3.86364	0.000111712	0.00516866
Rai14	1705.44	-0.735656	0.190693	-3.85779	0.000114415	0.00527586
Myof	6998.89	-0.734237	0.190395	-3.85639	0.000115072	0.00528826
Scpep1	1515.46	-0.749149	0.194325	-3.85513	0.000115669	0.00529788
B4galnt1	4156.23	0.77135	0.200366	3.84971	0.000118257	0.00538032
Fmnl1	7339.48	-0.839105	0.217928	-3.85037	0.000117939	0.00538032
Cdkl4	56.6606	1.86125	0.484156	3.84432	0.000120885	0.00548158
Kntc1	609.894	-0.921748	0.24033	-3.83535	0.000125385	0.00564813
Stx11	1026.55	-0.937898	0.244528	-3.83554	0.000125286	0.00564813
Axl	3190.88	-0.894195	0.233288	-3.83301	0.000126586	0.00568348
Dnase1l3	950.334	-1.25965	0.329196	-3.82644	0.00013001	0.00581804
Ctsk	94.4626	-1.50202	0.392624	-3.8256	0.000130456	0.00581893
Gtf2ird2	2301.18	0.737934	0.192941	3.82466	0.000130954	0.00582214
AA467197	3669.5	0.943637	0.24683	3.82303	0.000131822	0.0058417
Bbln	368.796	1.0984	0.287434	3.82139	0.000132702	0.00586164
Abcc5	1214.32	-0.800485	0.20952	-3.82057	0.000133146	0.00586227
Gp1ba	149.155	1.20928	0.316975	3.81508	0.000136139	0.00597481
Ccr5	2440.41	-1.14006	0.2991	-3.81163	0.000138052	0.00603934
Cebpd	1911.06	0.812178	0.213156	3.81026	0.00013882	0.00605354
Muc3	8007.2	-1.04521	0.274617	-3.80608	0.000141185	0.00613706
Fhl3	580.497	0.946013	0.248846	3.8016	0.000143764	0.00622933
Gramd1a	5718.75	0.801064	0.211434	3.78872	0.000151424	0.00654046
Rheb	2461.1	0.731307	0.193113	3.78694	0.000152514	0.00656676
Usp24	3855.79	0.721875	0.190687	3.78566	0.000153302	0.00657993
Kri1	807.449	0.867461	0.229626	3.77772	0.000158271	0.00677193
M6pr	8970.49	0.70094	0.185585	3.77691	0.000158785	0.00677268
Satb1	653.209	0.846215	0.224152	3.77518	0.00015989	0.00677743
Lhfpl2	1344.83	-1.0474	0.27742	-3.77549	0.000159692	0.00677743
Rtp4	1276.41	-0.877569	0.232535	-3.77393	0.000160697	0.00679057
Gas2l3	912.158	-0.881243	0.233756	-3.76992	0.000163297	0.00687915
L1cam	535.569	0.859043	0.228141	3.76541	0.000166279	0.00698319
Ffar1	119.295	1.37836	0.366246	3.76348	0.000167562	0.0070155
Bri3bp	943.88	0.766648	0.203767	3.76237	0.000168312	0.00702534
Ksr1	2020.84	0.852396	0.226677	3.7604	0.000169641	0.00702728
Cldn1	278.824	-1.32686	0.352886	-3.76002	0.000169903	0.00702728
Tbc1d4	511.242	-0.872469	0.231997	-3.76069	0.000169446	0.00702728
Mfsd13a	306.621	0.958499	0.25519	3.75601	0.000172642	0.00711901
Saa3	662.177	-1.34615	0.358867	-3.7511	0.000176061	0.00723811
Dock8	5652.91	0.825423	0.220187	3.74874	0.000177727	0.00726285
Pira2	738.836	-0.952233	0.253965	-3.74946	0.000177218	0.00726285
Ace	1086.55	-0.758086	0.202443	-3.74469	0.000180618	0.00734555
Ifi209	927.102	-1.25003	0.333841	-3.7444	0.000180827	0.00734555
Tspan5	513.553	0.973199	0.260105	3.74156	0.000182883	0.00740705
Vsig4	42.2371	-2.14286	0.573699	-3.73517	0.000187586	0.00757505
Timd4	36.7201	-2.34426	0.628603	-3.72932	0.000191996	0.00773024
Cttnbp2nl	1174.92	-0.820448	0.220113	-3.7274	0.000193464	0.00776642
Nfatc2ip	316.533	1.01201	0.271936	3.72151	0.000198031	0.00790331
Sgms2	4590.56	-0.842539	0.226361	-3.72211	0.000197566	0.00790331
mt-Atp8	318.509	-1.16888	0.314287	-3.71915	0.000199898	0.00795454
Zfp445	1558.43	0.715691	0.192522	3.71745	0.000201244	0.00798482
Zfhx3	7257.79	0.686123	0.18463	3.71621	0.000202235	0.0080009
Jak3	2509.88	0.784719	0.211353	3.71284	0.000204949	0.00808484
Rogdi	602.381	0.906752	0.244741	3.70495	0.000211434	0.0083166
Mrgpra2b	182.292	-1.2616	0.340676	-3.70322	0.000212877	0.0083493
Wfdc17	776.794	-1.19866	0.323771	-3.70218	0.000213752	0.0083596
Rnf220	1047.96	0.80536	0.217938	3.69536	0.000219572	0.00856268
Klra2	858.417	-1.11052	0.301471	-3.68369	0.000229886	0.00893935
Rnpc3	542.094	0.810495	0.220553	3.67483	0.000238009	0.00920281
Atp6v0d2	554.385	-1.05634	0.287413	-3.67534	0.000237534	0.00920281
Card11	890.033	0.809323	0.22045	3.67124	0.000241377	0.00930664
Sipa1l2	2749.27	0.755248	0.205822	3.66942	0.000243102	0.00934675
Slc35e1	2853.18	0.722786	0.197083	3.66742	0.000245005	0.00939348
Acsl1	4168.35	0.700225	0.191023	3.66565	0.000246707	0.00941878
Nin	2588.18	0.751285	0.204972	3.6653	0.000247046	0.00941878
Ldlr	2083.47	-0.709781	0.193713	-3.66409	0.000248221	0.00943723
Ccnf	655.269	-0.981746	0.268635	-3.65458	0.000257605	0.00976682
Wnt8a	172.962	1.37772	0.377062	3.65382	0.000258364	0.00976846
Adcy7	2460.63	0.72397	0.198448	3.64815	0.000264133	0.00995899
Ciita	2728.71	-0.826567	0.226687	-3.6463	0.000266043	0.00998958
Adgb	310.659	-1.06907	0.29322	-3.64595	0.000266408	0.00998958
Hic1	1751.47	0.985745	0.27092	3.63851	0.000274224	0.0102346
Unc93a	72.5287	-1.93638	0.532221	-3.6383	0.000274443	0.0102346
Polg2	778.66	0.779609	0.214696	3.63122	0.00028208	0.0104908
Polk	779.174	0.858403	0.237131	3.61996	0.000294651	0.0109285
Pik3r5	3895.71	0.848991	0.234684	3.61759	0.000297355	0.0109989
Cyp27a1	268.102	-0.981943	0.271654	-3.61468	0.000300713	0.0110931
Fnip2	6810.44	-0.916085	0.253495	-3.61382	0.000301723	0.0111003
Fn1	48483.6	-0.726366	0.201381	-3.60693	0.000309842	0.0112474
Sema4a	4460.03	-0.714631	0.197991	-3.60941	0.000306892	0.0112474
Rab27a	2090.36	0.709606	0.196734	3.60694	0.000309835	0.0112474
Csgalnact2	1119.51	0.71298	0.197609	3.60804	0.00030852	0.0112474
Ndst1	8389.15	0.757936	0.210077	3.60789	0.000308695	0.0112474
Tlr12	189.953	-1.36313	0.378511	-3.6013	0.000316628	0.0114633
Trim9	87.6405	1.72017	0.477973	3.59888	0.000319589	0.0115399
Tmem51	482.406	-0.824054	0.229728	-3.58708	0.000334403	0.0120242
Serpinb2	34.8156	-2.17261	0.605726	-3.5868	0.000334766	0.0120242
Mfng	199.746	1.08117	0.30252	3.57387	0.000351746	0.012601
Cxcl16	2551.97	-0.874794	0.244838	-3.57295	0.000352981	0.0126121
Itsn1	1562.87	-0.680483	0.190604	-3.57015	0.000356781	0.0127146
Mgll	530.205	1.01181	0.283527	3.56866	0.000358806	0.0127535
Tmsb10	6985.57	-0.651215	0.182765	-3.56314	0.000366448	0.0129913
Hyal1	340.245	-1.08945	0.306459	-3.55496	0.000378032	0.0133673
Tbc1d9	902.313	-1.16826	0.329077	-3.55011	0.000385074	0.0135811
Rnf150	372.229	-1.0361	0.292072	-3.54742	0.000389021	0.0136148
Tarm1	2271.44	1.08622	0.306104	3.54854	0.000387367	0.0136148
Acsf2	879.922	-0.757181	0.213413	-3.54796	0.000388221	0.0136148
Lrwd1	807.822	0.730864	0.206109	3.54601	0.00039111	0.0136528
Dot1l	4661.23	0.661367	0.186607	3.54417	0.000393845	0.0137132
Ebi3	503.043	1.03558	0.292453	3.54103	0.000398568	0.0138424
Gvin1	9540.18	-0.655593	0.185345	-3.53715	0.000404471	0.0139763
Arf2	1500.69	0.705759	0.199523	3.53724	0.000404333	0.0139763
Cxcl1	824.51	-0.780528	0.220765	-3.53556	0.000406919	0.0140254
Dgkh	1122.74	0.696304	0.197008	3.53439	0.000408716	0.0140518
Ceacam10	301.952	1.11414	0.315434	3.5321	0.000412271	0.0141384
Rexo1	1661.89	0.706045	0.200045	3.52944	0.000416446	0.0142458
Prl2c2	232.806	-1.26212	0.357723	-3.5282	0.000418395	0.0142767
Cnn3	1145.42	-0.756449	0.214465	-3.52715	0.000420065	0.0142979
Tmem229b	1100.13	0.849201	0.241001	3.52365	0.000425649	0.0144519
Dpysl2	2355.02	-0.708494	0.201175	-3.52178	0.000428666	0.0145183
Zeb1	1512.95	0.716367	0.203629	3.51799	0.000434827	0.0146905
Itgae	373.528	0.864399	0.245939	3.51468	0.000440278	0.0148002
Sav1	2770.87	0.697354	0.198447	3.51405	0.000441328	0.0148002
Ifi213	489.235	-0.96379	0.27424	-3.5144	0.000440744	0.0148002
Cd163	86.2613	-1.76578	0.502707	-3.51255	0.000443828	0.0148419
Stk17b	7987.85	0.667597	0.190116	3.51152	0.000445553	0.0148419
Mdfic	979.645	-0.731883	0.208433	-3.51135	0.000445833	0.0148419
Tomm6	2035.58	0.730059	0.207989	3.51008	0.000447966	0.0148766
Inppl1	1357.79	-0.683082	0.194643	-3.50941	0.000449098	0.014878
Cblb	1246.98	-0.69471	0.198022	-3.50824	0.000451085	0.0149076
Mettl3	715.979	0.792754	0.226183	3.50492	0.000456747	0.0150583
Selenop	8575.08	-0.730179	0.208794	-3.49713	0.000470292	0.0154675
Rab37	299.765	0.912672	0.261284	3.49303	0.000477578	0.0155944
Ddx55	463.652	0.809262	0.231661	3.4933	0.000477092	0.0155944
Hpse	881.177	-0.799348	0.228763	-3.49421	0.000475463	0.0155944
Slc24a1	228.713	0.963511	0.276029	3.49062	0.000481908	0.0156982
Strip2	95.7964	-1.35774	0.389136	-3.48911	0.000484628	0.0157493
Rab7b	468.476	-0.87368	0.250635	-3.48586	0.000490558	0.0159041
Cass4	6857.35	0.799734	0.229589	3.48332	0.000495231	0.0159797
Mndal	1687.29	-0.693046	0.198954	-3.48345	0.000494999	0.0159797
Sulf2	1867.98	-0.679965	0.195249	-3.48256	0.000496637	0.0159873
Efcab14	1642.77	0.686818	0.197328	3.48059	0.00050031	0.0160676
Tnfrsf13b	723.531	0.936868	0.269379	3.47789	0.000505382	0.0161694
Msr1	1506.66	-1.14959	0.330652	-3.47674	0.000507555	0.0161694
Fam219b	396.863	0.864158	0.248558	3.47668	0.000507665	0.0161694
Dok3	2077.82	0.763562	0.219642	3.47639	0.000508218	0.0161694
Adrb2	4618.32	0.729529	0.209909	3.47545	0.000509988	0.016188
Itgad	32.1196	2.28382	0.658069	3.4705	0.0005195	0.0164135
Vmn2r3	89.6761	1.384	0.398787	3.47052	0.00051945	0.0164135
Got1	934.035	-0.841473	0.242532	-3.46954	0.000521357	0.0164342
Soat2	863.872	0.955056	0.275442	3.46736	0.000525603	0.0165299
Prpf8	10682	0.619381	0.178752	3.46503	0.00053017	0.0166351
Gvin2	6945.28	-0.621155	0.179412	-3.46217	0.000535842	0.0167746
Tppp3	338.885	-0.850637	0.246231	-3.45462	0.000551062	0.0171331
Arid3a	2059.38	0.768858	0.222482	3.45583	0.000548605	0.0171331
F10	1896.23	-1.03126	0.298472	-3.45515	0.00054999	0.0171331
Ttyh3	5235.91	0.76744	0.22224	3.45321	0.00055396	0.0171841
Tlr7	335.62	-1.32153	0.38279	-3.45237	0.000555678	0.0171983
Rxra	1349.21	-0.67049	0.194609	-3.44532	0.000570385	0.0175738
Tnfrsf11a	813.351	-0.742992	0.215629	-3.4457	0.000569581	0.0175738
Dock7	2118.13	-0.739304	0.214731	-3.44293	0.000575442	0.0176897
Runx1	12717	0.712105	0.207311	3.43496	0.000592647	0.0181776
Cd300a	3283.8	0.65009	0.189381	3.43272	0.000597564	0.0182873
Lpl	1571.21	-0.67658	0.197306	-3.42909	0.000605614	0.0184922
Cmtm7	1297.84	0.796599	0.232395	3.42778	0.000608546	0.0185403
Klf4	4030.97	-0.632775	0.184654	-3.42682	0.000610704	0.0185646
Ube2e1	754.643	0.769998	0.224826	3.42486	0.000615124	0.0186574
Gm7592	78.4812	-1.41932	0.414497	-3.42421	0.000616596	0.0186606
Steap4	465.029	-0.917314	0.268157	-3.42082	0.000624334	0.018853
Mmp8	605.85	-0.916124	0.268091	-3.41722	0.000632651	0.0190619
Was	1746.24	0.805651	0.236037	3.41324	0.000641962	0.0192999
Arap3	2654.09	0.720183	0.211168	3.41048	0.000648497	0.0194535
Gpr84	505.043	1.06759	0.31376	3.40256	0.000667582	0.0199821
Il6	191.571	-1.3868	0.408025	-3.39881	0.000676801	0.0202106
C130050O18Rik	987.337	0.947125	0.278709	3.39825	0.000678177	0.0202106
Cxcl9	5113.49	-0.662869	0.195161	-3.39652	0.000682476	0.0202502
Maf	1479.53	-0.77947	0.229462	-3.39695	0.000681415	0.0202502
mt-Nd6	2526.01	-1.09704	0.323089	-3.39546	0.000685125	0.0202847
Atp8b1	54.0093	1.69175	0.498348	3.39472	0.000686986	0.0202958
Tifa	984.986	-0.706426	0.20817	-3.3935	0.000690048	0.0203423
Sycp2	795.404	0.79971	0.235811	3.39131	0.000695584	0.0204613
Rnf166	1016.44	0.809802	0.239094	3.38696	0.000706715	0.020744
Fcna	157.697	-1.60398	0.474269	-3.382	0.000719609	0.0210289
Tnip3	798.34	-0.732358	0.216543	-3.38204	0.000719493	0.0210289
Sowahc	1196.98	-0.685025	0.202583	-3.38145	0.000721043	0.0210289
Rragd	216.04	-1.18887	0.351765	-3.37974	0.000725545	0.0211151
Atg16l1	2668.92	0.636749	0.188681	3.37473	0.000738869	0.0214271
Diablo	677.699	0.72901	0.216055	3.37418	0.000740354	0.0214271
Ccdc88a	891.939	-0.750776	0.222521	-3.37395	0.000740976	0.0214271
Gsta1	232.496	-0.97137	0.288098	-3.37167	0.000747141	0.0215597
Adgrg5	255.425	-1.21485	0.360573	-3.36922	0.000753813	0.0217063
Usp18	588.947	-1.08739	0.32296	-3.36695	0.000760048	0.0218398
Il21r	535.617	-1.09122	0.324171	-3.36619	0.000762144	0.021854
Hipk1	10717.5	0.698131	0.207485	3.36472	0.000766213	0.0219246
B4galt1	7801.96	0.779073	0.231594	3.36397	0.000768311	0.0219387
Luzp1	1535.6	-0.700907	0.208459	-3.36233	0.000772883	0.0220231
Fam110a	1059.59	0.762266	0.226791	3.3611	0.000776317	0.022029
Mafb	2547.92	-1.05821	0.314792	-3.36161	0.0007749	0.022029
Tnfrsf18	201.293	0.966703	0.287713	3.35996	0.000779538	0.0220745
S100a6	5940	-0.803838	0.239381	-3.35799	0.000785129	0.0221868
Cacnb3	534.731	-0.799163	0.238077	-3.35674	0.000788663	0.0222139
P2rx7	667.735	-1.03395	0.308051	-3.35642	0.000789593	0.0222139
Bicd2	1519.54	0.689222	0.205374	3.35594	0.00079097	0.0222139
Aff1	11717.3	0.699787	0.208832	3.35095	0.000805358	0.0225715
Cers6	10236	0.666308	0.198899	3.34998	0.000808167	0.0226035
Map3k9	908.283	0.728074	0.217373	3.34942	0.000809811	0.0226035
Pld2	846.162	-0.688096	0.205668	-3.34567	0.000820839	0.0228315
Ski	9490.5	0.686119	0.205087	3.34551	0.000821326	0.0228315
Nlrc4	640.738	-0.758639	0.22702	-3.34173	0.000832588	0.0230975
Hcfc2	688.409	0.73102	0.219195	3.33502	0.000852932	0.0233769
Nos2	1336.15	-0.98739	0.296034	-3.33539	0.000851784	0.0233769
Smad3	3100.19	-0.697125	0.209006	-3.33544	0.000851652	0.0233769
Cyb561a3	808.74	0.713161	0.213681	3.33751	0.000845324	0.0233769
Adgrg6	646.42	-0.915306	0.274314	-3.33672	0.000847746	0.0233769
Tmem185b	845.071	0.69861	0.209449	3.33546	0.000851576	0.0233769
Cep104	658.334	0.714155	0.214332	3.332	0.000862231	0.0235844
Ece1	2014.79	-0.619597	0.186158	-3.32834	0.000873645	0.0238488
Slc7a8	618.115	-0.974899	0.293205	-3.32497	0.000884287	0.024048
Bcl2l15	115.193	1.27535	0.383575	3.32491	0.000884467	0.024048
Wsb2	2839.15	0.663636	0.199706	3.32307	0.000890327	0.0241592
Cd36	157.446	-1.21874	0.366844	-3.32225	0.00089296	0.0241826
Asb2	233.224	1.1096	0.334231	3.31984	0.000900675	0.0243432
Def6	895.007	0.719762	0.217134	3.31483	0.00091698	0.0246405
Macroh2a1	3411.8	0.702029	0.211779	3.31491	0.000916716	0.0246405
Uspl1	1482.26	0.694812	0.209609	3.3148	0.000917092	0.0246405
Rilpl2	817.866	-0.741618	0.224029	-3.31036	0.000931758	0.0249854
Mgam	2404.73	-0.77342	0.233813	-3.30786	0.000940124	0.0251603
Serpinb9	304.403	-0.848866	0.256666	-3.30727	0.000942092	0.0251636
Isg15	745.629	-0.925297	0.280148	-3.30288	0.00095697	0.0255111
Dop1a	1277.23	0.650211	0.19702	3.30022	0.000966081	0.0257038
Pilrb1	1093.04	0.795341	0.241108	3.2987	0.000971348	0.0257936
Trcg1	91.1592	-1.50276	0.455771	-3.29717	0.000976628	0.0258835
Cnnm3	839.801	0.672933	0.204431	3.29173	0.000995726	0.0262875
S100a10	2564.35	-0.703807	0.213805	-3.29182	0.000995401	0.0262875
Serpind1	127.738	1.2202	0.370765	3.29103	0.000998229	0.0263009
Nrp1	1902.53	-0.737955	0.224305	-3.28996	0.00100201	0.0263009
Nlrx1	855.819	0.937815	0.285012	3.29045	0.00100029	0.0263009
Nr4a1	16910.5	0.600873	0.182784	3.28733	0.00101141	0.0264967
Rin3	9027.39	0.719592	0.21899	3.28596	0.00101637	0.0265287
Prl2c3	184.093	-1.44656	0.440231	-3.28591	0.00101652	0.0265287
Psd4	7938.8	0.779965	0.237476	3.28439	0.00102202	0.0266214
Rasgrp4	3608.02	0.804221	0.244978	3.28283	0.00102771	0.0266673
Rbl2	1842.36	0.64553	0.19667	3.2823	0.00102965	0.0266673
Jam3	40.3706	1.84571	0.562176	3.28315	0.00102653	0.0266673
Tmem135	1060.49	0.662043	0.201804	3.28062	0.00103579	0.0267755
Apol7c	187.974	-1.30925	0.399224	-3.27948	0.00103998	0.026833
Trim30b	1645.45	-0.821233	0.250552	-3.27769	0.0010466	0.0269528
Mmp13	1128.63	-0.982419	0.299786	-3.27707	0.00104891	0.0269614
B4galt5	1853.47	-0.801731	0.245061	-3.27156	0.00106954	0.0274402
Slamf8	478.714	-1.12374	0.343752	-3.26904	0.00107915	0.0276346
Zfyve27	1253.58	0.636256	0.194946	3.26375	0.00109949	0.0281028
Lrp8	367.72	-0.814515	0.249645	-3.2627	0.00110358	0.0281183
Plekho2	10404.1	0.675227	0.206964	3.26253	0.00110421	0.0281183
Cyfip2	1716.95	0.681663	0.208993	3.26166	0.0011076	0.0281521
Eea1	2808.93	-0.66971	0.205414	-3.2603	0.00111295	0.028183
Grcc10	1139.15	0.730283	0.223965	3.2607	0.00111139	0.028183
Arrb2	6263.96	0.710579	0.218034	3.25902	0.00111797	0.0282577
Il6st	2184.01	-0.608639	0.187031	-3.25422	0.00113705	0.0286468
Gpat3	1200.64	-0.673286	0.206904	-3.25409	0.00113756	0.0286468
Mrs2	964.553	0.663278	0.203971	3.25183	0.00114666	0.0288229
Rgs10	531.042	0.878569	0.270278	3.25061	0.00115157	0.0288577
Igsf23	42.9761	1.80711	0.555958	3.25044	0.00115228	0.0288577
Nfam1	8894.55	0.705945	0.21725	3.24946	0.00115626	0.0289044
S100a4	562.067	-1.06487	0.327901	-3.24753	0.00116413	0.029048
Taf4	1701.74	0.65581	0.202031	3.24609	0.00117001	0.0291413
Stom	1785.74	-0.624109	0.192366	-3.24438	0.00117705	0.0292633
Snrpc	1315.15	0.655809	0.202177	3.24374	0.00117971	0.0292761
Ugcg	1792.23	-0.612506	0.188871	-3.24298	0.00118284	0.0293006
Dpp4	243.204	-1.38154	0.426192	-3.24158	0.00118868	0.0293918
Rinl	898.407	0.840989	0.259554	3.24013	0.00119475	0.0294886
Atp2b4	491.92	-0.737597	0.227833	-3.23744	0.00120607	0.0297142
Hpgds	348.096	-0.811312	0.250745	-3.2356	0.00121388	0.0298526
Niban2	2625.66	-0.652065	0.201566	-3.235	0.00121642	0.0298615
Nrip1	2822.47	-0.628556	0.194346	-3.23421	0.0012198	0.0298906
Apol8	290.908	1.07386	0.332365	3.23098	0.00123368	0.0301765
Hmgn2	2326.2	0.647522	0.200649	3.22713	0.00125037	0.0305301
Cdc42bpb	2057.52	-0.707992	0.219492	-3.2256	0.00125709	0.0305839
Cd180	495.429	-0.928935	0.288033	-3.2251	0.0012593	0.0305839
Grk3	804.617	-0.904563	0.280445	-3.22545	0.00125774	0.0305839
Clic4	4374.42	-0.588317	0.182574	-3.22235	0.00127144	0.0308239
Lonrf3	341.954	-0.903342	0.280599	-3.21934	0.00128487	0.0310944
Vasp	12762.9	0.631239	0.196237	3.21671	0.00129667	0.03132
Herpud1	2243.15	-0.653925	0.203319	-3.21625	0.00129879	0.03132
Slco3a1	2575	0.613108	0.190933	3.21111	0.00132222	0.0318289
Gpr162	61.437	-1.46046	0.455194	-3.20844	0.00133456	0.0320695
Bcl2a1a	2254.4	0.7493	0.233615	3.20742	0.00133932	0.0321271
Ccnd1	2594.82	-0.672834	0.20985	-3.20625	0.00134475	0.0322008
Nkiras1	220.97	0.892149	0.278498	3.20343	0.001358	0.0324612
Sema6d	193.061	-1.09272	0.341215	-3.20245	0.00136264	0.0325042
Dpy19l1	532.273	-0.712374	0.222475	-3.20204	0.00136456	0.0325042
Alox15	82.0902	-1.47369	0.460314	-3.20148	0.00136724	0.0325113
Ktn1	990.749	-0.734695	0.229617	-3.19965	0.00137597	0.0326052
Ctsb	22595.1	-0.712202	0.222554	-3.20013	0.00137363	0.0326052
Olfr1459	221.952	0.922399	0.288432	3.19797	0.00138397	0.032738
Pigo	500.023	0.745875	0.233293	3.19715	0.00138791	0.0327407
Ccdc15	225.644	0.888702	0.277984	3.19695	0.00138888	0.0327407
Rab15	531.694	-0.920072	0.288082	-3.19379	0.00140419	0.0328783
P2rx4	1367.81	-0.655847	0.205353	-3.19375	0.00140436	0.0328783
Ifi206	466.105	-1.11308	0.348429	-3.19456	0.00140045	0.0328783
Ckap2l	782.233	0.781779	0.244692	3.19495	0.00139857	0.0328783
Wdfy4	5353.3	0.661214	0.207071	3.19317	0.00140718	0.032888
Sf3b5	511.79	0.771123	0.24153	3.19266	0.00140968	0.0328902
Gpsm1	555.235	-0.894437	0.280369	-3.19021	0.00142171	0.0331141
Fcgrt	699.508	-0.746991	0.234225	-3.1892	0.00142667	0.033173
Gpatch2l	1350.32	0.628168	0.197069	3.18756	0.0014348	0.0333055
Echdc3	266.916	-1.03402	0.324632	-3.1852	0.00144654	0.0335209
Cebpz	2064.88	0.63259	0.198686	3.18387	0.0014532	0.0336182
Ppm1n	135.317	1.07758	0.338694	3.18157	0.00146477	0.0338286
Oas1g	372.775	-0.837096	0.263231	-3.18009	0.00147231	0.0339452
Rgl2	1901.21	0.625278	0.196808	3.17709	0.0014876	0.0342399
Ankrd22	139.995	-1.1759	0.370246	-3.176	0.00149322	0.0342538
Rftn1	580.603	-1.0022	0.315545	-3.17609	0.00149273	0.0342538
Kctd19	34.3208	-2.22262	0.700939	-3.17092	0.00151959	0.0348001
Txndc5	1681.23	-0.675228	0.213134	-3.16809	0.00153442	0.0350223
Mpzl3	546.09	-0.727767	0.229715	-3.16813	0.00153423	0.0350223
Zfp575	25.2174	2.39696	0.7568	3.16724	0.00153896	0.0350672
Cyrib	10361.2	0.635418	0.200655	3.16673	0.00154165	0.0350701
Thoc1	830.632	0.668865	0.211316	3.16524	0.00154953	0.0350925
Trp53inp1	1691.17	0.626207	0.197814	3.16563	0.00154747	0.0350925
Osbpl9	4924.26	0.6353	0.200721	3.16509	0.00155035	0.0350925
Gtf2b	1558.32	0.689837	0.218051	3.16366	0.001558	0.0352073
Zfp169	519.371	0.707781	0.22376	3.16313	0.00156084	0.0352131
Asph	2005.6	-0.630395	0.199409	-3.16132	0.00157055	0.0353737
Kdm5d	545.916	0.81571	0.258141	3.15994	0.00157803	0.0354836
Nsf	3055.05	0.642924	0.203599	3.1578	0.00158966	0.0356862
Zbtb41	1444.4	0.612136	0.193893	3.15708	0.00159358	0.0357157
Ext1	1844.13	-0.683799	0.216693	-3.15561	0.00160165	0.0358376
Rnase4	663.594	-0.700695	0.222323	-3.15169	0.00162327	0.0360731
Chrna2	183.678	0.974094	0.309023	3.15217	0.00162063	0.0360731
Sos2	2411.96	0.644874	0.204597	3.15192	0.00162199	0.0360731
Kcnj10	95.7891	-1.25775	0.399029	-3.15203	0.00162141	0.0360731
Zbtb25	184.858	0.945364	0.299991	3.15131	0.00162539	0.0360731
Pid1	832.207	-1.06441	0.338469	-3.14478	0.00166213	0.0368286
Crip1	2628.19	-0.597905	0.190179	-3.1439	0.00166712	0.0368792
Nuak2	2106.73	0.607247	0.193195	3.14317	0.00167126	0.0369112
Clca3b	667.782	-1.10225	0.351137	-3.13908	0.0016948	0.0373705
Pptc7	1769.07	0.657552	0.209605	3.1371	0.0017063	0.0375634
Sdc3	3658.03	-1.06771	0.340966	-3.13142	0.00173962	0.0382353
Mtr	1223.28	0.660637	0.211123	3.12916	0.00175307	0.0382474
Cxcl14	152.372	1.16343	0.371797	3.1292	0.00175282	0.0382474
2010109A12Rik	59.1982	1.43082	0.457163	3.12979	0.00174932	0.0382474
Ccdc50	2199.14	-0.597929	0.190994	-3.13061	0.00174443	0.0382474
H1f3	1596.46	0.605094	0.193384	3.12897	0.00175419	0.0382474
Hivep3	685.236	-1.0509	0.336166	-3.12614	0.00177119	0.0385566
Mpc2	637.778	0.676104	0.216339	3.1252	0.00177682	0.0386176
Marcks	6060.23	-0.632434	0.202572	-3.12202	0.00179614	0.0389136
Cd101	2757.9	0.752837	0.24112	3.12225	0.00179472	0.0389136
Mpp1	1444.04	-0.695605	0.222933	-3.12024	0.00180704	0.0390876
Por	2760.05	-0.608547	0.195133	-3.11864	0.0018169	0.0391767
Ppp1r10	6209.97	0.638089	0.204594	3.1188	0.00181589	0.0391767
Syt11	496.297	0.724417	0.232363	3.11761	0.00182323	0.0392511
Cacna1d	312.928	-1.04431	0.335318	-3.11438	0.00184332	0.0394967
Gfm2	949.937	0.649967	0.20867	3.11481	0.00184062	0.0394967
Sclt1	377.147	0.757039	0.243066	3.11454	0.00184234	0.0394967
Fosl1	136.615	-1.05913	0.340133	-3.11386	0.00184655	0.039504
Prr5l	784.439	-0.769265	0.247098	-3.1132	0.00185071	0.039531
Nectin1	363.791	-1.2085	0.388655	-3.10945	0.00187439	0.0399742
Lst1	1644.35	0.767472	0.2469	3.10844	0.00188078	0.0400481
Lgals3bp	7035.12	-0.656226	0.211145	-3.10795	0.00188392	0.0400525
Ctbs	598.222	0.700759	0.225743	3.10424	0.0019077	0.0404949
Glul	7621.77	-0.626397	0.201824	-3.10367	0.00191134	0.0405091
Ms4a6b	802.394	-1.08119	0.348636	-3.10119	0.00192745	0.0406611
Taf5	316.463	0.773105	0.24925	3.10172	0.00192399	0.0406611
Slc25a38	401.442	0.759045	0.244757	3.10121	0.00192729	0.0406611
Ass1	687.911	-1.0864	0.350479	-3.09976	0.0019368	0.0407954
Glt1d1	37.6382	1.7715	0.57183	3.09794	0.00194871	0.040983
Styxl1	23.4396	2.28274	0.737216	3.09643	0.00195866	0.0411289
Zcchc24	556.346	-0.682422	0.220507	-3.09479	0.00196951	0.0412932
Btg2	29656.8	0.558993	0.180832	3.09123	0.00199328	0.0417274
Vwa5a	1144.94	-0.614186	0.198862	-3.0885	0.00201167	0.0420479
Prg4	96.4459	-1.38279	0.447956	-3.08689	0.00202263	0.0421133
Slc26a10	175.149	0.962345	0.311707	3.08734	0.00201958	0.0421133
Soga1	588.552	-0.784601	0.254189	-3.08668	0.00202405	0.0421133
Rpf1	739.555	0.694832	0.225303	3.08398	0.00204249	0.0423725
Isg20	1043.09	-0.759199	0.246178	-3.08395	0.00204272	0.0423725
Grk5	979.566	-0.683332	0.221648	-3.08296	0.00204953	0.0423848
Slc30a4	725.552	-0.689403	0.223606	-3.08312	0.00204841	0.0423848
Tuba4a	1647.21	0.602149	0.195611	3.07829	0.0020819	0.0429254
Slc7a11	10266.7	-0.544123	0.176762	-3.07828	0.00208196	0.0429254
Wdyhv1	390.868	0.756482	0.245844	3.07708	0.00209041	0.0430348
Cd83	989.548	-0.99511	0.323463	-3.07642	0.00209501	0.0430645
Olfr11	33.0038	1.95606	0.636065	3.07525	0.00210324	0.0431685
Abcg3	343.305	-0.868076	0.282341	-3.07456	0.0021081	0.0431937
Rusc2	427.092	-0.720325	0.234314	-3.07418	0.00211079	0.0431937
Serpinb6b	245.958	-0.91422	0.297439	-3.07363	0.00211469	0.0432087
Brap	1938.61	0.6096	0.198386	3.07279	0.00212065	0.0432503
Abcb1a	846.938	-0.861737	0.280472	-3.07245	0.00212306	0.0432503
Gm42742	157.176	-1.48325	0.482916	-3.07145	0.00213025	0.0433321
Cybb	5128.23	-0.906279	0.295129	-3.07079	0.00213495	0.0433473
Iqcg	199.093	0.947106	0.308458	3.07045	0.00213735	0.0433473
Alpk1	1146.8	-0.63341	0.206337	-3.06978	0.00214217	0.0433806
Snrnp200	5809.35	0.558585	0.182079	3.06782	0.00215625	0.0436009
Vcam1	3432.23	-0.698445	0.227731	-3.06697	0.00216242	0.0436611
Pdzd8	3833.81	0.582995	0.190188	3.06536	0.0021741	0.0438321
Antxr2	4757.64	0.577714	0.188584	3.06343	0.00218815	0.0440503
Gm8251	175.82	0.970658	0.316976	3.06225	0.00219684	0.04416
Phf2	1834.81	0.663417	0.216708	3.06134	0.00220346	0.0441631
1810037I17Rik	1272.44	0.730613	0.238631	3.06168	0.00220096	0.0441631
Fbxl14	1573	0.662299	0.216623	3.05738	0.00223281	0.0446856
Tns3	5199.94	-0.630157	0.206202	-3.05602	0.00224295	0.0447574
Phc1	603.687	0.677863	0.221801	3.05618	0.00224178	0.0447574
Ppm1h	1904.79	0.743586	0.243516	3.05354	0.00226161	0.0450638
Fam114a1	822.475	-0.658282	0.215835	-3.04993	0.00228897	0.0454762
A130010J15Rik	271.733	0.800632	0.26248	3.05026	0.00228643	0.0454762
Marchf3	302.359	0.86695	0.284383	3.04853	0.00229966	0.0456222
Cenpf	858.111	-0.620149	0.203652	-3.04514	0.00232573	0.0460627
Akna	5491.37	0.67864	0.222887	3.04477	0.00232862	0.0460627
Sirt7	1504.52	0.63004	0.207074	3.04258	0.00234563	0.0463321
Gm44511	20.5918	-2.90846	0.956302	-3.04136	0.00235515	0.0464529
Igf1	190.009	-0.920984	0.302908	-3.04048	0.00236204	0.0464545
Tent5c	923.362	-0.663677	0.21828	-3.04049	0.00236194	0.0464545
Slc3a2	4513.13	0.589255	0.19384	3.0399	0.00236653	0.0464759
Dse	428.005	-0.975519	0.320955	-3.03942	0.00237033	0.0464838
Arrb1	7186.46	0.539305	0.177483	3.03863	0.00237654	0.0465386
Iqsec2	510.487	-0.678367	0.223297	-3.03796	0.00238184	0.0465756
Ptpn6	7877.16	0.70478	0.232098	3.03656	0.00239295	0.0467259
Pomk	420.693	-0.745729	0.245642	-3.03584	0.00239869	0.046771
Rgs14	818.084	0.675574	0.222645	3.03432	0.00241082	0.0469404
Stk11	2616.85	0.574852	0.189785	3.02896	0.00245394	0.047594
Cd14	15088.1	-0.673089	0.222226	-3.02885	0.00245485	0.047594
Hspa1b	19340.2	0.551098	0.181921	3.02934	0.00245092	0.047594
Plxnb2	7173.4	-0.623604	0.20599	-3.02735	0.00246709	0.0477636
Gpr31b	50.5359	-1.6914	0.55888	-3.0264	0.00247482	0.0478453
Idh1	1708.51	-0.583118	0.192818	-3.02419	0.00249301	0.0480489
Tgfbi	8906.33	-0.967548	0.319974	-3.02384	0.00249591	0.0480489
Slc8a1	982.825	-1.04586	0.345785	-3.0246	0.00248962	0.0480489
C9orf72	787.711	-0.684944	0.226564	-3.02319	0.00250127	0.0480508
Gpt2	246.524	-0.829036	0.274245	-3.02297	0.00250305	0.0480508
Stra6l	179.491	-1.05157	0.347948	-3.02219	0.0025095	0.048107
Vsir	9910.06	0.687527	0.227916	3.01658	0.0025564	0.0489373
Eml6	209.91	-0.844525	0.280137	-3.01469	0.00257245	0.0490382
Kbtbd11	1267.86	-0.719367	0.238581	-3.01518	0.00256825	0.0490382
Ms4a4a	372.366	-1.05179	0.348869	-3.01486	0.00257101	0.0490382
Gbgt1	145.659	-0.994078	0.330101	-3.01143	0.00260017	0.0494286
Dhcr24	1187.85	-0.619368	0.205649	-3.01176	0.00259735	0.0494286
Zfp869	1684.68	0.610051	0.202693	3.00974	0.00261474	0.0496364
Ccnk	1279.77	0.624876	0.207725	3.00819	0.00262812	0.0498211
Nrg1	346.285	-0.966713	0.321569	-3.00623	0.00264505	0.0500725
Smim3	5157.91	0.603619	0.200822	3.00575	0.00264931	0.0500837
Evl	935.101	-0.728597	0.242594	-3.00336	0.00267016	0.0503904
Rraga	1093.89	0.628252	0.209205	3.00305	0.00267292	0.0503904
Mdh2	4349.7	0.565026	0.188291	3.00082	0.00269255	0.0505572
Dgat1	3270.83	0.588831	0.196222	3.00085	0.0026923	0.0505572
Cmtm8	45.84	1.70344	0.567664	3.00078	0.00269288	0.0505572
Ptpro	296.566	-1.00298	0.334342	-2.99987	0.00270091	0.0506383
Cmtm3	733.727	-0.766497	0.255589	-2.99894	0.00270921	0.0507243
Tmem259	1521.6	0.603008	0.201168	2.99753	0.00272178	0.0508202
Mfhas1	499.321	-0.709068	0.236526	-2.99784	0.00271896	0.0508202
Pxylp1	129.552	0.995341	0.33212	2.99693	0.00272709	0.0508498
Myc	1288.62	-0.635649	0.212271	-2.99452	0.00274877	0.0510448
Itpr2	3402.83	0.583758	0.19493	2.9947	0.0027471	0.0510448
Ptp4a3	544.014	0.757198	0.252859	2.99455	0.00274853	0.0510448
Trim11	1071.89	0.645388	0.21569	2.9922	0.00276979	0.0513653
Med14	1849.3	0.584272	0.195316	2.99142	0.00277686	0.0514265
Nfkbid	7831.29	0.556663	0.186164	2.99017	0.00278819	0.0515665
P4ha2	616.012	-0.780877	0.261273	-2.98874	0.00280127	0.0517383
Spn	440.371	-0.70684	0.236573	-2.98783	0.00280962	0.0518224
Zfyve9	425.137	-0.827723	0.277114	-2.98694	0.00281783	0.0519036
Qrsl1	180.891	0.891636	0.298696	2.9851	0.00283485	0.0521467
Sgk1	3074.61	-0.629111	0.21088	-2.98327	0.00285186	0.0523891
Muc4	10010.9	-0.59326	0.199022	-2.98088	0.00287424	0.0527292
Itgb5	2649.6	-0.568186	0.190657	-2.98015	0.00288107	0.0527835
Peg10	23.444	2.16869	0.727819	2.97971	0.00288523	0.0527888
Snx29	974.286	0.614558	0.206367	2.97799	0.00290144	0.0530145
Itgb3	833.379	-0.700658	0.23586	-2.97065	0.0029717	0.0541532
Saysd1	84.0378	1.25028	0.420828	2.97101	0.00296826	0.0541532
Cln8	661.818	-0.705938	0.237783	-2.96883	0.00298941	0.0544032
Lgmn	4462.08	-0.800966	0.269964	-2.96694	0.00300783	0.0546657
Pf4	299.22	-0.839678	0.283322	-2.96369	0.00303973	0.0551719
Sec24d	788.059	-0.620572	0.209459	-2.96274	0.00304911	0.0552686
Dst	4795.59	-0.706398	0.238553	-2.96118	0.00306467	0.0554771
Ptafr	7693.59	-0.592741	0.200297	-2.95931	0.00308326	0.0557396
Sh3bgrl	1262.6	-0.60001	0.202936	-2.95664	0.00311009	0.0561503
Tcf7l2	1829.59	-0.594729	0.201301	-2.95442	0.00313256	0.0564813
Trappc14	1731.27	0.648444	0.219579	2.95312	0.00314582	0.0566456
Cd37	1817.34	0.715891	0.242512	2.95199	0.00315738	0.0567787
Adssl1	933.251	-0.810236	0.274552	-2.95112	0.00316623	0.0568629
Nod1	1299.19	-0.623573	0.211468	-2.94877	0.00319037	0.0572213
Cadm1	907.947	-0.648532	0.220043	-2.94729	0.0032057	0.0574207
Slc36a3	65.6738	1.29859	0.440728	2.94646	0.00321436	0.0575004
Cmtm6	6072.82	0.62468	0.212078	2.94552	0.00322413	0.0575997
Cx3cr1	941.818	-0.940204	0.31931	-2.94449	0.00323491	0.0577167
Cep85	1482.49	-0.734932	0.249861	-2.94136	0.0032677	0.0582256
Acvrl1	437.586	-0.909433	0.309282	-2.94046	0.0032772	0.0582429
Plac8	4461.81	-0.575631	0.195739	-2.94081	0.00327359	0.0582429
Emp3	1007.2	-0.738163	0.251121	-2.93947	0.00328775	0.0583543
Fblim1	275.178	-0.856889	0.291776	-2.9368	0.00331613	0.0587816
Ralgps2	598.941	-0.71757	0.244435	-2.93563	0.00332876	0.058929
Tlr1	521.697	-0.965203	0.328845	-2.93514	0.00333402	0.0589457
D8Ertd738e	1234.47	0.663459	0.226119	2.93412	0.00334499	0.0590631
Il12rb1	88.582	-1.12758	0.384382	-2.93348	0.00335188	0.059073
Rapgef6	4350.5	0.543729	0.185392	2.93286	0.00335854	0.059073
Atp8b2	814.056	-0.620876	0.211671	-2.93321	0.00335481	0.059073
Taf3	886.146	0.634369	0.21644	2.93093	0.00337952	0.0593655
Tnfaip6	142.443	-0.969793	0.330958	-2.93026	0.0033868	0.0594169
Nr1d2	308.144	-1.13057	0.385959	-2.92926	0.00339768	0.0595314
Trim25	9738.89	0.566787	0.193748	2.92538	0.00344039	0.060136
Ms4a4c	486.47	-1.11474	0.381065	-2.92532	0.003441	0.060136
Paqr4	510.006	-0.713817	0.24413	-2.92392	0.00345655	0.0603286
Mfsd7a	182.39	-0.95269	0.32587	-2.92353	0.00346086	0.0603286
Dock5	5231.6	0.541125	0.185352	2.91944	0.00350662	0.0610482
Arid3b	976.005	0.707246	0.242311	2.91875	0.0035144	0.0611058
Trappc10	2298.33	0.581627	0.199466	2.91592	0.00354646	0.0614278
Cwc25	1843.46	0.56716	0.19461	2.91434	0.00356442	0.0614278
Atf1	2960.35	0.612587	0.210041	2.91651	0.0035397	0.0614278
Rps6ka2	1282.23	-0.78879	0.270591	-2.91507	0.00355612	0.0614278
Cyb5r4	1846.37	0.645143	0.221245	2.91596	0.00354595	0.0614278
Lrrc8c	828.081	-0.786521	0.269877	-2.91437	0.00356406	0.0614278
Ppp2r3d	697.264	0.704266	0.24157	2.91537	0.00355267	0.0614278
Bin1	675.629	-0.644718	0.221285	-2.91352	0.00357383	0.0615122
Nt5dc1	316.713	0.728928	0.250279	2.91246	0.00358597	0.0615659
Nlrp1a	324.657	0.769313	0.264113	2.91282	0.00358184	0.0615659
Pdlim4	123.023	-0.991281	0.340424	-2.9119	0.00359234	0.0615876
Cfh	6192.6	-0.604102	0.207484	-2.91156	0.00359626	0.0615876
Il33	312.811	-0.832351	0.286043	-2.90988	0.00361564	0.0618419
Smim41	33.6498	1.74232	0.5989	2.9092	0.00362356	0.0618998
Iigp1	3815.22	-0.683013	0.235004	-2.90639	0.00365627	0.0623026
Flt3l	255.356	0.846255	0.291163	2.90646	0.00365542	0.0623026
Vcan	2099.54	-0.76732	0.264063	-2.90582	0.00366292	0.0623381
Gp6	19.948	2.36379	0.814451	2.90232	0.00370416	0.0629614
Lat2	403.072	-0.880072	0.303518	-2.89957	0.00373676	0.0634365
Cpq	441.262	-0.75551	0.260669	-2.89835	0.0037513	0.0634467
Crem	831.633	0.693846	0.23937	2.89863	0.00374794	0.0634467
Ifi207	3387.12	-0.801762	0.276584	-2.8988	0.00374596	0.0634467
Rarg	721.609	-0.610338	0.210718	-2.89648	0.0037738	0.0636754
Akt3	1185.54	-0.592897	0.204725	-2.89606	0.00377882	0.0636754
Rbm4b	1438.04	0.555027	0.191641	2.89618	0.0037774	0.0636754
Pik3cd	4773.12	0.676606	0.233675	2.89551	0.00378547	0.0637089
Naglu	717.59	-0.662093	0.228828	-2.89341	0.00381084	0.0640273
Anpep	1462.61	-1.00802	0.348416	-2.89317	0.00381377	0.0640273
4930548H24Rik	43.9447	1.6572	0.572888	2.89272	0.0038192	0.0640396
Eps8l1	408.302	0.883166	0.305694	2.88905	0.00386407	0.0645541
Csk	3670.24	0.6018	0.208274	2.88946	0.00385906	0.0645541
Nsmce4a	492.922	0.657581	0.227605	2.88914	0.003863	0.0645541
Tuba8	62.5906	-1.61939	0.561047	-2.88638	0.00389703	0.0650015
Nemp2	343.338	0.724515	0.251069	2.88572	0.00390514	0.0650015
Gcnt7	296.191	0.864769	0.299668	2.88576	0.00390473	0.0650015
Mmp14	3103.37	-0.569346	0.197362	-2.88478	0.00391686	0.0650641
Pcif1	1873.38	0.569134	0.197297	2.88465	0.00391843	0.0650641
Ipcef1	700.745	0.623823	0.216341	2.88352	0.00393258	0.0652197
Prodh	100.205	1.07342	0.372403	2.88243	0.00394625	0.0653497
Pros1	207.887	-0.812129	0.281834	-2.88158	0.00395685	0.0653497
Usp2	390.687	0.827368	0.287144	2.88136	0.00395957	0.0653497
Nat8l	77.9953	1.23645	0.429008	2.88211	0.00395026	0.0653497
Il7r	415.291	-0.958865	0.333193	-2.8778	0.00400456	0.0656951
Psap	48116.9	-0.763702	0.265363	-2.87795	0.00400273	0.0656951
Tmx4	1582.71	0.549597	0.190964	2.87802	0.00400182	0.0656951
Sag	590.345	0.668109	0.232093	2.87863	0.00399406	0.0656951
Tecpr1	1391.49	-0.600163	0.208516	-2.87826	0.00399877	0.0656951
Parp16	238.843	0.812289	0.282333	2.87706	0.00401394	0.0657698
Ms4a14	125.431	-1.321	0.459252	-2.8764	0.00402235	0.0658286
Cxxc1	1178.83	0.570074	0.198294	2.87489	0.00404172	0.0659874
Peak1	2985.68	-0.529972	0.184332	-2.87509	0.00403907	0.0659874
Pmp22	94.4904	-1.14378	0.397927	-2.87435	0.00404856	0.0660201
Lgals1	1260.32	-0.588404	0.204814	-2.87287	0.0040676	0.0662513
Vegfa	15689.4	0.519793	0.181001	2.87177	0.00408174	0.0664024
Pecam1	700.019	-0.873127	0.304163	-2.87059	0.00409703	0.0665719
Ppil4	913.582	0.609903	0.212747	2.86679	0.00414654	0.0672963
Lypla2	1072.77	0.624005	0.217938	2.86322	0.00419358	0.0679788
Rnf217	566.231	-0.692389	0.241981	-2.86134	0.00421859	0.0683031
Kit	317.376	-0.776579	0.271864	-2.8565	0.0042834	0.0689435
Ctsc	10122.4	-0.774403	0.271013	-2.85744	0.00427078	0.0689435
Adgre4	159.841	-0.95259	0.333473	-2.85657	0.00428244	0.0689435
Zc3h12c	333.429	-0.768399	0.268863	-2.85796	0.00426375	0.0689435
Ifit2	1648.71	-0.870585	0.30472	-2.857	0.00427665	0.0689435
Xdh	7771.14	-0.509424	0.178379	-2.85585	0.0042922	0.0690038
Aig1	367.805	-0.782457	0.274061	-2.85505	0.00430307	0.069016
Aif1	424.17	-0.942793	0.330191	-2.85529	0.00429971	0.069016
Tns1	3242.99	-0.527592	0.184946	-2.85269	0.00433515	0.0694489
Nr1d1	225.388	-1.1566	0.405543	-2.85197	0.00434492	0.069466
Gstt2	127.307	1.10293	0.386742	2.85186	0.0043464	0.069466
Zfp971	646.34	0.628737	0.220543	2.85086	0.0043601	0.0696035
Ncoa7	358	-0.727346	0.255454	-2.84727	0.00440965	0.0702393
Ddx3y	1785.84	0.548936	0.192797	2.84722	0.00441022	0.0702393
St8sia6	47.5484	-1.98037	0.695854	-2.84595	0.00442788	0.0704384
Cdk11b	2596.6	0.521884	0.183457	2.84473	0.00444497	0.070628
Sgk3	1407.01	0.737174	0.25921	2.84393	0.00445613	0.0707229
Septin11	2053.14	-0.547927	0.192836	-2.84141	0.00449146	0.0712008
Otub2	141.039	0.951539	0.334998	2.84043	0.00450526	0.0713368
Cd1d1	108.429	-1.36323	0.480115	-2.83939	0.00451998	0.071487
Cox7a2	956.079	0.568488	0.200312	2.83801	0.00453958	0.0717138
Spire1	220.095	-0.859212	0.302912	-2.8365	0.00456105	0.0718267
Fem1a	1140.23	0.591299	0.208468	2.8364	0.00456252	0.0718267
E130308A19Rik	264.884	0.764706	0.269539	2.83709	0.0045527	0.0718267
Niban1	3759.27	-0.537546	0.189542	-2.83602	0.00456789	0.0718286
Atg4d	742.787	0.611633	0.215824	2.83394	0.0045978	0.0722157
Slc45a4	1223.97	0.597517	0.21095	2.83251	0.00461839	0.0724556
Arid5b	5950.1	-0.584053	0.206233	-2.832	0.00462576	0.0724879
B430306N03Rik	3327.57	0.726102	0.256564	2.8301	0.00465339	0.0728373
Pdlim7	4686.87	0.612265	0.216552	2.82734	0.00469369	0.0731562
Pim1	45482.8	0.579879	0.205087	2.82748	0.00469162	0.0731562
Trem3	527.411	0.696353	0.246209	2.8283	0.00467958	0.0731562
Smim10l1	860.823	-0.749195	0.264992	-2.82723	0.0046952	0.0731562
Ppl	1285.45	-0.715111	0.253026	-2.82624	0.00470981	0.0733
Vrk3	895.324	0.664544	0.235202	2.82542	0.00472194	0.0733393
Mul1	567.067	0.634333	0.224516	2.82534	0.00472308	0.0733393
Aph1c	473.971	-0.725349	0.256928	-2.82316	0.00475534	0.0737564
Lipe	1269.98	0.647505	0.229609	2.82003	0.0048019	0.0741416
Foxp4	1266.64	-0.687944	0.243944	-2.82009	0.00480102	0.0741416
Lmna	3463.45	-0.740454	0.262474	-2.82106	0.00478656	0.0741416
Gucy2c	479.686	-0.85904	0.304621	-2.82003	0.0048019	0.0741416
Pla1a	504.412	0.64248	0.227872	2.81947	0.00481024	0.0741864
Galnt3	1116.06	-0.670739	0.238026	-2.81792	0.0048336	0.0744626
Tesc	38.9604	1.57631	0.559603	2.81683	0.00485004	0.0746315
Frmd4a	1103.59	-0.6113	0.217125	-2.81543	0.00487119	0.0747884
Pilrb2	836.189	0.66738	0.237017	2.81575	0.00486639	0.0747884
Iqsec1	7156.61	-0.572688	0.203516	-2.81398	0.00489327	0.075043
Capn2	2325.72	-0.572149	0.20337	-2.81335	0.00490287	0.0751059
Slc11a2	405.143	-0.671935	0.238938	-2.81218	0.0049207	0.0752944
Tenm1	453.508	-0.8741	0.310878	-2.81171	0.00492785	0.0753194
Adgrg7	1484.77	-0.720955	0.256638	-2.80923	0.00496599	0.0758175
H2-Aa	18414.9	-0.807456	0.287608	-2.80748	0.00499301	0.0761447
AB124611	878.502	-0.834596	0.297314	-2.80712	0.0049987	0.0761465
Il2rb	310.804	-0.712457	0.253843	-2.80669	0.00500539	0.0761634
Trip10	949.459	-0.632163	0.225529	-2.80303	0.00506256	0.0767765
Ccdc115	521.384	0.675045	0.240817	2.80314	0.0050607	0.0767765
Otulinl	1198.37	0.574816	0.205019	2.80372	0.00505174	0.0767765
Dusp3	808.239	-0.718541	0.256703	-2.79911	0.0051243	0.0772546
Ppp2cb	1336.29	0.605244	0.216314	2.79799	0.00514211	0.0772546
Timp2	4183.99	-0.537475	0.192091	-2.79803	0.0051416	0.0772546
Btrc	658.279	0.603804	0.215798	2.79801	0.0051419	0.0772546
Rhof	624.861	0.777022	0.277492	2.80016	0.0051077	0.0772546
Adgrg2	222.921	-0.948041	0.338787	-2.79834	0.00513663	0.0772546
Sft2d2	5799.55	0.531757	0.18989	2.80034	0.00510486	0.0772546
Fmn1	1726.14	-0.701824	0.250699	-2.79947	0.00511859	0.0772546
Timm10b	552.385	0.666785	0.238324	2.79781	0.00514502	0.0772546
Timm10b	552.385	0.666785	0.238324	2.79781	0.00514502	0.0772546
Pax9	406.842	-0.765361	0.273822	-2.7951	0.00518834	0.0775636
Brpf1	2490.17	0.57585	0.205997	2.79543	0.00518315	0.0775636
Rxrb	1490.3	0.547881	0.195981	2.79559	0.00518058	0.0775636
Slc26a11	496.681	-0.704673	0.252029	-2.79599	0.00517406	0.0775636
Leprotl1	1359.56	0.583642	0.208882	2.79412	0.00520406	0.0777136
1110065P20Rik	121.664	0.946795	0.339206	2.79121	0.00525115	0.0783311
Dusp2	1432.02	0.554251	0.198662	2.78991	0.00527224	0.0784217
Rbm28	1060.64	0.580047	0.207925	2.78969	0.00527586	0.0784217
Ss18	2336.5	0.548453	0.196577	2.79002	0.00527056	0.0784217
Tmem65	963.165	0.57165	0.204935	2.78942	0.00528021	0.0784217
Mertk	996.821	-1.01636	0.36457	-2.78783	0.00530618	0.0784572
Lima1	2815.5	-0.672576	0.241259	-2.78778	0.00530712	0.0784572
Nusap1	423.354	-0.661563	0.237286	-2.78804	0.00530281	0.0784572
Skil	16334.8	0.502493	0.180265	2.78752	0.00531134	0.0784572
Clec4a3	378.463	-0.975073	0.349743	-2.78797	0.00530398	0.0784572
C5ar2	1538.47	0.703258	0.252525	2.7849	0.00535442	0.0790081
S1pr1	135.691	-0.983065	0.35352	-2.78079	0.00542264	0.0799283
Slc43a3	507.374	-0.789871	0.284363	-2.77768	0.00547483	0.0806105
Sez6l2	107.556	1.02922	0.37084	2.77537	0.00551392	0.0810985
Suz12	2755.59	0.531009	0.191373	2.77473	0.00552482	0.0811714
Dpm1	730.551	0.614382	0.221525	2.77342	0.00554709	0.081411
Fam3c	1047.98	0.576629	0.207963	2.77274	0.00555857	0.0814919
St8sia4	1697.65	-0.544277	0.196321	-2.77238	0.00556478	0.0814953
Cyp4f18	3803	0.54515	0.19682	2.7698	0.00560911	0.0820566
Mcm3ap	1733.67	0.557133	0.201218	2.7688	0.00562629	0.0822197
Snapc3	735.536	0.600409	0.217145	2.76501	0.00569216	0.0830933
Tacc1	2768.94	0.643903	0.232915	2.76454	0.00570032	0.0831236
Ramp3	245.444	-0.818404	0.296091	-2.76403	0.00570927	0.0831652
Trim39	1975.38	0.53866	0.194915	2.76356	0.00571746	0.0831958
Anxa5	3427.81	-0.499044	0.180658	-2.76237	0.00573826	0.0834095
Psat1	515.838	-0.711517	0.257684	-2.7612	0.00575897	0.0836215
Uck1	648.539	0.587124	0.212741	2.7598	0.00578365	0.0838906
Orm3	36.8343	1.6191	0.586994	2.75828	0.00581057	0.0841916
Cep135	734.081	0.627092	0.227524	2.75616	0.0058484	0.0846499
Tnfrsf26	1202.29	-0.718746	0.260892	-2.75495	0.00587008	0.0848736
Pofut2	1323.16	0.593805	0.215669	2.75331	0.00589957	0.0852098
Ophn1	441.397	-0.653095	0.237363	-2.75146	0.00593309	0.0855836
Zbtb44	1921.5	0.521991	0.189733	2.75119	0.00593799	0.0855836
Abhd12b	41.5041	1.78329	0.648406	2.75026	0.00595472	0.0857341
Rdm1	165.586	0.855123	0.310967	2.74988	0.00596165	0.0857435
U2af1	1464.94	0.526593	0.191592	2.74851	0.00598671	0.0860133
Astl	142.957	0.920505	0.334995	2.74782	0.00599938	0.0860143
Noc2l	1827.55	0.529577	0.19272	2.74792	0.00599753	0.0860143
Npc2	3928.99	-0.620102	0.225806	-2.74617	0.00602955	0.0861024
Pigc	399.603	0.700749	0.255163	2.74629	0.00602742	0.0861024
Mki67	3768.29	-0.505341	0.184019	-2.74613	0.00603032	0.0861024
Sestd1	1196.85	-0.606417	0.220828	-2.7461	0.00603077	0.0861024
Aen	667.642	0.601141	0.219054	2.74426	0.00606467	0.0864058
Idi1	525.694	-0.641414	0.233727	-2.74429	0.0060642	0.0864058
Camk2d	3545.35	-0.597187	0.217642	-2.74389	0.00607156	0.0864137
Ehd4	1303.88	-0.667833	0.243429	-2.74344	0.0060799	0.0864423
Jak2	11470.7	0.567973	0.207061	2.74302	0.00608774	0.0864636
F7	276.329	-1.0059	0.366993	-2.74092	0.00612672	0.0869269
Fam221a	119.837	-1.08543	0.396063	-2.74055	0.00613359	0.086934
Ms4a7	496.007	-0.904056	0.330109	-2.73866	0.00616895	0.0873443
Ckmt1	1724.95	-0.555594	0.202952	-2.73757	0.00618954	0.0875451
Il18	173.425	-0.836327	0.305605	-2.73663	0.0062073	0.0876147
Mmp12	3481.46	-0.781751	0.285637	-2.73687	0.00620273	0.0876147
Sqle	785.788	-0.619329	0.2264	-2.73555	0.00622762	0.0876296
Rbm38	1994.49	0.657039	0.24016	2.73584	0.00622217	0.0876296
Poli	396.659	0.688078	0.251489	2.73601	0.00621886	0.0876296
Ddt	400.111	0.764644	0.279695	2.73385	0.00625982	0.0879921
Gm21992	448.231	0.704539	0.257814	2.73274	0.00628098	0.0881986
Calhm6	107.329	-1.12144	0.410596	-2.73125	0.00630954	0.0884208
Eef1g	4423.92	-0.508297	0.186105	-2.73123	0.00630976	0.0884208
Clptm1l	2222.91	0.542548	0.198864	2.72823	0.00636748	0.0890468
H2-Eb1	15683.7	-0.788743	0.289081	-2.72844	0.00636339	0.0890468
Zc3h8	129.171	0.926004	0.339551	2.72714	0.0063886	0.0891691
Pgap1	3318.06	-0.704494	0.25833	-2.7271	0.00638929	0.0891691
Alg1	421.214	0.63967	0.234623	2.72637	0.00640343	0.0892752
Rnf213	23905	-0.52409	0.192273	-2.72576	0.00641536	0.0893503
Shtn1	458.237	-0.925146	0.339491	-2.7251	0.0064282	0.0894379
Slc25a4	1049.28	-0.62252	0.228505	-2.72431	0.0064436	0.0895607
Nup153	5167.06	0.559523	0.205483	2.72296	0.00647004	0.0897735
BC025920	131.349	0.933258	0.34275	2.72285	0.00647206	0.0897735
Naa40	966.834	0.645129	0.236963	2.72248	0.00647933	0.0897831
Ly6g	24.7611	-1.89933	0.69779	-2.72192	0.00649043	0.0898458
Fyn	435.163	-0.865944	0.31829	-2.72061	0.00651609	0.0901096
Gzma	57.6737	-1.28472	0.472707	-2.71779	0.00657186	0.0907521
Kcnj2	986.354	0.717797	0.26413	2.71759	0.00657585	0.0907521
Lipg	103.396	-1.34196	0.493926	-2.71694	0.00658893	0.0908408
Ccl3	23276	0.687968	0.253446	2.71445	0.00663854	0.0914323
Tra2b	4528.18	0.493207	0.181723	2.71406	0.0066464	0.0914483
Nlrc5	5950.71	-0.485987	0.17917	-2.71243	0.00667918	0.0918067
Frat1	445.652	0.681216	0.251383	2.70987	0.00673094	0.0924251
Naip1	965.198	-0.743562	0.274428	-2.7095	0.00673855	0.0924367
Pcnt	1563.31	0.5548	0.204889	2.70781	0.00677295	0.0927221
Dhrs3	1560.69	-0.543387	0.200662	-2.70797	0.00676967	0.0927221
Nlrp12	1403.74	0.672673	0.248515	2.70678	0.006794	0.0929171
Ifi208	282.161	-1.00049	0.369856	-2.70508	0.00682876	0.0932991
Cgnl1	2354.76	-0.647411	0.23942	-2.70409	0.00684927	0.0934018
Vav3	1674.61	0.565687	0.2092	2.70405	0.00684997	0.0934018
2700049A03Rik	616.236	0.603372	0.223165	2.70371	0.00685704	0.093405
Sh3bgrl2	585.594	-0.716284	0.265036	-2.70259	0.00688007	0.0936252
Syk	19724.7	0.61887	0.22908	2.70155	0.00690171	0.0936636
Armc7	646.175	0.693323	0.256647	2.70146	0.00690348	0.0936636
Orm2	51.0876	1.42992	0.5292	2.70204	0.00689159	0.0936636
Nfyb	663.148	0.69829	0.258835	2.69782	0.0069796	0.0946023
Mlxipl	254.135	-0.88227	0.327112	-2.69715	0.00699365	0.0946987
Slc6a8	784.407	-0.65042	0.241181	-2.69681	0.00700064	0.0946995
Bcor	3373.4	0.572708	0.212402	2.69634	0.0070107	0.0947416
Adora2a	123.138	-0.911687	0.338194	-2.69575	0.00702306	0.0948148
Large1	823.854	-0.716981	0.266112	-2.69429	0.00705394	0.0950437
Gda	9535.03	-0.531834	0.197377	-2.69451	0.00704923	0.0950437
Ly6c1	277.945	-0.786116	0.291816	-2.69388	0.00706262	0.0950668
Psd3	2281.7	-0.660781	0.245453	-2.69209	0.00710057	0.0954231
Ldlrad3	248.42	-0.810857	0.301213	-2.69197	0.00710307	0.0954231
Ceacam1	5762.01	-0.639168	0.23747	-2.69157	0.00711163	0.0954441
Ice1	2835.83	0.552197	0.205213	2.69085	0.00712701	0.0955566
Stxbp5	1990.91	0.621114	0.231136	2.68722	0.00720495	0.0965067
Fndc4	84.8605	1.1468	0.426855	2.68663	0.00721769	0.0965826
Tlr11	38.9983	-1.76888	0.658496	-2.68625	0.00722599	0.0965989
Rgs19	1003.51	0.596998	0.222334	2.68514	0.00724993	0.0966506
Lmnb1	6885.29	0.559351	0.208419	2.68378	0.00727942	0.0966506
Htr7	184.687	-1.11547	0.415565	-2.68422	0.00726997	0.0966506
Fscn2	66.533	1.16452	0.4338	2.68447	0.00726454	0.0966506
Eri1	1273.18	0.538039	0.200454	2.6841	0.00727246	0.0966506
Fut2	1407.2	-0.66527	0.247773	-2.68499	0.00725309	0.0966506
Slc31a2	957.667	-0.780569	0.290742	-2.68475	0.00725849	0.0966506
Muc1	3579.35	-0.568225	0.211854	-2.68215	0.00731507	0.0970295
Racgap1	728.149	-0.60103	0.224294	-2.67966	0.00736972	0.0976595
Rps6ka1	3198.92	0.491594	0.183577	2.67787	0.00740926	0.0979932
Gm4951	589.486	-0.752142	0.280858	-2.67801	0.00740601	0.0979932
Ankrd63	26.9178	2.03396	0.759972	2.67637	0.00744255	0.0983382
Cd2ap	5478.43	-0.652906	0.244006	-2.67578	0.00745548	0.0984138
Atg16l2	769.584	0.580529	0.217043	2.67472	0.00747912	0.0986304
Cd68	2880.5	-0.750251	0.28062	-2.67355	0.00750542	0.0987397
Il18rap	5265.97	0.510306	0.190869	2.67359	0.00750433	0.0987397
Prpf18	1098.57	0.558856	0.209045	2.67338	0.00750911	0.0987397
Gpsm2	232.933	-0.729143	0.272875	-2.67207	0.00753843	0.0990298
Cry1	1065.71	0.581119	0.217699	2.66937	0.00759929	0.0997016
Abt1	308.309	0.686056	0.257031	2.66916	0.00760418	0.0997016
Cmah	793.545	-0.556502	0.208559	-2.66832	0.00762308	0.0998535
Mtpap	669.13	0.595183	0.223167	2.66699	0.00765341	0.0999631
Flna	14222.8	-0.467878	0.175407	-2.66739	0.00764425	0.0999631
Znrf1	1312.66	-0.53663	0.201194	-2.66723	0.00764801	0.0999631
Kcnn3	55.3012	-1.69562	0.636183	-2.66531	0.00769177	0.100368
Cd72	411.372	-0.753902	0.282905	-2.66486	0.00770196	0.100405
Kif20a	337.77	-0.684613	0.25732	-2.66055	0.00780135	0.101319
Cxcl13	27.889	-1.88339	0.707935	-2.6604	0.00780472	0.101319
Lrrn2	27.0505	1.80056	0.67677	2.66051	0.00780213	0.101319
Csf2rb	19271.6	0.664176	0.24967	2.66021	0.00780915	0.101319
Sdhaf1	314.216	0.685341	0.257625	2.66022	0.00780885	0.101319
Rin2	2061.52	-0.51318	0.192971	-2.65937	0.00782878	0.10146
Dgkg	472.006	0.638839	0.240246	2.6591	0.00783489	0.10146
Nlrp1b	1227.11	0.569048	0.214039	2.65861	0.00784628	0.101511
Slc41a2	176.801	-0.952054	0.358502	-2.65565	0.00791563	0.102118
Tifab	786.46	-0.913041	0.343804	-2.6557	0.00791438	0.102118
Rcan3	565.212	-0.658236	0.247825	-2.65605	0.00790625	0.102118
Micos10	702.481	0.587633	0.221319	2.65515	0.00792743	0.102173
Ngdn	474.361	0.61542	0.231882	2.65402	0.00795401	0.102419
Arhgap19	387.182	-0.642829	0.242398	-2.65196	0.0080026	0.102851
Car13	562.206	-0.722326	0.272354	-2.65216	0.00799788	0.102851
Naip6	1503.08	-0.619027	0.233468	-2.65144	0.00801489	0.102912
Snai1	103.211	-0.995578	0.375853	-2.64884	0.00807674	0.103609
Stk39	553.158	-0.644395	0.243321	-2.64833	0.00808899	0.103668
Abcb1b	248.497	-0.725339	0.273939	-2.64782	0.00810138	0.10373
Man2a2	1634.21	-0.504278	0.190583	-2.64598	0.00814547	0.104196
Gm10131	131.28	-0.887034	0.33538	-2.64486	0.00817236	0.104443
Enpp1	393.948	-0.775163	0.293133	-2.64441	0.00818345	0.104486
Lypd8	3657.04	-0.547033	0.206978	-2.64296	0.00821849	0.104836
Maml1	2410.8	0.519853	0.19675	2.6422	0.00823699	0.104876
Pira13	81.3009	-1.24113	0.469694	-2.64241	0.00823182	0.104876
Oas3	2871.62	-0.563192	0.213206	-2.64153	0.00825318	0.104984
Kalrn	89.3159	1.10757	0.419702	2.63894	0.00831669	0.105693
Rubcnl	195.453	-0.88579	0.335712	-2.63855	0.00832623	0.105716
Dusp8	87.9468	-1.12706	0.427262	-2.63787	0.00834277	0.105828
Plcg2	3325.47	0.630144	0.239103	2.63545	0.00840268	0.106489
Klf3	6753.3	-0.475646	0.180596	-2.63376	0.00844446	0.106919
Spatc1	118.258	-0.942968	0.358145	-2.63292	0.00846547	0.106986
Rras2	306.457	-0.721958	0.274198	-2.63298	0.00846387	0.106986
Irs3	22.0744	1.95682	0.743642	2.6314	0.00850331	0.107275
Zfand2a	1789.39	-0.568244	0.215949	-2.63137	0.00850405	0.107275
Nampt	5195.14	-0.539073	0.204918	-2.63067	0.00852166	0.107398
Add3	1599.16	-0.501761	0.190777	-2.63008	0.00853638	0.107484
Trpm6	172.405	-0.992848	0.377613	-2.62928	0.00855666	0.10764
Cd22	645.288	0.68315	0.259924	2.62827	0.00858202	0.10786
Faf1	966.32	0.543728	0.20704	2.6262	0.00863441	0.108419
Kcnn4	1099.04	-0.664869	0.253275	-2.62508	0.00866276	0.108675
Zfp830	397.284	0.628494	0.239579	2.62332	0.00870771	0.109138
Anks1	2646.15	0.509403	0.194313	2.62155	0.00875299	0.109605
Med28	571.373	0.588945	0.224882	2.61891	0.0088212	0.110068
Cndp2	1349.74	-0.681193	0.260021	-2.61976	0.00879914	0.110068
Kcnip3	28.175	1.812	0.691902	2.61887	0.00882224	0.110068
Tmem179b	456.052	0.632228	0.241376	2.61927	0.00881182	0.110068
Sp140	1620.94	-0.565563	0.215996	-2.61839	0.00883451	0.110121
Stac	42.7532	1.39939	0.534664	2.61733	0.00886194	0.110362
Kif1a	155.352	-0.903058	0.345272	-2.6155	0.00890973	0.110755
Pstpip1	3631.1	0.599265	0.229102	2.61571	0.00890413	0.110755
Carmil1	893.601	-0.697757	0.267069	-2.61265	0.00898443	0.11148
Metrnl	849.724	-0.58755	0.22488	-2.61273	0.00898231	0.11148
Net1	2047.98	-0.602829	0.230779	-2.61215	0.00899754	0.111542
Slc25a15	259.912	-0.75582	0.289659	-2.60935	0.00907153	0.112357
Arhgef10l	1079.59	-0.651044	0.249717	-2.60713	0.00913059	0.112986
Slco5a1	33.8605	-1.86212	0.714544	-2.60602	0.00916012	0.113249
Def8	653.763	0.561095	0.21537	2.60526	0.00918044	0.113397
Vmn2r95	124.015	0.985026	0.378249	2.60417	0.00920964	0.113655
Fam83f	59.816	-1.24742	0.479137	-2.60348	0.0092284	0.113784
Ttyh2	1187.14	-0.551037	0.211711	-2.60278	0.00924717	0.113809
Cd300ld3	189.378	-1.02022	0.391966	-2.60281	0.00924618	0.113809
Adpgk	722.614	0.560811	0.215572	2.60151	0.0092815	0.114026
Ms4a6c	1423.93	-0.955038	0.367103	-2.60156	0.00928018	0.114026
Batf	256.737	0.857953	0.329852	2.60103	0.00929452	0.114084
Adap2	428.064	-0.976261	0.375385	-2.60069	0.00930368	0.114093
Scd1	1130.94	-0.560426	0.215539	-2.60012	0.00931915	0.114181
Cpt1a	2006.71	-0.499763	0.192345	-2.59826	0.00936987	0.114596
Agl	1350.5	0.521499	0.200707	2.59831	0.00936839	0.114596
Mob2	740.41	0.541152	0.208323	2.59765	0.00938628	0.114694
Pdlim1	1504.66	-0.641178	0.247085	-2.59497	0.00945993	0.115387
Smim36	73.135	1.07524	0.41434	2.59506	0.00945732	0.115387
Spred1	2016.05	-0.524426	0.202147	-2.59429	0.00947877	0.115514
Dll4	48.3991	1.29353	0.498975	2.59237	0.00953172	0.115952
mt-Nd3	334.367	-0.771679	0.297664	-2.59245	0.00952947	0.115952
Setd1a	2329.59	0.482041	0.186016	2.5914	0.00955867	0.116073
Gapt	306.745	0.83237	0.321199	2.59145	0.00955725	0.116073
Rbpj	9353.55	-0.529577	0.204424	-2.59057	0.00958158	0.116166
Arhgef37	194.091	-0.876904	0.338506	-2.59051	0.00958332	0.116166
Alkbh7	114.429	0.985408	0.380463	2.59002	0.00959698	0.116228
Abi2	634.968	-0.653701	0.252541	-2.5885	0.0096396	0.116641
Vsig1	493.61	-0.778553	0.300881	-2.58758	0.00966531	0.116789
F11r	1749.06	-0.592713	0.229073	-2.58745	0.00966896	0.116789
Capn15	953.457	0.522443	0.202017	2.58614	0.00970586	0.117131
Top3a	480.363	0.586417	0.226804	2.58556	0.009722	0.117141
Acss1	133.962	-0.992943	0.384075	-2.58529	0.00972979	0.117141
Reep2	44.0925	1.37037	0.530086	2.58519	0.00973246	0.117141
Pdgfb	420.476	-0.682218	0.264091	-2.58327	0.00978687	0.117497
Npc1	2604.58	-0.631783	0.244584	-2.5831	0.00979177	0.117497
Klhl8	183.73	0.850557	0.329342	2.5826	0.00980599	0.117497
Nupr1	713.987	-0.617838	0.23924	-2.5825	0.00980865	0.117497
Tsc22d3	4082.69	0.474823	0.183874	2.58233	0.00981369	0.117497
Slc4a11	149.552	-1.03814	0.401814	-2.58362	0.00977695	0.117497
mt-Nd2	2946.02	-0.653907	0.253343	-2.58112	0.00984814	0.117807
Ifitm5	162.347	0.810715	0.314214	2.58014	0.00987615	0.117935
Zfp90	231.085	-0.733559	0.284296	-2.58026	0.00987256	0.117935
Lrrc47	1133.4	0.527996	0.204752	2.57871	0.00991703	0.118308
Cstdc4	1598.78	-0.718702	0.278735	-2.57844	0.00992475	0.118308
Usp37	1863.46	0.483777	0.187653	2.57805	0.00993605	0.11834
Casd1	443.059	0.617875	0.239711	2.57759	0.00994925	0.118394
Ctsd	17223.8	-0.619606	0.240461	-2.57674	0.00997365	0.11858
Zfp651	163.264	-0.845405	0.328287	-2.5752	0.0100181	0.118702
Gpr137b	898.668	-0.555839	0.215845	-2.57518	0.0100187	0.118702
Egln1	2498.98	0.497026	0.192956	2.57585	0.00999939	0.118702
St3gal5	781.357	-0.622388	0.241639	-2.5757	0.0100038	0.118702
Tspan31	640.666	-0.572417	0.222438	-2.57338	0.0100711	0.119014
Stmn1	718.562	-0.572279	0.222342	-2.57386	0.010057	0.119014
Anln	517.423	-0.62036	0.241061	-2.57346	0.0100688	0.119014
Fzd7	1082.45	0.617826	0.240181	2.57234	0.0101015	0.119269
Abraxas2	944.025	0.555521	0.216099	2.57068	0.0101498	0.119736
Hdac9	141.752	-0.973415	0.378755	-2.57004	0.0101687	0.119856
Gatm	584.361	-0.811798	0.315988	-2.56908	0.0101969	0.120026
Zmynd15	491.254	-0.825136	0.321196	-2.56895	0.0102008	0.120026
Piezo1	2865.3	-0.484221	0.188585	-2.56765	0.0102392	0.120374
Ccm2	1046.71	0.547663	0.213574	2.56428	0.010339	0.121127
Fbxl20	3509.03	0.476971	0.185982	2.56461	0.0103293	0.121127
Zdhhc21	831.983	-0.539187	0.210244	-2.56458	0.01033	0.121127
Il15	520.714	-0.697678	0.272019	-2.56482	0.010323	0.121127
Arl5c	276.695	-0.90264	0.352045	-2.56399	0.0103476	0.121127
Hnmt	129.74	0.880858	0.343747	2.56252	0.0103917	0.121539
Strip1	1048.59	0.511608	0.199757	2.56115	0.0104327	0.121628
Phf12	2645.23	0.491303	0.191784	2.56175	0.0104147	0.121628
Zc3h6	125.482	0.933675	0.364564	2.56107	0.0104349	0.121628
Selenom	384.379	-0.605612	0.236416	-2.56163	0.0104181	0.121628
mt-Nd4l	2037.31	-0.759121	0.296545	-2.55989	0.0104707	0.12194
Cd74	59557.1	-0.741943	0.289994	-2.55848	0.0105132	0.122136
Myef2	752.9	-0.644099	0.251754	-2.55844	0.0105143	0.122136
Polr1h	521.9	0.591464	0.231159	2.55869	0.0105068	0.122136
Dusp5	5345.83	0.485746	0.189925	2.55757	0.0105407	0.122338
Osbpl3	679.932	-0.712769	0.278801	-2.55655	0.0105716	0.122426
Wee1	160.635	-0.784306	0.306783	-2.55655	0.0105716	0.122426
Pglyrp4	55.5605	1.20595	0.471756	2.5563	0.0105793	0.122426
Dsp	3425.4	-0.630584	0.246694	-2.55614	0.0105841	0.122426
Cdca3	216.644	-0.735107	0.287796	-2.55427	0.0106412	0.122951
Cep120	1610.26	0.55575	0.217595	2.55406	0.0106476	0.122951
Arhgef2	5362.37	0.482657	0.189148	2.55174	0.0107185	0.123666
Hid1	1471.53	-0.683138	0.26776	-2.5513	0.0107321	0.123718
Hspb7	22.0186	1.8599	0.72922	2.55053	0.0107559	0.123888
Chd3	3425.71	-0.563088	0.220816	-2.55003	0.0107715	0.123963
Wdr70	585.493	0.555799	0.218	2.54954	0.0107865	0.124031
Ly9	720.046	-0.544541	0.213682	-2.54837	0.0108228	0.124253
Arhgef3	2614.49	0.480743	0.18865	2.54833	0.010824	0.124253
Brd8	2242.22	0.484697	0.19026	2.54756	0.0108481	0.124313
Zbp1	1838.3	-0.604135	0.237168	-2.54728	0.0108566	0.124313
Ccl2	529.603	-0.779227	0.305875	-2.54754	0.0108487	0.124313
Zfp512	960.551	0.514257	0.201945	2.54652	0.0108802	0.12448
Cytip	6327.64	0.554521	0.217861	2.54529	0.0109186	0.124709
Hmga1	3438.59	-0.53694	0.210933	-2.54555	0.0109106	0.124709
Irs1	1862.57	-0.677164	0.266156	-2.54424	0.0109515	0.124981
Fam126a	985.419	-0.548099	0.215453	-2.54394	0.010961	0.124985
Avpr2	119.464	0.952698	0.37464	2.54297	0.0109915	0.125228
Dynlt2a2	119.17	0.912439	0.358939	2.54205	0.0110206	0.125454
Ecm1	3729.61	-0.473717	0.186402	-2.54137	0.0110418	0.125591
Ap5b1	527.306	0.682946	0.268793	2.54079	0.0110603	0.125697
Rps27	612.129	0.807569	0.317881	2.54047	0.0110702	0.125705
Atl1	126.357	0.888547	0.349807	2.5401	0.0110819	0.125734
Polr2l	373.518	0.666526	0.26254	2.53876	0.0111248	0.12601
mt-Co1	155882	-0.517247	0.203721	-2.539	0.0111171	0.12601
Tpx2	512.543	-0.585765	0.230883	-2.53706	0.0111787	0.126202
Plekha1	1053.87	-0.545379	0.214932	-2.53745	0.0111664	0.126202
Zfp143	781.258	0.609601	0.2402	2.53789	0.0111524	0.126202
Mdc1	2517.65	0.480508	0.189375	2.53734	0.01117	0.126202
Top2a	2315.69	-0.578404	0.228016	-2.53668	0.0111909	0.126229
Lad1	1977.38	-0.645904	0.254653	-2.53641	0.0111996	0.126229
Cd86	1023.79	-0.729866	0.287919	-2.53497	0.0112458	0.126437
Cdr2l	600.613	-0.731876	0.288682	-2.53524	0.0112372	0.126437
C1ra	1541.66	-0.639341	0.252166	-2.5354	0.0112319	0.126437
Dhx16	2034.18	0.511795	0.202231	2.53075	0.011382	0.127863
Agtpbp1	1638.19	0.575342	0.227412	2.52995	0.0114078	0.127873
Htra3	142.171	-0.878084	0.347028	-2.5303	0.0113966	0.127873
Ttll3	867.117	0.522584	0.206567	2.52985	0.011411	0.127873
Tmem37	135.713	-0.857289	0.338944	-2.52929	0.0114292	0.127972
Sh3pxd2b	3685.48	-0.526765	0.208292	-2.52897	0.0114398	0.127985
Eml1	616.966	-0.665654	0.263324	-2.52789	0.0114751	0.128275
Irf7	2489.96	-0.535286	0.211786	-2.52749	0.0114882	0.128316
Rasgrp1	648.02	-0.925386	0.366269	-2.52652	0.0115198	0.128551
Mynn	731.125	0.55484	0.219653	2.52598	0.0115375	0.128551
St7l	1254.78	0.533048	0.211005	2.52623	0.0115295	0.128551
Cdk2ap2	2867.4	0.586229	0.232182	2.52486	0.0115743	0.128838
Tbkbp1	1435.14	0.531263	0.210432	2.52463	0.0115821	0.128838
Mettl25	107.347	0.895341	0.354721	2.52407	0.0116004	0.128936
Spon1	487.623	-0.816378	0.323518	-2.52344	0.0116214	0.129065
Sema4c	241.059	-0.766441	0.303781	-2.523	0.0116357	0.129119
Trmt112	970.92	0.587379	0.232862	2.52243	0.0116547	0.129224
Cstf2t	1005.5	0.508128	0.201487	2.52189	0.0116726	0.129318
Gstm1	1118.42	-0.535051	0.212228	-2.52111	0.0116985	0.129499
Cav2	261.894	-0.757022	0.300351	-2.52046	0.0117201	0.129576
Cks2	599.735	0.613096	0.24326	2.52033	0.0117244	0.129576
Avil	660.807	-0.63952	0.253949	-2.5183	0.0117922	0.130198
Dhx37	634.621	0.565962	0.22476	2.51808	0.0117998	0.130198
Irak1	2237.48	0.501195	0.199102	2.51728	0.0118266	0.130389
Krt20	3338.12	-0.66953	0.266015	-2.51689	0.0118397	0.130428
Gab1	423.989	-0.608757	0.241917	-2.51639	0.0118564	0.130506
Hs6st1	1277.6	-0.499462	0.198606	-2.51483	0.0119089	0.130873
Cntd1	54.0785	1.24049	0.493232	2.51503	0.0119024	0.130873
Jdp2	2240.66	0.535807	0.213128	2.51402	0.0119364	0.13107
Junb	63947	0.489186	0.194654	2.51311	0.0119673	0.131304
Tnfsf13	250.235	-0.683237	0.271916	-2.51268	0.0119818	0.131357
Sprr1a	188.551	-0.930659	0.370491	-2.51196	0.0120063	0.13152
Nbeal2	6026.27	0.457367	0.182097	2.51167	0.012016	0.131521
Rassf3	2311.14	-0.493623	0.196577	-2.5111	0.0120355	0.131629
1700025G04Rik	280.377	-0.655374	0.261136	-2.5097	0.0120832	0.131939
Gm10801	119.639	-1.50211	0.598491	-2.50983	0.0120788	0.131939
Rtn1	96.7673	-1.19848	0.477941	-2.50758	0.0121561	0.132081
Tgfb3	365.83	-0.666173	0.265521	-2.50893	0.0121098	0.132081
Mt2	225.617	-0.726685	0.289819	-2.50737	0.0121632	0.132081
Dtx4	3748.79	0.497441	0.198344	2.50797	0.0121426	0.132081
Sin3a	2300.13	0.489299	0.195114	2.50776	0.0121499	0.132081
Rgmb	605.905	-0.674493	0.269006	-2.50735	0.012164	0.132081
Ttc30a1	114.35	0.865099	0.345025	2.50735	0.012164	0.132081
Exosc10	1233.49	0.518395	0.206885	2.50571	0.0122205	0.132217
Prdx4	289.686	-0.795225	0.31737	-2.50567	0.0122219	0.132217
Cracdl	315.26	-0.710165	0.283315	-2.50663	0.012189	0.132217
Ate1	959.194	0.501654	0.200214	2.50558	0.012225	0.132217
Rps13	1819.82	0.555845	0.221802	2.50605	0.0122089	0.132217
Krt14	283.237	-0.718073	0.286845	-2.50335	0.0123025	0.132951
Ptgdr2	57.1531	1.17498	0.469443	2.50292	0.0123174	0.133006
Mid1ip1	656.92	-0.566684	0.226546	-2.50141	0.0123698	0.133325
Pltp	753.881	-0.887567	0.354818	-2.50147	0.0123679	0.133325
Specc1l	1590.84	-0.482702	0.192986	-2.50123	0.0123762	0.133325
Ttll12	531.504	-0.587332	0.234896	-2.5004	0.0124054	0.133429
Ccnb1	231.959	-0.853932	0.341496	-2.50056	0.0123996	0.133429
Trim27	785.956	0.559262	0.223718	2.49986	0.0124244	0.133528
Pdia3	13359.6	-0.480707	0.192326	-2.49944	0.0124391	0.133564
Ppp1r9a	75.8339	1.02073	0.408424	2.4992	0.0124473	0.133564
Akr1c19	754.949	-0.718315	0.287451	-2.49891	0.0124575	0.133568
Cyth1	2060.12	-0.501221	0.200603	-2.49858	0.0124694	0.133591
Btbd10	517.081	0.572336	0.229142	2.49773	0.012499	0.133803
Clec4b2	48.74	1.23806	0.495777	2.49721	0.0125174	0.133895
Prss12	81.9965	1.03727	0.41573	2.49507	0.0125933	0.134393
Pde12	1853.33	0.493168	0.197658	2.49506	0.0125935	0.134393
Gm45902	376.694	0.598354	0.239768	2.49556	0.012576	0.134393
Mylpf	45.5443	1.28207	0.51391	2.49473	0.0126054	0.134415
Ltf	3658.26	0.538774	0.216104	2.49312	0.0126627	0.134815
Cenpe	600.563	-0.563689	0.226098	-2.49312	0.0126626	0.134815
Mcf2l	1335.72	-0.653905	0.262369	-2.49231	0.0126915	0.135016
Zfpm1	1061.15	-0.612256	0.245726	-2.49163	0.012716	0.135095
Carns1	122.489	-1.00976	0.405275	-2.49155	0.0127187	0.135095
Esd	1607.14	-0.496548	0.199361	-2.4907	0.0127492	0.135296
Cd200r4	174.078	-0.848611	0.340743	-2.49047	0.0127575	0.135296
P2ry12	332.821	0.719133	0.288802	2.49006	0.0127722	0.135348
Phlpp2	452.72	-0.759131	0.305082	-2.48829	0.012836	0.135812
Prpf38a	747.262	0.574882	0.231032	2.48832	0.0128347	0.135812
Gm3055	76.5462	-1.15289	0.46344	-2.48769	0.0128577	0.135937
Tjp2	1996.19	-0.570898	0.229553	-2.487	0.0128824	0.13607
H2-DMb1	2588	-0.610332	0.24543	-2.48679	0.0128902	0.13607
Itgax	7699.98	0.577803	0.232506	2.48511	0.012951	0.136606
Akap1	667.081	-0.754697	0.303801	-2.48418	0.012985	0.136648
Hk3	3443.97	-0.597462	0.240496	-2.48429	0.0129811	0.136648
Mapkapk5	834.623	0.556323	0.223942	2.48423	0.0129832	0.136648
Ube2j2	1075.09	0.529677	0.213289	2.48338	0.0130143	0.136682
Eng	268.656	-0.816345	0.328738	-2.48327	0.0130183	0.136682
Asgr2	19.7294	-1.98544	0.799474	-2.48344	0.0130121	0.136682
Acp2	1403.91	-0.517009	0.208264	-2.48247	0.0130474	0.136882
Sppl2a	3814.69	-0.449706	0.181246	-2.48119	0.0130944	0.137111
Ptms	4821.01	-0.45924	0.185218	-2.47945	0.0131585	0.137111
Plxnd1	1678.75	-0.610318	0.246019	-2.48077	0.0131097	0.137111
Adam9	3315.67	-0.446754	0.180201	-2.4792	0.0131677	0.137111
Uaca	437.898	-0.758762	0.305959	-2.47995	0.0131401	0.137111
Polg	1840.26	0.48567	0.195818	2.48022	0.0131303	0.137111
Hlx	1668.93	0.629998	0.253874	2.48154	0.0130818	0.137111
Tbc1d16	190.423	-0.737399	0.297465	-2.47895	0.0131771	0.137111
Fam102b	855.923	-0.503977	0.203308	-2.47888	0.0131797	0.137111
B3gntl1	264.606	0.662963	0.267239	2.48079	0.0131092	0.137111
Tgtp1	6441.15	0.471804	0.190272	2.47963	0.0131517	0.137111
Serpina3g	664.937	-0.660205	0.266402	-2.47823	0.0132037	0.137256
Gabpb1	1284.96	0.492227	0.198644	2.47793	0.0132147	0.137266
Eif1b	571.032	0.586518	0.236729	2.47759	0.0132273	0.137292
Jrkl	287.08	0.645414	0.26053	2.47731	0.0132377	0.137296
Resf1	17986.9	0.500095	0.20202	2.47547	0.0133062	0.137901
Pole4	360.084	0.615743	0.248778	2.47507	0.0133209	0.137949
Nfia	1108.05	-0.578058	0.233594	-2.47463	0.0133375	0.138016
Ptger1	669.956	0.552054	0.223125	2.47419	0.0133539	0.138081
Klrd1	43.6648	-1.30704	0.528768	-2.47186	0.0134414	0.138518
Me1	2246.31	-0.611193	0.247275	-2.47171	0.0134468	0.138518
Ccl7	226.495	-0.819845	0.331608	-2.47233	0.0134236	0.138518
Atg2b	2738.68	0.46474	0.188004	2.47197	0.0134369	0.138518
Mbp	2784.3	0.472261	0.191015	2.47238	0.0134216	0.138518
Trem2	399.306	-0.804686	0.325667	-2.47089	0.0134778	0.13867
Marchf7	5438.08	0.441277	0.178599	2.47078	0.0134819	0.13867
Iffo2	720.521	-0.642243	0.260002	-2.47015	0.0135057	0.138809
Unkl	799.357	0.536296	0.217218	2.46893	0.0135517	0.139074
Cd300c2	1582.46	0.578721	0.234381	2.46915	0.0135434	0.139074
Cltb	749.508	-0.549367	0.222584	-2.46813	0.0135819	0.139278
Hspa1a	14719	0.476859	0.193271	2.46731	0.0136134	0.139497
Yrdc	318.968	0.625714	0.253631	2.46703	0.013624	0.1395
Tpgs2	174.749	0.7703	0.312323	2.46635	0.0136496	0.139553
Emp1	9833.12	-0.738837	0.299537	-2.4666	0.0136402	0.139553
Rab11fip2	288.622	0.661824	0.268384	2.46596	0.0136646	0.139602
Gja1	286.525	-0.699514	0.283716	-2.46554	0.0136807	0.139661
Jchain	319.01	-0.813973	0.330248	-2.46473	0.0137117	0.139873
Mif	4388.21	0.536272	0.217627	2.46417	0.0137329	0.139881
Lrg1	586.113	-0.923735	0.374827	-2.46443	0.0137232	0.139881
Krt19	12423.2	-0.60884	0.247192	-2.46303	0.013777	0.140226
Mettl16	938.781	0.51196	0.207919	2.4623	0.0138048	0.14036
Gfpt1	7148.5	-0.54514	0.221433	-2.46188	0.0138211	0.14036
Clec4a1	411.734	-0.869027	0.352968	-2.46205	0.0138144	0.14036
Adam23	47.2331	-1.24555	0.506027	-2.46143	0.0138384	0.140432
Dhx40	2448.3	0.466841	0.189777	2.45995	0.0138955	0.140552
Zbtb4	999.052	-0.551304	0.224132	-2.45973	0.0139041	0.140552
Plk4	546.035	0.547509	0.22254	2.46027	0.0138832	0.140552
Stxbp1	792.464	-0.60673	0.246686	-2.45952	0.0139121	0.140552
N4bp2l2	2606.26	0.458357	0.186326	2.45998	0.0138946	0.140552
Zfp53	603.03	0.569847	0.231588	2.46061	0.0138702	0.140552
Tspan13	1160.34	-0.485428	0.197395	-2.45917	0.0139257	0.140586
Slc7a7	439.628	-0.579836	0.235919	-2.45778	0.0139801	0.140926
Inpp5e	871.301	0.522479	0.212572	2.45789	0.0139756	0.140926
Arhgap22	167.498	-0.842705	0.342932	-2.45736	0.0139963	0.140986
Tcirg1	6923.89	0.506619	0.206223	2.45665	0.0140238	0.141054
Cnp	701.538	-0.534705	0.217653	-2.45669	0.0140223	0.141054
Mrpl57	318.299	0.617552	0.251419	2.45627	0.0140388	0.141101
Zfp503	562.643	-0.709015	0.288718	-2.45574	0.0140596	0.141206
Ly6a	3232.22	-0.444892	0.181199	-2.45527	0.0140778	0.141285
Nckap1	1764.42	-0.635079	0.258768	-2.45424	0.0141182	0.141587
Crebzf	1144.69	0.483085	0.1969	2.45346	0.014149	0.141791
Btbd3	380.216	-0.705427	0.287615	-2.45268	0.0141796	0.141993
Ccl6	11773.7	-0.797439	0.32531	-2.45132	0.0142334	0.142063
Fkbp5	2403.2	-0.507287	0.206957	-2.45117	0.0142395	0.142063
Creb3l1	374.171	-0.659231	0.268938	-2.45124	0.0142365	0.142063
Ddx20	485.736	0.56052	0.228664	2.45128	0.0142347	0.142063
Padi2	557.907	-0.539489	0.220116	-2.45093	0.0142489	0.142063
Synpo2	29.4613	-1.68343	0.686841	-2.45098	0.0142468	0.142063
Tnfrsf21	1913.88	-0.470527	0.192031	-2.45026	0.0142754	0.142222
Prickle3	726.195	0.528337	0.21567	2.44974	0.0142958	0.142231
Plcb1	975.492	-0.688686	0.281129	-2.44971	0.0142971	0.142231
Plekha8	527.869	-0.660025	0.26954	-2.44871	0.0143369	0.142307
Efcab2	75.5186	1.12348	0.458787	2.44881	0.0143327	0.142307
Per3	200.312	-0.846288	0.345579	-2.4489	0.0143293	0.142307
Rfc5	1008.92	0.489311	0.199844	2.44847	0.0143464	0.142307
Rnf20	2051.07	0.483018	0.197324	2.44784	0.0143716	0.142349
Slc6a9	238.686	-0.724687	0.296047	-2.44788	0.0143699	0.142349
Ptprd	992.036	-0.68797	0.281234	-2.44626	0.0144347	0.142871
Tlr8	537.92	-0.853567	0.348966	-2.44599	0.0144455	0.142874
Marveld1	987.641	-0.608907	0.249015	-2.44526	0.0144747	0.142936
H60b	116.106	0.842604	0.344604	2.44513	0.0144798	0.142936
Txnrd2	168.504	0.750769	0.307057	2.44505	0.0144832	0.142936
P2ry10	208.557	-0.845219	0.34578	-2.44438	0.01451	0.143097
Arih2	4379.88	0.478664	0.195848	2.44406	0.014523	0.143123
Mapk6	1955	-0.486058	0.198944	-2.44319	0.0145579	0.143363
Hk2	13875.2	0.448871	0.183923	2.44054	0.0146654	0.143777
Nid1	1966.92	-0.710604	0.291134	-2.44082	0.014654	0.143777
Cert1	4509.99	0.463153	0.189758	2.44076	0.0146562	0.143777
Zfp64	398.036	-0.597157	0.24466	-2.44076	0.0146563	0.143777
Pin1	421.964	0.58709	0.240448	2.44165	0.0146204	0.143777
Ppargc1b	247.068	-0.658792	0.26985	-2.44133	0.0146333	0.143777
Camta2	3230.09	0.532351	0.218147	2.44033	0.0146737	0.143777
Vmn2r24	292.412	0.640863	0.262656	2.43993	0.0146899	0.143833
Tns4	475.993	-0.588124	0.241152	-2.43881	0.0147357	0.143978
Gpd1	1225.8	-0.535312	0.219504	-2.43874	0.0147386	0.143978
Rbm22	1074.2	0.505747	0.20742	2.43828	0.0147575	0.143978
Mfsd1	1598.51	-0.475758	0.195118	-2.43831	0.0147562	0.143978
Tmem119	156.18	-0.78757	0.32296	-2.4386	0.0147443	0.143978
Cnbp	5175.2	0.454538	0.186521	2.43693	0.0148127	0.144413
Gpr146	1661.03	0.577638	0.237118	2.43608	0.0148476	0.14465
Slc9a9	332.48	-0.805939	0.330908	-2.43554	0.0148696	0.144761
Rnd3	1176.65	-0.54167	0.222432	-2.43522	0.0148826	0.144785
Ctsh	3326.93	-0.583734	0.239825	-2.434	0.0149329	0.145042
Igf2bp2	1050.11	-0.632235	0.259772	-2.43381	0.0149409	0.145042
Gdpd1	349.573	-0.703029	0.288843	-2.43395	0.0149351	0.145042
Septin8	1140.42	-0.60294	0.247881	-2.43238	0.0150002	0.14541
Nxpe4	72.6532	-1.03447	0.425276	-2.43247	0.0149963	0.14541
Col6a1	1405.8	-0.635647	0.261369	-2.43199	0.0150162	0.145463
Parp8	1689.32	-0.471103	0.193755	-2.43144	0.0150389	0.145579
Sgf29	226.02	0.741886	0.305156	2.43117	0.0150501	0.145584
Ak3	1417.7	-0.551634	0.227002	-2.43008	0.0150953	0.145918
Ikzf1	2950.48	0.507704	0.208969	2.42957	0.0151169	0.146023
Gigyf1	2355.43	0.464866	0.191439	2.42827	0.0151711	0.14634
Slc9a8	1332	0.481398	0.198243	2.42833	0.0151685	0.14634
Scand1	683.669	0.580263	0.239134	2.42652	0.0152445	0.146944
Arhgap12	1291.6	-0.534863	0.220488	-2.42581	0.0152742	0.147126
Tnik	108.345	0.860163	0.354823	2.4242	0.0153421	0.147572
Phf11b	229.34	-1.0199	0.420709	-2.42423	0.0153407	0.147572
Ciao3	612.691	0.52913	0.218307	2.4238	0.0153593	0.147633
Hnrnph3	462.26	0.577568	0.238413	2.42255	0.015412	0.148036
Stc2	692.678	-0.698139	0.288339	-2.42124	0.0154675	0.148264
Cdhr2	905.342	-0.705491	0.291362	-2.42136	0.0154626	0.148264
Filip1l	1429.57	-0.486796	0.201068	-2.42105	0.0154757	0.148264
Ndufaf3	147.728	0.771183	0.318543	2.42097	0.0154792	0.148264
Flrt3	1220.64	-0.723616	0.298995	-2.42016	0.0155138	0.148491
Spaca6	404.648	-0.725398	0.29988	-2.41896	0.015565	0.148876
Cdh17	4092.36	-0.599975	0.248121	-2.41807	0.0156029	0.149135
Hnf4g	345.323	-0.774816	0.320564	-2.41704	0.0156472	0.149453
Mall	525.176	-0.650256	0.269108	-2.41633	0.0156777	0.149588
Ddx24	2170.28	0.472434	0.195537	2.41609	0.0156881	0.149588
Pigm	1573	0.459601	0.190256	2.4157	0.0157052	0.149588
Hspa14	701.331	0.512112	0.211978	2.41588	0.0156974	0.149588
Tppp	138.166	-0.824921	0.341557	-2.41518	0.0157276	0.149593
Gbp6	2541.66	-0.51424	0.212916	-2.41523	0.0157254	0.149593
Fam220a	414.329	0.57065	0.236336	2.41457	0.0157537	0.149737
Fam220a	414.329	0.57065	0.236336	2.41457	0.0157537	0.149737
Mpzl2	802.937	-0.664977	0.275441	-2.41423	0.0157686	0.149774
Zw10	826.463	0.54061	0.223955	2.41393	0.0157816	0.149793
Mgat3	2648	-0.620234	0.256996	-2.4134	0.0158045	0.149907
Sirt6	358.662	0.615623	0.255318	2.4112	0.0159003	0.15071
Jund	11984.9	0.430567	0.178617	2.41056	0.0159282	0.15087
Per1	10911.2	0.427991	0.17764	2.40932	0.0159824	0.151279
Col14a1	1025.3	-0.650591	0.270102	-2.40869	0.0160101	0.151346
Cst3	6738.28	0.563247	0.233868	2.4084	0.0160228	0.151346
Cmtm4	1665.27	-0.589477	0.244746	-2.40853	0.0160171	0.151346
Pcbd2	155.522	0.787056	0.326994	2.40695	0.0160866	0.151452
Tmem176a	1767.98	-0.495006	0.205625	-2.40733	0.0160698	0.151452
Maml2	766.542	-0.520294	0.216081	-2.40786	0.0160464	0.151452
Cdkn2aip	530.983	0.531302	0.220717	2.40717	0.0160768	0.151452
Fbrsl1	1300.89	0.504647	0.209669	2.40688	0.0160895	0.151452
Sf1	9840.61	0.457918	0.190343	2.40576	0.016139	0.151813
Lgals4	10454.1	-0.633487	0.263439	-2.40468	0.0161866	0.152156
Fat1	18360.3	-0.599261	0.249359	-2.40321	0.016252	0.152666
Gpr141b	36.749	-1.38661	0.577093	-2.40275	0.0162722	0.15275
Tef	559.36	-0.749641	0.312075	-2.40212	0.0163005	0.152911
Eloa	2710.01	0.536679	0.223608	2.4001	0.0163908	0.153127
Hsd17b11	2373.31	0.474069	0.197516	2.40016	0.0163881	0.153127
Rfx1	1050.08	0.50937	0.212165	2.40083	0.0163581	0.153127
Tasor2	2325.65	0.444976	0.185354	2.40068	0.0163646	0.153127
Gdf15	296.186	-0.701985	0.292467	-2.40022	0.0163854	0.153127
Sft2d3	142.111	0.797877	0.33234	2.40078	0.0163599	0.153127
Rabac1	1261.29	0.499024	0.207987	2.3993	0.0164263	0.153204
Il12rb2	58.5454	-1.15074	0.47955	-2.39963	0.0164116	0.153204
Ubiad1	218.171	0.67745	0.28237	2.39916	0.0164328	0.153204
F3	2502.36	-0.449739	0.187483	-2.39883	0.0164474	0.153236
Snx20	4435.69	0.481691	0.200833	2.39847	0.0164636	0.153282
Tmcc3	936.626	-0.543222	0.226692	-2.3963	0.0165614	0.154031
Skint3	179.379	0.787451	0.328626	2.39619	0.0165666	0.154031
Tlr3	739.388	-0.568289	0.237202	-2.3958	0.0165843	0.15409
Gprasp1	670.215	0.508951	0.212521	2.39482	0.0166283	0.154391
Mysm1	1841.1	0.453946	0.189572	2.39458	0.0166393	0.154391
5730409E04Rik	65.73	-1.05948	0.442524	-2.39417	0.0166578	0.154459
Muc5b	28023.9	-0.544167	0.227323	-2.39381	0.0166745	0.154508
Cysltr1	649.746	0.644142	0.269168	2.39309	0.0167073	0.154707
Tjp1	3060.24	-0.599799	0.250695	-2.39255	0.0167318	0.154829
Szt2	2092.17	0.451362	0.188704	2.39191	0.016761	0.154994
Hipk3	3675.64	0.442427	0.184996	2.39155	0.0167776	0.155043
Strn4	1968.62	0.447429	0.187161	2.39061	0.0168203	0.155331
Mlkl	424.438	-0.577388	0.241604	-2.38981	0.0168572	0.155567
1600014C23Rik	21.3483	1.88874	0.791491	2.3863	0.0170189	0.156953
Zbtb46	108.308	-0.935075	0.392025	-2.38524	0.017068	0.1573
Zfp961	655.271	0.517485	0.217037	2.38432	0.0171108	0.157588
Raph1	2849.42	-0.664695	0.278907	-2.38321	0.0171622	0.157955
Clcn5	903.596	-0.494855	0.207804	-2.38135	0.0172493	0.158586
Arhgef18	1526.72	-0.461526	0.193817	-2.38125	0.0172541	0.158586
Zfp687	1451.98	0.461245	0.193756	2.38055	0.0172869	0.158674
Tcf4	2065.03	-0.498638	0.209445	-2.38075	0.0172773	0.158674
E2f2	399.097	-0.597346	0.251103	-2.37889	0.017365	0.15907
Dab2	3593.9	-0.810486	0.340686	-2.37898	0.0173607	0.15907
Arhgap6	153.225	-0.771463	0.324253	-2.3792	0.0173501	0.15907
Arg1	4764.52	-0.720497	0.302941	-2.37834	0.0173909	0.159201
Dstn	5441.76	-0.521817	0.219494	-2.37736	0.0174371	0.159516
Ythdc1	4942.12	0.426551	0.17949	2.37646	0.0174799	0.159801
Stag1	2268.49	0.466006	0.196132	2.37598	0.0175026	0.159902
Sdc4	4618.9	-0.511736	0.215504	-2.3746	0.0175677	0.160389
Cldn2	2444.45	-0.578241	0.243546	-2.37425	0.0175844	0.160434
Fam71f2	538.835	-0.817891	0.344684	-2.37287	0.0176503	0.160928
Man2a1	5022.66	-0.424105	0.1788	-2.37195	0.0176945	0.161224
Ppt2	558.685	-0.546331	0.230405	-2.37118	0.0177315	0.161263
Gpr155	244.174	-0.651608	0.274777	-2.3714	0.0177206	0.161263
H4c14	1351.02	0.502119	0.211765	2.37112	0.0177343	0.161263
Vav2	1166.8	-0.474656	0.200245	-2.37038	0.0177697	0.16137
Cd300lb	883.533	-0.591171	0.249375	-2.37061	0.0177588	0.16137
Itga2	1662.01	-0.621366	0.262198	-2.36983	0.0177961	0.161397
Qser1	1167.93	-0.519213	0.219093	-2.36983	0.0177964	0.161397
Nt5c	531.321	-0.569229	0.240277	-2.36906	0.0178335	0.161519
Zranb2	1479.7	0.456732	0.192786	2.36911	0.017831	0.161519
Olfr857	99.8238	-1.09486	0.462456	-2.3675	0.017909	0.162095
Itga1	3212.01	-0.608459	0.257035	-2.36723	0.017922	0.162106
Muc13	4920.37	-0.513658	0.217289	-2.36394	0.0180817	0.163441
E4f1	770.141	0.518559	0.219519	2.36225	0.0181642	0.163784
Myo1a	241.989	-0.79701	0.337419	-2.36208	0.0181727	0.163784
Panx1	221.882	-0.681946	0.288723	-2.36194	0.0181796	0.163784
C1qb	5579.36	-0.805086	0.340771	-2.36254	0.0181502	0.163784
Zfp518a	647.21	0.533877	0.225984	2.36246	0.0181542	0.163784
Jag1	2205.29	-0.488917	0.2071	-2.36077	0.0182368	0.164083
Tmem222	355.978	0.592626	0.251017	2.3609	0.0182307	0.164083
Fth1	81552.6	-0.503135	0.21317	-2.36025	0.0182625	0.164206
Fcgr1	944.766	-0.881041	0.373339	-2.3599	0.01828	0.164255
Nr1h3	245.119	-0.629706	0.266885	-2.35947	0.0183011	0.164337
Hvcn1	813.808	0.61114	0.259093	2.35877	0.0183355	0.164537
Gcnt3	1029.12	-0.621118	0.263426	-2.35784	0.0183814	0.164841
Ino80e	1013.7	0.502725	0.213305	2.35683	0.0184315	0.165074
Aplp2	6418.87	-0.428703	0.181891	-2.35692	0.0184271	0.165074
Il1b	79222.7	0.466074	0.198003	2.35387	0.0185789	0.166284
Slc39a10	678.269	-0.513852	0.218355	-2.35329	0.0186083	0.166438
Xpo1	4301.7	0.450479	0.191522	2.35211	0.0186674	0.166699
Arid5a	5706.96	0.48788	0.207396	2.3524	0.0186525	0.166699
Selenow	822.882	-0.4929	0.209569	-2.35197	0.0186741	0.166699
Pithd1	369.382	0.587231	0.249734	2.35143	0.0187015	0.166834
Rmnd5b	566.857	0.522395	0.222241	2.35058	0.0187441	0.166954
Slc9a2	1031.48	-0.649573	0.276363	-2.35043	0.0187516	0.166954
Gramd1c	122.149	-0.849892	0.361527	-2.35084	0.0187312	0.166954
Atp5md	1265.27	0.469565	0.199799	2.35019	0.018764	0.166956
Uimc1	1053.01	0.499307	0.21256	2.34901	0.0188232	0.167263
8030462N17Rik	1044.7	0.469572	0.199922	2.34877	0.0188353	0.167263
Bcl2	1257.4	-0.579248	0.246585	-2.34908	0.0188197	0.167263
Cdc40	1122.09	0.516815	0.220142	2.34764	0.0188925	0.167662
Lrrc8b	548.253	-0.631485	0.269027	-2.34729	0.0189107	0.167714
Poc5	431.048	0.542433	0.231279	2.34536	0.0190085	0.168363
Clmp	154.823	0.860883	0.367051	2.3454	0.0190065	0.168363
Rnf40	2368.7	0.469302	0.200168	2.34454	0.0190505	0.168625
Abca9	731.209	-0.73685	0.314342	-2.34411	0.0190728	0.168686
P2ry6	684.448	-0.719879	0.307126	-2.34392	0.0190821	0.168686
Rbm27	2282.64	0.503523	0.214964	2.34235	0.0191626	0.16907
Lrrc56	110.178	0.848134	0.362051	2.34258	0.019151	0.16907
H2-Ab1	17614.2	-0.734967	0.313773	-2.34235	0.0191627	0.16907
Ush1c	305.433	-0.828275	0.353765	-2.34132	0.0192159	0.169211
Olfr1565	120.293	0.825116	0.35239	2.34148	0.0192074	0.169211
Eif4e3	525.782	0.642015	0.274194	2.34146	0.0192083	0.169211
Fam193b	2207.71	0.446181	0.190607	2.34085	0.0192401	0.169315
Ciart	530.255	-0.655833	0.280226	-2.34037	0.0192645	0.169421
Zdhhc14	245.329	0.68992	0.294847	2.33992	0.0192877	0.169516
Epha2	1261.7	-0.670983	0.286884	-2.33886	0.0193425	0.169543
0610010K14Rik	273.477	0.643332	0.275036	2.33908	0.0193313	0.169543
Ttc14	1741.22	0.439952	0.188052	2.33952	0.0193083	0.169543
Acta2	274.417	-0.685255	0.293038	-2.33845	0.0193641	0.169543
Cc2d2a	488.28	-0.602567	0.257642	-2.33877	0.0193471	0.169543
Cdyl	758.736	0.502592	0.214928	2.33842	0.0193653	0.169543
Myo15b	3006.82	-0.697097	0.298267	-2.33716	0.0194308	0.170007
Cdc25b	655.065	-0.57309	0.245332	-2.33598	0.0194921	0.170275
Tns2	1040.17	-0.651102	0.278743	-2.33586	0.0194988	0.170275
Mfsd6	2585.5	0.45176	0.193397	2.33593	0.0194951	0.170275
Paox	216.156	-0.665809	0.285153	-2.33492	0.0195475	0.170482
Ighv1-22	20.0456	-1.79962	0.770688	-2.33508	0.0195392	0.170482
Il27	78.6209	0.949162	0.406731	2.33364	0.0196148	0.17096
Tff1	1034.39	-0.822719	0.35259	-2.33336	0.0196293	0.170976
Ptgfrn	2962.75	-0.569581	0.244142	-2.33299	0.0196485	0.170984
Sh2d4a	1123.9	-0.501347	0.214906	-2.33286	0.0196553	0.170984
Neurl1b	1314.39	-0.583502	0.25015	-2.3326	0.019669	0.170995
Tnfsfm13	137.579	-0.751358	0.322275	-2.33142	0.0197313	0.1711
Sanbr	298.266	-0.667632	0.286303	-2.33191	0.0197055	0.1711
Dennd4b	2284.74	0.498212	0.21369	2.33147	0.0197285	0.1711
Rpia	540.098	0.574232	0.246263	2.33178	0.019712	0.1711
Ppa2	572.504	-0.594206	0.254965	-2.33054	0.0197775	0.171226
Inip	413.239	0.626712	0.268925	2.33043	0.0197834	0.171226
Limd2	1246.83	0.496394	0.212997	2.33052	0.0197788	0.171226
Mapk7	582.194	-0.561747	0.241078	-2.33015	0.0197985	0.171248
Fkbp1b	46.2051	-1.17708	0.505258	-2.32966	0.0198243	0.171266
Gpr4	139.991	0.755168	0.324191	2.32939	0.0198382	0.171266
Zfp945	294.436	-0.783868	0.33649	-2.32955	0.0198302	0.171266
Efnb2	2033.26	-0.531932	0.228492	-2.32801	0.0199118	0.171793
Sh3d19	2401.72	-0.572597	0.246019	-2.32745	0.0199415	0.171917
Prkcg	186.749	0.745223	0.320214	2.32726	0.0199513	0.171917
Jpt2	1209.8	-0.467093	0.200761	-2.32661	0.0199859	0.172106
Nprl2	215.05	0.657515	0.28266	2.32617	0.0200093	0.172171
Eif1ad	472.087	0.547417	0.235371	2.32576	0.0200314	0.172171
Rmdn1	135.146	0.76345	0.328249	2.32583	0.0200279	0.172171
Fads1	1331.54	-0.483111	0.207833	-2.32451	0.020098	0.172573
Creld1	365.454	-0.570343	0.245371	-2.32441	0.0201034	0.172573
Nr1h2	2370.97	0.464741	0.200036	2.32329	0.0201635	0.17298
Zfp609	3346	0.477586	0.20567	2.3221	0.0202276	0.173421
Ormdl1	432.484	0.551491	0.237627	2.32082	0.0202964	0.173683
Ppp3ca	2472.06	0.431595	0.185961	2.32088	0.0202931	0.173683
Diaph2	1982.3	-0.447715	0.192895	-2.32102	0.0202856	0.173683
Gm4724	55.6109	-1.36183	0.586925	-2.32027	0.0203262	0.173721
Ugt1a5	276.205	-0.779865	0.336089	-2.32041	0.0203187	0.173721
Osbpl8	3142.17	-0.537082	0.231556	-2.31945	0.0203704	0.17399
Foxg1	697.471	-0.695844	0.300068	-2.31895	0.0203976	0.174026
Gm21188	779.412	-0.556922	0.240166	-2.31891	0.0204001	0.174026
Actr5	335.195	0.566932	0.244572	2.31806	0.0204461	0.1742
Rbm33	4552.11	0.432019	0.186359	2.3182	0.0204383	0.1742
Zpr1	666.1	0.522553	0.22561	2.31618	0.0205484	0.174962
Sptbn1	8890.49	-0.501226	0.216486	-2.31528	0.0205975	0.175272
Cd38	1371.85	-0.463525	0.200247	-2.31476	0.0206258	0.175403
Cox8a	3129.13	0.517242	0.223494	2.31434	0.020649	0.17549
Phf11d	249.669	-0.672212	0.290518	-2.31384	0.0206763	0.175614
Epb41l4b	1006.92	-0.631622	0.273067	-2.31307	0.0207189	0.175757
Egln3	10368.1	0.488366	0.211112	2.3133	0.020706	0.175757
Palld	1272.31	-0.522735	0.226039	-2.31259	0.0207452	0.175871
Ddit4	1901.99	-0.486375	0.210389	-2.31179	0.0207894	0.175957
Nek4	623.827	0.517684	0.22394	2.3117	0.0207941	0.175957
Dsc2	654.993	-0.611828	0.264617	-2.31213	0.0207706	0.175957
H3f3b	22430.4	0.406594	0.175925	2.31119	0.0208226	0.17598
Glb1	577.07	-0.512946	0.221934	-2.31125	0.0208189	0.17598
Hba-a2	79.1131	-1.3669	0.591563	-2.31065	0.020852	0.176119
Trim2	620.595	-0.758438	0.328286	-2.31029	0.0208719	0.176179
Nudt14	123.348	-0.783646	0.339389	-2.30899	0.020944	0.176678
Zfp385a	430.655	-0.709616	0.307475	-2.30788	0.0210058	0.176776
Trib2	494.241	-0.572756	0.248106	-2.30851	0.0209707	0.176776
Ocstamp	114.226	-0.989673	0.428829	-2.30785	0.0210074	0.176776
Egr1	73718.6	0.470522	0.203876	2.30789	0.0210053	0.176776
Zfp959	157.204	0.739601	0.320519	2.30751	0.0210263	0.176825
Shfl	130.648	0.869919	0.377208	2.3062	0.0210993	0.17733
Gbe1	1067.52	0.477679	0.207185	2.30556	0.021135	0.177521
Zscan29	1130.15	0.475773	0.20638	2.30533	0.0211483	0.177524
Ptk2	1056.94	-0.602696	0.261552	-2.30431	0.0212052	0.177891
Taf4b	478.596	0.552769	0.239942	2.30376	0.0212361	0.178042
Lamc2	1551.61	-0.531092	0.23059	-2.30319	0.0212682	0.178113
Map2k4	2705.78	0.563833	0.24481	2.30314	0.0212707	0.178113
Vac14	1479.37	0.462981	0.201193	2.30118	0.0213815	0.178188
Crisp1	40.2895	-1.48971	0.647036	-2.30236	0.021315	0.178188
BC005624	1205.07	0.550394	0.239068	2.30225	0.0213209	0.178188
Mthfr	758.046	-0.498833	0.216724	-2.30169	0.0213527	0.178188
Ltb4r2	80.607	1.00547	0.436945	2.30113	0.0213841	0.178188
Pdcd7	320.933	0.612836	0.266285	2.30143	0.0213673	0.178188
Arl11	959.304	0.583671	0.253561	2.30189	0.0213412	0.178188
Neurl4	1120.32	0.469579	0.203948	2.30244	0.0213103	0.178188
Sult1c2	1841.18	-0.602527	0.261875	-2.30082	0.0214016	0.178225
Mindy3	1032.16	0.458285	0.199257	2.29997	0.0214502	0.178412
Anxa4	6053.58	-0.53319	0.231824	-2.29998	0.0214495	0.178412
Lpxn	203.125	-0.832472	0.362115	-2.29892	0.0215096	0.178668
Flnb	10348	-0.551738	0.240019	-2.29873	0.0215202	0.178668
Atp1b1	6813.89	-0.541984	0.23575	-2.29898	0.0215062	0.178668
Jph3	210.415	0.724631	0.315267	2.29847	0.021535	0.178681
Nt5e	2902.86	0.495877	0.215784	2.29803	0.0215603	0.178783
Tubb2b	215.492	-0.808405	0.351825	-2.29775	0.0215761	0.178805
Nes	1627.09	-0.634765	0.276387	-2.29665	0.0216387	0.179169
Lap3	1168.31	-0.469704	0.204529	-2.29652	0.0216462	0.179169
Foxo1	1234.13	-0.499447	0.217531	-2.29598	0.021677	0.179315
Mfsd8	247.532	0.637512	0.277746	2.2953	0.0217158	0.179527
Dhrs7	830.143	0.510179	0.2223	2.295	0.021733	0.17956
Capn5	1400.33	-0.57681	0.251383	-2.29454	0.0217592	0.179668
Rps4x	6452.26	-0.411295	0.179311	-2.29375	0.0218047	0.179916
Adgrf5	735.152	-0.783191	0.341473	-2.29356	0.0218155	0.179916
Oprm1	35.2466	1.33076	0.58034	2.29308	0.0218436	0.180038
Ccnd2	12672.4	-0.444751	0.194205	-2.29011	0.0220149	0.180432
Lrp10	3750.37	0.459848	0.200646	2.29183	0.0219153	0.180432
Rbx1	1023.24	0.476044	0.207864	2.29017	0.0220117	0.180432
Apba1	234.064	-0.970595	0.423657	-2.29099	0.0219638	0.180432
Tcp11l1	286.339	-0.586244	0.256006	-2.28996	0.0220236	0.180432
Apbb2	1024.11	-0.558987	0.244029	-2.29065	0.0219834	0.180432
Arap2	1340.57	-0.493903	0.215521	-2.29167	0.0219249	0.180432
Pigv	408.102	0.564143	0.246339	2.29011	0.022015	0.180432
Arhgef12	2769.31	-0.551243	0.240681	-2.29035	0.0220013	0.180432
Cep152	480.817	0.524039	0.22869	2.29148	0.0219356	0.180432
Itga8	32.6329	-1.51673	0.662595	-2.28907	0.022075	0.180745
Ablim1	1445.64	-0.477465	0.208639	-2.28847	0.0221102	0.180816
F830016B08Rik	476.104	-0.551484	0.240975	-2.28855	0.0221053	0.180816
Klf5	4190.92	-0.503867	0.220257	-2.28763	0.0221592	0.180964
Fcgr2b	5375.71	-0.739618	0.3233	-2.28772	0.022154	0.180964
N4bp1	7101.76	0.48132	0.210415	2.28748	0.0221681	0.180964
Papss2	1280.15	-0.5939	0.259674	-2.2871	0.0221902	0.181036
Dip2b	3563.94	0.464516	0.203258	2.28535	0.0222923	0.181761
Bcar1	616.33	-0.633457	0.277273	-2.2846	0.0223365	0.182012
Stk4	4476.73	0.459093	0.201009	2.28394	0.022375	0.182151
Abhd18	370.17	0.548665	0.240236	2.28385	0.0223802	0.182151
Itga6	5454.15	-0.599291	0.262497	-2.28304	0.0224279	0.18243
Bmx	50.1786	-1.11744	0.489518	-2.28273	0.0224461	0.18247
Slc15a3	10188.3	-0.494862	0.216889	-2.28164	0.0225108	0.182819
Wbp11	1880.09	0.454979	0.199416	2.28155	0.0225158	0.182819
Gpa33	1922.1	-0.571233	0.250437	-2.28095	0.0225514	0.182985
Trps1	3416.64	-0.522497	0.22909	-2.28075	0.0225631	0.182985
Plekhj1	637.034	0.509686	0.223528	2.28019	0.0225963	0.183037
Rnf144b	125.248	0.79034	0.346581	2.28039	0.0225845	0.183037
Sart3	1532.41	0.432996	0.189968	2.27931	0.0226485	0.183351
Zc3hc1	354.384	0.570675	0.250464	2.27847	0.0226987	0.183649
Pkdcc	796.147	-0.612623	0.269074	-2.27679	0.022799	0.184205
Kynu	159.181	-1.12996	0.496377	-2.27641	0.0228215	0.184205
Elovl6	697.002	-0.573803	0.251993	-2.27706	0.0227827	0.184205
Pwwp2a	857.378	0.485302	0.213177	2.27652	0.0228149	0.184205
C1qa	4954.81	-0.777149	0.341567	-2.27524	0.0228913	0.184659
Reps1	930.486	0.491611	0.216278	2.27305	0.0230229	0.184738
Tagln2	5740.69	-0.402163	0.176875	-2.27371	0.0229835	0.184738
Sord	1045.2	-0.551112	0.242444	-2.27315	0.0230172	0.184738
Txn1	3691.61	-0.416487	0.183101	-2.27463	0.022928	0.184738
Ankrd13a	3702.2	0.477132	0.209841	2.27378	0.0229791	0.184738
Smim12	270.908	0.625682	0.275116	2.27425	0.0229512	0.184738
Kcna3	235.863	-0.825899	0.3633	-2.27332	0.0230067	0.184738
mt-Nd5	12616.3	-0.505363	0.222215	-2.27421	0.0229534	0.184738
Gtf3c2	2515.12	0.419313	0.184422	2.27366	0.0229866	0.184738
Slc19a2	337.187	0.558098	0.245593	2.27245	0.0230592	0.18492
Lpar5	63.6612	-1.11068	0.488856	-2.27199	0.0230873	0.185037
Wnt11	58.1645	-1.14601	0.504639	-2.27094	0.0231504	0.185326
Ppcdc	631.192	0.488041	0.214894	2.27108	0.0231423	0.185326
Slc44a4	766.922	-0.571055	0.251504	-2.27056	0.0231737	0.185403
Arg2	1615.12	-0.554364	0.244382	-2.26843	0.0233028	0.186327
Cdh13	431.461	-0.766349	0.337889	-2.26805	0.0233262	0.186362
Clec9a	196.783	-0.682436	0.300939	-2.26769	0.0233482	0.186362
Chd8	5249.01	0.424374	0.187122	2.26791	0.0233349	0.186362
Dennd6b	289.11	0.622493	0.274599	2.26692	0.0233953	0.186629
Ptpn2	1278.6	0.476277	0.210135	2.26653	0.0234192	0.186671
Scd4	51.4441	1.11118	0.490294	2.26636	0.0234293	0.186671
Fry	1204.22	0.463075	0.204343	2.26616	0.0234416	0.186671
Tpm4	4960.11	-0.416794	0.183956	-2.26572	0.0234685	0.186776
Mical2	1642.5	-0.543418	0.23993	-2.2649	0.0235187	0.186958
Ccdc85b	167.692	-0.7398	0.32662	-2.26502	0.0235114	0.186958
Slc12a4	504.272	-0.608339	0.268641	-2.26451	0.023543	0.186978
B3gat3	635.949	0.511923	0.226073	2.26441	0.0235486	0.186978
Tmem91	104.069	0.850044	0.375479	2.26389	0.0235809	0.187125
Creb3l2	944.804	-0.476654	0.210629	-2.263	0.0236354	0.187449
Eif4a3	1900.26	0.439297	0.194148	2.26269	0.0236549	0.187495
Cisd3	265.596	-0.658711	0.29119	-2.26214	0.023689	0.187656
Krt18	11536.7	-0.552807	0.244655	-2.25953	0.0238503	0.188824
Pilra	4646.6	0.533662	0.23633	2.25812	0.0239384	0.189412
Mavs	647.709	-0.491184	0.21757	-2.25759	0.0239714	0.189563
Agr2	4037.05	-0.571439	0.253272	-2.25623	0.0240564	0.189868
Vamp2	2003.11	0.437097	0.193712	2.25643	0.0240438	0.189868
Lmo7	1832.91	-0.592682	0.262668	-2.25639	0.0240461	0.189868
Tlr9	572.462	-0.813955	0.360783	-2.25608	0.0240656	0.189868
Sfxn2	320.41	0.604658	0.268109	2.25527	0.0241163	0.190158
Sftpd	437.473	-0.555317	0.246284	-2.25478	0.0241472	0.190292
Parp1	1334.53	-0.443078	0.196546	-2.25433	0.0241757	0.190297
Polr2b	1791	0.442449	0.196262	2.25438	0.0241725	0.190297
Xab2	1289	0.441778	0.196067	2.2532	0.0242466	0.190397
Tspan4	430.805	-0.530643	0.235533	-2.25295	0.0242626	0.190397
Plod2	229.659	-0.819295	0.363655	-2.25295	0.0242623	0.190397
Ctnnd1	7302.01	-0.555385	0.246462	-2.25343	0.0242322	0.190397
N4bp2l1	1083.64	0.507862	0.225437	2.25279	0.0242722	0.190397
Slc26a1	170.404	0.707747	0.314064	2.25351	0.0242269	0.190397
Klhdc7a	392.241	-0.592482	0.263051	-2.25235	0.0243002	0.190508
Gon4l	2781.25	0.410966	0.182488	2.25202	0.024321	0.190561
Ada	82.1951	0.960625	0.426682	2.25138	0.0243613	0.190658
Dmbt1	180169	-0.612945	0.272246	-2.25144	0.0243577	0.190658
Cdh1	11819.1	-0.482217	0.214235	-2.25087	0.0243936	0.190801
Ctdsp2	5315.79	0.411322	0.182777	2.25041	0.024423	0.190922
Donson	578.077	0.50623	0.225009	2.24982	0.0244604	0.190949
Setbp1	550.232	-0.591306	0.262826	-2.2498	0.0244615	0.190949
Slc44a3	829.976	-0.605666	0.269274	-2.24925	0.0244964	0.190949
Krt8	14595.2	-0.5614	0.249572	-2.24945	0.0244841	0.190949
Ppp1r1b	2655.4	-0.55469	0.246603	-2.24933	0.0244917	0.190949
Cp	8080.21	-0.558676	0.248458	-2.24858	0.0245395	0.191175
Pdia4	5922.5	-0.43041	0.191493	-2.24766	0.0245981	0.191414
Bhlhe41	285.099	-0.574561	0.25562	-2.24772	0.0245943	0.191414
Nrf1	1322.37	0.499984	0.222471	2.24741	0.0246136	0.191425
Dglucy	313.967	-0.583535	0.259699	-2.24696	0.0246423	0.191539
Met	2155.69	-0.600587	0.267331	-2.24661	0.0246651	0.191607
Lonrf1	695.742	0.497986	0.221698	2.24624	0.0246886	0.19168
Csf2ra	7099.85	0.498817	0.222107	2.24584	0.0247141	0.191769
Aqp1	969.115	-0.755339	0.336409	-2.2453	0.0247488	0.191821
Ric8a	1241.1	0.463468	0.206408	2.2454	0.0247422	0.191821
Sox9	2687.49	-0.551143	0.245631	-2.24378	0.0248464	0.192032
Ccp110	460.828	0.545874	0.243269	2.24391	0.0248385	0.192032
Ncaph	373.998	-0.604746	0.269514	-2.24384	0.0248426	0.192032
Phgdh	1170.84	-0.565324	0.251945	-2.24384	0.0248427	0.192032
Kctd12	15983.8	0.461364	0.205551	2.24452	0.024799	0.192032
Mtf1	1033.68	0.495904	0.221061	2.24329	0.0248782	0.192169
Dlg4	283.817	-0.575362	0.256547	-2.24271	0.0249152	0.192237
Ccdc93	1832.97	0.449697	0.200505	2.24282	0.0249086	0.192237
Ankrd37	684.809	0.52621	0.234697	2.24208	0.0249562	0.192445
Syngr2	3232.1	-0.408105	0.18209	-2.24122	0.0250115	0.192762
Mapk8ip3	4025.81	0.414116	0.184808	2.24079	0.0250398	0.192815
mt-Nd4	9696.86	-0.532508	0.237654	-2.24068	0.0250466	0.192815
Cilk1	1083.59	-0.589374	0.263103	-2.24009	0.0250852	0.192894
Tango6	539.159	0.514309	0.22958	2.24021	0.0250771	0.192894
Clca1	6948.44	-0.493612	0.220458	-2.23904	0.0251536	0.193187
Slc44a1	1846.2	-0.47872	0.213845	-2.23863	0.0251799	0.193187
Tinagl1	1107.01	-0.553086	0.247046	-2.2388	0.0251691	0.193187
Riox1	197.142	0.645863	0.288456	2.23903	0.0251537	0.193187
Hdgfl2	1365.3	0.44399	0.198493	2.23681	0.025299	0.193317
Prpf3	1011.18	0.486735	0.217788	2.23491	0.0254234	0.193317
Lbp	2403.77	-0.594761	0.2659	-2.23678	0.0253005	0.193317
Smn1	574.881	0.547887	0.24482	2.23792	0.0252263	0.193317
Tnfrsf8	55.267	-1.06583	0.476649	-2.23609	0.0253458	0.193317
Sdad1	1123.76	0.451712	0.202023	2.23595	0.0253552	0.193317
Fam168a	2054.75	0.445207	0.199159	2.23543	0.0253893	0.193317
Ank1	459.742	-0.629295	0.281414	-2.23619	0.0253394	0.193317
Tmem131l	2337.78	0.426088	0.190648	2.23495	0.0254207	0.193317
Aspm	655.405	-0.515268	0.230325	-2.23713	0.0252775	0.193317
Parm1	3099.73	-0.514625	0.230192	-2.23563	0.0253757	0.193317
Dagla	375.485	-0.67224	0.300477	-2.23724	0.0252707	0.193317
Ankrd13b	362.956	-0.606674	0.271424	-2.23515	0.0254073	0.193317
Gprc5c	491.035	0.524919	0.234725	2.23632	0.0253309	0.193317
Cpsf6	2340.02	0.411993	0.184203	2.23663	0.0253104	0.193317
Ide	1328.53	-0.447965	0.200258	-2.23694	0.0252904	0.193317
Prkd2	1188.57	0.499265	0.223458	2.23426	0.0254657	0.193531
Ncor2	3131.57	-0.409564	0.18335	-2.23378	0.0254972	0.193663
Ptch1	681.059	-0.611716	0.273904	-2.23332	0.0255276	0.19368
Snx5	2984.98	-0.428659	0.191945	-2.23324	0.0255332	0.19368
Hcst	169.087	0.734936	0.32911	2.2331	0.0255422	0.19368
Uxt	137.173	0.741437	0.332186	2.23199	0.0256155	0.193733
Tbp	834.935	0.46344	0.207769	2.23056	0.0257105	0.193733
Supt4a	848.379	0.491415	0.220278	2.23089	0.0256883	0.193733
Vldlr	980.751	-0.635218	0.284592	-2.23203	0.0256128	0.193733
Usp16	1774.4	0.418972	0.18785	2.23035	0.0257245	0.193733
Vil1	2164.84	-0.572507	0.256597	-2.23115	0.0256714	0.193733
Aco1	988.922	-0.44485	0.199381	-2.23116	0.0256708	0.193733
Prdx1	4839.27	-0.438365	0.196558	-2.23021	0.0257336	0.193733
Kctd13	393.082	0.634737	0.284319	2.23248	0.0255833	0.193733
Slc26a9	202.634	-0.699093	0.31334	-2.2311	0.0256745	0.193733
Tuba1c	3184.15	0.439427	0.197024	2.23032	0.0257263	0.193733
Tspan7	500.142	-0.635271	0.2846	-2.23215	0.0256049	0.193733
Gon7	260.057	0.619766	0.277854	2.23054	0.0257114	0.193733
Akr1b8	345.082	-0.631632	0.283356	-2.22911	0.0258065	0.194072
Ddhd1	1942.53	-0.458164	0.205538	-2.2291	0.0258071	0.194072
Krt7	6727.75	-0.52968	0.237703	-2.22832	0.025859	0.194141
Kpna4	6748.96	-0.40941	0.183707	-2.2286	0.0258403	0.194141
Rbp2	436.209	-0.698343	0.313386	-2.22838	0.0258552	0.194141
Picalm	32845.3	0.440645	0.197798	2.22775	0.0258972	0.194322
Mknk1	1993.49	0.507464	0.227906	2.22664	0.0259716	0.194705
Sc5d	940.169	-0.482082	0.216514	-2.22656	0.0259768	0.194705
Pcmt1	590.708	0.488874	0.219655	2.22565	0.0260377	0.194976
Galnt7	2175.01	-0.530738	0.23847	-2.22559	0.0260416	0.194976
Rasgrp2	427.621	-0.620741	0.27899	-2.22496	0.0260842	0.195051
Ptprm	32.9425	-1.32969	0.597578	-2.22513	0.0260724	0.195051
Atp10b	908.421	-0.508872	0.228727	-2.2248	0.0260944	0.195051
Kif2c	153.185	-0.729197	0.327803	-2.2245	0.0261149	0.195097
Slc25a24	1306.69	-0.463905	0.208671	-2.22314	0.0262063	0.195673
2610318N02Rik	31.2249	-1.43596	0.646036	-2.22272	0.0262346	0.195777
Cobll1	1299.82	-0.581847	0.261868	-2.22191	0.0262893	0.196078
Mgst1	745.598	-0.506492	0.228007	-2.22139	0.0263246	0.196234
Stxbp6	395.505	-0.740115	0.33323	-2.22104	0.0263485	0.196301
Emc6	636.844	0.49445	0.222642	2.22083	0.0263624	0.196301
Suds3	1998.97	0.425482	0.191622	2.22043	0.0263898	0.196398
Ern2	393.515	-0.666815	0.300365	-2.22001	0.0264179	0.1965
Clec12a	971.648	-0.523965	0.23611	-2.21916	0.0264759	0.196717
Zfp874a	149.191	0.728484	0.328261	2.21922	0.0264717	0.196717
Rbfa	376.169	0.529738	0.238762	2.21869	0.0265076	0.196809
Ndufb1	417.579	0.539451	0.243155	2.21855	0.0265171	0.196809
Hmgxb3	1008.04	0.460943	0.207808	2.21812	0.0265468	0.196923
Rhoh	3048.31	0.518041	0.233578	2.21785	0.0265653	0.196952
Pik3cg	3510.75	0.490991	0.221449	2.21717	0.0266112	0.196972
Mxi1	2268.38	0.446473	0.201357	2.21732	0.0266016	0.196972
Eef1a1	70801.3	-0.384946	0.173605	-2.21737	0.026598	0.196972
Chtop	2370.1	0.408983	0.184672	2.21465	0.0267844	0.197044
4931406B18Rik	184.405	-0.78575	0.354509	-2.21645	0.0266609	0.197044
Fli1	2430.78	0.559527	0.252829	2.21306	0.0268933	0.197044
Chkb	1540.46	0.431427	0.195133	2.21094	0.0270396	0.197044
Scaf4	2254.91	0.432243	0.195081	2.21572	0.026711	0.197044
Plxdc2	649.688	-0.855528	0.386343	-2.21442	0.0267997	0.197044
Nacc2	586.307	-0.589942	0.266559	-2.21318	0.0268855	0.197044
Mllt3	860.838	-0.575873	0.260413	-2.21138	0.0270092	0.197044
Ttc39a	279.435	-0.742163	0.335098	-2.21476	0.0267763	0.197044
Limk1	382.905	-0.545553	0.246275	-2.21521	0.0267454	0.197044
Vgll4	3034.68	0.41052	0.185322	2.21517	0.0267487	0.197044
Zfp275	252.886	-0.596383	0.269721	-2.21111	0.0270285	0.197044
Mmp2	226.153	-0.757677	0.342184	-2.21424	0.0268122	0.197044
Ift57	273.723	0.586512	0.265144	2.21205	0.0269634	0.197044
Vav1	5148.15	0.495148	0.223648	2.21396	0.0268316	0.197044
Lypd8l	1083.19	-0.596548	0.269705	-2.21185	0.0269768	0.197044
Rap1gap	665.168	-0.581955	0.26264	-2.21579	0.026706	0.197044
Sh2b3	2195.1	0.499501	0.225655	2.21356	0.0268592	0.197044
Zbtb7c	556.408	-0.643085	0.290257	-2.21557	0.0267211	0.197044
Sys1	541.584	0.508348	0.229762	2.2125	0.0269323	0.197044
Zfp646	1926.06	0.490605	0.22153	2.21462	0.0267864	0.197044
Ptges	926.017	-0.613526	0.277062	-2.2144	0.0268015	0.197044
Zfp608	4563.14	0.453166	0.204822	2.21249	0.0269331	0.197044
Brsk2	87.6257	0.849236	0.384076	2.21112	0.0270278	0.197044
Ier2	8917.89	0.420007	0.189798	2.21292	0.0269033	0.197044
Pclo	111.58	-0.824638	0.372864	-2.21163	0.0269923	0.197044
H4c2	447.974	-0.580131	0.262361	-2.2112	0.0270223	0.197044
Dgkd	3354.35	0.405331	0.182898	2.21616	0.0266803	0.197044
Gm17455	91.105	-0.878689	0.397162	-2.21242	0.0269376	0.197044
Plxna4	175.898	-0.712489	0.322549	-2.20893	0.0271794	0.197957
Nbea	1331.81	-0.555725	0.251648	-2.20834	0.0272202	0.198149
Med25	1335.77	0.445528	0.201832	2.20743	0.0272843	0.198404
Ybx3	1859.75	-0.481118	0.217949	-2.20748	0.0272804	0.198404
Emd	1448.46	0.436617	0.197857	2.20673	0.0273326	0.198543
Sfpq	7401.08	0.406837	0.184344	2.20694	0.0273181	0.198543
Slc1a4	242.474	-0.750059	0.340152	-2.20507	0.0274493	0.199285
Gcnt2	7225.77	0.493235	0.223792	2.20399	0.0275253	0.199731
Fig4	474.3	0.545484	0.247554	2.20349	0.0275601	0.199877
Dab2ip	1806.56	-0.446237	0.202538	-2.20323	0.0275786	0.199905
Cavin1	4377.62	-0.609283	0.276608	-2.2027	0.0276159	0.199963
Epas1	325.423	-0.634008	0.287811	-2.20286	0.0276045	0.199963
Avpi1	343.007	-0.630248	0.286208	-2.20206	0.0276611	0.200124
Dusp4	678.778	-0.550198	0.249866	-2.20197	0.0276675	0.200124
Tnfaip3	20322.7	-0.427421	0.194178	-2.20118	0.0277234	0.200298
Fasn	3970.95	-0.49827	0.226426	-2.20059	0.027765	0.200298
Rabgef1	5146.89	0.391076	0.177683	2.20098	0.0277377	0.200298
Snrpg	468.29	0.498544	0.226538	2.20071	0.0277564	0.200298
Krr1	1166.17	0.435631	0.197894	2.20134	0.0277122	0.200298
Agpat3	594.849	-0.494975	0.224993	-2.19996	0.0278098	0.200516
Git2	4049.91	0.471607	0.21446	2.19904	0.0278752	0.200881
Rab32	1574.52	-0.449543	0.204473	-2.19855	0.0279102	0.201027
Cdh5	44.5002	-1.19739	0.544697	-2.19826	0.0279305	0.201067
Tc2n	621.232	-0.637211	0.29	-2.19728	0.0280003	0.201388
Tfec	282.177	-0.865472	0.393894	-2.19722	0.0280045	0.201388
Ighg2b	93.4064	-0.99639	0.453587	-2.19669	0.0280427	0.201556
Hspbap1	590.78	-0.522637	0.237988	-2.19607	0.0280872	0.201663
Atp2a2	6392.74	-0.417254	0.189993	-2.19615	0.028081	0.201663
Reg3g	576.046	-0.693462	0.31581	-2.19582	0.0281049	0.201684
Arl5a	1651.07	-0.42299	0.192705	-2.19502	0.0281622	0.201989
Gprc5a	1105.78	-0.661821	0.301588	-2.19446	0.0282025	0.202172
Ppfia1	1607.49	0.418326	0.190663	2.19405	0.0282316	0.202274
Zscan26	978.79	-0.483503	0.220442	-2.19334	0.0282831	0.202431
Blvrb	372.847	-0.534248	0.243561	-2.19348	0.0282726	0.202431
Fam20a	271.734	-0.731373	0.333802	-2.19104	0.0284492	0.203513
Sri	2313.92	-0.457799	0.209121	-2.18916	0.0285855	0.203528
Alyref	1320.01	0.42247	0.192952	2.1895	0.0285602	0.203528
Pigr	9142.26	-0.428172	0.195499	-2.19015	0.0285133	0.203528
Eif4g3	4269.85	0.461715	0.210775	2.19055	0.0284841	0.203528
Cln6	393.04	-0.535628	0.244628	-2.18957	0.0285558	0.203528
Cldn18	1741.46	-0.52564	0.240108	-2.18918	0.0285835	0.203528
Hsdl1	826.678	0.506445	0.231291	2.18964	0.0285504	0.203528
Fam214b	572.815	-0.496008	0.226552	-2.18938	0.0285692	0.203528
Actg1	45475.3	-0.434136	0.198219	-2.19018	0.0285109	0.203528
Ms4a8a	514.545	-0.628259	0.287014	-2.18895	0.0286006	0.20353
Atp2b1	10243.2	-0.394396	0.180201	-2.18865	0.0286225	0.203579
Mucl3	994.52	-0.707327	0.323305	-2.1878	0.028684	0.203911
Vps26b	1276.95	0.48284	0.220771	2.18706	0.028738	0.204188
Ppp1r18	5987.82	0.530729	0.242714	2.18664	0.0287687	0.2043
Anxa10	131.834	-0.760949	0.348042	-2.18637	0.0287885	0.204334
Dgke	498.11	0.509263	0.233097	2.18477	0.0289057	0.204714
Srsf5	11015.2	0.398747	0.182542	2.18441	0.0289321	0.204714
Anxa8	1513.7	-0.509002	0.233009	-2.18448	0.0289272	0.204714
Rassf6	370.608	-0.732183	0.335133	-2.18475	0.0289072	0.204714
Nr2f2	729.516	-0.612013	0.28013	-2.18475	0.0289074	0.204714
Tmem30a	2233.08	0.412524	0.188803	2.18494	0.028893	0.204714
Cdc25c	61.8676	-1.0433	0.477744	-2.1838	0.0289771	0.204926
Maged1	1752.5	-0.524563	0.240281	-2.18313	0.0290265	0.205064
Wfs1	225.663	-0.639643	0.292971	-2.1833	0.0290139	0.205064
Toe1	291.974	0.593242	0.271795	2.18268	0.0290595	0.205191
Mid1	1415.98	-0.465941	0.213588	-2.1815	0.0291466	0.205593
Tln2	487.127	-0.752362	0.344857	-2.18166	0.0291344	0.205593
Igf2bp3	479.1	-0.639829	0.293353	-2.18109	0.0291771	0.205694
Mical3	1257.58	-0.571437	0.262019	-2.1809	0.0291911	0.205694
Faap100	609.478	0.524486	0.240516	2.18067	0.0292076	0.205704
Tff3	138.201	-0.870847	0.399437	-2.18019	0.0292436	0.205851
Acot9	482.407	-0.492052	0.225827	-2.17889	0.0293399	0.205855
Tmem106a	1006.06	-0.588025	0.269804	-2.17945	0.0292979	0.205855
BC031181	753.42	0.470217	0.215791	2.17904	0.0293285	0.205855
Aaas	501.119	0.495078	0.227188	2.17916	0.02932	0.205855
2410002F23Rik	788.454	0.450219	0.206613	2.17905	0.0293279	0.205855
Ddx28	302.338	0.585635	0.268793	2.17876	0.0293496	0.205855
Dnajc8	1475.99	0.471257	0.216245	2.17927	0.0293113	0.205855
Ehf	3229.95	-0.592451	0.27203	-2.17789	0.0294144	0.205992
Pkp4	2579.16	-0.51442	0.23618	-2.17809	0.0293994	0.205992
Bcl2a1b	4490.88	0.454305	0.208588	2.178	0.0294064	0.205992
Map3k6	144.122	-0.72159	0.331357	-2.17768	0.0294296	0.205992
Sh3bp4	1080.6	-0.589611	0.270794	-2.17734	0.0294549	0.206064
Slc25a11	933.151	0.473312	0.217457	2.17658	0.0295122	0.206259
Endod1	522.366	-0.492393	0.226225	-2.17656	0.029513	0.206259
Birc5	309.726	-0.632003	0.290415	-2.17621	0.0295399	0.206341
Ppan	747.414	0.501537	0.230591	2.17501	0.0296295	0.206856
Bcl2l14	260.978	-0.708552	0.325798	-2.17482	0.0296439	0.206856
Bag3	959.591	-0.441363	0.203142	-2.17268	0.0298043	0.207869
Eed	1128.23	0.460786	0.212124	2.17225	0.0298367	0.207922
Rasl11b	48.9323	1.07362	0.494262	2.17218	0.0298424	0.207922
Hint3	144.119	0.717607	0.330423	2.17178	0.0298721	0.208023
R3hdm4	1755.71	0.429727	0.197913	2.1713	0.0299087	0.208171
Arhgef5	2517.77	-0.566481	0.261107	-2.16954	0.030042	0.208993
Ugt1a6a	1352.32	-0.509826	0.235019	-2.1693	0.0300601	0.209012
Slc16a1	1133.39	-0.611762	0.282088	-2.16869	0.0301061	0.209012
Mcmdc2	202.568	0.746437	0.344169	2.16881	0.030097	0.209012
Zfp595	312.861	0.58253	0.268599	2.16877	0.0301	0.209012
Gcc1	979.2	0.565862	0.261017	2.16791	0.0301653	0.209104
Tut7	13233.9	0.431272	0.198921	2.16806	0.0301544	0.209104
Pstk	196.445	0.676501	0.312038	2.16801	0.0301581	0.209104
Plek	30842	0.383514	0.176958	2.16726	0.0302153	0.20915
Mep1a	318.356	-0.718713	0.331666	-2.16698	0.0302366	0.20915
Lipa	2371.52	-0.398105	0.183728	-2.16682	0.0302486	0.20915
Dffb	129.324	0.74415	0.343365	2.16723	0.0302172	0.20915
Prr12	1674.39	0.418082	0.192943	2.16686	0.0302453	0.20915
Casp8ap2	882.957	0.446524	0.206116	2.16638	0.0302825	0.209279
Ifi27l2b	126.571	-0.82003	0.378616	-2.16587	0.0303215	0.209428
Trim65	755.797	-0.506243	0.233756	-2.16569	0.0303348	0.209428
Grk2	7149	0.46667	0.215601	2.16451	0.030425	0.209839
Slc4a1ap	734.347	0.469412	0.216856	2.16463	0.0304164	0.209839
Ppp6r1	3908.44	0.424841	0.196315	2.16408	0.0304584	0.209963
Zfp597	671.301	0.458508	0.211961	2.16317	0.0305279	0.210336
Calml4	471.279	-0.642265	0.297021	-2.16236	0.0305907	0.210662
Fosl2	36817.3	0.411863	0.190519	2.16179	0.030634	0.210748
Uvssa	1088.25	0.426822	0.197423	2.16196	0.030621	0.210748
Zfp141	329.573	0.540693	0.250206	2.161	0.0306956	0.211065
Apobec1	1162.13	-0.599818	0.277635	-2.16046	0.0307373	0.211246
Nedd4	12081.8	-0.572584	0.26518	-2.15923	0.0308324	0.211686
Ank2	66.7807	-1.02095	0.472804	-2.15936	0.0308225	0.211686
Fam234a	1874.5	-0.481474	0.223032	-2.15876	0.0308686	0.211765
Dock9	756.523	-0.595614	0.275916	-2.15868	0.030875	0.211765
Mark2	4592.31	0.467206	0.216486	2.15813	0.0309177	0.211889
Eps8l3	855.626	-0.578684	0.268152	-2.15805	0.0309241	0.211889
Pea15a	1746.7	-0.434354	0.201297	-2.15778	0.030945	0.211926
Rhobtb1	204.248	-0.733221	0.339996	-2.15656	0.0310401	0.212178
Fermt1	1870.9	-0.625421	0.28998	-2.15677	0.0310236	0.212178
Ccna2	536.573	-0.580642	0.269251	-2.15651	0.031044	0.212178
Rufy3	766.935	-0.480195	0.222635	-2.15687	0.0310159	0.212178
[truncated: 14,962 more rows]

## Sheet: KEGG_Siglec F+ Neu_bulk RNA-seq
ID	Description	GeneRatio	BgRatio	RichFactor	FoldEnrichment	zScore	pvalue	p.adjust	qvalue	geneID	Count	trend
mmu04015	Rap1 signaling pathway	8/87	214/9746	0.0373832	4.18778	4.47494	0.000625449	0.0450087	0.0386756	Rapgef5/Itgb2l/Prkcb/Sipa1/Enah/Plcb2/Rac2/Flt4	8	up
mmu04670	Leukocyte transendothelial migration	6/87	119/9746	0.0504202	5.64822	4.84171	0.000659122	0.0450087	0.0386756	Itgb2l/Prkcb/Mmp9/Sipa1/Rac2/Jam3	6	up
mmu04919	Thyroid hormone signaling pathway	6/87	120/9746	0.05	5.60115	4.81303	0.000688909	0.0450087	0.0386756	Med12l/Rcan1/Prkcb/Atp2a3/Notch4/Plcb2	6	up
mmu04613	Neutrophil extracellular trap formation	7/87	209/9746	0.0334928	3.75197	3.81676	0.00258393	0.126613	0.108797	Itgb2l/Prkcb/Plcb2/H4c9/Rac2/Fpr2/Gp1ba	7	up
mmu04926	Relaxin signaling pathway	5/87	130/9746	0.0384615	4.30858	3.60413	0.00603615	0.163067	0.140122	Edn1/Creb5/Mmp9/Gngt2/Plcb2	5	up
mmu04911	Insulin secretion	4/87	86/9746	0.0465116	5.21037	3.72191	0.00721626	0.163067	0.140122	Prkcb/Creb5/Plcb2/Ffar1	4	up
mmu04726	Serotonergic synapse	5/87	136/9746	0.0367647	4.11849	3.47566	0.0072816	0.163067	0.140122	Alox5/Prkcb/Ptgs1/Gngt2/Plcb2	5	up
mmu04080	Neuroactive ligand-receptor interaction	9/87	390/9746	0.0230769	2.58515	3.03208	0.00781684	0.163067	0.140122	Prss2/P2ry14/Vipr1/Edn1/P2ry13/Grik4/P2rx1/Fpr2/Adra2b	9	up
mmu00590	Arachidonic acid metabolism	4/87	89/9746	0.0449438	5.03474	3.62889	0.00813172	0.163067	0.140122	Ltc4s/Alox5/Ptgs1/Ggt5	4	up
mmu00603	Glycosphingolipid biosynthesis - globo and isoglobo series	2/87	17/9746	0.117647	13.1792	4.76972	0.00982039	0.163067	0.140122	B3galt5/Hexb	2	up
mmu05418	Fluid shear stress and atherosclerosis	5/87	148/9746	0.0337838	3.78456	3.23953	0.0102921	0.163067	0.140122	Il1r2/Edn1/Mmp9/Il1a/Rac2	5	up
mmu04921	Oxytocin signaling pathway	5/87	153/9746	0.0326797	3.66088	3.14832	0.0117669	0.163067	0.140122	Rcan1/Prkcb/Plcb2/Cacng8/Rgs2	5	up
mmu04916	Melanogenesis	4/87	100/9746	0.04	4.48092	3.32051	0.0121316	0.163067	0.140122	Prkcb/Edn1/Plcb2/Wnt8a	4	up
mmu04933	AGE-RAGE signaling pathway in diabetic complications	4/87	101/9746	0.039604	4.43655	3.29471	0.0125476	0.163067	0.140122	Prkcb/Edn1/Il1a/Plcb2	4	up
mmu04925	Aldosterone synthesis and secretion	4/87	103/9746	0.038835	4.35041	3.2441	0.0134069	0.163067	0.140122	Nr4a2/Prkcb/Creb5/Plcb2	4	up
mmu05161	Hepatitis B	5/87	164/9746	0.0304878	3.41534	2.96044	0.0155051	0.163067	0.140122	Egr3/Prkcb/Creb5/Mmp9/Egr2	5	up
mmu05146	Amoebiasis	4/87	108/9746	0.037037	4.149	3.12303	0.0157168	0.163067	0.140122	Il1r2/Itgb2l/Prkcb/Plcb2	4	up
mmu04931	Insulin resistance	4/87	110/9746	0.0363636	4.07356	3.07662	0.0167067	0.163067	0.140122	Prkcb/Ppp1r3d/Creb5/Pygm	4	up
mmu04725	Cholinergic synapse	4/87	113/9746	0.0353982	3.96542	3.00904	0.0182636	0.163067	0.140122	Prkcb/Creb5/Gngt2/Plcb2	4	up
mmu04022	cGMP-PKG signaling pathway	5/87	172/9746	0.0290698	3.25648	2.83357	0.0186757	0.163067	0.140122	Atp2a3/Creb5/Plcb2/Rgs2/Adra2b	5	up
mmu04972	Pancreatic secretion	4/87	115/9746	0.0347826	3.89645	2.96527	0.0193501	0.163067	0.140122	Prss2/Prkcb/Atp2a3/Plcb2	4	up
mmu04724	Glutamatergic synapse	4/87	116/9746	0.0344828	3.86286	2.94375	0.0199081	0.163067	0.140122	Prkcb/Gngt2/Grik4/Plcb2	4	up
mmu04928	Parathyroid hormone synthesis, secretion and action	4/87	116/9746	0.0344828	3.86286	2.94375	0.0199081	0.163067	0.140122	Nr4a2/Prkcb/Creb5/Plcb2	4	up
mmu04310	Wnt signaling pathway	5/87	175/9746	0.0285714	3.20066	2.7879	0.0199673	0.163067	0.140122	Prkcb/Bambi/Plcb2/Rac2/Wnt8a	5	up
mmu04650	Natural killer cell mediated cytotoxicity	4/87	122/9746	0.0327869	3.67288	2.81947	0.0234649	0.17776	0.152747	Itgb2l/Prkcb/Raet1d/Rac2	4	up
mmu00601	Glycosphingolipid biosynthesis - lacto and neolacto series	2/87	27/9746	0.0740741	8.298	3.60379	0.0239274	0.17776	0.152747	B3galt5/B3gnt5	2	up
mmu05140	Leishmaniasis	3/87	70/9746	0.0428571	4.80099	3.02888	0.0244873	0.17776	0.152747	Itgb2l/Prkcb/Il1a	3	up
mmu04611	Platelet activation	4/87	126/9746	0.031746	3.55629	2.74089	0.0260378	0.182264	0.156618	Ptgs1/P2rx1/Plcb2/Gp1ba	4	up
mmu04918	Thyroid hormone synthesis	3/87	74/9746	0.0405405	4.54147	2.90219	0.0282746	0.189167	0.162549	Prkcb/Creb5/Plcb2	3	up
mmu04062	Chemokine signaling pathway	5/87	193/9746	0.0259067	2.90215	2.53302	0.0289541	0.189167	0.162549	Prkcb/Gngt2/Plcb2/Rac2/Cxcl14	5	up
mmu04728	Dopaminergic synapse	4/87	136/9746	0.0294118	3.29479	2.55762	0.0331904	0.209849	0.180321	Prkcb/Creb5/Gngt2/Plcb2	4	up
mmu05415	Diabetic cardiomyopathy	5/87	217/9746	0.0230415	2.58117	2.23548	0.0444257	0.252641	0.217092	Prkcb/Atp2a3/Mmp9/Plcb2/Rac2	5	up
mmu05143	African trypanosomiasis	2/87	39/9746	0.0512821	5.74477	2.81766	0.0471666	0.252641	0.217092	Prkcb/Plcb2	2	up
mmu04060	Cytokine-cytokine receptor interaction	6/87	294/9746	0.0204082	2.28618	2.1252	0.0473435	0.252641	0.217092	Il1r2/Il1rl2/Relt/Il1a/Ebi3/Cxcl14	6	up
mmu04723	Retrograde endocannabinoid signaling	4/87	153/9746	0.0261438	2.92871	2.28202	0.0477521	0.252641	0.217092	Prkcb/Gngt2/Plcb2/Mgll	4	up
mmu04024	cAMP signaling pathway	5/87	224/9746	0.0223214	2.50051	2.15618	0.0497204	0.252641	0.217092	Edn1/Atp2a3/Creb5/Ffar2/Rac2	5	up
mmu05202	Transcriptional misregulation in cancer	5/87	225/9746	0.0222222	2.4894	2.14509	0.0505061	0.252641	0.217092	Lyl1/Il1r2/Cebpe/Mmp9/Bcl2a1d	5	up
mmu04261	Adrenergic signaling in cardiomyocytes	4/87	156/9746	0.025641	2.87238	2.23734	0.0506375	0.252641	0.217092	Atp2a3/Creb5/Plcb2/Cacng8	4	up
mmu04010	MAPK signaling pathway	6/87	299/9746	0.0200669	2.24795	2.08004	0.0506421	0.252641	0.217092	Prkcb/Ptpn7/Il1a/Cacng8/Rac2/Flt4	6	up
mmu04640	Hematopoietic cell lineage	3/87	94/9746	0.0319149	3.5752	2.38095	0.0515594	0.252641	0.217092	Il1r2/Il1a/Gp1ba	3	up
mmu04713	Circadian entrainment	3/87	99/9746	0.030303	3.39464	2.27272	0.0584745	0.266862	0.229312	Prkcb/Gngt2/Plcb2	3	up
mmu04014	Ras signaling pathway	5/87	236/9746	0.0211864	2.37337	2.02692	0.0596327	0.266862	0.229312	Rapgef5/Prkcb/Gngt2/Rac2/Flt4	5	up
mmu05215	Prostate cancer	3/87	100/9746	0.03	3.36069	2.2519	0.0599078	0.266862	0.229312	Il1r2/Creb5/Mmp9	3	up
mmu05410	Hypertrophic cardiomyopathy	3/87	100/9746	0.03	3.36069	2.2519	0.0599078	0.266862	0.229312	Edn1/Atp2a3/Cacng8	3	up
mmu04922	Glucagon signaling pathway	3/87	104/9746	0.0288462	3.23143	2.17121	0.065805	0.286617	0.246288	Creb5/Plcb2/Pygm	3	up
mmu04973	Carbohydrate digestion and absorption	2/87	49/9746	0.0408163	4.57237	2.37914	0.0707304	0.301373	0.258967	Prkcb/Plcb2	2	up
mmu05163	Human cytomegalovirus infection	5/87	253/9746	0.0197628	2.21389	1.85662	0.0754804	0.307184	0.263961	Prkcb/Creb5/Gngt2/Plcb2/Rac2	5	up
mmu04020	Calcium signaling pathway	5/87	254/9746	0.019685	2.20518	1.84703	0.076478	0.307184	0.263961	Prkcb/Atp2a3/P2rx1/Plcb2/Flt4	5	up
mmu04360	Axon guidance	4/87	181/9746	0.0220994	2.47565	1.90179	0.078305	0.307184	0.263961	Plxnc1/Enah/Sema6b/Rac2	4	up
mmu04625	C-type lectin receptor signaling pathway	3/87	112/9746	0.0267857	3.00062	2.02094	0.0783634	0.307184	0.263961	Egr3/Egr2/Clec4n	3	up
mmu04935	Growth hormone synthesis, secretion and action	3/87	117/9746	0.025641	2.87238	1.93367	0.0867073	0.333228	0.28634	Prkcb/Creb5/Plcb2	3	up
mmu04668	TNF signaling pathway	3/87	118/9746	0.0254237	2.84804	1.91677	0.0884201	0.333276	0.286381	Edn1/Creb5/Mmp9	3	up
mmu04923	Regulation of lipolysis in adipocytes	2/87	57/9746	0.0350877	3.93063	2.10593	0.0917628	0.339349	0.2916	Ptgs1/Mgll	2	up
mmu04370	VEGF signaling pathway	2/87	58/9746	0.0344828	3.86286	2.0753	0.0945081	0.34303	0.294762	Prkcb/Rac2	2	up
mmu04730	Long-term depression	2/87	60/9746	0.0333333	3.7341	2.01605	0.100069	0.350852	0.301484	Prkcb/Plcb2	2	up
mmu04071	Sphingolipid signaling pathway	3/87	126/9746	0.0238095	2.66721	1.78761	0.102626	0.350852	0.301484	Prkcb/Plcb2/Rac2	3	up
mmu04961	Endocrine and other factor-regulated calcium reabsorption	2/87	61/9746	0.0327869	3.67288	1.98738	0.102883	0.350852	0.301484	Prkcb/Plcb2	2	up
mmu04330	Notch signaling pathway	2/87	63/9746	0.031746	3.55629	1.93179	0.108577	0.350852	0.301484	Notch4/Mfng	2	up
mmu04929	GnRH secretion	2/87	63/9746	0.031746	3.55629	1.93179	0.108577	0.350852	0.301484	Prkcb/Plcb2	2	up
mmu05217	Basal cell carcinoma	2/87	63/9746	0.031746	3.55629	1.93179	0.108577	0.350852	0.301484	Ptch2/Wnt8a	2	up
mmu05205	Proteoglycans in cancer	4/87	204/9746	0.0196078	2.19653	1.63909	0.109194	0.350852	0.301484	Gpc3/Prkcb/Mmp9/Wnt8a	4	up
mmu05034	Alcoholism	4/87	207/9746	0.0193237	2.1647	1.60742	0.113579	0.355966	0.305878	Camkk1/Creb5/Gngt2/H4c9	4	up
mmu04664	Fc epsilon RI signaling pathway	2/87	66/9746	0.030303	3.39464	1.8525	0.11727	0.355966	0.305878	Alox5/Rac2	2	up
mmu04915	Estrogen signaling pathway	3/87	134/9746	0.0223881	2.50798	1.66811	0.117679	0.355966	0.305878	Creb5/Mmp9/Plcb2	3	up
mmu00533	Glycosaminoglycan biosynthesis - keratan sulfate	1/87	14/9746	0.0714286	8.00164	2.48798	0.11805	0.355966	0.305878	B3gnt7	1	up
mmu04720	Long-term potentiation	2/87	67/9746	0.0298507	3.34397	1.82708	0.120207	0.356978	0.306748	Prkcb/Plcb2	2	up
mmu00604	Glycosphingolipid biosynthesis - ganglio series	1/87	15/9746	0.0666667	7.4682	2.37922	0.125934	0.363562	0.312406	Hexb	1	up
mmu05031	Amphetamine addiction	2/87	69/9746	0.0289855	3.24704	1.77767	0.126134	0.363562	0.312406	Prkcb/Creb5	2	up
mmu05221	Acute myeloid leukemia	2/87	70/9746	0.0285714	3.20066	1.75363	0.129123	0.366785	0.315175	Cebpe/Bcl2a1d	2	up
mmu05017	Spinocerebellar ataxia	3/87	141/9746	0.0212766	2.38347	1.57041	0.131487	0.367338	0.31565	Prkcb/Atp2a3/Plcb2	3	up
mmu04927	Cortisol synthesis and secretion	2/87	72/9746	0.0277778	3.11175	1.70683	0.135152	0.367338	0.31565	Creb5/Plcb2	2	up
mmu04270	Vascular smooth muscle contraction	3/87	144/9746	0.0208333	2.33381	1.53031	0.137574	0.367338	0.31565	Prkcb/Edn1/Plcb2	3	up
mmu00480	Glutathione metabolism	2/87	73/9746	0.0273973	3.06912	1.68404	0.13819	0.367338	0.31565	Ggt5/Chac1	2	up
mmu00910	Nitrogen metabolism	1/87	17/9746	0.0588235	6.58959	2.18904	0.141494	0.367338	0.31565	Car4	1	up
mmu05203	Viral carcinogenesis	4/87	226/9746	0.0176991	1.98271	1.41855	0.143095	0.367338	0.31565	Egr3/Creb5/Egr2/H4c9	4	up
mmu05224	Breast cancer	3/87	147/9746	0.0204082	2.28618	1.49119	0.143757	0.367338	0.31565	Notch4/Flt4/Wnt8a	3	up
mmu04971	Gastric acid secretion	2/87	75/9746	0.0266667	2.98728	1.6396	0.144311	0.367338	0.31565	Prkcb/Plcb2	2	up
mmu04924	Renin secretion	2/87	76/9746	0.0263158	2.94797	1.61793	0.147393	0.368698	0.316819	Edn1/Plcb2	2	up
mmu00511	Other glycan degradation	1/87	18/9746	0.0555556	6.2235	2.10509	0.149171	0.368698	0.316819	Hexb	1	up
mmu05133	Pertussis	2/87	77/9746	0.025974	2.90969	1.59662	0.150489	0.368698	0.316819	Itgb2l/Il1a	2	up
mmu04810	Regulation of actin cytoskeleton	4/87	232/9746	0.0172414	1.93143	1.36269	0.152999	0.370219	0.318126	Itgb2l/Enah/Rac2/Itgad	4	up
mmu00531	Glycosaminoglycan degradation	1/87	21/9746	0.047619	5.33443	1.88704	0.171798	0.3922	0.337014	Hexb	1	up
mmu04662	B cell receptor signaling pathway	2/87	84/9746	0.0238095	2.66721	1.4564	0.172501	0.3922	0.337014	Prkcb/Rac2	2	up
mmu04934	Cushing syndrome	3/87	162/9746	0.0185185	2.0745	1.3088	0.175967	0.3922	0.337014	Creb5/Plcb2/Wnt8a	3	up
mmu05166	Human T-cell leukemia virus 1 infection	4/87	246/9746	0.0162602	1.82151	1.23852	0.177078	0.3922	0.337014	Il1r2/Itgb2l/Creb5/Egr2	4	up
mmu04540	Gap junction	2/87	86/9746	0.0232558	2.60519	1.41896	0.178886	0.3922	0.337014	Prkcb/Plcb2	2	up
mmu05412	Arrhythmogenic right ventricular cardiomyopathy	2/87	86/9746	0.0232558	2.60519	1.41896	0.178886	0.3922	0.337014	Atp2a3/Cacng8	2	up
mmu00430	Taurine and hypotaurine metabolism	1/87	22/9746	0.0454545	5.09195	1.82349	0.179207	0.3922	0.337014	Ggt5	1	up
mmu04964	Proximal tubule bicarbonate reclamation	1/87	22/9746	0.0454545	5.09195	1.82349	0.179207	0.3922	0.337014	Car4	1	up
mmu04970	Salivary secretion	2/87	87/9746	0.0229885	2.57524	1.40064	0.182093	0.3922	0.337014	Prkcb/Plcb2	2	up
mmu05323	Rheumatoid arthritis	2/87	87/9746	0.0229885	2.57524	1.40064	0.182093	0.3922	0.337014	Itgb2l/Il1a	2	up
mmu04260	Cardiac muscle contraction	2/87	89/9746	0.0224719	2.51737	1.36474	0.188532	0.399848	0.343586	Atp2a3/Cacng8	2	up
mmu04727	GABAergic synapse	2/87	90/9746	0.0222222	2.4894	1.34716	0.191764	0.399848	0.343586	Prkcb/Gngt2	2	up
mmu04912	GnRH signaling pathway	2/87	90/9746	0.0222222	2.4894	1.34716	0.191764	0.399848	0.343586	Prkcb/Plcb2	2	up
mmu05032	Morphine addiction	2/87	92/9746	0.0217391	2.43528	1.31269	0.19825	0.401335	0.344863	Prkcb/Gngt2	2	up
mmu04657	IL-17 signaling pathway	2/87	93/9746	0.0215054	2.4091	1.29579	0.201503	0.401335	0.344863	Mmp9/S100a8	2	up
mmu05416	Viral myocarditis	2/87	93/9746	0.0215054	2.4091	1.29579	0.201503	0.401335	0.344863	Itgb2l/Rac2	2	up
mmu05164	Influenza A	3/87	174/9746	0.0172414	1.93143	1.17654	0.203057	0.401335	0.344863	Prss2/Prkcb/Il1a	3	up
mmu04610	Complement and coagulation cascades	2/87	94/9746	0.0212766	2.38347	1.27911	0.204763	0.401335	0.344863	Itgb2l/Serpind1	2	up
mmu04666	Fc gamma R-mediated phagocytosis	2/87	94/9746	0.0212766	2.38347	1.27911	0.204763	0.401335	0.344863	Prkcb/Rac2	2	up
mmu04070	Phosphatidylinositol signaling system	2/87	96/9746	0.0208333	2.33381	1.24638	0.2113	0.410047	0.35235	Prkcb/Plcb2	2	up
mmu05231	Choline metabolism in cancer	2/87	98/9746	0.0204082	2.28618	1.21446	0.217858	0.418629	0.359724	Prkcb/Rac2	2	up
mmu00062	Fatty acid elongation	1/87	29/9746	0.0344828	3.86286	1.46527	0.229267	0.436276	0.374888	Hacd2	1	up
mmu05414	Dilated cardiomyopathy	2/87	103/9746	0.0194175	2.1752	1.13792	0.234329	0.44162	0.37948	Atp2a3/Cacng8	2	up
mmu04064	NF-kappa B signaling pathway	2/87	107/9746	0.0186916	2.09389	1.07977	0.247561	0.462114	0.397091	Prkcb/Bcl2a1d	2	up
mmu04974	Protein digestion and absorption	2/87	108/9746	0.0185185	2.0745	1.06564	0.250874	0.463881	0.398609	Prss2/Col15a1	2	up
mmu05022	Pathways of neurodegeneration - multiple diseases	6/87	481/9746	0.012474	1.39738	0.848274	0.258681	0.473846	0.407172	Prkcb/Atp2a3/Septin5/Il1a/Plcb2/Wnt8a	6	up
mmu01040	Biosynthesis of unsaturated fatty acids	1/87	34/9746	0.0294118	3.29479	1.27208	0.263165	0.477596	0.410394	Hacd2	1	up
mmu04510	Focal adhesion	3/87	202/9746	0.0148515	1.66371	0.904632	0.269404	0.480674	0.413039	Prkcb/Rac2/Flt4	3	up
mmu00500	Starch and sucrose metabolism	1/87	35/9746	0.0285714	3.20066	1.23777	0.269766	0.480674	0.413039	Pygm	1	up
mmu04066	HIF-1 signaling pathway	2/87	116/9746	0.0172414	1.93143	0.957747	0.27741	0.489841	0.420916	Prkcb/Edn1	2	up
mmu05206	MicroRNAs in cancer	4/87	303/9746	0.0132013	1.47885	0.803621	0.285581	0.499766	0.429444	Prkcb/Notch4/Ccng1/Mmp9	4	up
mmu04960	Aldosterone-regulated sodium reabsorption	1/87	38/9746	0.0263158	2.94797	1.14181	0.289219	0.501654	0.431067	Prkcb	1	up
mmu05219	Bladder cancer	1/87	41/9746	0.0243902	2.73227	1.05486	0.308159	0.529818	0.455268	Mmp9	1	up
mmu05150	Staphylococcus aureus infection	2/87	127/9746	0.015748	1.76414	0.822612	0.313801	0.53237	0.457461	Itgb2l/Fpr2	2	up
mmu00513	Various types of N-glycan biosynthesis	1/87	43/9746	0.0232558	2.60519	1.00113	0.320508	0.53237	0.457461	Hexb	1	up
mmu00514	Other types of O-glycan biosynthesis	1/87	43/9746	0.0232558	2.60519	1.00113	0.320508	0.53237	0.457461	Mfng	1	up
mmu04962	Vasopressin-regulated water reabsorption	1/87	43/9746	0.0232558	2.60519	1.00113	0.320508	0.53237	0.457461	Creb5	1	up
mmu04750	Inflammatory mediator regulation of TRP channels	2/87	130/9746	0.0153846	1.72343	0.788054	0.323671	0.533106	0.458093	Prkcb/Plcb2	2	up
mmu04142	Lysosome	2/87	135/9746	0.0148148	1.6596	0.732399	0.340043	0.555403	0.477253	Hexb/Ap4b1	2	up
mmu04380	Osteoclast differentiation	2/87	136/9746	0.0147059	1.6474	0.721544	0.343304	0.556095	0.477848	Atp2a3/Il1a	2	up
mmu05030	Cocaine addiction	1/87	48/9746	0.0208333	2.33381	0.879141	0.350436	0.562594	0.483432	Creb5	1	up
mmu04371	Apelin signaling pathway	2/87	139/9746	0.0143885	1.61184	0.689504	0.353056	0.562594	0.483432	Gngt2/Plcb2	2	up
mmu04910	Insulin signaling pathway	2/87	140/9746	0.0142857	1.60033	0.678994	0.356296	0.563178	0.483934	Ppp1r3d/Pygm	2	up
mmu04979	Cholesterol metabolism	1/87	50/9746	0.02	2.24046	0.834557	0.362038	0.563764	0.484438	Mylip	1	up
mmu05170	Human immunodeficiency virus 1 infection	3/87	240/9746	0.0125	1.40029	0.595886	0.36242	0.563764	0.484438	Prkcb/Gngt2/Rac2	3	up
mmu00520	Amino sugar and nucleotide sugar metabolism	1/87	52/9746	0.0192308	2.15429	0.792043	0.373436	0.571824	0.491363	Hexb	1	up
mmu02010	ABC transporters	1/87	52/9746	0.0192308	2.15429	0.792043	0.373436	0.571824	0.491363	Abca13	1	up
mmu00600	Sphingolipid metabolism	1/87	55/9746	0.0181818	2.03678	0.73176	0.390156	0.592796	0.509384	Hexb	1	up
mmu00240	Pyrimidine metabolism	1/87	56/9746	0.0178571	2.00041	0.712516	0.395631	0.594731	0.511047	Entpd3	1	up
mmu05165	Human papillomavirus infection	4/87	358/9746	0.0111732	1.25165	0.460408	0.397499	0.594731	0.511047	Notch4/Creb5/Wnt8a/Mfng	4	up
mmu05144	Malaria	1/87	57/9746	0.0175439	1.96532	0.693668	0.401057	0.59551	0.511716	Itgb2l	1	up
mmu04340	Hedgehog signaling pathway	1/87	58/9746	0.0172414	1.93143	0.675199	0.406435	0.595966	0.512108	Ptch2	1	up
mmu05332	Graft-versus-host disease	1/87	59/9746	0.0169492	1.89869	0.657095	0.411766	0.595966	0.512108	Il1a	1	up
mmu04150	mTOR signaling pathway	2/87	158/9746	0.0126582	1.41801	0.502734	0.413527	0.595966	0.512108	Prkcb/Wnt8a	2	up
mmu04390	Hippo signaling pathway	2/87	158/9746	0.0126582	1.41801	0.502734	0.413527	0.595966	0.512108	Itgb2l/Wnt8a	2	up
mmu05134	Legionellosis	1/87	60/9746	0.0166667	1.86705	0.63934	0.417049	0.596654	0.512699	Itgb2l	1	up
mmu05321	Inflammatory bowel disease	1/87	62/9746	0.016129	1.80682	0.604827	0.427474	0.60137	0.516752	Il1a	1	up
mmu04148	Efferocytosis	2/87	163/9746	0.0122699	1.37452	0.457612	0.428997	0.60137	0.516752	Alox5/Atp2a3	2	up
mmu04144	Endocytosis	3/87	269/9746	0.0111524	1.24933	0.393545	0.432535	0.60137	0.516752	Acap1/Mvb12b/Agap2	3	up
mmu00561	Glycerolipid metabolism	1/87	63/9746	0.015873	1.77814	0.588043	0.432618	0.60137	0.516752	Mgll	1	up
mmu04913	Ovarian steroidogenesis	1/87	64/9746	0.015625	1.75036	0.571559	0.437716	0.604171	0.519159	Alox5	1	up
mmu05020	Prion disease	3/87	273/9746	0.010989	1.23102	0.36743	0.442018	0.605843	0.520595	Creb5/Il1a/Rac2	3	up
mmu04940	Type I diabetes mellitus	1/87	66/9746	0.0151515	1.69732	0.539448	0.447776	0.609473	0.523715	Il1a	1	up
mmu05010	Alzheimer disease	4/87	389/9746	0.0102828	1.15191	0.290181	0.459929	0.621697	0.534219	Atp2a3/Il1a/Plcb2/Wnt8a	4	up
mmu05225	Hepatocellular carcinoma	2/87	175/9746	0.0114286	1.28026	0.355051	0.465241	0.622979	0.53532	Prkcb/Wnt8a	2	up
mmu04217	Necroptosis	2/87	177/9746	0.0112994	1.2658	0.338678	0.471153	0.622979	0.53532	Il1a/Pygm	2	up
mmu04514	Cell adhesion molecules	2/87	178/9746	0.011236	1.25869	0.330564	0.474094	0.622979	0.53532	Itgb2l/Jam3	2	up
mmu00562	Inositol phosphate metabolism	1/87	72/9746	0.0138889	1.55587	0.449288	0.476901	0.622979	0.53532	Plcb2	1	up
mmu05223	Non-small cell lung cancer	1/87	72/9746	0.0138889	1.55587	0.449288	0.476901	0.622979	0.53532	Prkcb	1	up
mmu05152	Tuberculosis	2/87	180/9746	0.0111111	1.2447	0.314477	0.479948	0.622979	0.53532	Itgb2l/Il1a	2	up
mmu05214	Glioma	1/87	74/9746	0.0135135	1.51382	0.421072	0.486268	0.62703	0.538801	Prkcb	1	up
mmu04115	p53 signaling pathway	1/87	75/9746	0.0133333	1.49364	0.407277	0.490889	0.628851	0.540366	Ccng1	1	up
mmu05212	Pancreatic cancer	1/87	76/9746	0.0131579	1.47399	0.393681	0.495469	0.630597	0.541866	Rac2	1	up
mmu05100	Bacterial invasion of epithelial cells	1/87	77/9746	0.012987	1.45484	0.380278	0.500008	0.632269	0.543303	Septin1	1	up
mmu04012	ErbB signaling pathway	1/87	84/9746	0.0119048	1.33361	0.291424	0.530672	0.666742	0.572925	Prkcb	1	up
mmu05210	Colorectal cancer	1/87	88/9746	0.0113636	1.27299	0.244133	0.547352	0.683318	0.587169	Rac2	1	up
mmu04512	ECM-receptor interaction	1/87	89/9746	0.011236	1.25869	0.232664	0.551429	0.684051	0.587799	Gp1ba	1	up
mmu04211	Longevity regulating pathway	1/87	90/9746	0.0111111	1.2447	0.22133	0.55547	0.684731	0.588383	Creb5	1	up
mmu04520	Adherens junction	1/87	92/9746	0.0108696	1.21764	0.199052	0.563445	0.685933	0.589416	Rac2	1	up
mmu04742	Taste transduction	1/87	92/9746	0.0108696	1.21764	0.199052	0.563445	0.685933	0.589416	Plcb2	1	up
mmu04914	Progesterone-mediated oocyte maturation	1/87	93/9746	0.0107527	1.20455	0.188101	0.567379	0.686459	0.589868	Cpeb2	1	up
mmu04061	Viral protein interaction with cytokine and cytokine receptor	1/87	95/9746	0.0105263	1.17919	0.166561	0.575143	0.691582	0.594271	Cxcl14	1	up
mmu05417	Lipid and atherosclerosis	2/87	217/9746	0.00921659	1.03247	0.0459063	0.580806	0.694134	0.596463	Mmp9/Plcb2	2	up
mmu05167	Kaposi sarcoma-associated herpesvirus infection	2/87	222/9746	0.00900901	1.00922	0.0131825	0.593306	0.704775	0.605607	Rcan1/Gngt2	2	up
mmu00564	Glycerophospholipid metabolism	1/87	101/9746	0.00990099	1.10914	0.104634	0.597616	0.705619	0.606332	Gpd1l	1	up
mmu05142	Chagas disease	1/87	103/9746	0.00970874	1.0876	0.0848223	0.604843	0.709266	0.609466	Plcb2	1	up
mmu05207	Chemical carcinogenesis - receptor activation	2/87	228/9746	0.00877193	0.982658	-0.0251468	0.607942	0.709266	0.609466	Prkcb/Creb5	2	up
mmu04659	Th17 cell differentiation	1/87	105/9746	0.00952381	1.06689	0.0653959	0.611941	0.709707	0.609845	Ebi3	1	up
mmu05145	Toxoplasmosis	1/87	109/9746	0.00917431	1.02773	0.0276336	0.625762	0.719566	0.618316	Alox5	1	up
mmu04350	TGF-beta signaling pathway	1/87	110/9746	0.00909091	1.01839	0.0184091	0.629141	0.719566	0.618316	Bambi	1	up
mmu04714	Thermogenesis	2/87	238/9746	0.00840336	0.94137	-0.0869062	0.631456	0.719566	0.618316	Creb5/Mgll	2	up
mmu04151	PI3K-Akt signaling pathway	3/87	367/9746	0.00817439	0.915719	-0.156195	0.641866	0.727201	0.624877	Creb5/Gngt2/Flt4	3	up
mmu04114	Oocyte meiosis	1/87	123/9746	0.00813008	0.910756	-0.0945281	0.670412	0.755177	0.648917	Cpeb2	1	up
mmu04152	AMPK signaling pathway	1/87	127/9746	0.00787402	0.882071	-0.126953	0.682172	0.764033	0.656527	Creb5	1	up
mmu04068	FoxO signaling pathway	1/87	133/9746	0.0075188	0.842278	-0.173809	0.699039	0.774296	0.665345	Agap2	1	up
mmu00230	Purine metabolism	1/87	134/9746	0.00746269	0.835992	-0.181424	0.701763	0.774296	0.665345	Entpd3	1	up
mmu04210	Apoptosis	1/87	135/9746	0.00740741	0.8298	-0.188985	0.704462	0.774296	0.665345	Bcl2a1d	1	up
mmu05135	Yersinia infection	1/87	136/9746	0.00735294	0.823698	-0.196494	0.707137	0.774296	0.665345	Rac2	1	up
mmu04550	Signaling pathways regulating pluripotency of stem cells	1/87	140/9746	0.00714286	0.800164	-0.226022	0.717601	0.781388	0.67144	Wnt8a	1	up
mmu05162	Measles	1/87	145/9746	0.00689655	0.772572	-0.261851	0.730162	0.790573	0.679333	Il1a	1	up
mmu04072	Phospholipase D signaling pathway	1/87	149/9746	0.00671141	0.751832	-0.289705	0.739812	0.790573	0.679333	Plcb2	1	up
mmu05226	Gastric cancer	1/87	150/9746	0.00666667	0.74682	-0.296561	0.742171	0.790573	0.679333	Wnt8a	1	up
mmu05322	Systemic lupus erythematosus	1/87	150/9746	0.00666667	0.74682	-0.296561	0.742171	0.790573	0.679333	H4c9	1	up
mmu05016	Huntington disease	2/87	308/9746	0.00649351	0.727422	-0.461329	0.766457	0.810216	0.696212	Creb5/Plcb2	2	up
mmu04932	Non-alcoholic fatty liver disease	1/87	162/9746	0.00617284	0.6915	-0.375771	0.768879	0.810216	0.696212	Il1a	1	up
mmu04530	Tight junction	1/87	169/9746	0.00591716	0.662858	-0.419591	0.783175	0.820868	0.705365	Jam3	1	up
mmu04218	Cellular senescence	1/87	181/9746	0.00552486	0.618912	-0.491142	0.805678	0.837351	0.719528	Il1a	1	up
mmu04145	Phagosome	1/87	182/9746	0.00549451	0.615511	-0.496918	0.807446	0.837351	0.719528	Itgb2l	1	up
mmu04814	Motor proteins	1/87	197/9746	0.00507614	0.568645	-0.580462	0.832128	0.858405	0.73762	Dynlt4	1	up
mmu04621	NOD-like receptor signaling pathway	1/87	215/9746	0.00465116	0.521037	-0.673963	0.857647	0.880099	0.756261	Plcb2	1	up
mmu05169	Epstein-Barr virus infection	1/87	227/9746	0.00440529	0.493493	-0.732802	0.872489	0.890666	0.765341	Entpd3	1	up
mmu04820	Cytoskeleton in muscle cells	1/87	232/9746	0.00431034	0.482858	-0.756584	0.878211	0.891862	0.766369	Fmnl3	1	up
mmu05012	Parkinson disease	1/87	274/9746	0.00364964	0.408843	-0.94198	0.917267	0.926723	0.796325	Septin5	1	up
mmu05171	Coronavirus disease - COVID-19	1/87	328/9746	0.00304878	0.341534	-1.15127	0.949804	0.954675	0.820344	Prkcb	1	up
mmu05168	Herpes simplex virus 1 infection	1/87	459/9746	0.00217865	0.244059	-1.57449	0.985244	0.985244	0.846611	Zfp28	1	up
mmu04060	Cytokine-cytokine receptor interaction	11/65	294/9746	0.037415	5.60994	6.5765	3.27548e-06	0.000501149	0.000434433	Il36g/Ccr7/Cxcl3/Ccl22/Inhba/Ccl5/Fas/Osm/Ccr5/Il6/Il21r	11	down
mmu04061	Viral protein interaction with cytokine and cytokine receptor	6/65	95/9746	0.0631579	9.4698	6.7973	3.80264e-05	0.00290902	0.00252175	Ccr7/Cxcl3/Ccl22/Ccl5/Ccr5/Il6	6	down
mmu05323	Rheumatoid arthritis	5/65	87/9746	0.0574713	8.61715	5.84755	0.000273716	0.0139595	0.0121011	Cxcl3/Ccl5/Ctsk/Atp6v0d2/Il6	5	down
mmu04621	NOD-like receptor signaling pathway	7/65	215/9746	0.0325581	4.88172	4.71587	0.000542129	0.0207364	0.0179758	Trpm2/Ifi204/Cxcl3/Ccl5/Gbp2b/Il6/P2rx7	7	down
mmu04623	Cytosolic DNA-sensing pathway	4/65	82/9746	0.0487805	7.31407	4.70463	0.00213474	0.0653231	0.0566269	Ifi204/Ccl5/Trex1/Il6	4	down
mmu04610	Complement and coagulation cascades	4/65	94/9746	0.0425532	6.38036	4.29491	0.0035067	0.083568	0.0724429	Procr/Vsig4/Serpinb2/F10	4	down
mmu05410	Hypertrophic cardiomyopathy	4/65	100/9746	0.04	5.99754	4.11595	0.00437698	0.083568	0.0724429	Itga9/Il6/Cacna1d/Slc8a1	4	down
mmu05160	Hepatitis C	5/65	167/9746	0.0299401	4.48918	3.72656	0.00501927	0.083568	0.0724429	Rsad2/Ifit1bl2/Ifit1/Fas/Cldn1	5	down
mmu04620	Toll-like receptor signaling pathway	4/65	104/9746	0.0384615	5.76686	4.00455	0.00503186	0.083568	0.0724429	Ccl5/Ctsk/Tlr7/Il6	4	down
mmu05164	Influenza A	5/65	174/9746	0.0287356	4.30858	3.60829	0.00596246	0.083568	0.0724429	Rsad2/Ccl5/Fas/Tlr7/Il6	5	down
mmu05144	Malaria	3/65	57/9746	0.0526316	7.8915	4.27562	0.00641061	0.083568	0.0724429	Klrk1/Il6/Cd36	3	down
mmu04514	Cell adhesion molecules	5/65	178/9746	0.0280899	4.21175	3.54347	0.00655435	0.083568	0.0724429	Sell/Itga9/Cldn1/Sdc3/Nectin1	5	down
mmu04668	TNF signaling pathway	4/65	118/9746	0.0338983	5.08266	3.65598	0.00783586	0.0922221	0.0799448	Cxcl3/Ccl5/Fas/Il6	4	down
mmu00531	Glycosaminoglycan degradation	2/65	21/9746	0.0952381	14.2799	4.99167	0.00847639	0.0926348	0.0803026	Hgsnat/Hyal1	2	down
mmu04062	Chemokine signaling pathway	5/65	193/9746	0.0259067	3.88442	3.3163	0.00914323	0.093261	0.0808454	Ccr7/Cxcl3/Ccl22/Ccl5/Ccr5	5	down
mmu04142	Lysosome	4/65	135/9746	0.0296296	4.44262	3.30034	0.0124252	0.114649	0.0993861	Hgsnat/Ctsk/Atp6v0d2/Hyal1	4	down
mmu04380	Osteoclast differentiation	4/65	136/9746	0.0294118	4.40995	3.28128	0.0127388	0.114649	0.0993861	Pira12/Lilra6/Ctsk/Fosl1	4	down
mmu05417	Lipid and atherosclerosis	5/65	217/9746	0.0230415	3.4548	2.99647	0.0146344	0.124393	0.107833	Cxcl3/Ccl5/Fas/Il6/Cd36	5	down
mmu05412	Arrhythmogenic right ventricular cardiomyopathy	3/65	86/9746	0.0348837	5.23041	3.22872	0.019564	0.157542	0.136569	Itga9/Cacna1d/Slc8a1	3	down
mmu04148	Efferocytosis	4/65	163/9746	0.0245399	3.67947	2.8267	0.0231912	0.171664	0.148811	Stab1/Timd4/Cd36/Alox15	4	down
mmu04657	IL-17 signaling pathway	3/65	93/9746	0.0322581	4.83672	3.0462	0.0240078	0.171664	0.148811	Cxcl3/Il6/Fosl1	3	down
mmu04640	Hematopoietic cell lineage	3/65	94/9746	0.0319149	4.78527	3.02162	0.0246837	0.171664	0.148811	Flt3/Il6/Cd36	3	down
mmu05143	African trypanosomiasis	2/65	39/9746	0.0512821	7.68915	3.42964	0.0277001	0.184266	0.159735	Fas/Il6	2	down
mmu05142	Chagas disease	3/65	103/9746	0.0291262	4.36714	2.81489	0.0312272	0.19111	0.165668	Ccl5/Fas/Il6	3	down
mmu05414	Dilated cardiomyopathy	3/65	103/9746	0.0291262	4.36714	2.81489	0.0312272	0.19111	0.165668	Itga9/Cacna1d/Slc8a1	3	down
mmu04145	Phagosome	4/65	182/9746	0.021978	3.29535	2.56125	0.0329737	0.194038	0.168206	Marco/Atp6v0d2/Msr1/Cd36	4	down
mmu04979	Cholesterol metabolism	2/65	50/9746	0.04	5.99754	2.9029	0.0437098	0.247689	0.214715	Nceh1/Cd36	2	down
mmu05332	Graft-versus-host disease	2/65	59/9746	0.0338983	5.08266	2.57728	0.0587803	0.300235	0.260266	Fas/Il6	2	down
mmu05167	Kaposi sarcoma-associated herpesvirus infection	4/65	222/9746	0.018018	2.70159	2.10141	0.0604461	0.300235	0.260266	Cxcl3/Fas/Ccr5/Il6	4	down
mmu05134	Legionellosis	2/65	60/9746	0.0333333	4.99795	2.54524	0.0605523	0.300235	0.260266	Cxcl3/Il6	2	down
mmu05321	Inflammatory bowel disease	2/65	62/9746	0.0322581	4.83672	2.48323	0.0641509	0.300235	0.260266	Il6/Il21r	2	down
mmu03260	Virion - Human immunodeficiency virus	1/65	10/9746	0.1	14.9938	3.62772	0.0647566	0.300235	0.260266	Ccr5	1	down
mmu03266	Virion - Herpesvirus	1/65	10/9746	0.1	14.9938	3.62772	0.0647566	0.300235	0.260266	Nectin1	1	down
mmu04936	Alcoholic liver disease	3/65	141/9746	0.0212766	3.19018	2.14649	0.067713	0.304709	0.264144	Cxcl3/Fas/Il6	3	down
mmu05162	Measles	3/65	145/9746	0.0206897	3.10218	2.08969	0.0723402	0.31623	0.274131	Fas/Tlr7/Il6	3	down
mmu04927	Cortisol synthesis and secretion	2/65	72/9746	0.0277778	4.16496	2.20861	0.0831572	0.353418	0.306369	Nceh1/Cacna1d	2	down
mmu05163	Human cytomegalovirus infection	4/65	253/9746	0.0158103	2.37057	1.80987	0.0880742	0.364199	0.315714	Ccl5/Fas/Ccr5/Il6	4	down
mmu04924	Renin secretion	2/65	76/9746	0.0263158	3.94575	2.1124	0.0911888	0.365755	0.317063	Clca3b/Cacna1d	2	down
mmu05133	Pertussis	2/65	77/9746	0.025974	3.89451	2.08938	0.0932316	0.365755	0.317063	Irf8/Il6	2	down
mmu04630	JAK-STAT signaling pathway	3/65	171/9746	0.0175439	2.6305	1.76253	0.105661	0.402618	0.349019	Osm/Il6/Il21r	3	down
mmu04662	B cell receptor signaling pathway	2/65	84/9746	0.0238095	3.56996	1.9383	0.107891	0.402618	0.349019	Pira12/Lilra6	2	down
mmu03320	PPAR signaling pathway	2/65	89/9746	0.0224719	3.3694	1.83993	0.118716	0.412807	0.357852	Fabp5/Cd36	2	down
mmu04260	Cardiac muscle contraction	2/65	89/9746	0.0224719	3.3694	1.83993	0.118716	0.412807	0.357852	Cacna1d/Slc8a1	2	down
mmu04512	ECM-receptor interaction	2/65	89/9746	0.0224719	3.3694	1.83993	0.118716	0.412807	0.357852	Itga9/Cd36	2	down
mmu00220	Arginine biosynthesis	1/65	21/9746	0.047619	7.13993	2.30789	0.131225	0.436467	0.378361	Ass1	1	down
mmu00770	Pantothenate and CoA biosynthesis	1/65	21/9746	0.047619	7.13993	2.30789	0.131225	0.436467	0.378361	Vnn3	1	down
mmu04659	Th17 cell differentiation	2/65	105/9746	0.0190476	2.85597	1.56672	0.15497	0.500121	0.433542	Il6/Il21r	2	down
mmu04974	Protein digestion and absorption	2/65	108/9746	0.0185185	2.77664	1.52127	0.161993	0.500121	0.433542	Dpp4/Slc8a1	2	down
mmu05146	Amoebiasis	2/65	108/9746	0.0185185	2.77664	1.52127	0.161993	0.500121	0.433542	Cxcl3/Il6	2	down
mmu04966	Collecting duct acid secretion	1/65	27/9746	0.037037	5.55328	1.94126	0.165497	0.500121	0.433542	Atp6v0d2	1	down
mmu04931	Insulin resistance	2/65	110/9746	0.0181818	2.72615	1.49181	0.166707	0.500121	0.433542	Il6/Cd36	2	down
mmu04625	C-type lectin receptor signaling pathway	2/65	112/9746	0.0178571	2.67747	1.46301	0.171446	0.504446	0.437291	Ccl22/Il6	2	down
mmu00410	beta-Alanine metabolism	1/65	32/9746	0.03125	4.68558	1.71107	0.193038	0.55379	0.480066	Smox	1	down
mmu04650	Natural killer cell mediated cytotoxicity	2/65	122/9746	0.0163934	2.45801	1.32785	0.195455	0.55379	0.480066	Klrk1/Fas	2	down
mmu04820	Cytoskeleton in muscle cells	3/65	232/9746	0.012931	1.93886	1.18591	0.201293	0.55996	0.485414	Fmnl2/Itga9/Sdc3	3	down
mmu05165	Human papillomavirus infection	4/65	358/9746	0.0111732	1.67529	1.06668	0.215801	0.586746	0.508634	Oasl1/Fas/Itga9/Atp6v0d2	4	down
mmu04210	Apoptosis	2/65	135/9746	0.0148148	2.22131	1.17084	0.22725	0.586746	0.508634	Fas/Ctsk	2	down
mmu04151	PI3K-Akt signaling pathway	4/65	367/9746	0.0108992	1.63421	1.01478	0.228581	0.586746	0.508634	Flt3/Osm/Itga9/Il6	4	down
mmu04726	Serotonergic synapse	2/65	136/9746	0.0147059	2.20498	1.15951	0.229714	0.586746	0.508634	Alox15/Cacna1d	2	down
mmu00250	Alanine, aspartate and glutamate metabolism	1/65	39/9746	0.025641	3.84458	1.45846	0.230096	0.586746	0.508634	Ass1	1	down
mmu04020	Calcium signaling pathway	3/65	254/9746	0.011811	1.77093	1.02009	0.239813	0.593179	0.514211	P2rx7/Cacna1d/Slc8a1	3	down
mmu04216	Ferroptosis	1/65	41/9746	0.0243902	3.65704	1.39694	0.240373	0.593179	0.514211	Alox15	1	down
mmu04672	Intestinal immune network for IgA production	1/65	43/9746	0.0232558	3.48694	1.33917	0.250515	0.598887	0.519159	Il6	1	down
mmu04975	Fat digestion and absorption	1/65	43/9746	0.0232558	3.48694	1.33917	0.250515	0.598887	0.519159	Cd36	1	down
mmu04921	Oxytocin signaling pathway	2/65	153/9746	0.0130719	1.95998	0.980659	0.271809	0.612321	0.530805	Trpm2/Cacna1d	2	down
mmu05020	Prion disease	3/65	273/9746	0.010989	1.64768	0.88937	0.274043	0.612321	0.530805	Ccl5/Il6/Cacna1d	3	down
mmu00565	Ether lipid metabolism	1/65	48/9746	0.0208333	3.12372	1.20855	0.27529	0.612321	0.530805	Pla2g7	1	down
mmu04930	Type II diabetes mellitus	1/65	48/9746	0.0208333	3.12372	1.20855	0.27529	0.612321	0.530805	Cacna1d	1	down
mmu04261	Adrenergic signaling in cardiomyocytes	2/65	156/9746	0.0128205	1.92229	0.951496	0.279251	0.612321	0.530805	Cacna1d/Slc8a1	2	down
mmu04973	Carbohydrate digestion and absorption	1/65	49/9746	0.0204082	3.05997	1.18448	0.280147	0.612321	0.530805	Cacna1d	1	down
mmu04932	Non-alcoholic fatty liver disease	2/65	162/9746	0.0123457	1.85109	0.895052	0.294122	0.613559	0.531878	Fas/Il6	2	down
mmu04934	Cushing syndrome	2/65	162/9746	0.0123457	1.85109	0.895052	0.294122	0.613559	0.531878	Nceh1/Cacna1d	2	down
mmu05161	Hepatitis B	2/65	164/9746	0.0121951	1.82852	0.876765	0.299072	0.613559	0.531878	Fas/Il6	2	down
mmu00330	Arginine and proline metabolism	1/65	54/9746	0.0185185	2.77664	1.0727	0.303957	0.613559	0.531878	Smox	1	down
mmu00591	Linoleic acid metabolism	1/65	55/9746	0.0181818	2.72615	1.05187	0.308625	0.613559	0.531878	Alox15	1	down
mmu04978	Mineral absorption	1/65	55/9746	0.0181818	2.72615	1.05187	0.308625	0.613559	0.531878	Slc8a1	1	down
mmu04530	Tight junction	2/65	169/9746	0.0118343	1.77442	0.832132	0.311425	0.613559	0.531878	Cldn1/Cacna1d	2	down
mmu04022	cGMP-PKG signaling pathway	2/65	172/9746	0.0116279	1.74347	0.806063	0.318818	0.613559	0.531878	Cacna1d/Slc8a1	2	down
mmu04010	MAPK signaling pathway	3/65	299/9746	0.0100334	1.5044	0.725856	0.321659	0.613559	0.531878	Flt3/Fas/Cacna1d	3	down
mmu05330	Allograft rejection	1/65	59/9746	0.0169492	2.54133	0.973004	0.326991	0.613559	0.531878	Fas	1	down
mmu04217	Necroptosis	2/65	177/9746	0.0112994	1.69422	0.763727	0.3311	0.613559	0.531878	Fas/Alox15	2	down
mmu04961	Endocrine and other factor-regulated calcium reabsorption	1/65	61/9746	0.0163934	2.45801	0.935971	0.335993	0.613559	0.531878	Slc8a1	1	down
mmu05152	Tuberculosis	2/65	180/9746	0.0111111	1.66598	0.738961	0.338442	0.613559	0.531878	Atp6v0d2/Il6	2	down
mmu04218	Cellular senescence	2/65	181/9746	0.0110497	1.65678	0.730808	0.340884	0.613559	0.531878	Il6/Cacna1d	2	down
mmu03250	Viral life cycle - HIV-1	1/65	63/9746	0.015873	2.37998	0.900377	0.344876	0.613559	0.531878	Ccr5	1	down
mmu04929	GnRH secretion	1/65	63/9746	0.015873	2.37998	0.900377	0.344876	0.613559	0.531878	Cacna1d	1	down
mmu04940	Type I diabetes mellitus	1/65	66/9746	0.0151515	2.27179	0.849452	0.357982	0.629555	0.545744	Fas	1	down
mmu05168	Herpes simplex virus 1 infection	4/65	459/9746	0.0087146	1.30665	0.551447	0.366792	0.630411	0.546487	Ccl5/Fas/Il6/Nectin1	4	down
mmu05031	Amphetamine addiction	1/65	69/9746	0.0144928	2.17302	0.801212	0.37083	0.630411	0.546487	Cacna1d	1	down
mmu05230	Central carbon metabolism in cancer	1/65	69/9746	0.0144928	2.17302	0.801212	0.37083	0.630411	0.546487	Flt3	1	down
mmu05221	Acute myeloid leukemia	1/65	70/9746	0.0142857	2.14198	0.785681	0.375056	0.630589	0.546641	Flt3	1	down
mmu04920	Adipocytokine signaling pathway	1/65	72/9746	0.0138889	2.08248	0.755388	0.383425	0.6374	0.552545	Cd36	1	down
mmu04115	p53 signaling pathway	1/65	75/9746	0.0133333	1.99918	0.711747	0.395771	0.6374	0.552545	Fas	1	down
mmu04971	Gastric acid secretion	1/65	75/9746	0.0133333	1.99918	0.711747	0.395771	0.6374	0.552545	Kcnj10	1	down
mmu05320	Autoimmune thyroid disease	1/65	75/9746	0.0133333	1.99918	0.711747	0.395771	0.6374	0.552545	Fas	1	down
mmu04721	Synaptic vesicle cycle	1/65	77/9746	0.012987	1.94725	0.683767	0.403866	0.6435	0.557833	Atp6v0d2	1	down
mmu04613	Neutrophil extracellular trap formation	2/65	209/9746	0.00956938	1.43482	0.520669	0.407971	0.6435	0.557833	Padi4/Tlr7	2	down
mmu04911	Insulin secretion	1/65	86/9746	0.0116279	1.74347	0.567429	0.438993	0.665797	0.577161	Cacna1d	1	down
mmu05202	Transcriptional misregulation in cancer	2/65	225/9746	0.00888889	1.33279	0.413812	0.444877	0.665797	0.577161	Flt3/Il6	2	down
mmu05203	Viral carcinogenesis	2/65	226/9746	0.00884956	1.32689	0.407402	0.447143	0.665797	0.577161	Ccr5/Atp6v0d2	2	down
mmu05169	Epstein-Barr virus infection	2/65	227/9746	0.00881057	1.32104	0.401023	0.449404	0.665797	0.577161	Fas/Il6	2	down
mmu00590	Arachidonic acid metabolism	1/65	89/9746	0.011236	1.6847	0.531695	0.450243	0.665797	0.577161	Alox15	1	down
mmu04727	GABAergic synapse	1/65	90/9746	0.0111111	1.66598	0.520084	0.453944	0.665797	0.577161	Cacna1d	1	down
mmu04912	GnRH signaling pathway	1/65	90/9746	0.0111111	1.66598	0.520084	0.453944	0.665797	0.577161	Cacna1d	1	down
mmu04520	Adherens junction	1/65	92/9746	0.0108696	1.62977	0.497287	0.461271	0.665797	0.577161	Nectin1	1	down
mmu05032	Morphine addiction	1/65	92/9746	0.0108696	1.62977	0.497287	0.461271	0.665797	0.577161	Pde7b	1	down
mmu05170	Human immunodeficiency virus 1 infection	2/65	240/9746	0.00833333	1.24949	0.320658	0.47833	0.670883	0.58157	Fas/Ccr5	2	down
mmu05010	Alzheimer disease	3/65	389/9746	0.00771208	1.15634	0.257844	0.483681	0.670883	0.58157	Fas/Il6/Cacna1d	3	down
mmu04713	Circadian entrainment	1/65	99/9746	0.010101	1.51453	0.421618	0.486162	0.670883	0.58157	Cacna1d	1	down
mmu05166	Human T-cell leukemia virus 1 infection	2/65	246/9746	0.00813008	1.21901	0.285076	0.491376	0.670883	0.58157	Il6/Fosl1	2	down
mmu04933	AGE-RAGE signaling pathway in diabetic complications	1/65	101/9746	0.00990099	1.48454	0.401075	0.493063	0.670883	0.58157	Il6	1	down
mmu04976	Bile secretion	1/65	101/9746	0.00990099	1.48454	0.401075	0.493063	0.670883	0.58157	Nceh1	1	down
mmu00830	Retinol metabolism	1/65	102/9746	0.00980392	1.46998	0.39097	0.49648	0.670883	0.58157	Rdh12	1	down
mmu04925	Aldosterone synthesis and secretion	1/65	103/9746	0.00970874	1.45571	0.380971	0.499873	0.670883	0.58157	Cacna1d	1	down
mmu04064	NF-kappa B signaling pathway	1/65	107/9746	0.00934579	1.40129	0.342	0.513224	0.678034	0.587769	Cxcl3	1	down
mmu05145	Toxoplasmosis	1/65	109/9746	0.00917431	1.37558	0.323098	0.519768	0.678034	0.587769	Ccr5	1	down
mmu04350	TGF-beta signaling pathway	1/65	110/9746	0.00909091	1.36308	0.313786	0.523007	0.678034	0.587769	Inhba	1	down
mmu04725	Cholinergic synapse	1/65	113/9746	0.00884956	1.32689	0.286382	0.532596	0.678034	0.587769	Cacna1d	1	down
mmu04972	Pancreatic secretion	1/65	115/9746	0.00869565	1.30381	0.268539	0.538882	0.678034	0.587769	Clca3b	1	down
mmu04066	HIF-1 signaling pathway	1/65	116/9746	0.00862069	1.29257	0.259739	0.541994	0.678034	0.587769	Il6	1	down
mmu04724	Glutamatergic synapse	1/65	116/9746	0.00862069	1.29257	0.259739	0.541994	0.678034	0.587769	Cacna1d	1	down
mmu04928	Parathyroid hormone synthesis, secretion and action	1/65	116/9746	0.00862069	1.29257	0.259739	0.541994	0.678034	0.587769	Mafb	1	down
mmu04935	Growth hormone synthesis, secretion and action	1/65	117/9746	0.00854701	1.28153	0.251019	0.545086	0.678034	0.587769	Cacna1d	1	down
mmu04670	Leukocyte transendothelial migration	1/65	119/9746	0.00840336	1.25999	0.233812	0.551207	0.680119	0.589576	Cldn1	1	down
mmu04152	AMPK signaling pathway	1/65	127/9746	0.00787402	1.18062	0.167875	0.574892	0.703668	0.609991	Cd36	1	down
mmu04068	FoxO signaling pathway	1/65	133/9746	0.0075188	1.12736	0.121173	0.591844	0.711003	0.616349	Il6	1	down
mmu00230	Purine metabolism	1/65	134/9746	0.00746269	1.11894	0.113599	0.594603	0.711003	0.616349	Pde7b	1	down
mmu04728	Dopaminergic synapse	1/65	136/9746	0.00735294	1.10249	0.0986214	0.600068	0.711003	0.616349	Cacna1d	1	down
mmu05135	Yersinia infection	1/65	136/9746	0.00735294	1.10249	0.0986214	0.600068	0.711003	0.616349	Il6	1	down
mmu04371	Apelin signaling pathway	1/65	139/9746	0.00719424	1.07869	0.0765671	0.608129	0.711003	0.616349	Slc8a1	1	down
mmu04550	Signaling pathways regulating pluripotency of stem cells	1/65	140/9746	0.00714286	1.07099	0.069322	0.610781	0.711003	0.616349	Inhba	1	down
mmu00190	Oxidative phosphorylation	1/65	141/9746	0.0070922	1.06339	0.0621287	0.613414	0.711003	0.616349	Atp6v0d2	1	down
mmu04270	Vascular smooth muscle contraction	1/65	144/9746	0.00694444	1.04124	0.0408507	0.621211	0.714626	0.61949	Cacna1d	1	down
mmu05022	Pathways of neurodegeneration - multiple diseases	3/65	481/9746	0.00623701	0.935167	-0.11949	0.628952	0.715547	0.620289	Fas/Il6/Cacna1d	3	down
mmu05418	Fluid shear stress and atherosclerosis	1/65	148/9746	0.00675676	1.0131	0.013156	0.631365	0.715547	0.620289	Ass1	1	down
mmu04723	Retrograde endocannabinoid signaling	1/65	153/9746	0.00653595	0.97999	-0.0204411	0.643682	0.724053	0.627662	Cacna1d	1	down
mmu05171	Coronavirus disease - COVID-19	2/65	328/9746	0.00609756	0.914259	-0.12943	0.648335	0.724053	0.627662	Tlr7/Il6	2	down
mmu04150	mTOR signaling pathway	1/65	158/9746	0.00632911	0.948978	-0.0529801	0.655594	0.726854	0.63009	Rragd	1	down
mmu04140	Autophagy - animal	1/65	167/9746	0.00598802	0.897835	-0.109116	0.676055	0.744147	0.645081	Rragd	1	down
mmu04310	Wnt signaling pathway	1/65	175/9746	0.00571429	0.856791	-0.156638	0.693234	0.757606	0.656748	Fosl1	1	down
mmu04360	Axon guidance	1/65	181/9746	0.00552486	0.828389	-0.190954	0.705527	0.765572	0.663654	Sema6d	1	down
mmu04510	Focal adhesion	1/65	202/9746	0.0049505	0.74227	-0.303294	0.744853	0.800646	0.694059	Itga9	1	down
mmu05205	Proteoglycans in cancer	1/65	204/9746	0.00490196	0.734992	-0.31343	0.748316	0.800646	0.694059	Fas	1	down
mmu05415	Diabetic cardiomyopathy	1/65	217/9746	0.00460829	0.690961	-0.377231	0.769729	0.817837	0.708961	Cd36	1	down
mmu04024	cAMP signaling pathway	1/65	224/9746	0.00446429	0.669368	-0.410197	0.780505	0.823567	0.713928	Cacna1d	1	down
mmu05207	Chemical carcinogenesis - receptor activation	1/65	228/9746	0.00438596	0.657625	-0.428632	0.786438	0.824144	0.714428	Cacna1d	1	down
mmu04810	Regulation of actin cytoskeleton	1/65	232/9746	0.00431034	0.646286	-0.446788	0.792213	0.824549	0.714779	Itga9	1	down
mmu04014	Ras signaling pathway	1/65	236/9746	0.00423729	0.635332	-0.464676	0.797835	0.824789	0.714987	Flt3	1	down
mmu05132	Salmonella infection	1/65	251/9746	0.00398406	0.597364	-0.529528	0.817612	0.839562	0.727793	Il6	1	down
mmu04144	Endocytosis	1/65	269/9746	0.00371747	0.557392	-0.603181	0.838843	0.85562	0.741714	Ccr5	1	down
mmu05206	MicroRNAs in cancer	1/65	303/9746	0.00330033	0.494846	-0.731943	0.872519	0.882616	0.765116	Fscn1	1	down
mmu05016	Huntington disease	1/65	308/9746	0.00324675	0.486813	-0.749891	0.876847	0.882616	0.765116	Kcnj10	1	down
mmu04080	Neuroactive ligand-receptor interaction	1/65	390/9746	0.0025641	0.384458	-1.01656	0.930295	0.930295	0.806447	P2rx7	1	down
