# Supplementary material for: A CD138+ tumor-associated macrophage/Siglec-F+ neutrophil feed-forward loop promotes immune evasion in pancreatic cancer
Source: J Clin Invest. 2026 Mar 12;136(9):e199516. doi: 10.1172/JCI199516 (PMC13132371; doi:10.1172/JCI199516)
Supplement: Supporting data values [file jci-136-199516-s223.xlsx]

## Sheet: Figure 1A
	Adjacent	Adjacent	Adjacent	Adjacent	Adjacent	Adjacent	Adjacent	Adjacent	Adjacent	Adjacent	Adjacent	Adjacent	Adjacent	Adjacent	Adjacent	Adjacent	Adjacent	Adjacent	Adjacent	Adjacent	Adjacent	Adjacent	Adjacent	Adjacent	Adjacent	Adjacent	Adjacent	Adjacent	Adjacent	Adjacent	Adjacent	Adjacent	Adjacent	Adjacent	Adjacent	Adjacent	Adjacent	Adjacent	Adjacent	Adjacent	Adjacent	Tumor	Tumor	Tumor	Tumor	Tumor	Tumor	Tumor	Tumor
T cells	10.3673	148.866	232.905	44.4123	57.3301	47.0257	26.6803	178.945	49.4612	189.06	125.901	13.8656	46.0581	80.8907	110.351	12.3653	80.5619	170.117	81.7488	158.722	140.89	20.6089	46.0889	31.4822	80.5591	42.3147	157.768	109.414	27.1662	54.5198	46.0533	79.5312	153.63	58.0858	118.045	27.3536	54.5559	267.944	103.992	254.238	156.815	291.954	207.61	123.091	150.648	177.236	62.3886	48.2725	42.9085
CD8+ T cells	2.03947	36.5368	82.0696	27.3595	20.9836	28.4777	15.6343	31.0987	15.5503	59.3974	25.8547	9.1813	9.51753	24.1312	84.1216	8.61825	55.4565	86.9319	10.3673	36.0269	71.0069	13.6768	14.9883	13.4924	17.8454	19.373	71.5767	70.0701	7.68148	30.3512	4.4184	19.373	92.9272	26.2323	111.487	16.4871	31.2719	95.1857	48.7171	82.8101	108.103	7.13741	26.0449	27.3536	35.9757	37.2833	12.3653	26.1759	23.2343
NK cells	19.375	5.09815	17.051	3.1857	7.68148	156.065	6.79753	49.7919	24.5433	38.7863	120.655	120.294	2.54934	3.90858	13.8641	101.545	29.9765	166.932	1.69956	158.892	51.7095	92.7398	39.7189	61.84	9.68749	102.813	16.6762	6.18266	224.074	237.002	13.0853	1.35951	56.5807	87.5034	112.049	48.5245	104.013	128.726	80.1959	4.49648	3.55971	91.2569	24.1712	92.3651	196.555	97.4237	5.80795	83.117	14.053
B cells	29.5476385386808	17.7985529315578	8.0561871163893	25.2954234232687	10.3044253814282	24.3559145379212	3.9348436436196	43.0155373064995	100.619573172558	31.287982521791	7.4941275501296	193.16113760459	24.3585558890735	19.4868447112588	38.2200505056609	61.2644927223094	97.6321838013823	198.032320512174	11.6158977027009	2.4358555889074	47.5928707371129	68.1965607061793	27.9156251242327	21.9203230841291	68.9459734611922	110.925116048704	116.533683404515	182.856712223162	86.7445	43.2785866019984	15.5297284831714	10.6802898898245	31.2913756421175	79.9998115976334	52.6462460396604	47.9624163208294	51.5221269071409	192.224371660824	15.3629614777657	21.5456167066226	5.0585360963375	46.4635908108035	77.7515733325945	138.843768567719	33.3488675980767	61.833257256879	21.7329698953758	11.9906040802073	3.9348436436196
Plasma cells	13.805	96.6742	28.8524	44.9696	132.084	40.2809	24.7333	67.6708	37.6621	102.67	59.0163	71.1942	0.562121	14.8025	95.3628	67.2598	243.237	447.025	42.5292	29.2303	59.7721	98.9225	165.058	84.3089	141.452	69.7029	52.2715	29.9765	47.0257	59.953	123.287	16.1141	164.889	109.227	177.611	75.5033	7.30677	69.3207	180.608	117.096	21.733	205.714	185.667	126.102	91.4284	179.316	97.611	75.316	157.581
Macrophages	42.626101498425	488.429763079696	66.885088384907	102.493308240948	180.233767580617	114.660151516983	6.93282	40.130348828625	206.485604536608	444.589116911438	104.355726135555	233.62942637529	4.12222	10.118169369308	329.554259016949	410.490836558348	415.452114179778	516.158035015176	421.357321506036	121.605405938529	367.81419392501	117.657802537035	179.109648448097	63.325377798595	239.250022037887	104.554416816177	17.236493365298	1.87353	111.849853685684	59.016254457271	278.267379759683	2.8106	94.623620953709	216.205579821239	215.456167066226	489.741235400969	65.9483	56.205956625972	318.125714503001	178.734942070591	91.803062489088	421.732027883543	271.100064125938	141.279624156626	116.346330215762	349.076843241108	251.990038873107	77.751573332595	25.670170436947
Neutrophils	69.025221176426	54.894484304699	11.241191325194	18.549977177064	8.8056	92.365122055347	20.048965231776	64.261016098124	92.3751	121.966925878359	86.1825	97.048951774178	17.4257	15.739374574478	47.962416320829	31.287982521791	102.317029473234	113.536032384463	99.859249605477	110.550369035026	43.845400600332	14.988255100259	40.280935581947	44.777412112024	10.679131758935	25.108	46.463590810804	28.852391067999	15.925021044025	76.252747822569	175.897945064492	21.922700300166	29.792387587405	68.383913894933	49.086535453349	35.971812240622	7.49413	157.189325363968	22.669735839142	28.665037879246	14.800901911506	288.336557491236	195.034669492123	82.8191	40.655641959453	41.409545011425	26.791505991713	12.927370023974	28.668146546371
DCs	60.7906	4.68383	51.8968	43.658	37.2833	135.456	7.12019	44.0647	154.583	68.946	22.6697	21.5456	12.3667	42.3464	29.4145	13.4894	8.24533	281.217	7.30677	276.938	29.9798	76.8148	26.9789	26.2294	9.74237	82.6317	81.8733	12.3653	21.733	21.5456	72.5777	14.8025	15.552	35.7845	19.2974	38.7821	78.501	96.1122	34.6603	32.0374	52.4589	41.7798	186.604	103.618	97.9857	121.605	6.37001	76.0654	12.1793
[truncated: 33 more columns]

## Sheet: Figure 1B_GZMB
Adjacent	Tumor
16.6667	19.0476
33.0233	19.4245
30.3653	9.58904
15.0685	19.2708
6.25	31.6583
28.9474	7.57576
75	14.2857
22.4044	24.1935
15.6627	7.14286
13.5647	8.27068
39.1304	3.97727
22.449	24.4898
30.3571	18.3908
19.0141	28.0612
14.4766	0
26.087	22.449
65.5405	8.20513
18.75	33.526
21.3115	1.27389
8.49057	17.6
19.5251	29.5455
12.3288	19.2982
16.25	12.5
36.1111	10.3448
32.381	28.5714
36.8421	26.8657
8.90052	0.877193
7.75401	19.8413
46.3415	35.3448
22.2222	33.1492
7.69231	33.3333
14.0351	18.8119
47.5806	37.1257
81.4286	17.1806
60.3361	28
10.2273	33.7748
30.9783	29.4118
7.28346	37.0968
40.3846	0.617284
31.448	5.08475
10.052	2.5974

## Sheet: Figure 1B_PD-1
Adjacent	Tumor
0	42.8571
4.18605	51.0791
8.90411	36.3014
0.684932	11.4583
16.0714	27.6382
6.57895	57.5758
0	14.9351
20.2186	12.0968
15.6627	46.4286
2.83912	57.8947
1.44928	73.2955
20.4082	80.102
1.78571	55.1724
34.507	27.551
12.0267	50
45.6522	34.0136
15.2027	54.8718
52.8017	32.948
0	60.5096
10.3774	25.6
3.43008	47.1591
60.274	74.5614
50	81.25
36.1111	60.9195
0	71.4286
18.4211	29.8507
5.2356	92.9825
2.40642	22.2222
29.2683	64.6552
20.9877	46.4088
3.84615	17.2043
1.75439	95.0495
24.7984	13.7725
14.2857	38.7665
6.89076	26
52.2727	76.1589
53.2609	50
19.4882	69.3548
63.0769	78.3951
10.6335	59.322
5.54593	73.3766

## Sheet: Figure 1B_Treg
Adjacent	Tumor
0	2.56563
1.96672	4.02477
1.36646	19.3738
1.0989	0.980392
0.515464	18.4739
5.05051	1.87266
3.07692	27.6923
6.2069	0
0	3.11111
0.144509	5.6696
1.31086	4.44444
0	5.38462
0	3.75796
0.898204	9.89011
2.14286	1.30152
5	25.889
2.23881	12.4161
3.82883	12.3596
0	6.6358
3.3241	8.53994
2.41287	0.862069
2.7027	1.94805
0.60241	3.0303
0	21.3333
1.62602	3.16742
1.48148	6.59247
0.869565	19.6507
0.47619	21.5367
3.84615	7.46988
2.32558	22.6766
0.408163	0.191939
0	4.16667
0.308642	3.84615
7.64706	9.9
0	8.27586
10.3448	6.27063
2.18978	8.73362
0.32538	1.02041
9.15254	0.803213
0.218579	9.77995
0.769231	2.54854

## Sheet: Figure 1C
Adjacent	Tumor
13.1783	14.3335
15.4828	24.9277
7.22892	30.4493
0	6.19137
8.07018	2.08507
2.20588	17.438
10.7143	1.47059
3.7037	11.6788
3.74707	8.35031
4.06938	17.6764
12.2222	16.8246
10.7692	1.77725
0	17.114
0	19.0214
11.6116	8.43327
13.2075	5.68862
13.9418	10.6676
18.664	4.38034
10.4981	3.37423
2.04461	20.6077
4.99076	2.44941
2.18978	1.52838
8.8	14.4374
0	27.1281
12.1212	3.2
4.81928	22.9037
11.3924	20.4858
0	17.733
4.82759	23.7032
11.7647	18.2986
11.9548	0.266312
0	23.8123
7.72947	3.8806
9.2511	10.6587
5.55556	44.2236
5.78346	29.8851
0.588235	6.83453
6.97674	4.16667
5.94354	16.8433
11.3402	35.727
0	3.77734

## Sheet: Figure 1E
Adjacent	Tumor
6.75	11.81
26.39	56.94
0	36.49
0	18.57
4.27	38.04
0	41.47
0	10
69.51	91.28
39.95	50.59
0	47.41
19.05	46.67
25.05	87.1
0	86.53
0	8.73
12.82	16.3
0	71.43
12.76	17.54
18.37	34.03
31.62	23.25
8.19	35.94
14.54	69.44
0	12.62
2.72	15.96
0	5.71
0.37	2.49
2.82	6.27
9.87	52.21
4.61	5.74
29.41	43.3
21.22	19.81
12.93	54.36
0.42	15.34
19.22	32.96
49.52	37.1
2.89	61.34
27.49	61.12
41.2	23.1
15.15	60.08
2.65	7.32
13.04	40.88
0	6.32
14.86	64.95
22.03	83.95
1.92	44.25
9.77	0.51
8.12	12.87
0	17.7
9.98	3.47
42.5	77.34
0	0.2
7.22	91.39
9.39	67.35
30.04	40
10.76	66.82
24.45	30.93
3.83	44.55
42.89	72.97
73.13	46.23
	26.18
	34.44
	19.88
	7.89
	18.38
	56.84
	33.98
	22.63
	2.63
	40.26
	33.16
	44.88
	23.55
	17.1
	19.14
	16.08
	19.07
	49.48
	8.39
	66.96
	60.76
	38.29
	12.03
	71.53
	9.54
	20.16
	3.91
	81.84
	72.38
	6
	2.93
	53.21
	60.95
	10.18
	9.78
	8.98
	73.24
	11.9
	20.91
	18.38
	58.26
	2.59
	3.39
	13.36
	4.03

## Sheet: Figure 1F
Adjacent	Tumor
0.19	0.55
1.17	3.67
0	0.81
0	0.27
0.07	0.89
0	0.45
0	0.03
0.99	5.55
2.17	7.51
0	1.36
0.02	1.31
0.97	1.44
0	8.9
0	0.84
0.07	2.08
0	9.38
2.86	0.89
1.43	1.68
2.03	0.84
0.09	5.78
5.19	13.8
0	0.08
0.15	0.2
0	0.29
0.05	0.13
0.18	0.79
0.23	3.78
1.41	0.32
6.82	3.93
1.33	0.76
6.79	7.05
0.02	0.55
3.86	1.76
0.56	2.27
0.41	10.07
4.48	5.04
1.12	3.7
0.16	2.81
0.03	0.22
0.31	4.12
0	0.19
0.2	7.63
0.28	1.82
0.04	4.07
0.03	0
0.1	1.21
0	1.35
0.02	0.16
1.89	2.27
0	0.02
0.08	2.99
0.1	12.97
0.73	0.23
2.41	0.51
0.52	0.54
0.01	0.28
3.09	3.81
1.45	3.7
	1.68
	1.1
	2.44
	0.33
	0.99
	4.46
	1.79
	0.31
	0.01
	2.39
	3.12
	4.94
	0.78
	1.04
	0.04
	1.74
	0.74
	1.38
	1.51
	9.41
	1.51
	1.83
	2.18
	4.86
	0.43
	2.21
	0.03
	2.41
	2.62
	0.001
	0.41
	1.56
	2.07
	0.08
	0.25
	0.15
	4.31
	0.6
	1.15
	0.41
	3.24
	0.25
	0.02
	0.3
	0.11

## Sheet: Figure 1G_CD8 T
CD68+CD138+ TAMs / mm2	CD8+ T cells / mm2
56.206	7.13741
64.6369	26.0449
34.2894	27.3536
6.18266	35.9757
4.68434	37.2833
39.5315	12.3653
1.12412	26.1759
2.99798	23.2343
23.0444	20.9836
99.4845	24.918
13.3021	32.9742
2.8103	36.7212
82.4354	14.7862
51.7095	36.7252
40.843	5.9953
17.8005	27.5439
27.5439	36.5378
7.68148	32.4121
26.7944	26.6803
29.2271	46.8434
4.30912	32.9742
1.31147	21.3583
25.4828	11.9906
127.789	16.2997
2.24824	11.8957
89.5548	25.108
94.8007	21.3583
102.295	23.6065
67.6345	21.733
21.3583	33.9109
0.374706	15.8059
151.194	18.9247
2.43559	31.288
33.3525	42.5338
66.6977	9.36766
4.87171	28.2903
10.6791	6.37001
0.187374	23.2318
26.7944	30.3545
151.007	11.0538
3.5601	28.8524

## Sheet: Figure 1G_GZMB
CD68+CD138+ TAMs / mm2	GZMB+CD8+ T cells / mm2
56.206	1.35951
64.6369	5.05908
34.2894	2.62294
6.18266	6.93282
4.68434	11.8033
39.5315	0.936766
1.12412	3.73942
2.99798	5.62121
23.0444	1.49883
99.4845	2.06089
13.3021	1.31147
2.8103	8.99295
82.4354	2.71929
51.7095	10.3055
40.843	0
17.8005	6.18333
27.5439	2.99798
7.68148	10.8665
26.7944	0.339877
29.2271	8.24443
4.30912	9.74237
1.31147	4.12177
25.4828	1.49883
127.789	1.68618
2.24824	3.39877
89.5548	6.74545
94.8007	0.187353
102.295	4.68383
67.6345	7.68148
21.3583	11.2412
0.374706	5.26863
151.194	3.5601
2.43559	11.6159
33.3525	7.30757
66.6977	2.62294
4.87171	9.55501
10.6791	1.87353
0.187374	8.61825
26.7944	0.187374
151.007	0.56206
3.5601	0.749413

## Sheet: Figure 1G_tumor cells
CD68+CD138+ TAMs / mm2	Pan-CK+ tumor cells / mm2
56.206	232.505
64.6369	287.962
34.2894	726.072
6.18266	549.882
4.68434	311.415
39.5315	234.379
1.12412	128.337
2.99798	13.1161
23.0444	782.949
99.4845	641.497
13.3021	554.565
2.8103	615.268
82.4354	748.289
51.7095	862.012
40.843	540.701
17.8005	606.153
27.5439	789.592
7.68148	465.947
26.7944	878.22
29.2271	18.1733
4.30912	32.0374
1.31147	74.6569
25.4828	587.229
127.789	600.719
2.24824	289.648
89.5548	631.38
94.8007	585.104
102.295	921.59
67.6345	1045.06
21.3583	943.136
0.374706	71.1904
151.194	631.38
2.43559	140.702
33.3525	233.467
66.6977	436.346
4.87171	877.47
10.6791	190.538
0.187374	446.698
26.7944	215.105
151.007	1207.3
3.5601	544.695

[truncated: 104 more sheets: Figure 1H_left, Figure 1H_right, Figure 1J, Figure 1K, Figure 2F, Figure 3B, Figure 3C, Figure 3G, Figure 3H, Figure 3J, Figure 3L, Figure 4B, Figure 4C, Figure 4D, Figure 4E, Figure 4J, Figure 4K, Figure 4L, Figure 4M, Figure 4N …]
